# Supplementary material for: IGF2BP1, a Conserved Regulator of RNA Turnover in Cancer
Source: Front Mol Biosci. 2021 Mar 22;8:632219. doi: 10.3389/fmolb.2021.632219 (PMC8019740; doi:10.3389/fmolb.2021.632219)
Supplement: Supplementary file 1 [file datasheet1.zip]

Archive with 9 entries (9 files):
- S1_DGE_IGF2BP1_knockdown.xlsx
- S2_GSEA.xlsx
- S3_common_IGF2BP1_DEGs.xlsx
- S4_ORA.xlsx
- S5_survival.xlsx
- S6_CPM_smallRNA.xlsx
- S7_predicted_miRNA_binding.xlsx
- S8_DPP_drug_interactions.xlsx
- S9_Oligonucleotides_and_ABs.xlsx
