# Supplementary material for: IGF2BP1, a Conserved Regulator of RNA Turnover in Cancer
Source: Front Mol Biosci. 2021 Mar 22;8:632219. doi: 10.3389/fmolb.2021.632219 (PMC8019740; doi:10.3389/fmolb.2021.632219)
Supplement: Supplementary file 1 [file datasheet1.zip › S1_DGE_IGF2BP1_knockdown.xlsx]

## Sheet: A549
	gene	chr	bio_type	length	logFC	pValue	FDR	L21181	L21182	L21183	L21184	L21185	L21186
ENSG00000115677	HDLBP	2	protein_coding	12182	-2.45885	8.94597e-285	5.20423e-280	42.1675	39.4185	42.2243	6.99026	7.88806	7.55256
ENSG00000108091	CCDC6	10	protein_coding	7345	-3.454	1.34491e-169	3.91193e-165	22.1327	22.5108	20.031	1.56556	2.48481	1.69066
ENSG00000160209	PDXK	21	protein_coding	11912	-1.28094	1.22228e-154	2.37017e-150	53.0241	50.1631	51.6836	21.4461	21.1732	21.1337
ENSG00000135480	KRT7	12	protein_coding	4093	-1.41685	1.45014e-153	2.10902e-149	392.864	384.931	418.202	148.066	153.435	146.249
ENSG00000124225	PMEPA1	20	protein_coding	5619	-1.83017	2.44891e-130	2.84926e-126	164.511	176.151	174.519	44.3585	52.6737	47.5146
ENSG00000159217	IGF2BP1	17	protein_coding	9109	-1.3405	5.21117e-127	5.05258e-123	39.7578	39.7788	39.641	15.251	16.4152	15.2437
ENSG00000168209	DDIT4	10	protein_coding	2058	1.72228	1.02163e-124	8.49036e-121	48.8485	44.0777	50.8747	151.164	162.621	160.86
ENSG00000152952	PLOD2	3	protein_coding	7646	1.58526	3.78004e-124	2.74875e-120	60.7377	63.9209	57.3991	171.774	184.374	189.909
ENSG00000100345	MYH9	22	protein_coding	8959	-1.2212	5.41398e-110	3.49948e-106	200.119	198.017	215.374	84.99	88.9726	89.1186
ENSG00000169813	HNRNPF	10	protein_coding	3253	-1.41632	6.88397e-104	4.00468e-100	107.862	107.14	106.374	37.2599	39.8143	43.2056
ENSG00000103257	SLC7A5	16	protein_coding	4745	-1.70445	1.97403e-96	1.04397e-92	158.486	144.042	171.571	47.8787	46.9441	50.735
ENSG00000131711	MAP1B	5	protein_coding	12630	1.25098	7.51357e-96	3.64245e-92	48.2237	51.4099	51.888	115.333	118.598	126.722
ENSG00000165029	ABCA1	9	protein_coding	11350	1.57229	1.32231e-89	5.91726e-86	8.01476	9.69696	8.52127	26.7796	25.9995	25.2137
ENSG00000183741	CBX6	22	protein_coding	8030	-2.07373	1.05524e-88	4.38481e-85	26.2295	24.5334	24.8842	5.10881	7.06499	5.58826
ENSG00000173559	NABP1	2	protein_coding	13806	1.47673	6.23474e-86	2.418e-82	4.9373	5.07801	4.44446	13.2139	13.5063	13.4509
ENSG00000198363	ASPH	8	protein_coding	20047	1.08634	7.8595e-85	2.85761e-81	77.3613	79.0428	71.969	159.462	158.148	167.277
ENSG00000213626	LBH	2	protein_coding	4535	-2.18269	5.6201e-83	1.9232e-79	46.8764	43.9393	44.9671	7.81247	11.7825	9.95721
ENSG00000268621	IGFL2.AS1	19	lincRNA	1751	-2.48209	4.33448e-80	1.40086e-76	35.0079	38.3162	36.997	7.4546	6.65576	5.64127
ENSG00000185215	TNFAIP2	14	protein_coding	5029	-0.773055	7.6621e-74	2.34597e-70	102.632	100.932	103.416	59.3268	60.2525	59.9917
ENSG00000147100	SLC16A2	X	protein_coding	4324	1.45366	1.62247e-72	4.71927e-69	15.8776	13.7727	16.7228	42.5498	42.6153	42.0987
ENSG00000149591	TAGLN	11	protein_coding	3917	-2.65196	2.8325e-71	7.84658e-68	14.2097	16.2944	14.2092	1.58686	2.80688	2.52179
ENSG00000165934	CPSF2	14	protein_coding	13595	-1.41137	1.97903e-70	5.23309e-67	13.5268	14.306	13.037	5.39503	4.8685	5.14834
ENSG00000170421	KRT8	12	protein_coding	6881	-1.08264	5.95454e-70	1.50608e-66	534.684	484.739	515.979	235.72	254.02	235.016
ENSG00000128262	POM121L9P	22	transcribed_unprocessed_pseudogene	5137	5.35024	1.42432e-69	3.45244e-66	0.238656	0.0978313	0.0888086	5.50545	5.17945	7.3619
ENSG00000029725	RABEP1	17	protein_coding	6531	-1.48247	9.22382e-69	2.10125e-65	24.1404	23.3928	21.7941	8.13725	8.58555	7.99442
ENSG00000136261	BZW2	7	protein_coding	3662	-1.99229	9.39123e-69	2.10125e-65	22.6314	23.1243	21.926	6.87429	5.34416	4.93238
ENSG00000198959	TGM2	20	protein_coding	8036	0.804568	9.81568e-69	2.11488e-65	113.017	107.441	115.557	191.399	198.767	196.707
ENSG00000109861	CTSC	11	protein_coding	11421	1.0734	8.54014e-67	1.77434e-63	9.83272	9.10864	9.6267	20.0279	19.9463	20.1889
ENSG00000139998	RAB15	14	protein_coding	4379	-1.99658	1.9699e-65	3.95162e-62	19.9897	17.6739	17.9192	4.75511	5.07171	3.99587
ENSG00000164543	STK17A	7	protein_coding	4943	0.980695	1.63613e-63	3.17267e-60	31.0029	31.0096	30.0879	59.9188	59.1655	62.7483
ENSG00000175215	CTDSP2	12	protein_coding	5442	-1.95417	9.06039e-63	1.70026e-59	18.7884	15.7454	16.5986	4.85424	4.24266	4.14884
ENSG00000179195	ZNF664	12	protein_coding	6340	-1.63143	1.01917e-62	1.85278e-59	18.7957	18.6676	17.6296	6.12748	5.20247	6.58821
ENSG00000184743	ATL3	11	protein_coding	7600	1.07179	4.61834e-62	8.14143e-59	19.1317	19.2758	17.1979	39.5025	38.7992	38.5088
ENSG00000124920	MYRF	11	protein_coding	10680	-1.62724	8.90811e-61	1.52418e-57	13.2011	11.8817	13.3275	3.92847	4.63254	3.77885
ENSG00000108861	DUSP3	17	protein_coding	5012	-1.58571	2.36374e-60	3.92881e-57	39.8222	37.7521	37.0466	13.0217	14.2148	10.7552
ENSG00000141526	SLC16A3	17	protein_coding	8995	1.52737	3.64739e-60	5.89398e-57	6.97833	5.64297	5.78187	16.9645	17.5277	18.5431
ENSG00000159167	STC1	8	protein_coding	4149	1.89151	1.21211e-59	1.90577e-56	6.61892	7.57049	5.11298	24.9438	23.6904	22.7875
ENSG00000112715	VEGFA	6	protein_coding	14431	1.46211	2.37811e-58	3.64063e-55	3.31322	3.46509	3.43003	8.61439	9.53862	9.93487
ENSG00000145920	CPLX2	5	protein_coding	7099	-1.39519	5.07464e-57	7.56953e-54	35.0575	31.0781	35.2488	12.6521	11.9563	14.0337
ENSG00000162433	AK4	1	protein_coding	7578	2.10546	5.04956e-56	7.34383e-53	1.74724	2.58641	2.19737	10.3759	9.16938	8.64029
ENSG00000122884	P4HA1	10	protein_coding	3093	1.12849	1.19544e-55	1.69618e-52	28.3009	27.2159	25.6646	57.1733	59.0784	61.0437
ENSG00000105968	H2AFV	7	protein_coding	4749	-1.24573	1.36138e-55	1.88563e-52	32.4242	34.0225	31.365	13.4811	14.4001	13.1931
ENSG00000091129	NRCAM	7	protein_coding	8193	-0.892993	5.3188e-55	7.19572e-52	85.2633	93.145	85.5289	47.037	47.0217	48.0536
ENSG00000163435	ELF3	1	protein_coding	7191	-1.59414	6.69287e-55	8.84889e-52	20.0153	18.1358	17.6051	7.04465	5.68763	5.84779
ENSG00000137693	YAP1	11	protein_coding	6296	-1.44536	7.25595e-55	9.38016e-52	29.2085	28.696	26.2306	10.5142	9.22034	11.2962
ENSG00000169504	CLIC4	1	protein_coding	4495	-1.8163	8.1251e-53	1.02754e-49	25.8014	22.1931	20.5523	6.49919	6.31056	6.65535
ENSG00000242498	ARPIN	15	protein_coding	8594	-1.31877	2.77775e-52	3.43814e-49	12.8104	12.6312	13.3773	5.3883	5.1429	5.05732
ENSG00000184992	BRI3BP	12	protein_coding	6648	-1.61693	9.64933e-52	1.16946e-48	17.5192	17.387	14.9599	5.28261	5.8545	5.0094
ENSG00000275993	CU639417.2	21	protein_coding	4806	-1.27158	4.30235e-51	5.10785e-48	70.3547	60.5978	61.1317	26.5131	25.3017	27.8349
ENSG00000152256	PDK1	2	protein_coding	14883	1.74387	3.08947e-50	3.59454e-47	1.21914	1.50265	1.36406	4.84461	4.62446	4.22872
ENSG00000184216	IRAK1	X	protein_coding	4001	-1.0115	3.44363e-50	3.92804e-47	86.4711	82.1479	88.9957	45.208	40.3399	42.6053
ENSG00000196924	FLNA	X	protein_coding	10585	-0.898733	3.58608e-49	4.01186e-46	391.386	379.495	422.053	210.812	222.176	206.769
ENSG00000095752	IL11	19	protein_coding	2671	1.40596	1.4195e-48	1.55807e-45	13.7699	16.6516	15.0305	37.6992	41.1627	41.314
ENSG00000012232	EXTL3	8	protein_coding	13220	-1.53819	2.21063e-48	2.3815e-45	5.73112	5.37914	5.62498	1.83368	1.89619	2.02809
ENSG00000211448	DIO2	14	protein_coding	7494	1.1648	7.90096e-48	8.35692e-45	8.76867	9.72393	9.89246	20.238	22.0067	21.3156
ENSG00000108604	SMARCD2	17	protein_coding	3734	-1.45425	2.23511e-47	2.32188e-44	24.9529	22.342	24.0689	8.65606	9.18667	8.08731
ENSG00000171302	CANT1	17	protein_coding	4421	-1.07855	8.67116e-47	8.84975e-44	33.3324	33.1933	32.8149	14.9031	16.4632	15.4486
ENSG00000099994	SUSD2	22	protein_coding	5279	3.36615	9.59979e-47	9.62859e-44	0.325131	0.475999	0.734568	4.88638	6.45636	4.65117
ENSG00000124882	EREG	4	protein_coding	5717	1.00202	1.57006e-46	1.54808e-43	30.2366	31.9539	27.2513	59.9609	59.0787	59.9795
ENSG00000084652	TXLNA	1	protein_coding	5103	-1.10511	4.83814e-46	4.6909e-43	31.7606	29.0525	29.7703	13.7031	14.0475	14.3242
ENSG00000101076	HNF4A	20	protein_coding	7311	-1.64184	5.33947e-46	5.0921e-43	9.22292	9.72674	8.67366	3.10318	2.67683	3.12682
ENSG00000166847	DCTN5	16	protein_coding	12740	-1.4381	4.01261e-45	3.76499e-42	10.9318	9.44765	10.6532	3.78115	3.46924	4.25331
ENSG00000111057	KRT18	12	protein_coding	3218	-1.52663	6.78203e-45	6.26251e-42	161.838	139.851	184.653	52.3449	56.1686	60.2512
ENSG00000107984	DKK1	10	protein_coding	2206	1.46535	2.872e-44	2.61056e-41	14.2271	12.5298	13.7525	34.3752	37.8779	39.5319
ENSG00000104635	SLC39A14	8	protein_coding	6942	-1.59181	5.85859e-44	5.24335e-41	22.9231	19.1482	21.5224	8.28225	6.36677	6.58605
ENSG00000111816	FRK	6	protein_coding	13230	-1.71881	6.7232e-44	5.92599e-41	5.94919	6.1158	5.29314	1.92626	1.446	1.96256
ENSG00000198087	CD2AP	6	protein_coding	6751	-1.41141	8.58077e-44	7.45041e-41	25.9687	29.0325	23.618	9.16107	9.80406	10.5348
ENSG00000141367	CLTC	17	protein_coding	11836	-0.547486	1.0522e-43	9.00158e-41	80.0055	82.7338	79.7095	55.5612	56.1804	54.0557
ENSG00000088826	SMOX	20	protein_coding	2946	0.880693	2.7132e-43	2.28751e-40	34.1243	33.6916	34.4558	62.0306	63.2952	62.9401
ENSG00000176171	BNIP3	10	protein_coding	5325	1.47753	3.76086e-43	3.12549e-40	12.4324	12.0331	9.12419	30.0572	32.1681	31.058
ENSG00000131236	CAP1	1	protein_coding	3814	-0.895307	6.39449e-43	5.23934e-40	100.933	92.2369	93.4787	49.1358	52.9837	51.7239
ENSG00000134287	ARF3	12	protein_coding	5002	-0.915059	1.61353e-42	1.30369e-39	47.0587	43.2531	46.2868	24.7287	23.8267	23.9795
ENSG00000159176	CSRP1	1	protein_coding	10318	-0.868152	2.77934e-42	2.21487e-39	28.3265	28.3962	27.9438	14.4881	15.4081	16.4389
ENSG00000086062	B4GALT1	9	protein_coding	4901	-0.968131	3.75202e-42	2.94959e-39	68.6907	66.7037	67.7194	31.3893	35.2203	37.0272
ENSG00000070214	SLC44A1	9	protein_coding	12172	0.806529	9.39199e-42	7.28493e-39	11.5426	11.6226	11.469	20.9114	19.7815	19.9635
ENSG00000213551	DNAJC9	10	protein_coding	3955	-1.53434	1.29253e-41	9.89363e-39	20.9548	21.03	23.1854	6.67934	6.94978	8.91987
ENSG00000128989	ARPP19	15	protein_coding	6917	-1.08594	1.31438e-41	9.93023e-39	77.0999	84.0626	70.2089	35.5402	37.5121	35.8238
ENSG00000149948	HMGA2	12	protein_coding	15403	1.00764	1.41664e-41	1.05656e-38	8.61201	9.44563	8.14502	17.0899	17.2024	18.3593
ENSG00000176153	GPX2	14	protein_coding	1499	-1.60946	1.90786e-41	1.40491e-38	158.338	124.886	122.802	44.5757	41.0737	47.6336
ENSG00000099250	NRP1	10	protein_coding	11522	0.700097	3.1398e-41	2.28318e-38	34.7726	35.4827	32.6854	55.0524	55.1159	57.023
ENSG00000115159	GPD2	2	protein_coding	7155	-1.59782	8.44855e-41	6.06773e-38	15.0441	17.9109	14.2506	5.47296	4.70207	5.48277
ENSG00000152291	TGOLN2	2	protein_coding	7081	-0.792799	2.09507e-40	1.48632e-37	37.9514	38.1834	39.3007	22.9545	21.3028	22.5588
ENSG00000164574	GALNT10	5	protein_coding	10496	-0.885152	2.74473e-40	1.92376e-37	50.4828	52.8128	54.527	26.412	29.2043	29.739
ENSG00000163349	HIPK1	1	protein_coding	9280	-1.4792	2.7969e-40	1.93699e-37	11.4407	11.3997	11.1349	3.51643	4.8812	3.61904
ENSG00000166923	GREM1	15	protein_coding	14606	-2.16082	2.97611e-40	2.03685e-37	2.73633	2.37413	2.29573	0.531949	0.647358	0.444418
ENSG00000136802	LRRC8A	9	protein_coding	5230	-1.67999	4.10496e-40	2.77677e-37	19.1749	16.2875	18.3182	4.45677	6.64298	5.45023
ENSG00000124575	HIST1H1D	6	protein_coding	666	-0.95387	6.72512e-40	4.49686e-37	335.027	321.834	341.13	157.259	177.3	179.251
ENSG00000116199	FAM20B	1	protein_coding	6039	-1.18722	7.55569e-40	4.99482e-37	15.51	15.2707	15.5243	6.38143	6.84543	7.05678
ENSG00000141429	GALNT1	18	protein_coding	5126	0.778025	9.70614e-40	6.34433e-37	51.469	51.1285	49.617	82.2133	89.8696	88.5875
ENSG00000139324	TMTC3	12	protein_coding	7327	-1.16837	1.04292e-39	6.74119e-37	18.941	20.5427	17.8076	8.69538	8.16301	8.66665
ENSG00000140416	TPM1	15	protein_coding	12492	-0.644203	1.13416e-39	7.25038e-37	87.6792	91.8664	93.5829	56.3753	59.6374	58.6499
ENSG00000180914	OXTR	3	protein_coding	4514	1.66542	1.28064e-39	8.09781e-37	3.748	3.84101	2.9309	11.1536	10.9605	11.1915
ENSG00000169926	KLF13	15	protein_coding	9409	-1.70877	1.6265e-39	1.01742e-36	5.36829	5.4748	5.26079	1.98184	1.42559	1.58974
ENSG00000148848	ADAM12	10	protein_coding	9860	1.45945	2.22581e-39	1.37749e-36	2.21322	2.54848	2.82239	7.40716	6.7573	6.81232
ENSG00000166147	FBN1	15	protein_coding	16057	1.03625	3.4107e-39	2.08857e-36	3.80231	3.64627	3.86402	7.58722	7.62778	8.01485
ENSG00000185624	P4HB	17	protein_coding	5303	-0.705429	1.64501e-38	9.96842e-36	124.979	119.835	130.677	75.3083	76.5452	78.446
ENSG00000101265	RASSF2	20	protein_coding	5759	-1.12415	2.1599e-38	1.29536e-35	20.9474	20.5509	19.0913	9.33598	8.85826	9.65415
ENSG00000183287	CCBE1	18	protein_coding	6577	1.62911	3.18684e-38	1.89175e-35	3.42983	3.17108	2.60117	9.30892	8.75954	10.4273
ENSG00000151694	ADAM17	2	protein_coding	5491	0.796837	3.94819e-38	2.32002e-35	24.6937	26.0386	24.5926	43.2417	42.6887	44.973
ENSG00000121691	CAT	11	protein_coding	3347	1.00852	4.88934e-38	2.84432e-35	27.1788	29.3548	26.9882	51.9988	57.42	58.2663
ENSG00000109089	CDR2L	17	protein_coding	3536	-1.23769	7.15339e-38	4.12021e-35	24.686	25.7249	27.8035	11.2502	10.8204	11.1741
ENSG00000135318	NT5E	6	protein_coding	4533	1.03848	1.90683e-37	1.08753e-34	17.0928	19.0137	16.4046	34.0747	36.3332	37.2315
ENSG00000150093	ITGB1	10	protein_coding	6011	0.806571	2.64498e-37	1.49387e-34	331.958	349.685	312.729	558.235	573.231	607.598
ENSG00000135047	CTSL	9	protein_coding	2366	0.68924	5.52271e-37	3.08921e-34	80.6264	77.6355	82.1409	127.152	129.37	131.212
ENSG00000131143	COX4I1	16	protein_coding	4792	-0.916926	1.04397e-36	5.78397e-34	43.4413	43.7327	42.4127	20.7536	23.7695	23.8525
ENSG00000170779	CDCA4	14	protein_coding	2513	-1.38861	1.36644e-36	7.49916e-34	25.3684	23.7981	24.9617	9.52268	9.27515	9.546
ENSG00000147872	PLIN2	9	protein_coding	5086	1.3054	3.54253e-36	1.92601e-33	10.0277	7.46033	8.11777	20.6539	21.6605	20.9199
ENSG00000104332	SFRP1	8	protein_coding	4761	0.996438	6.94072e-36	3.73861e-33	14.4717	14.9364	13.7505	27.1554	29.328	29.4021
ENSG00000164402	SEPT8	5	protein_coding	7711	-1.29643	1.04504e-35	5.57747e-33	9.31685	8.83113	8.90411	3.42586	3.67863	3.87963
ENSG00000086061	DNAJA1	9	protein_coding	2730	-0.918904	3.00228e-35	1.58777e-32	183.403	175.988	171.204	85.9499	92.8698	101.622
ENSG00000182149	IST1	16	protein_coding	7806	-1.0177	3.44542e-35	1.80571e-32	17.9986	18.413	16.6272	9.15715	8.50719	8.5687
ENSG00000143641	GALNT2	1	protein_coding	7743	0.877687	3.73386e-35	1.93941e-32	43.0034	39.6894	46.6344	77.0241	80.0559	80.6252
ENSG00000168003	SLC3A2	11	protein_coding	5178	-0.73067	1.00816e-34	5.19016e-32	100.768	93.9994	101.63	58.7	61.9585	57.7748
ENSG00000179218	CALR	19	protein_coding	2714	-0.39159	2.38612e-34	1.21763e-31	358.126	347.662	353.84	270.248	267.612	270.162
ENSG00000154229	PRKCA	17	protein_coding	11152	-0.86781	2.4075e-34	1.21786e-31	30.0338	27.0162	29.4745	15.1045	15.6755	16.6268
ENSG00000112658	SRF	6	protein_coding	4202	-1.64337	2.51951e-34	1.26354e-31	12.604	10.4052	12.2684	3.84599	3.97709	3.42538
ENSG00000090857	PDPR	16	protein_coding	10385	-0.99752	2.9364e-34	1.46002e-31	10.6484	11.3239	11.1581	5.44661	5.69578	5.40806
ENSG00000168393	DTYMK	2	protein_coding	2451	-1.57989	4.0653e-34	2.00419e-31	21.3083	18.1463	20.3815	6.08638	6.90804	6.9088
ENSG00000248323	LUCAT1	5	lincRNA	2904	1.30878	4.69762e-34	2.29646e-31	10.9764	10.7296	12.4892	30.9287	28.0164	26.1427
ENSG00000266714	MYO15B	17	protein_coding	12761	-1.83932	4.79182e-34	2.32299e-31	3.43938	3.30813	4.09341	0.779339	1.03389	1.19427
ENSG00000172936	MYD88	3	protein_coding	3989	-1.51662	5.52274e-34	2.65521e-31	17.0881	13.7325	15.7826	5.22002	5.51244	5.51856
ENSG00000181634	TNFSF15	9	protein_coding	7889	-2.4817	7.59865e-34	3.62331e-31	3.07699	3.3763	2.6312	0.472738	0.641082	0.465068
ENSG00000144381	HSPD1	2	protein_coding	4245	-0.621934	2.56338e-33	1.21237e-30	146.482	150.058	142.505	91.2224	95.5192	98.3298
ENSG00000137497	NUMA1	11	protein_coding	15224	-0.779032	3.70369e-33	1.73757e-30	20.1162	19.7736	21.7557	11.6361	12.0461	12.2352
ENSG00000115380	EFEMP1	2	protein_coding	3962	1.10111	4.91698e-33	2.28832e-30	12.7487	15.9825	13.6448	30.4354	29.6925	30.7726
ENSG00000070961	ATP2B1	12	protein_coding	9493	0.839155	5.08677e-33	2.34855e-30	16.2465	17.8937	16.0993	29.7265	28.8154	31.3649
ENSG00000076554	TPD52	8	protein_coding	8197	-2.01891	5.18708e-33	2.37601e-30	4.57666	5.76316	4.48028	1.36492	0.965729	1.37721
ENSG00000167772	ANGPTL4	19	protein_coding	2482	1.92881	5.85164e-33	2.65948e-30	4.34674	3.34095	3.49234	14.9007	12.4032	15.6918
ENSG00000136205	TNS3	7	protein_coding	11797	-0.611206	2.00753e-32	8.98636e-30	78.7735	73.6778	79.4896	49.6066	51.7621	50.4067
ENSG00000028116	VRK2	2	protein_coding	3509	1.05424	2.00816e-32	8.98636e-30	14.5342	14.2504	13.9762	27.6333	29.8912	31.1259
ENSG00000244649	LINC02086	17	lincRNA	3858	-1.76001	2.18456e-32	9.70114e-30	9.3426	9.50929	9.81478	3.22225	3.13479	2.04829
ENSG00000165376	CLDN2	X	protein_coding	3410	-1.03383	2.22844e-32	9.82102e-30	38.6848	38.3183	37.5269	20.9621	18.0556	17.1321
ENSG00000131459	GFPT2	5	protein_coding	4780	1.11742	1.45678e-31	6.37195e-29	20.3133	15.9284	17.418	39.1408	40.6661	36.5475
ENSG00000111412	C12orf49	12	protein_coding	8664	-1.38858	1.60354e-31	6.96151e-29	7.89584	7.22168	6.58197	2.94142	2.74102	2.60595
ENSG00000168298	HIST1H1E	6	protein_coding	754	-0.724498	1.65239e-31	7.12046e-29	472.505	434.241	468.008	270.804	275.01	286.342
ENSG00000138758	SEPT11	4	protein_coding	9787	-0.879227	2.67786e-31	1.14545e-28	12.702	12.7347	12.609	6.85907	6.94251	6.86313
ENSG00000185070	FLRT2	14	protein_coding	34899	-1.08758	2.7562e-31	1.17036e-28	2.36069	2.51287	2.43145	1.19331	1.16565	1.07556
ENSG00000072210	ALDH3A2	17	protein_coding	6457	-0.952949	3.46257e-31	1.45965e-28	37.442	37.1647	34.3023	17.2311	18.3895	20.5866
ENSG00000163946	FAM208A	3	protein_coding	9824	-0.92497	3.74596e-31	1.56775e-28	17.7457	19.8998	17.6698	9.99677	9.3785	9.79627
ENSG00000140157	NIPA2	15	protein_coding	3505	-0.995657	5.43484e-31	2.25833e-28	47.5001	48.1769	45.0353	22.8767	26.0356	21.2574
ENSG00000105323	HNRNPUL1	19	protein_coding	6543	-0.631038	6.62611e-31	2.73381e-28	85.6666	80.3035	86.4937	53.7688	53.4352	55.9014
ENSG00000113739	STC2	5	protein_coding	6128	1.45432	7.40014e-31	3.03166e-28	5.36165	4.51057	3.46177	11.766	12.0926	12.573
ENSG00000280798	LINC00294	11	lincRNA	3306	-1.48172	9.6291e-31	3.90915e-28	14.0175	13.8333	15.8004	4.70033	5.32102	5.54888
ENSG00000129422	MTUS1	8	protein_coding	12010	-0.771599	9.67646e-31	3.90915e-28	30.8893	29.6891	29.3061	16.4062	17.4302	18.7758
ENSG00000150938	CRIM1	2	protein_coding	7122	-0.863913	1.60414e-30	6.43583e-28	34.9787	38.7046	34.1741	20.5096	19.0498	19.774
ENSG00000091039	OSBPL8	12	protein_coding	9198	-1.01872	3.55284e-30	1.41564e-27	17.0608	18.3857	16.0948	7.83891	9.22787	8.22311
ENSG00000092841	MYL6	12	protein_coding	4609	-0.484504	5.45273e-30	2.15787e-27	154.969	146.766	149.166	107.619	107.107	107.587
ENSG00000079112	CDH17	8	protein_coding	3901	-3.11959	6.62726e-30	2.60496e-27	4.65123	3.41395	3.91772	0.318673	0.620047	0.361734
ENSG00000107159	CA9	9	protein_coding	1670	2.6163	8.1604e-30	3.18606e-27	2.05553	2.40747	0.956128	11.9104	10.797	10.4778
ENSG00000085063	CD59	11	protein_coding	4942	0.633159	1.09996e-29	4.26594e-27	64.3998	62.4894	58.7571	93.6382	97.6651	96.3401
ENSG00000164924	YWHAZ	8	protein_coding	8555	-0.86934	2.79205e-29	1.07566e-26	59.0418	70.1997	62.8722	35.3471	34.3395	35.4966
ENSG00000072310	SREBF1	17	protein_coding	8030	-1.02198	3.10555e-29	1.18857e-26	18.2904	16.1783	19.2881	8.8243	8.87232	8.78657
ENSG00000137801	THBS1	15	protein_coding	9158	-0.898056	3.71781e-29	1.4136e-26	31.5397	34.4625	30.6365	17.6806	18.2482	15.8401
ENSG00000106771	TMEM245	9	protein_coding	9484	-0.54067	6.03516e-29	2.27945e-26	42.8653	43.8229	41.9218	29.0993	29.9788	29.2223
ENSG00000172602	RND1	12	protein_coding	3099	-2.22927	6.07342e-29	2.27945e-26	10.4439	8.59492	9.12714	0.902572	1.9158	3.09637
ENSG00000142178	SIK1	21	protein_coding	4886	-1.04889	7.19791e-29	2.68417e-26	37.5873	42.9428	44.5846	18.1917	20.837	21.3141
ENSG00000177106	EPS8L2	11	protein_coding	5693	-0.958551	7.91341e-29	2.9322e-26	22.3101	22.3782	24.882	12.3921	12.1668	11.2533
ENSG00000053254	FOXN3	14	protein_coding	11033	-1.58442	1.73837e-28	6.38063e-26	3.31135	3.46184	3.12189	1.01407	1.21575	1.0232
ENSG00000178209	PLEC	8	protein_coding	16991	-0.713482	1.74539e-28	6.38063e-26	103.123	97.8144	111.334	65.391	63.3751	61.707
ENSG00000213064	SFT2D2	1	protein_coding	11221	-0.632193	1.75491e-28	6.38063e-26	30.9635	32.4485	30.3909	20.5787	19.5376	20.4733
ENSG00000160712	IL6R	1	protein_coding	6453	1.48818	1.9826e-28	7.16372e-26	2.01385	2.29746	2.26231	6.06834	5.92919	6.51658
ENSG00000185900	POMK	8	protein_coding	1877	-1.52164	3.44963e-28	1.23876e-25	21.2929	23.2939	20.9025	6.45746	7.38047	8.87121
ENSG00000069869	NEDD4	15	protein_coding	9097	0.648207	4.33226e-28	1.54617e-25	48.4623	49.9687	44.608	74.1349	76.1412	73.7439
ENSG00000172575	RASGRP1	15	protein_coding	6097	-1.97141	7.01841e-28	2.48957e-25	5.42913	4.5335	4.07798	1.17239	1.33442	1.01836
ENSG00000130723	PRRC2B	9	protein_coding	12294	-0.689157	8.91564e-28	3.1339e-25	30.3752	29.8413	31.8761	20.0719	19.0308	18.0666
ENSG00000179151	EDC3	15	protein_coding	5103	-1.41369	8.94261e-28	3.1339e-25	8.84107	9.70059	8.94003	3.95867	3.49033	2.87589
ENSG00000147852	VLDLR	9	protein_coding	9339	0.998911	1.12084e-27	3.90441e-25	4.98845	6.18849	5.88642	11.2481	11.3489	11.5138
ENSG00000113328	CCNG1	5	protein_coding	3096	0.823926	1.44549e-27	5.00536e-25	55.6758	54.0544	47.8166	95.1631	88.9224	94.8953
ENSG00000072364	AFF4	5	protein_coding	11297	-0.69593	1.53169e-27	5.27247e-25	27.7383	29.8502	27.4606	16.7264	17.849	17.8373
ENSG00000096063	SRPK1	6	protein_coding	6692	-1.00104	1.5918e-27	5.44713e-25	26.8938	26.0592	24.6102	11.9354	12.1249	14.7185
ENSG00000253368	TRNP1	1	protein_coding	1976	0.980294	2.26409e-27	7.66786e-25	29.7808	27.8493	29.0903	54.8908	61.6496	53.9883
ENSG00000147454	SLC25A37	8	protein_coding	8147	0.738106	2.26712e-27	7.66786e-25	12.9716	12.8308	12.6554	20.6377	21.2145	22.2745
ENSG00000146007	ZMAT2	5	protein_coding	1812	-0.972546	2.65505e-27	8.92804e-25	54.533	53.5287	50.3543	25.8988	28.6392	25.6993
ENSG00000185033	SEMA4B	15	protein_coding	7006	0.826779	3.09621e-27	1.03517e-24	15.0141	14.7411	16.7025	26.0836	28.373	27.9163
ENSG00000100030	MAPK1	22	protein_coding	11336	-0.846165	3.19507e-27	1.06211e-24	10.2742	10.5291	10.4032	5.8944	5.93566	5.50209
ENSG00000102781	KATNAL1	13	protein_coding	8105	-1.39616	3.23677e-27	1.06986e-24	6.26224	6.54164	5.62874	1.8789	2.52312	2.50712
ENSG00000038427	VCAN	5	protein_coding	14831	-0.542999	3.55263e-27	1.16763e-24	26.3861	26.9561	28.0075	18.5453	18.6813	18.6107
ENSG00000166908	PIP4K2C	12	protein_coding	3299	-1.34942	3.71612e-27	1.2145e-24	14.7905	13.4056	15.419	5.93498	5.86554	5.30401
ENSG00000139722	VPS37B	12	protein_coding	5953	-1.46756	7.0064e-27	2.27704e-24	7.37275	6.79591	7.8168	2.03606	2.99197	2.79712
ENSG00000108064	TFAM	10	protein_coding	5606	-0.920845	7.81189e-27	2.52472e-24	24.6683	24.2943	23.5592	11.1985	13.4539	13.4417
ENSG00000182768	NGRN	15	protein_coding	7694	-1.21592	8.31193e-27	2.67148e-24	12.3331	11.2021	10.584	5.17034	4.20119	5.42881
ENSG00000171475	WIPF2	17	protein_coding	8123	-0.998667	9.93447e-27	3.17543e-24	11.9232	12.0025	13.451	6.54245	6.25321	5.94121
ENSG00000198805	PNP	14	protein_coding	4139	-1.02	1.03012e-26	3.27466e-24	26.7766	26.9554	23.808	11.7887	12.591	13.7737
ENSG00000164171	ITGA2	5	protein_coding	7910	0.892213	1.23647e-26	3.90926e-24	16.863	16.3284	13.8997	29.9784	28.1605	29.2572
ENSG00000100554	ATP6V1D	14	protein_coding	4251	-1.30833	1.94738e-26	6.12363e-24	12.8625	13.7137	12.9855	4.89829	6.36241	4.44814
ENSG00000076864	RAP1GAP	1	protein_coding	5755	-1.76794	2.85162e-26	8.91883e-24	4.5162	4.75925	5.03377	1.40407	1.41372	1.37312
ENSG00000134333	LDHA	11	protein_coding	6210	0.731501	4.09821e-26	1.27492e-23	217.715	201.226	188.765	322.096	338.37	348.395
ENSG00000073350	LLGL2	17	protein_coding	7909	-1.25707	4.47628e-26	1.38512e-23	9.36263	8.22878	10.3251	3.81163	3.69775	4.21071
ENSG00000182326	C1S	12	protein_coding	6462	0.782396	5.2118e-26	1.60419e-23	30.7728	27.5311	27.1453	51.5572	46.823	48.7407
ENSG00000165832	TRUB1	10	protein_coding	3601	-1.2803	5.24581e-26	1.60616e-23	17.3632	20.3061	17.0398	8.37162	7.57192	6.58341
ENSG00000166825	ANPEP	15	protein_coding	4871	1.18823	5.41596e-26	1.64957e-23	6.94662	7.4801	8.61657	15.9508	17.2897	19.3519
ENSG00000105971	CAV2	7	protein_coding	6926	1.0829	5.8645e-26	1.77688e-23	13.2404	14.7299	11.0331	27.6414	28.7325	26.0791
ENSG00000168411	RFWD3	16	protein_coding	6465	-0.895816	7.88584e-26	2.37695e-23	26.852	30.2002	26.921	13.7486	15.4077	15.8465
ENSG00000138760	SCARB2	4	protein_coding	19341	0.703204	1.09348e-25	3.27899e-23	6.1993	6.83383	6.19177	10.3483	10.3573	10.5792
ENSG00000065308	TRAM2	6	protein_coding	6908	-1.19214	1.20912e-25	3.60716e-23	11.2162	11.1672	11.7553	4.00404	5.79331	4.94342
ENSG00000203852	HIST2H3A	1	protein_coding	1656	-0.759863	1.38879e-25	4.12202e-23	185.229	171.92	190.638	106.973	102.377	114.696
ENSG00000125148	MT2A	16	protein_coding	1299	0.898013	2.10641e-25	6.22021e-23	59.6472	54.3569	64.6209	106.466	109.184	117.757
ENSG00000110931	CAMKK2	12	protein_coding	6931	-1.24633	3.04796e-25	8.95517e-23	10.0116	8.04849	9.54414	3.99076	3.87054	3.78688
ENSG00000187446	CHP1	15	protein_coding	3950	0.688696	3.21584e-25	9.40091e-23	36.1275	35.4972	39.8462	60.6622	59.3428	59.9459
ENSG00000137700	SLC37A4	11	protein_coding	6186	-2.28057	3.32764e-25	9.67911e-23	3.05206	3.00593	3.98243	0.753603	0.568745	0.775593
ENSG00000134013	LOXL2	8	protein_coding	5707	0.618902	4.35381e-25	1.26009e-22	33.1682	33.0666	35.0531	50.2093	53.7109	51.4799
ENSG00000077684	JADE1	4	protein_coding	9129	-0.695535	5.46008e-25	1.57245e-22	19.5802	18.5246	19.04	11.3366	11.8509	12.0569
ENSG00000071967	CYBRD1	2	protein_coding	5176	-1.2288	6.00666e-25	1.72134e-22	11.7482	12.9135	11.0615	4.38318	5.01297	5.77972
ENSG00000129128	SPCS3	4	protein_coding	6831	-0.987994	8.54139e-25	2.43572e-22	21.6085	25.2714	20.9706	11.7381	11.7172	10.7007
ENSG00000136881	BAAT	9	protein_coding	3389	-1.2689	1.04266e-24	2.95881e-22	14.1083	13.6428	14.9422	5.86907	5.32047	6.66213
ENSG00000138756	BMP2K	4	protein_coding	9938	1.08554	1.33705e-24	3.77579e-22	3.70088	3.9697	4.03969	8.16211	7.58932	9.20112
ENSG00000088888	MAVS	20	protein_coding	11771	-0.61144	1.38433e-24	3.89043e-22	33.5579	32.5334	35.8116	22.2574	21.9125	22.5856
ENSG00000261786	AC006058.1	3	lincRNA	5067	0.905452	1.66261e-24	4.65004e-22	9.77491	8.92646	9.81387	18.1552	17.2285	18.2134
ENSG00000060718	COL11A1	1	protein_coding	8512	0.692018	1.7559e-24	4.88745e-22	14.1725	14.347	15.0069	22.9292	24.5414	22.7451
ENSG00000163171	CDC42EP3	2	protein_coding	10406	-0.907961	2.13385e-24	5.91118e-22	18.3319	21.757	20.3203	9.88565	11.2629	10.957
ENSG00000119326	CTNNAL1	9	protein_coding	3131	0.769412	2.27972e-24	6.28533e-22	26.9394	26.0028	24.7703	44.1711	42.5596	45.8807
ENSG00000198431	TXNRD1	12	protein_coding	6708	-0.658047	2.61836e-24	7.18492e-22	238.324	237.982	210.388	144.088	145.447	145.572
ENSG00000140564	FURIN	15	protein_coding	4728	-0.829561	4.75396e-24	1.29839e-21	25.6708	23.8631	25.9561	13.8039	13.8595	14.8634
ENSG00000269378	AC022149.1	19	processed_pseudogene	609	0.812647	4.81135e-24	1.30792e-21	204.128	238.076	213.123	362.328	384.9	402.715
ENSG00000128833	MYO5C	15	protein_coding	10045	-0.832254	4.95127e-24	1.3397e-21	9.98357	10.3564	10.2414	5.63096	5.62588	5.92826
ENSG00000113361	CDH6	5	protein_coding	12379	-1.31366	5.05579e-24	1.36165e-21	3.4861	3.41021	3.51951	1.43104	1.2079	1.59591
ENSG00000138061	CYP1B1	2	protein_coding	6014	0.669422	6.18996e-24	1.65942e-21	20.5077	20.7659	19.4196	31.4713	31.6637	33.3658
ENSG00000019505	SYT13	11	protein_coding	5424	-1.14398	7.30135e-24	1.94839e-21	17.7206	19.4112	17.7471	6.7039	8.4324	9.57399
ENSG00000148344	PTGES	9	protein_coding	1896	0.764479	1.12583e-23	2.99059e-21	62.9801	62.8199	55.7028	99.4973	107.394	100.624
ENSG00000151414	NEK7	1	protein_coding	5485	0.986307	1.1783e-23	3.11576e-21	7.7336	9.16243	8.77486	17.3949	17.7597	15.642
ENSG00000115414	FN1	2	protein_coding	17315	-0.531858	1.25128e-23	3.29375e-21	60.651	56.6123	57.9385	41.7133	40.7018	38.7763
ENSG00000156510	HKDC1	10	protein_coding	4259	-0.944779	1.3262e-23	3.47524e-21	29.3613	28.9689	33.7417	16.6375	16.3666	14.8435
ENSG00000132002	DNAJB1	19	protein_coding	3672	-0.849717	1.38675e-23	3.61762e-21	47.944	43.1802	50.0688	24.7985	27.6062	25.7476
ENSG00000162517	PEF1	1	protein_coding	2227	-1.37922	1.85453e-23	4.8163e-21	17.396	16.8122	18.5393	8.09411	6.51675	5.82952
ENSG00000122952	ZWINT	10	protein_coding	2378	-1.17482	1.87285e-23	4.84226e-21	25.0557	24.5151	28.681	10.0633	12.5758	11.7495
ENSG00000140848	CPNE2	16	protein_coding	7781	-1.17428	1.98023e-23	5.09726e-21	6.7751	6.62027	6.21491	2.63615	3.19338	2.7566
ENSG00000137992	DBT	1	protein_coding	11303	-1.3057	2.15473e-23	5.52199e-21	3.75288	3.57923	3.83437	1.67725	1.32289	1.57305
ENSG00000150687	PRSS23	11	protein_coding	11725	-0.644484	2.21052e-23	5.64013e-21	39.294	40.1405	38.2088	23.352	26.6307	25.1054
ENSG00000162878	PKDCC	2	protein_coding	3925	1.68405	2.31425e-23	5.85491e-21	2.74869	1.85659	2.73145	9.34337	7.17097	7.40615
ENSG00000261780	AC105243.1	18	processed_transcript	2275	-1.28892	2.31483e-23	5.85491e-21	19.8312	21.5383	18.4489	6.96706	9.08561	8.06356
ENSG00000060237	WNK1	12	protein_coding	14370	-0.586401	3.39198e-23	8.5422e-21	22.4037	21.6657	22.7787	14.8364	14.2462	15.5155
ENSG00000196878	LAMB3	1	protein_coding	4688	-1.35052	3.67049e-23	9.20376e-21	10.7744	8.8977	9.00158	4.11022	3.47098	3.73249
ENSG00000137815	RTF1	15	protein_coding	5770	-1.06387	4.00233e-23	9.99277e-21	12.0685	12.2809	12.5319	5.92486	6.63103	4.94015
ENSG00000010270	STARD3NL	7	protein_coding	4348	-1.01694	4.04212e-23	1.0049e-20	15.8463	16.5285	14.6894	7.50518	8.09167	7.52945
ENSG00000116489	CAPZA1	1	protein_coding	4130	-0.768758	4.57095e-23	1.13153e-20	62.7534	64.7973	59.2078	33.1856	38.8669	37.1744
ENSG00000108602	ALDH3A1	17	protein_coding	3918	-0.663723	4.78206e-23	1.17878e-20	387.506	344.019	369.695	229.48	243.687	221.717
ENSG00000198796	ALPK2	18	protein_coding	9431	-0.592091	4.91547e-23	1.20655e-20	23.555	24.8056	24.7672	15.9496	16.4143	16.0998
ENSG00000166881	NEMP1	12	protein_coding	5708	-1.27947	5.16406e-23	1.26224e-20	10.6102	10.1251	10.63	3.37574	4.12199	5.38936
ENSG00000147475	ERLIN2	8	protein_coding	9464	0.784032	5.81309e-23	1.41494e-20	7.85019	7.30156	7.35122	12.3145	13.3134	13.0317
ENSG00000114978	MOB1A	2	protein_coding	6440	-0.89574	6.57187e-23	1.59297e-20	55.5116	54.548	45.8335	27.9418	26.5645	29.3181
ENSG00000198894	CIPC	14	protein_coding	5300	-1.57837	7.6896e-23	1.85616e-20	9.06761	7.77545	6.80011	3.28377	2.36487	2.343
ENSG00000006007	GDE1	16	protein_coding	4416	-0.948159	1.03987e-22	2.49974e-20	15.7134	15.9326	16.3227	8.30451	8.46501	8.0526
ENSG00000186106	ANKRD46	8	protein_coding	5820	1.11504	1.17313e-22	2.80845e-20	4.8028	4.66292	4.664	10.1993	11.0701	9.21352
ENSG00000196747	HIST1H2AI	6	protein_coding	503	-0.721184	1.39987e-22	3.33754e-20	370.474	331.709	350.093	205.131	217.268	214.895
ENSG00000138867	GUCD1	22	protein_coding	4529	-1.06659	1.74434e-22	4.14021e-20	19.4359	16.9776	20.1965	7.89145	9.3705	9.65882
ENSG00000085662	AKR1B1	7	protein_coding	3660	0.552387	1.75077e-22	4.14021e-20	370.741	333.941	367.461	517.637	532.785	521.884
ENSG00000115884	SDC1	2	protein_coding	3595	-0.657889	1.81737e-22	4.28032e-20	74.4112	69.6174	74.8082	46.2504	48.5045	43.7272
ENSG00000137809	ITGA11	15	protein_coding	10864	-1.63717	1.84241e-22	4.32179e-20	2.5955	3.23814	3.65337	0.915422	1.03226	1.09107
ENSG00000244879	GABPB1.AS1	15	antisense	17179	0.577078	1.88214e-22	4.39725e-20	8.43533	8.58613	8.15277	12.5733	12.544	12.4199
ENSG00000138092	CENPO	2	protein_coding	5518	-0.97564	2.26805e-22	5.27766e-20	12.2642	12.9784	13.683	6.81498	6.73461	6.23983
ENSG00000265190	ANXA8	10	protein_coding	4955	-0.889831	2.71912e-22	6.30207e-20	23.4061	22.922	21.7747	11.1017	11.9376	13.6698
ENSG00000104660	LEPROTL1	8	protein_coding	5421	-0.924501	3.41103e-22	7.87434e-20	14.8357	15.621	13.8857	7.68222	7.95031	7.65302
ENSG00000169499	PLEKHA2	8	protein_coding	6325	0.779539	3.49977e-22	8.04726e-20	9.49769	10.0512	10.4225	17.5907	17.0003	16.9558
ENSG00000105974	CAV1	7	protein_coding	4082	0.601336	4.05856e-22	9.29539e-20	82.5327	87.043	81.3064	122.35	123.897	134.337
ENSG00000043143	JADE2	5	protein_coding	9877	-0.927074	4.41836e-22	1.00798e-19	13.7282	11.6774	13.8567	6.79657	6.63436	7.25778
ENSG00000131016	AKAP12	6	protein_coding	8741	-0.704449	4.79545e-22	1.08973e-19	36.5507	34.0942	35.0991	21.333	20.2257	23.4407
ENSG00000189060	H1F0	22	protein_coding	2344	-0.877051	5.22549e-22	1.18283e-19	65.1693	58.6391	59.2644	33.6773	36.0231	29.6191
ENSG00000276043	UHRF1	19	protein_coding	5145	-0.898683	6.38099e-22	1.43879e-19	20.3019	23.6384	23.6307	12.5039	11.7959	12.0131
ENSG00000119314	PTBP3	9	protein_coding	8239	-0.767493	6.67924e-22	1.50022e-19	80.5315	94.3328	83.2795	50.5465	47.9602	53.1976
ENSG00000039068	CDH1	16	protein_coding	6177	-0.922433	7.61849e-22	1.70461e-19	18.339	18.9162	18.0209	9.81111	10.8219	8.3612
ENSG00000154978	VOPP1	7	protein_coding	5364	-0.83991	8.18614e-22	1.8246e-19	21.21	21.2211	21.4752	10.7767	11.6833	13.2063
ENSG00000102144	PGK1	X	protein_coding	5415	0.742544	8.88756e-22	1.97338e-19	138.786	131.881	115.042	211.782	219.201	214.157
ENSG00000167601	AXL	19	protein_coding	5154	0.489179	9.50251e-22	2.1019e-19	67.65	65.1845	66.9178	93.3443	96.5917	90.2418
ENSG00000099204	ABLIM1	10	protein_coding	9871	-0.616682	1.00602e-21	2.21684e-19	21.2382	20.4415	20.9133	13.7588	13.0095	14.1527
ENSG00000105835	NAMPT	7	protein_coding	9049	0.707758	1.64883e-21	3.61958e-19	48.4755	47.0403	41.5172	71.4714	75.0628	77.1603
ENSG00000144815	NXPE3	3	protein_coding	8635	-0.765355	2.45461e-21	5.36822e-19	15.3904	16.0924	14.2648	8.92587	9.1929	8.72657
ENSG00000149541	B3GAT3	11	protein_coding	2428	1.10496	2.73533e-21	5.95974e-19	9.59373	8.58988	9.8645	20.2241	20.8299	19.2954
ENSG00000015133	CCDC88C	14	protein_coding	12426	-1.38796	2.80875e-21	6.09686e-19	2.48629	2.52776	2.69849	0.900393	0.990979	1.04477
ENSG00000056586	RC3H2	9	protein_coding	11545	-0.72331	2.94397e-21	6.36664e-19	13.5075	13.0156	13.6132	8.18353	7.54239	8.67819
ENSG00000117222	RBBP5	1	protein_coding	4404	-0.939628	3.16588e-21	6.82118e-19	16.9811	15.6337	15.7457	8.186	8.93744	7.94638
ENSG00000104765	BNIP3L	8	protein_coding	4307	0.88263	3.24706e-21	6.96548e-19	24.5936	26.079	20.3372	44.3773	42.4262	44.0341
ENSG00000100031	GGT1	22	protein_coding	4434	-0.80792	3.2568e-21	6.96548e-19	29.4743	28.2222	31.2783	17.1724	18.0019	15.5306
ENSG00000160796	NBEAL2	3	protein_coding	9819	-1.1202	3.36739e-21	7.17563e-19	8.46535	8.4195	10.3145	4.52616	3.76227	4.31141
ENSG00000110888	CAPRIN2	12	protein_coding	8392	0.927124	3.73823e-21	7.93677e-19	6.01886	7.09644	6.6594	13.6284	11.6077	12.5104
ENSG00000135048	TMEM2	9	protein_coding	9625	0.360855	4.03396e-21	8.5335e-19	64.0438	62.4218	61.5705	79.2705	81.6053	80.4304
ENSG00000103044	HAS3	16	protein_coding	5289	0.818569	5.2544e-21	1.1075e-18	13.027	12.02	12.5934	23.9744	21.6191	20.9707
ENSG00000134250	NOTCH2	1	protein_coding	16807	-0.840347	6.13641e-21	1.28874e-18	12.4735	11.9607	10.9662	5.86179	7.09115	6.73363
ENSG00000100320	RBFOX2	22	protein_coding	10014	-0.848047	6.27565e-21	1.31324e-18	9.15749	8.90796	8.90643	5.2139	4.5893	5.27022
ENSG00000213463	SYNJ2BP	14	protein_coding	7031	-1.01479	6.584e-21	1.37282e-18	10.4272	11.5436	10.7061	6.0557	4.69118	5.57947
ENSG00000188641	DPYD	1	protein_coding	6443	0.793892	6.96222e-21	1.4465e-18	8.33429	8.22909	7.89498	14.3744	13.9928	14.0609
ENSG00000138685	FGF2	4	protein_coding	6775	0.694956	9.05095e-21	1.87377e-18	22.909	26.185	23.0967	39.1292	37.4545	40.3238
ENSG00000114805	PLCH1	3	protein_coding	7173	-0.801362	1.29799e-20	2.67764e-18	13.6391	13.2769	13.8332	7.45227	7.57188	8.38057
ENSG00000102225	CDK16	X	protein_coding	6524	-0.975564	1.36964e-20	2.81545e-18	15.9354	13.8658	16.2932	6.90741	7.95437	8.52211
ENSG00000112144	ICK	6	protein_coding	6259	-1.98751	1.46827e-20	3.00758e-18	3.29069	2.89058	2.62399	0.94343	0.737772	0.541092
ENSG00000105058	FAM32A	19	protein_coding	1921	-0.995494	1.55616e-20	3.17643e-18	37.0155	31.5244	35.3853	16.9872	18.0858	16.8953
ENSG00000126934	MAP2K2	19	protein_coding	5236	-0.890284	1.62474e-20	3.28969e-18	19.7617	16.9887	19.6913	9.73431	10.331	10.349
ENSG00000099812	MISP	19	protein_coding	2966	-1.07398	1.62828e-20	3.28969e-18	55.14	46.8502	60.6024	28.8153	25.2808	23.3126
ENSG00000074800	ENO1	1	protein_coding	3958	0.518614	1.62862e-20	3.28969e-18	466.912	428.915	459.552	623.299	670.951	647.163
ENSG00000176903	PNMA1	14	protein_coding	2590	-1.09813	1.88582e-20	3.79457e-18	29.5371	27.9415	31.6176	11.9994	12.9897	16.672
ENSG00000179134	SAMD4B	19	protein_coding	8057	-0.787775	1.89161e-20	3.79457e-18	18.0161	15.9681	17.7512	9.37333	9.96155	10.6136
ENSG00000162521	RBBP4	1	protein_coding	9470	-0.74438	2.19321e-20	4.38447e-18	16.9074	18.0168	17.1018	9.91101	9.79874	11.3844
ENSG00000122729	ACO1	9	protein_coding	7555	0.630059	2.36771e-20	4.7171e-18	18.2071	19.823	19.0213	28.0139	30.5606	29.5486
ENSG00000123066	MED13L	12	protein_coding	17290	-0.537792	2.55708e-20	5.07697e-18	13.2737	13.4432	13.0478	8.91554	9.37303	9.04294
ENSG00000111110	PPM1H	12	protein_coding	7063	-0.961652	2.8534e-20	5.64605e-18	10.3799	9.07211	9.23658	4.92822	4.95012	4.83494
ENSG00000163814	CDCP1	3	protein_coding	6507	0.719255	3.59443e-20	7.08821e-18	9.91031	10.1176	10.131	16.3345	16.7951	16.4815
ENSG00000080823	MOK	14	protein_coding	10996	0.88083	3.67058e-20	7.21394e-18	3.54548	3.54205	3.46431	6.21798	6.55914	6.62186
ENSG00000151632	AKR1C2	10	protein_coding	6461	-0.250622	3.9484e-20	7.7338e-18	309.559	298.728	302.633	253.545	256.001	256.016
ENSG00000048140	TSPAN17	5	protein_coding	5215	-0.869343	4.90504e-20	9.57536e-18	14.6224	14.0216	15.1341	7.6877	8.43302	7.73885
ENSG00000176148	TCP11L1	11	protein_coding	5370	-0.951342	5.25449e-20	1.02232e-17	12.6935	12.2598	13.2105	6.36619	6.10126	7.35781
ENSG00000253276	CCDC71L	7	protein_coding	4232	1.10064	6.1672e-20	1.1959e-17	6.72086	8.07515	6.3063	14.3202	14.1848	16.7387
ENSG00000134247	PTGFRN	1	protein_coding	6352	-0.690035	6.37662e-20	1.2324e-17	24.396	22.5092	22.3365	13.8953	14.8163	14.0846
ENSG00000106665	CLIP2	7	protein_coding	7315	-0.918811	7.10252e-20	1.36815e-17	9.28491	8.93134	9.8227	4.84341	4.80965	5.20852
ENSG00000196923	PDLIM7	5	protein_coding	4407	-1.03085	7.88205e-20	1.5133e-17	19.6401	18.9301	22.9295	9.80241	11.1268	9.02965
ENSG00000166250	CLMP	11	protein_coding	5097	0.892004	8.69055e-20	1.66304e-17	7.02345	6.95123	7.38421	12.7436	13.3738	13.5105
ENSG00000084112	SSH1	12	protein_coding	14537	0.584417	1.00447e-19	1.91587e-17	12.2117	12.3246	12.8512	18.1293	19.6944	18.1523
ENSG00000180694	TMEM64	8	protein_coding	5870	0.770562	1.02986e-19	1.95788e-17	14.3692	15.3679	12.7459	24.4605	24.6488	23.2222
ENSG00000204217	BMPR2	2	protein_coding	11900	-0.780528	1.12529e-19	2.13233e-17	15.7008	18.2231	15.3539	9.55862	9.57173	9.53397
ENSG00000114573	ATP6V1A	3	protein_coding	5130	-0.844342	1.23307e-19	2.32897e-17	32.1192	29.9283	26.59	15.3878	16.8455	16.9995
ENSG00000072134	EPN2	17	protein_coding	8517	0.683775	1.26701e-19	2.38534e-17	8.80942	9.61808	9.8291	15.0704	15.0518	15.3091
ENSG00000109511	ANXA10	4	protein_coding	1812	1.39068	1.37006e-19	2.57103e-17	16.6441	22.4654	13.3439	41.6782	49.2692	45.9472
ENSG00000169855	ROBO1	3	protein_coding	10875	-0.617543	1.69044e-19	3.16205e-17	16.9777	17.0755	16.046	10.3738	10.9794	11.2371
ENSG00000167460	TPM4	19	protein_coding	7414	-0.676834	1.81538e-19	3.38486e-17	98.1576	99.8137	98.9459	55.6681	62.9362	66.9969
ENSG00000100065	CARD10	22	protein_coding	5652	-0.950716	1.9318e-19	3.59043e-17	13.622	13.1597	15.8204	7.47821	7.31414	7.2903
ENSG00000151151	IPMK	10	protein_coding	6133	1.51197	2.22018e-19	4.11327e-17	4.03795	5.40827	2.86386	11.199	11.3298	12.4707
ENSG00000198561	CTNND1	11	protein_coding	8798	-0.524465	2.5373e-19	4.68586e-17	45.4272	42.613	45.035	29.4607	31.8415	31.0838
ENSG00000132623	ANKEF1	20	protein_coding	5815	0.829269	2.5517e-19	4.69756e-17	10.4993	8.51283	10.2382	17.4232	17.3568	17.2781
ENSG00000180573	HIST1H2AC	6	protein_coding	1668	-0.630284	2.74154e-19	5.03112e-17	116.571	125.941	119.933	78.4417	81.6023	73.6017
ENSG00000112096	SOD2	6	protein_coding	18985	0.521115	2.79487e-19	5.11285e-17	31.7844	30.7201	28.4996	43.7736	42.4841	44.3443
ENSG00000077238	IL4R	16	protein_coding	5894	0.836239	2.92565e-19	5.33532e-17	8.86098	10.0614	10.5267	18.4552	16.49	17.8605
ENSG00000196083	IL1RAP	3	protein_coding	11558	1.24279	3.26735e-19	5.93983e-17	2.99122	2.54367	2.62484	5.56607	7.62903	6.00686
ENSG00000109654	TRIM2	4	protein_coding	9425	-1.88922	4.0034e-19	7.25526e-17	1.97717	2.0529	1.64574	0.593543	0.513274	0.41922
ENSG00000092929	UNC13D	17	protein_coding	7752	-2.57143	4.84507e-19	8.75333e-17	1.45498	1.42625	1.64782	0.240546	0.170194	0.364067
ENSG00000115419	GLS	2	protein_coding	9827	-0.712346	5.2483e-19	9.45247e-17	89.5249	98.5225	82.0546	52.9098	57.2607	54.5667
ENSG00000162458	FBLIM1	1	protein_coding	4716	-1.10803	5.59123e-19	1.0039e-16	10.7624	9.11129	11.028	4.94252	4.75591	4.66784
ENSG00000071859	FAM50A	X	protein_coding	2567	-0.942219	5.89203e-19	1.05466e-16	25.8855	23.1996	24.2589	13.6809	12.5921	11.9838
ENSG00000153250	RBMS1	2	protein_coding	11765	0.742288	6.59505e-19	1.17687e-16	5.33532	5.93759	5.91347	9.11356	9.68156	9.93124
ENSG00000009335	UBE3C	7	protein_coding	9220	-0.607686	7.33686e-19	1.30524e-16	27.764	27.4173	25.9278	18.4044	16.6469	18.3048
ENSG00000133030	MPRIP	17	protein_coding	18153	-0.503572	7.45174e-19	1.32164e-16	24.8397	25.7467	26.966	18.3017	18.7149	17.6614
ENSG00000100605	ITPK1	14	protein_coding	6783	-1.14992	8.77219e-19	1.55111e-16	7.62734	8.63161	6.75941	3.80292	3.30663	3.287
ENSG00000122126	OCRL	X	protein_coding	5779	-0.867505	8.98323e-19	1.58361e-16	18.8808	20.8711	19.9725	12.0464	9.58861	11.33
ENSG00000075420	FNDC3B	3	protein_coding	13270	0.609512	9.15879e-19	1.60968e-16	13.1375	15.0351	14.3704	21.3358	21.26	22.3313
ENSG00000163710	PCOLCE2	3	protein_coding	3480	1.43056	1.05753e-18	1.85304e-16	3.38201	2.96048	3.08073	8.75201	7.20333	9.73188
ENSG00000116918	TSNAX	1	protein_coding	6241	0.847625	1.12567e-18	1.9665e-16	7.4254	7.48887	6.54234	12.5987	12.4021	13.6115
ENSG00000157557	ETS2	21	protein_coding	4595	-0.983964	1.30734e-18	2.27703e-16	15.6882	14.1089	17.3747	7.84573	7.60885	8.47595
ENSG00000160216	AGPAT3	21	protein_coding	11296	-0.76503	1.43848e-18	2.49739e-16	9.07327	8.34188	9.18801	4.92481	5.41163	5.27172
ENSG00000116977	LGALS8	1	protein_coding	9710	-0.965509	1.44244e-18	2.49739e-16	6.1362	6.21083	6.13135	2.8166	3.0119	3.63317
ENSG00000113658	SMAD5	5	protein_coding	8779	0.665217	1.93241e-18	3.33579e-16	13.4063	13.9107	13.0954	20.3202	22.8933	20.671
ENSG00000183943	PRKX	X	protein_coding	6452	-1.15707	2.31181e-18	3.97892e-16	7.75262	7.3608	9.08601	3.90168	3.13546	3.9368
ENSG00000120451	SNX19	11	protein_coding	8152	-0.767532	2.32893e-18	3.99656e-16	13.1741	12.9154	11.9201	6.90042	7.79545	7.5126
ENSG00000203485	INF2	14	protein_coding	9488	-0.645587	2.58248e-18	4.41863e-16	17.2629	16.2876	17.4781	10.2198	10.9158	11.452
ENSG00000110090	CPT1A	11	protein_coding	6565	-0.830612	2.61314e-18	4.45796e-16	14.1552	14.5065	13.4118	6.86427	8.40711	8.21095
ENSG00000131504	DIAPH1	5	protein_coding	7082	-0.636726	2.90903e-18	4.94824e-16	27.8364	27.1433	27.5388	16.632	17.2013	19.248
ENSG00000128567	PODXL	7	protein_coding	6874	-1.05677	3.73016e-18	6.32649e-16	9.02451	9.10222	10.652	4.29512	5.31014	4.10568
ENSG00000100697	DICER1	14	protein_coding	12294	0.577513	4.02465e-18	6.8061e-16	21.3604	22.9328	21.4486	30.664	33.125	34.2278
ENSG00000072786	STK10	5	protein_coding	9083	-1.00326	4.44843e-18	7.50095e-16	5.12905	5.64363	5.52494	2.7373	2.59037	2.82753
ENSG00000243317	C7orf73	7	protein_coding	4930	0.816888	5.72905e-18	9.63243e-16	11.091	9.93906	10.0866	18.7228	16.949	19.3493
ENSG00000008086	CDKL5	X	protein_coding	17075	-0.951541	7.15136e-18	1.19891e-15	4.82493	5.69518	5.02298	2.31155	2.71725	2.97514
ENSG00000081320	STK17B	2	protein_coding	6580	-0.955784	8.23287e-18	1.37626e-15	9.24141	8.59239	8.0426	4.48703	4.21068	4.67515
ENSG00000156599	ZDHHC5	11	protein_coding	5429	-0.615906	8.38243e-18	1.39725e-15	27.4597	25.7343	26.176	17.0019	17.7808	16.895
ENSG00000173898	SPTBN2	11	protein_coding	9137	-1.08923	8.68722e-18	1.44392e-15	5.4476	4.70273	5.4174	2.00682	2.69539	2.53282
ENSG00000152332	UHMK1	1	protein_coding	9246	-0.720595	8.9889e-18	1.4898e-15	38.214	39.8145	33.1327	22.1173	21.9748	23.3508
ENSG00000197261	C6orf141	6	protein_coding	2940	0.785882	9.78328e-18	1.61685e-15	16.3464	19.8289	18.0001	31.8185	30.7399	30.9103
ENSG00000107854	TNKS2	10	protein_coding	6157	-0.687907	1.08765e-17	1.79243e-15	29.5493	29.099	26.1189	16.8088	17.2499	18.5186
ENSG00000149925	ALDOA	16	protein_coding	6153	0.528866	1.09453e-17	1.79868e-15	123.534	111.816	126.564	171.127	177.221	173.839
ENSG00000174099	MSRB3	12	protein_coding	5791	-0.790971	1.09899e-17	1.80092e-15	12.8716	13.8419	13.6682	7.56705	8.12583	7.55393
ENSG00000023608	SNAPC1	14	protein_coding	2656	1.34552	1.11029e-17	1.81433e-15	8.58553	8.13632	4.89532	16.9668	18.6278	19.0204
ENSG00000114520	SNX4	3	protein_coding	2709	0.792863	1.2613e-17	2.05532e-15	15.8395	17.3456	15.6617	28.1072	27.6792	28.858
ENSG00000175471	MCTP1	5	protein_coding	12089	1.05664	1.5615e-17	2.53739e-15	1.52119	1.87072	1.64159	3.41918	3.49236	3.54853
ENSG00000090889	KIF4A	X	protein_coding	4533	-1.08101	1.59733e-17	2.58839e-15	21.7447	19.6789	19.6755	7.26744	10.7205	10.6465
ENSG00000159873	CCDC117	22	protein_coding	4326	-1.08341	1.68796e-17	2.72765e-15	9.35212	9.06141	10.1767	4.81337	4.37139	4.37102
ENSG00000187837	HIST1H1C	6	protein_coding	642	-0.66615	2.0883e-17	3.36522e-15	593.51	556.181	649.495	357.258	381.898	394.323
ENSG00000115221	ITGB6	2	protein_coding	6357	-1.3759	2.29132e-17	3.67946e-15	4.89851	4.07139	4.3059	1.95555	1.38362	1.86463
ENSG00000168453	HR	8	protein_coding	8784	-1.53697	2.29595e-17	3.67946e-15	3.2101	2.31713	2.98635	0.884522	0.901193	1.15666
ENSG00000122786	CALD1	7	protein_coding	9843	-0.49341	2.37075e-17	3.7889e-15	38.5119	39.3143	37.1716	25.9541	28.3716	27.1816
ENSG00000049323	LTBP1	2	protein_coding	7329	-0.82233	2.43153e-17	3.87427e-15	9.16681	9.22285	9.3682	5.25821	5.46052	4.92902
ENSG00000197557	TTC30A	2	protein_coding	5975	1.15991	2.43749e-17	3.87427e-15	3.20088	2.8177	2.36695	5.77359	6.55073	6.28215
ENSG00000003436	TFPI	2	protein_coding	11714	0.663257	2.70062e-17	4.28082e-15	10.6752	10.9401	9.48327	15.5738	16.932	16.6241
ENSG00000133606	MKRN1	7	protein_coding	5869	-0.824651	2.75035e-17	4.34779e-15	15.3325	16.398	14.1472	8.63147	8.09277	9.23277
ENSG00000072778	ACADVL	17	protein_coding	4865	-0.588839	2.86652e-17	4.51917e-15	56.4479	52.9418	58.1867	37.8181	38.5996	34.9228
ENSG00000133216	EPHB2	1	protein_coding	12516	-0.517642	2.88859e-17	4.54164e-15	19.6885	18.7918	20.1751	13.2598	13.7388	13.9579
ENSG00000166848	TERF2IP	16	protein_coding	3379	-1.07323	3.55543e-17	5.57503e-15	11.5378	11.2291	11.2736	5.05866	5.59652	5.429
ENSG00000166272	WBP1L	10	protein_coding	4281	-0.80968	3.72129e-17	5.81941e-15	19.1299	17.022	19.1286	10.4539	10.3242	10.8117
ENSG00000106070	GRB10	7	protein_coding	9944	-0.780318	3.96149e-17	6.17844e-15	9.81374	9.8551	11.263	6.00069	5.83782	6.21553
ENSG00000079482	OPHN1	X	protein_coding	8224	-1.41447	4.35609e-17	6.7757e-15	3.01128	2.84156	2.99554	0.718012	1.28341	1.23542
ENSG00000147526	TACC1	8	protein_coding	12609	-0.537458	4.38216e-17	6.79807e-15	15.6346	14.9664	14.6534	10.3521	10.3066	10.5199
ENSG00000091844	RGS17	6	protein_coding	7899	1.01394	4.5457e-17	7.01956e-15	3.07309	2.89485	3.17655	6.6493	6.34703	5.50229
ENSG00000270882	HIST2H4A	1	protein_coding	1876	-0.661636	4.54906e-17	7.01956e-15	147.692	139.57	160.743	88.4646	98.8103	95.5291
ENSG00000196154	S100A4	1	protein_coding	1025	-0.714498	4.67026e-17	7.18751e-15	169.125	158.613	188.938	103.09	106.835	104.905
ENSG00000176597	B3GNT5	3	protein_coding	8140	1.04292	5.88981e-17	9.04047e-15	2.34954	2.3461	2.40995	4.73433	4.9435	4.958
ENSG00000100505	TRIM9	14	protein_coding	8945	1.18165	6.52455e-17	9.9884e-15	1.53504	1.60122	2.11657	3.64813	4.17904	4.10164
ENSG00000203812	HIST2H2AA3	1	protein_coding	549	-0.722632	6.60881e-17	1.00908e-14	584.182	477.843	536.815	310.786	330.437	326.949
ENSG00000168802	CHTF8	16	protein_coding	3383	-0.712878	6.64228e-17	1.01154e-14	39.5009	35.8759	37.3544	25.0797	21.6446	22.3577
ENSG00000275023	MLLT6	17	protein_coding	13315	-0.880665	6.8229e-17	1.03633e-14	5.52449	5.18978	5.31074	2.66088	3.31942	2.6283
ENSG00000173801	JUP	17	protein_coding	4942	-0.727218	6.86228e-17	1.0396e-14	31.9518	29.6939	33.5557	20.6268	17.5753	19.5878
ENSG00000163513	TGFBR2	3	protein_coding	4704	0.421301	7.11199e-17	1.07463e-14	93.4599	96.8474	95.8681	124.539	133.131	125.153
ENSG00000131507	NDFIP1	5	protein_coding	6024	0.606188	7.67483e-17	1.15667e-14	19.5782	19.6052	17.6077	28.8395	27.9244	29.7029
ENSG00000134248	LAMTOR5	1	protein_coding	2388	-1.18741	7.9725e-17	1.19843e-14	18.7901	21.7818	16.3341	7.15796	8.93192	8.62747
ENSG00000134824	FADS2	11	protein_coding	11026	-0.505581	1.04251e-16	1.56307e-14	28.8648	27.4161	28.1356	20.6044	20.1224	18.7365
ENSG00000128595	CALU	7	protein_coding	4537	0.458975	1.2466e-16	1.86427e-14	43.3969	41.3169	41.076	57.4717	58.111	57.2287
ENSG00000135862	LAMC1	1	protein_coding	8406	0.339663	1.30755e-16	1.95039e-14	55.4505	54.2257	57.0398	70.5793	70.158	70.3379
ENSG00000145819	ARHGAP26	5	protein_coding	13347	-0.831661	1.3375e-16	1.98997e-14	9.60794	9.62044	8.30591	5.7747	4.86011	4.88453
ENSG00000198286	CARD11	7	protein_coding	4707	-2.21052	1.36297e-16	2.02269e-14	3.69851	2.18875	3.29533	0.726289	0.654021	0.599585
ENSG00000144645	OSBPL10	3	protein_coding	11976	-1.0729	1.38074e-16	2.04385e-14	3.56246	3.21024	3.21891	1.47919	1.48724	1.791
ENSG00000176978	DPP7	9	protein_coding	2820	-1.21661	1.38779e-16	2.04908e-14	16.7811	13.7224	18.1999	7.93495	7.25173	5.80462
ENSG00000161714	PLCD3	17	protein_coding	6740	-0.567345	1.51751e-16	2.23492e-14	27.4663	26.2464	28.97	18.6748	18.4656	18.7173
ENSG00000158290	CUL4B	X	protein_coding	7031	0.584132	1.60956e-16	2.36451e-14	20.2964	22.0509	19.4656	31.7372	31.0869	29.7839
ENSG00000143373	ZNF687	1	protein_coding	6349	-0.864756	1.69134e-16	2.47839e-14	10.0025	9.77573	10.9939	5.87404	5.26436	5.86764
ENSG00000135956	TMEM127	2	protein_coding	6367	-0.726331	1.91109e-16	2.79336e-14	13.9022	13.0238	13.4348	8.10278	7.87422	8.4663
ENSG00000156052	GNAQ	9	protein_coding	6629	-1.02891	2.05032e-16	2.98936e-14	12.8349	14.8213	12.5941	7.50124	5.40689	6.98217
ENSG00000140682	TGFB1I1	16	protein_coding	5403	-1.52425	2.28221e-16	3.31914e-14	6.21725	4.9763	7.85258	2.35836	2.23839	2.03716
ENSG00000114268	PFKFB4	3	protein_coding	6107	1.2926	2.48055e-16	3.59859e-14	1.72645	1.64585	1.86757	4.78367	4.03272	4.1592
ENSG00000205060	SLC35B4	7	protein_coding	7109	-0.666939	2.56114e-16	3.70626e-14	21.4878	21.4908	19.8938	14.2518	12.2798	13.22
ENSG00000198909	MAP3K3	17	protein_coding	6107	-0.945782	3.01279e-16	4.34903e-14	7.46788	7.90007	7.73174	4.1221	4.14074	3.69706
ENSG00000164236	ANKRD33B	5	protein_coding	9783	0.960988	3.10579e-16	4.47219e-14	2.50634	2.46579	2.2617	4.92403	4.45042	4.76
ENSG00000111696	NT5DC3	12	protein_coding	8722	-0.904254	3.32267e-16	4.77267e-14	6.04414	6.19412	5.77977	3.42071	3.20181	3.00927
ENSG00000170113	NIPA1	15	protein_coding	8700	-0.770992	3.57178e-16	5.11785e-14	8.9905	8.46264	8.41628	5.28693	5.15607	4.70374
ENSG00000076356	PLXNA2	1	protein_coding	13781	-3.57455	4.70887e-16	6.73056e-14	0.498184	0.437611	0.513116	0.0451035	0.0159561	0.0614378
ENSG00000105810	CDK6	7	protein_coding	12260	-0.659545	4.9265e-16	7.02437e-14	27.0395	30.6004	25.6944	18.0742	17.003	17.7023
ENSG00000163820	FYCO1	3	protein_coding	8895	-0.923359	5.35156e-16	7.61178e-14	8.68314	6.89289	8.05227	4.29754	4.22725	3.93433
ENSG00000248905	FMN1	15	protein_coding	20084	-1.95019	5.43108e-16	7.69921e-14	0.73251	0.638083	0.636022	0.185692	0.15328	0.182679
ENSG00000076067	RBMS2	12	protein_coding	8808	-0.735988	5.4395e-16	7.69921e-14	16.2016	17.0316	18.3354	9.13868	11.0345	10.6699
ENSG00000196372	ASB13	10	protein_coding	3003	-1.33787	5.57753e-16	7.87542e-14	8.49162	8.20027	7.51994	3.20824	3.00218	3.38331
ENSG00000196787	HIST1H2AG	6	protein_coding	2250	-0.780654	5.76982e-16	8.1272e-14	68.2188	62.6524	75.6294	36.3274	41.6327	42.0201
ENSG00000203811	HIST2H3C	1	protein_coding	1656	-0.710894	5.85301e-16	8.22446e-14	166.129	163.726	196.975	103.971	110.078	107.709
ENSG00000197714	ZNF460	19	protein_coding	3505	-0.847124	6.11388e-16	8.57034e-14	30.5008	27.0278	29.8717	14.7191	15.2449	18.6808
ENSG00000143324	XPR1	1	protein_coding	8903	-0.641396	6.13955e-16	8.58563e-14	24.7867	26.7283	22.7259	16.2322	15.6095	15.7549
ENSG00000143970	ASXL2	2	protein_coding	13023	-0.72499	6.3376e-16	8.84133e-14	10.2047	10.5737	9.8087	5.48881	6.82147	6.06795
ENSG00000135074	ADAM19	5	protein_coding	7704	0.492556	6.60174e-16	9.18779e-14	22.7563	21.8206	21.94	29.8522	31.939	31.6514
ENSG00000280208	GGT4P	13	unprocessed_pseudogene	1708	-1.29682	6.7743e-16	9.40544e-14	16.9397	22.0679	18.5636	8.18815	9.01193	5.94853
ENSG00000118564	FBXL5	4	protein_coding	4573	0.548041	7.86512e-16	1.08684e-13	26.809	26.9797	25.3394	38.4659	37.2656	40.0533
ENSG00000112419	PHACTR2	6	protein_coding	11224	-1.18703	7.8654e-16	1.08684e-13	4.0196	5.12679	4.53202	1.77212	1.7632	2.48933
ENSG00000160208	RRP1B	21	protein_coding	5762	-0.79546	8.14482e-16	1.12279e-13	15.3194	15.2634	15.9935	7.92876	8.701	10.1879
ENSG00000073849	ST6GAL1	3	protein_coding	9151	-1.35228	8.25637e-16	1.13547e-13	3.00097	2.55371	2.89151	0.849049	1.03326	1.41868
ENSG00000132824	SERINC3	20	protein_coding	4683	-0.639952	8.47467e-16	1.16207e-13	39.3737	35.4678	34.1451	22.8958	23.1959	23.805
ENSG00000151012	SLC7A11	4	protein_coding	9645	0.653577	8.49439e-16	1.16207e-13	41.9718	49.0836	41.7424	66.3783	73.0234	69.3491
ENSG00000064393	HIPK2	7	protein_coding	15402	-0.592483	8.50966e-16	1.16207e-13	14.7417	14.2428	15.7875	9.46361	9.70822	10.5362
ENSG00000198901	PRC1	15	protein_coding	5525	-0.569941	8.84899e-16	1.20558e-13	46.2876	49.3463	43.598	31.7255	31.8792	30.0869
ENSG00000128335	APOL2	22	protein_coding	3484	0.826613	8.97309e-16	1.21963e-13	13.1606	10.3137	12.6361	21.1413	20.954	22.1146
ENSG00000222041	CYTOR	2	lincRNA	3456	0.858884	9.1898e-16	1.24617e-13	9.57795	8.57957	9.24036	15.7371	16.3519	17.639
ENSG00000166165	CKB	14	protein_coding	2669	-1.11358	9.91213e-16	1.341e-13	12.8615	11.7684	14.0162	5.93858	6.26142	5.60431
ENSG00000101337	TM9SF4	20	protein_coding	5415	-0.803135	1.12414e-15	1.5173e-13	18.2029	15.3599	15.881	9.58471	9.82708	8.86024
ENSG00000089009	RPL6	12	protein_coding	4447	0.421035	1.12778e-15	1.51869e-13	154.219	157.029	159.114	199.526	218.853	210.954
ENSG00000184575	XPOT	12	protein_coding	7364	-0.698385	1.13455e-15	1.52273e-13	22.1089	25.5579	23.1388	15.7841	14.0941	13.8353
ENSG00000159363	ATP13A2	1	protein_coding	5253	-0.930429	1.13602e-15	1.52273e-13	8.91535	9.23225	9.94403	4.55559	4.81391	5.37264
ENSG00000079387	SENP1	12	protein_coding	6342	-0.902052	1.20574e-15	1.61248e-13	8.69899	8.67712	7.66104	4.16537	4.6114	4.53909
ENSG00000099783	HNRNPM	19	protein_coding	5614	-0.659602	1.29574e-15	1.72886e-13	32.8441	34.3305	36.2026	21.1472	20.4459	23.9795
ENSG00000197965	MPZL1	1	protein_coding	7069	-0.721646	1.34277e-15	1.78752e-13	22.4072	20.9015	21.2326	13.0135	11.696	14.5724
ENSG00000119686	FLVCR2	14	protein_coding	4913	1.61515	1.58046e-15	2.09912e-13	1.54713	1.27865	1.16072	3.6057	4.87851	3.56156
ENSG00000147394	ZNF185	X	protein_coding	4812	-1.67413	1.84604e-15	2.44628e-13	3.21016	4.64753	3.79227	0.839612	1.2795	1.46625
ENSG00000213965	NUDT19	19	protein_coding	2967	-0.792458	1.91091e-15	2.52649e-13	24.9575	27.7788	25.755	13.5124	15.193	16.456
ENSG00000082153	BZW1	2	protein_coding	8085	-0.665397	1.95369e-15	2.57719e-13	39.1524	40.3726	33.6021	23.8711	24.1785	23.2133
ENSG00000127328	RAB3IP	12	protein_coding	12612	-1.29942	2.02149e-15	2.66059e-13	2.74124	2.37094	2.9119	1.45388	0.889189	0.984609
ENSG00000196576	PLXNB2	22	protein_coding	7257	-0.541782	2.32635e-15	3.05492e-13	46.5929	42.2089	47.6201	30.3206	31.6641	31.6953
ENSG00000116704	SLC35D1	1	protein_coding	6162	-1.34408	2.34189e-15	3.0684e-13	3.46186	3.75166	4.14602	1.4122	1.60583	1.41983
ENSG00000270276	HIST2H4B	1	protein_coding	1929	-0.67924	2.42225e-15	3.16656e-13	141.474	124.533	152.425	87.0007	87.774	86.6133
ENSG00000139514	SLC7A1	13	protein_coding	7692	-0.863208	2.52864e-15	3.29823e-13	11.6987	11.499	13.4336	6.82824	7.40403	5.83382
ENSG00000119777	TMEM214	2	protein_coding	4910	-0.822335	2.58432e-15	3.36331e-13	18.5769	15.4555	17.8396	9.11469	10.4348	9.65657
ENSG00000179431	FJX1	11	protein_coding	2450	0.936201	2.9429e-15	3.82143e-13	10.8086	10.2563	9.68282	20.1694	20.7326	17.7398
ENSG00000149480	MTA2	11	protein_coding	4236	-0.531338	3.02027e-15	3.91316e-13	36.1194	38.0835	38.0175	25.532	25.8512	26.2504
ENSG00000103494	RPGRIP1L	16	protein_coding	12857	0.727425	3.12105e-15	4.03476e-13	3.50906	3.94793	3.76124	6.28485	6.36225	5.90483
ENSG00000171345	KRT19	17	protein_coding	2336	-0.534263	3.34168e-15	4.3104e-13	124.067	114.991	111.025	78.0956	80.5765	82.8793
ENSG00000116698	SMG7	1	protein_coding	8317	-0.712334	3.39247e-15	4.36622e-13	12.559	14.5324	13.576	7.66034	8.64547	8.4155
ENSG00000125170	DOK4	16	protein_coding	4788	-1.01503	3.44435e-15	4.42321e-13	21.2011	17.2138	20.9144	11.7486	9.00139	8.78268
ENSG00000110395	CBL	11	protein_coding	11740	-0.924087	3.54052e-15	4.5367e-13	3.94735	4.40917	3.90537	2.06485	2.32253	2.01932
ENSG00000272068	AL365181.2	1	lincRNA	3222	1.23971	3.88814e-15	4.97118e-13	4.48992	3.11955	3.6106	9.54928	7.78013	9.46004
ENSG00000169857	AVEN	15	protein_coding	1808	-1.2008	3.93385e-15	5.0186e-13	21.0206	16.8168	17.7892	9.28232	6.68916	8.58537
ENSG00000188042	ARL4C	2	protein_coding	4013	0.453948	4.38434e-15	5.58106e-13	86.518	84.72	83.6707	112.837	113.261	123.144
ENSG00000075340	ADD2	2	protein_coding	12673	-0.639315	4.60107e-15	5.84416e-13	7.79719	7.8717	8.24367	5.24802	4.97978	5.16658
ENSG00000184260	HIST2H2AC	1	protein_coding	390	-0.614713	4.69987e-15	5.95666e-13	363.392	337.617	340.988	215.159	222.71	242.424
ENSG00000139083	ETV6	12	protein_coding	7075	-0.937266	5.10733e-15	6.459e-13	6.51544	7.0678	6.0613	3.25062	3.38772	3.59014
ENSG00000135679	MDM2	12	protein_coding	13269	-0.478828	5.25703e-15	6.63389e-13	26.1845	28.122	26.4738	20.1194	19.3724	18.4832
ENSG00000152558	TMEM123	11	protein_coding	4647	0.728562	5.31388e-15	6.69112e-13	33.7691	33.4715	30.7281	48.554	53.2338	60.429
ENSG00000123131	PRDX4	X	protein_coding	1904	0.539688	5.50964e-15	6.92264e-13	64.9047	59.7845	61.5787	87.9798	89.042	93.8278
ENSG00000170525	PFKFB3	10	protein_coding	6114	-0.428918	5.59368e-15	7.01307e-13	86.2235	83.4722	90.7719	63.1331	64.2338	66.1478
ENSG00000165410	CFL2	14	protein_coding	7179	0.694572	5.64813e-15	7.06611e-13	16.36	20.1262	16.6178	28.0092	29.1289	28.6981
ENSG00000163597	SNHG16	17	processed_transcript	5362	0.534908	6.14939e-15	7.67671e-13	41.75	45.176	43.2217	60.2792	61.1446	67.1612
ENSG00000142541	RPL13A	19	protein_coding	2369	0.446104	6.26706e-15	7.80685e-13	570.812	539.26	576.473	724.686	793.242	779.245
ENSG00000162595	DIRAS3	1	protein_coding	1973	-1.9215	6.60806e-15	8.21404e-13	6.33805	6.2406	7.39925	1.41767	1.22595	2.71782
ENSG00000168615	ADAM9	8	protein_coding	6913	0.453457	7.4523e-15	9.24372e-13	50.4366	49.907	49.2968	64.1532	70.2646	70.2602
ENSG00000085365	SCAMP1	5	protein_coding	5106	0.64572	7.6889e-15	9.49981e-13	17.3356	17.4705	14.9658	25.1988	25.7961	26.7522
ENSG00000006611	USH1C	11	protein_coding	4904	-3.4869	7.69143e-15	9.49981e-13	1.19998	1.38347	1.25588	0.126748	0.134517	0.0575499
ENSG00000138835	RGS3	9	protein_coding	13793	-1.06379	7.80837e-15	9.62382e-13	2.96873	2.78734	3.43985	1.28433	1.41886	1.6983
ENSG00000109133	TMEM33	4	protein_coding	8240	-0.814253	7.83984e-15	9.64217e-13	10.8314	11.5272	10.2703	6.86444	5.39053	6.43911
ENSG00000231683	AL033397.1	6	lincRNA	3994	1.15704	8.07414e-15	9.90938e-13	3.74485	4.46692	3.08404	7.54788	8.20325	9.3274
ENSG00000165406	MARCH8	10	protein_coding	7539	-1.26856	8.13489e-15	9.96293e-13	3.4475	3.79969	2.96515	1.23671	1.45836	1.49741
ENSG00000175061	LRRC75A.AS1	17	processed_transcript	3759	0.487476	8.5513e-15	1.04509e-12	94.0601	86.7012	89.021	120.792	132.613	124.407
ENSG00000111266	DUSP16	12	protein_coding	5724	-0.578637	8.58298e-15	1.04676e-12	23.1745	24.3202	22.5953	16.1257	15.7888	14.9889
ENSG00000166887	VPS39	15	protein_coding	8354	-0.818071	8.80684e-15	1.07182e-12	7.45507	7.48966	6.63508	3.86901	4.1325	4.18911
ENSG00000135100	HNF1A	12	protein_coding	5028	-1.38361	9.64386e-15	1.17124e-12	4.63277	3.99809	4.21912	1.97795	1.4432	1.57166
ENSG00000106683	LIMK1	7	protein_coding	6902	-0.928878	9.94419e-15	1.20519e-12	11.8299	11.1769	11.9638	6.39403	7.04085	4.82505
ENSG00000160867	FGFR4	5	protein_coding	4829	-0.900807	9.98507e-15	1.20763e-12	10.866	10.0429	11.4785	5.21301	5.64641	6.48725
ENSG00000144354	CDCA7	2	protein_coding	3934	-0.928979	1.00186e-14	1.20918e-12	15.5818	13.5413	13.452	8.45299	7.48994	6.45659
ENSG00000117899	MESDC2	15	protein_coding	7510	-0.773218	1.02799e-14	1.23814e-12	10.0233	8.79981	10.1447	5.75223	5.59244	5.63698
ENSG00000158711	ELK4	1	protein_coding	12142	-0.85516	1.05279e-14	1.2654e-12	6.54285	7.36745	6.50011	4.3769	3.42278	3.55628
ENSG00000129474	AJUBA	14	protein_coding	5979	-0.632886	1.05937e-14	1.27067e-12	31.0852	26.9393	28.2317	19.3884	18.6093	17.6538
ENSG00000102870	ZNF629	16	protein_coding	6087	-1.01188	1.14634e-14	1.36949e-12	9.02313	9.20575	11.7669	4.74833	4.98521	5.14653
ENSG00000173757	STAT5B	17	protein_coding	6447	-0.787578	1.14646e-14	1.36949e-12	13.9579	15.8243	17.0185	9.64125	8.52688	9.06166
ENSG00000136193	SCRN1	7	protein_coding	6046	-0.506432	1.15807e-14	1.38052e-12	35.9723	37.3636	36.9737	24.5195	27.3864	25.487
ENSG00000166025	AMOTL1	11	protein_coding	10035	-0.927728	1.17017e-14	1.39209e-12	4.32482	4.13165	4.22795	2.26082	2.16933	2.24992
ENSG00000146477	SLC22A3	6	protein_coding	3348	-0.561959	1.18156e-14	1.40278e-12	55.5864	61.0937	55.2548	40.287	37.6337	38.6921
ENSG00000198055	GRK6	5	protein_coding	4355	-1.02829	1.20823e-14	1.43152e-12	8.3327	8.42407	8.2233	3.35406	4.14031	4.66594
ENSG00000135269	TES	7	protein_coding	4280	-0.727271	1.21227e-14	1.43339e-12	23.8894	25.6564	21.9578	15.3941	14.1799	13.6496
ENSG00000090615	GOLGA3	12	protein_coding	10549	-0.510564	1.24979e-14	1.47475e-12	19.4548	20.0805	20.8665	14.0824	14.7372	13.5106
ENSG00000168439	STIP1	11	protein_coding	4657	-0.508863	1.25316e-14	1.47574e-12	70.9735	64.8029	65.1448	44.9128	47.8784	48.2394
ENSG00000075223	SEMA3C	7	protein_coding	6268	-0.51641	1.31028e-14	1.53989e-12	72.7215	80.4993	72.0925	50.7729	52.2364	54.4368
ENSG00000042445	RETSAT	2	protein_coding	4005	-0.924297	1.35045e-14	1.5839e-12	17.9994	14.2423	16.403	8.76874	9.16899	7.61055
ENSG00000112079	STK38	6	protein_coding	3576	-1.26424	1.35438e-14	1.58531e-12	17.2789	15.3185	15.0539	6.51816	8.48573	4.57747
ENSG00000102359	SRPX2	X	protein_coding	7548	1.53408	1.43427e-14	1.67545e-12	1.16945	0.965436	0.51375	2.34695	2.56365	2.69213
ENSG00000100632	ERH	14	protein_coding	1446	-0.650175	1.60905e-14	1.87585e-12	117.511	119.731	107.585	66.1978	78.1632	74.3621
ENSG00000101266	CSNK2A1	20	protein_coding	6047	-0.470324	1.68406e-14	1.95937e-12	41.8864	39.4767	38.665	28.6784	28.7637	29.1699
ENSG00000276966	HIST1H4E	6	protein_coding	1487	-0.916433	1.75626e-14	2.03929e-12	56.7231	59.1445	65.6549	26.3342	37.1168	31.8855
ENSG00000167005	NUDT21	16	protein_coding	5954	-0.548442	1.84751e-14	2.14098e-12	31.9569	30.682	28.5035	20.8791	20.5709	20.8564
ENSG00000091136	LAMB1	7	protein_coding	8140	-0.31213	1.87504e-14	2.16856e-12	71.1489	68.963	69.2441	55.3611	57.0258	56.0982
ENSG00000151131	C12orf45	12	protein_coding	25887	-0.655015	1.94835e-14	2.24887e-12	3.66557	3.88272	4.115	2.42511	2.53979	2.43119
ENSG00000141458	NPC1	18	protein_coding	10102	0.751723	2.29447e-14	2.64314e-12	6.82042	6.21856	7.27081	10.1831	12.0807	11.8734
ENSG00000148484	RSU1	10	protein_coding	4191	-0.749968	2.32615e-14	2.67434e-12	19.3652	17.3875	18.8319	11.1233	10.1787	11.9193
ENSG00000269486	AC011455.2	19	lincRNA	3336	1.14481	2.40512e-14	2.75967e-12	4.63049	3.76618	3.76072	8.19818	8.63481	10.0674
ENSG00000137522	RNF121	11	protein_coding	3567	-0.82328	2.61046e-14	2.98939e-12	18.9035	18.6681	17.8417	8.79993	11.7744	10.3649
ENSG00000123240	OPTN	10	protein_coding	5138	-0.650137	2.62894e-14	3.00464e-12	20.1387	19.4157	20.2	12.037	12.2399	13.8421
ENSG00000105792	CFAP69	7	protein_coding	9139	1.26166	2.92617e-14	3.33779e-12	0.992694	1.45725	1.12318	2.51648	2.81511	3.21166
ENSG00000117906	RCN2	15	protein_coding	10019	0.665722	2.95591e-14	3.3651e-12	10.7926	11.0353	8.97029	16.2233	16.1533	16.4225
ENSG00000166224	SGPL1	10	protein_coding	7486	-0.580464	3.05838e-14	3.47496e-12	28.3976	26.8533	27.1191	16.6062	19.5041	18.7748
ENSG00000102931	ARL2BP	16	protein_coding	2155	-0.838688	3.39273e-14	3.84734e-12	28.1036	29.0342	25.5096	14.71	17.0403	14.013
ENSG00000076201	PTPN23	3	protein_coding	5981	-1.09323	3.49217e-14	3.9524e-12	5.16546	5.08357	5.6826	2.07849	2.94119	2.31216
ENSG00000090530	P3H2	3	protein_coding	5605	0.684199	3.70907e-14	4.1889e-12	14.5674	15.0633	15.302	21.4584	24.6372	25.9818
ENSG00000175274	TP53I11	11	protein_coding	7345	-0.885562	3.71553e-14	4.1889e-12	6.67653	6.43167	6.89439	3.13113	3.5925	4.07295
ENSG00000166233	ARIH1	15	protein_coding	22880	-0.554027	3.75566e-14	4.22595e-12	8.1446	8.31376	8.5639	5.86798	5.25701	5.98247
ENSG00000080503	SMARCA2	9	protein_coding	18595	-0.596005	3.79515e-14	4.26214e-12	6.52712	5.97288	6.1703	4.2452	4.04425	4.08273
ENSG00000139645	ANKRD52	12	protein_coding	8820	-0.547883	3.81555e-14	4.27679e-12	35.1391	33.0481	37.3709	22.6923	24.8312	24.6067
ENSG00000135378	PRRG4	11	protein_coding	5530	-2.18024	3.85599e-14	4.31381e-12	1.8179	2.13565	1.56745	0.3934	0.35787	0.459317
ENSG00000088340	FER1L4	20	transcribed_unitary_pseudogene	9067	1.63948	3.94999e-14	4.41049e-12	0.51381	0.554273	0.553469	1.71383	1.45511	1.96097
ENSG00000163577	EIF5A2	3	protein_coding	5593	0.974937	3.97807e-14	4.43334e-12	3.4195	4.31304	3.46664	7.94607	6.84088	7.31675
ENSG00000203667	COX20	1	protein_coding	4864	0.789729	4.10772e-14	4.56907e-12	7.46072	7.95581	6.8	11.9484	13.0199	13.2873
ENSG00000188761	BCL2L15	1	protein_coding	4251	-2.78103	4.75697e-14	5.28114e-12	2.01878	1.47777	1.77075	0.365544	0.362088	0
ENSG00000096696	DSP	6	protein_coding	10093	-0.6233	4.83656e-14	5.35928e-12	32.432	27.6599	30.8268	19.5223	18.6275	20.9438
ENSG00000171316	CHD7	8	protein_coding	16982	-0.704719	5.56576e-14	6.15556e-12	4.66365	5.06052	4.5132	2.87324	2.80982	3.0579
ENSG00000091436	MAP3K20	2	protein_coding	13799	0.581995	5.59948e-14	6.18111e-12	9.96845	10.4707	9.17445	14.0314	15.5528	14.6236
ENSG00000113249	HAVCR1	5	protein_coding	2151	0.410158	6.58267e-14	7.25265e-12	98.2606	102.685	100.744	129.602	135.247	135.667
ENSG00000196526	AFAP1	4	protein_coding	10036	-0.669101	6.60619e-14	7.26432e-12	13.4374	12.6441	12.2735	7.09146	8.30398	8.63322
ENSG00000166295	ANAPC16	10	protein_coding	4324	-0.784656	6.61823e-14	7.26432e-12	20.4141	19.7584	18.6746	12.8656	11.5946	9.72513
ENSG00000110697	PITPNM1	11	protein_coding	6449	-0.656191	7.1935e-14	7.88088e-12	13.8776	13.5206	14.7142	8.8672	9.34256	8.44617
ENSG00000148358	GPR107	9	protein_coding	9139	-0.66467	7.54682e-14	8.25242e-12	20.7661	18.9443	17.247	11.9703	11.477	12.5069
ENSG00000169641	LUZP1	1	protein_coding	9658	-0.547523	8.08774e-14	8.82733e-12	13.354	14.2838	14.289	9.26758	9.63077	9.7601
ENSG00000273760	AC245041.2	10	lincRNA	826	-0.894249	9.28842e-14	1.01188e-11	61.4473	77.5743	74.0098	35.7441	38.3345	40.3178
ENSG00000161021	MAML1	5	protein_coding	10690	-0.857131	1.00296e-13	1.09058e-11	4.70206	4.77173	4.18228	2.58746	2.46838	2.48168
ENSG00000172927	MYEOV	11	protein_coding	3760	-0.91939	1.07368e-13	1.16365e-11	10.173	10.8264	10.9199	5.70325	5.4388	5.7796
ENSG00000149503	INCENP	11	protein_coding	4473	-0.816789	1.07416e-13	1.16365e-11	22.3652	20.954	24.988	11.0474	14.2071	13.3131
ENSG00000120159	CAAP1	9	protein_coding	3014	-1.0115	1.08945e-13	1.17803e-11	14.3993	15.8405	13.6984	6.39307	8.82774	6.1801
ENSG00000140299	BNIP2	15	protein_coding	7969	-0.768999	1.19543e-13	1.29022e-11	17.692	20.3067	15.686	10.2958	10.5682	10.5892
ENSG00000178035	IMPDH2	3	protein_coding	2773	0.573468	1.28893e-13	1.38856e-11	42.9733	41.3212	38.9909	56.9344	63.9135	62.0833
ENSG00000078177	N4BP2	4	protein_coding	9835	-0.746696	1.32155e-13	1.41908e-11	5.90862	6.25964	6.07661	3.6024	3.66671	3.58699
ENSG00000137710	RDX	11	protein_coding	6592	-0.568854	1.32455e-13	1.41908e-11	73.3131	76.8858	66.8536	47.0516	52.0373	47.0089
ENSG00000138160	KIF11	10	protein_coding	4860	-0.594936	1.32458e-13	1.41908e-11	35.7703	38.6743	34.028	22.8933	23.3917	25.4931
ENSG00000117724	CENPF	1	protein_coding	11690	-0.575764	1.39739e-13	1.49434e-11	38.321	42.0662	38.9866	24.3524	26.9174	28.7536
ENSG00000109099	PMP22	17	protein_coding	2925	0.890489	1.40072e-13	1.49515e-11	7.20917	9.19211	9.12419	15.4065	15.2608	16.7887
ENSG00000173068	BNC2	9	protein_coding	15323	0.727494	1.41126e-13	1.50363e-11	2.81632	2.52542	2.59024	4.15787	4.53472	4.40199
ENSG00000069956	MAPK6	15	protein_coding	6388	0.536453	1.52041e-13	1.61697e-11	29.9393	29.7775	25.96	41.743	40.6874	41.7947
ENSG00000274997	HIST1H2AH	6	protein_coding	387	-0.712491	1.55935e-13	1.65536e-11	293.981	277.901	314.16	185.508	161.367	196.901
ENSG00000204856	FAM216A	12	protein_coding	2753	1.18053	1.63166e-13	1.72896e-11	4.00792	6.93689	5.30284	11.1761	12.0609	13.532
ENSG00000138347	MYPN	10	protein_coding	7060	1.89582	1.69941e-13	1.79748e-11	0.590414	0.320328	0.355404	1.71681	1.49501	1.55903
ENSG00000205730	ITPRIPL2	16	protein_coding	7440	-0.674846	1.71878e-13	1.81467e-11	12.853	11.4832	12.233	7.81142	7.15237	8.04188
ENSG00000113712	CSNK1A1	5	protein_coding	7714	-0.563578	1.767e-13	1.8622e-11	24.4115	25.1801	22.2073	16.8809	16.0486	15.6588
ENSG00000278272	HIST1H3C	6	protein_coding	411	-0.550769	1.87269e-13	1.97001e-11	328.12	301.413	320.79	217.021	220.426	210.81
ENSG00000025800	KPNA6	1	protein_coding	7480	-0.954379	1.90102e-13	1.99621e-11	26.2241	23.8178	23.9693	9.97173	15.3747	12.6397
ENSG00000006062	MAP3K14	17	protein_coding	5852	0.738073	1.91908e-13	2.01154e-11	11.0614	13.0964	13.6037	21.0306	22.5452	19.339
ENSG00000166189	HPS6	10	protein_coding	2649	-1.02609	2.08486e-13	2.18138e-11	16.7536	18.5922	17.1359	8.44718	10.4591	6.49894
ENSG00000100644	HIF1A	14	protein_coding	5151	0.467943	2.22878e-13	2.32778e-11	121.479	136.738	120.673	174.791	174.171	175
ENSG00000139132	FGD4	12	protein_coding	10629	-0.962133	2.79598e-13	2.91494e-11	4.01392	4.75183	4.12044	2.42687	2.3791	1.77901
ENSG00000127054	INTS11	1	protein_coding	8220	-0.85332	2.81074e-13	2.92508e-11	5.45873	5.44134	5.57775	3.02468	3.31709	2.71238
ENSG00000168610	STAT3	17	protein_coding	8812	0.438748	2.87383e-13	2.9854e-11	37.5362	33.734	34.6351	47.7182	48.7843	46.9841
ENSG00000089693	MLF2	12	protein_coding	3781	-0.633288	3.0644e-13	3.17769e-11	47.0806	42.4005	47.9617	26.6317	30.5905	31.2007
ENSG00000204682	CASC10	10	protein_coding	3801	-0.809907	3.40579e-13	3.52542e-11	12.6436	13.0234	13.5627	6.78643	7.69416	7.79626
ENSG00000272196	HIST2H2AA4	1	protein_coding	564	-0.639724	3.46128e-13	3.57649e-11	503.868	449.541	532.245	295.357	315.801	342.272
ENSG00000143367	TUFT1	1	protein_coding	3878	-1.03016	3.81862e-13	3.93873e-11	13.0881	11.3393	13.2934	4.96872	7.59809	5.60374
ENSG00000142166	IFNAR1	21	protein_coding	6301	-0.86061	3.93561e-13	4.05222e-11	11.4017	9.49128	9.44856	5.7215	5.02528	6.04671
ENSG00000135245	HILPDA	7	protein_coding	2070	1.00794	4.0147e-13	4.12635e-11	9.3577	8.37599	8.26467	15.3141	19.4396	17.0425
ENSG00000204852	TCTN1	12	protein_coding	9605	0.683512	4.21679e-13	4.32641e-11	4.36527	4.55207	4.25099	7.08611	6.95959	7.11071
ENSG00000196950	SLC39A10	2	protein_coding	6917	0.535274	4.25314e-13	4.35603e-11	22.3324	22.4506	21.963	29.8789	32.1714	34.5998
ENSG00000138356	AOX1	2	protein_coding	5556	1.23767	4.26709e-13	4.36263e-11	1.76527	2.08043	1.35483	4.19527	4.27434	3.70813
ENSG00000143061	IGSF3	1	protein_coding	7400	-0.46365	4.35103e-13	4.44064e-11	25.6793	24.1093	24.8449	17.7232	18.037	18.3446
ENSG00000071282	LMCD1	3	protein_coding	9130	-0.948881	4.58092e-13	4.66709e-11	5.07579	4.5412	5.42155	2.31472	2.40845	3.09118
ENSG00000166333	ILK	11	protein_coding	3484	-0.685206	4.8564e-13	4.9344e-11	28.9252	26.181	31.0338	18.822	17.3565	17.5783
ENSG00000114861	FOXP1	3	protein_coding	13628	-0.542881	4.86027e-13	4.9344e-11	8.33031	8.26044	8.25181	5.5188	5.67961	5.83999
ENSG00000005700	IBTK	6	protein_coding	8722	0.470975	4.92859e-13	4.99505e-11	20.3533	20.2533	18.3593	26.7599	27.2532	27.6336
ENSG00000137731	FXYD2	11	protein_coding	5595	-3.1081	4.95538e-13	5.01347e-11	1.13942	1.21261	1.06	0.277735	0	0.151327
ENSG00000170921	TANC2	17	protein_coding	22866	0.391046	5.25296e-13	5.3053e-11	13.3396	14.0772	14.5446	18.539	18.4925	18.0078
ENSG00000081052	COL4A4	2	protein_coding	9895	-2.50042	5.27824e-13	5.3216e-11	0.89207	1.14276	0.599366	0.0942251	0.200002	0.14261
ENSG00000105173	CCNE1	19	protein_coding	2550	-0.82319	5.34616e-13	5.38076e-11	18.6541	19.8068	18.0695	9.50639	10.9514	11.289
ENSG00000183856	IQGAP3	1	protein_coding	6742	-0.79533	5.48617e-13	5.51213e-11	7.49188	7.26781	8.15385	4.42531	4.50089	4.26979
ENSG00000143162	CREG1	1	protein_coding	2688	0.538282	5.96411e-13	5.982e-11	35.8489	33.3731	31.9075	49.3696	48.9192	48.5074
ENSG00000125779	PANK2	20	protein_coding	6698	-0.657764	6.25987e-13	6.26784e-11	15.1188	15.7191	15.8699	9.04796	9.48769	11.0817
ENSG00000115112	TFCP2L1	2	protein_coding	9372	-1.39171	6.32316e-13	6.32033e-11	1.77905	2.03769	1.84976	0.663222	0.703877	0.782953
ENSG00000007923	DNAJC11	1	protein_coding	5083	-0.899278	6.50184e-13	6.48779e-11	9.16528	7.90965	8.97521	4.95252	4.15297	4.99709
ENSG00000100034	PPM1F	22	protein_coding	10083	-0.868092	6.57024e-13	6.53404e-11	4.88786	5.75678	5.51994	2.49664	2.98771	3.33083
ENSG00000164647	STEAP1	7	protein_coding	1625	0.928363	6.57065e-13	6.53404e-11	16.7487	12.3707	13.4757	28.6879	27.7401	24.6621
ENSG00000177189	RPS6KA3	X	protein_coding	8837	-0.576041	6.58347e-13	6.53561e-11	27.469	27.9516	28.497	17.514	17.8909	20.9185
ENSG00000109321	AREG	4	protein_coding	1648	0.761907	6.59543e-13	6.53633e-11	23.2102	22.7189	19.2394	34.888	37.4936	37.6756
ENSG00000204054	LINC00963	9	processed_transcript	13171	0.692024	6.63593e-13	6.56528e-11	5.80829	6.25767	6.66771	10.0756	9.16561	11.121
ENSG00000197122	SRC	20	protein_coding	6468	-0.429115	6.78053e-13	6.69695e-11	48.5614	46.1923	47.61	35.8932	36.3765	33.38
ENSG00000111859	NEDD9	6	protein_coding	10359	-0.600558	6.85761e-13	6.75294e-11	14.912	15.2092	13.3221	9.18046	9.31868	10.1349
ENSG00000143515	ATP8B2	1	protein_coding	7572	-0.897588	6.86043e-13	6.75294e-11	5.86112	6.57071	7.19982	3.8171	3.16536	3.65267
ENSG00000050344	NFE2L3	7	protein_coding	4249	0.963069	7.77989e-13	7.64506e-11	5.13589	4.08056	4.08001	8.04576	8.43545	9.43184
ENSG00000123836	PFKFB2	1	protein_coding	10197	-0.909245	7.86158e-13	7.70338e-11	4.25611	5.101	4.11604	2.52969	2.39364	2.24185
ENSG00000100311	PDGFB	22	protein_coding	3761	-1.55424	7.86573e-13	7.70338e-11	4.23762	3.67466	4.4881	1.40477	1.92938	0.750398
ENSG00000226084	AC113935.1	1	processed_pseudogene	555	0.506469	8.22253e-13	8.03928e-11	168.765	177.48	173.031	244.149	252.379	240.018
ENSG00000079385	CEACAM1	19	protein_coding	5524	-2.59079	8.32753e-13	8.12828e-11	1.19846	1.2282	1.69303	0.225044	0.119419	0.357634
ENSG00000167767	KRT80	12	protein_coding	4350	-0.674226	8.46462e-13	8.24825e-11	46.8972	41.3601	45.5685	24.5056	30.6331	28.4171
ENSG00000103275	UBE2I	16	protein_coding	9679	-0.528984	8.4912e-13	8.26032e-11	16.5929	15.7066	15.3421	10.4034	11.0184	11.5467
ENSG00000176853	FAM91A1	8	protein_coding	7246	-0.807743	8.65118e-13	8.4019e-11	15.9042	19.5586	15.8345	10.4224	8.77015	10.2046
ENSG00000132612	VPS4A	16	protein_coding	5670	-0.996186	9.16597e-13	8.88701e-11	6.70287	6.51466	6.71843	2.79543	4.14962	2.83718
ENSG00000111540	RAB5B	12	protein_coding	6588	-0.55431	9.35236e-13	9.05265e-11	17.8649	17.3546	16.6543	11.3219	11.7823	12.1663
ENSG00000197150	ABCB8	7	protein_coding	9336	-0.78168	9.83223e-13	9.50133e-11	6.35575	5.59835	6.08377	3.52863	3.76848	3.14389
ENSG00000102034	ELF4	X	protein_coding	4316	-1.00809	1.09037e-12	1.05192e-10	9.31697	8.84952	11.4158	4.82452	4.43247	5.55818
ENSG00000197136	PCNX3	11	protein_coding	7972	-0.686531	1.16847e-12	1.12541e-10	16.5166	14.8461	18.2266	10.8377	10.2884	9.73555
ENSG00000124151	NCOA3	20	protein_coding	8402	-0.36092	1.19504e-12	1.14909e-10	37.3542	39.1484	38.6872	30.1834	29.8091	29.7273
ENSG00000103966	EHD4	15	protein_coding	7879	-0.828435	1.25374e-12	1.20355e-10	7.43771	6.15522	6.34027	3.74726	3.68392	3.7969
ENSG00000142230	SAE1	19	protein_coding	3396	-0.500389	1.37352e-12	1.31636e-10	76.3167	77.3965	70.9973	51.5231	50.9583	56.4283
ENSG00000227471	AKR1B15	7	protein_coding	3325	0.760824	1.39264e-12	1.33249e-10	9.88156	8.76645	9.60442	15.2355	16.0041	16.6364
ENSG00000068489	PRR11	17	protein_coding	4080	-0.90529	1.46358e-12	1.39807e-10	18.1493	14.4116	17.8906	7.54112	9.75497	9.47666
ENSG00000168282	MGAT2	14	protein_coding	2687	-0.794031	1.61209e-12	1.5374e-10	27.467	28.8967	23.0057	15.8458	14.8122	15.1248
ENSG00000033867	SLC4A7	3	protein_coding	9616	0.532164	1.64827e-12	1.56934e-10	22.5153	24.1454	21.6339	31.8025	35.307	31.4626
ENSG00000153317	ASAP1	8	protein_coding	8280	0.657168	1.6529e-12	1.57117e-10	18.8635	21.1828	23.7471	33.0304	32.0011	35.6871
ENSG00000186350	RXRA	9	protein_coding	10814	-0.776354	1.73389e-12	1.64547e-10	9.86314	8.17926	9.55535	4.74197	5.97817	5.29791
ENSG00000278828	HIST1H3H	6	protein_coding	1237	-0.716216	1.91821e-12	1.81743e-10	143.311	118.835	133.876	72.6088	89.2363	78.2563
ENSG00000108375	RNF43	17	protein_coding	7505	-2.30769	1.94773e-12	1.84239e-10	1.47019	1.97542	0.972599	0.248463	0.41019	0.188024
ENSG00000123610	TNFAIP6	2	protein_coding	1579	3.34875	1.97741e-12	1.86744e-10	0.776426	0.159139	0	2.75554	3.89927	3.03852
ENSG00000115866	DARS	2	protein_coding	4014	0.699979	2.02676e-12	1.91094e-10	23.0291	22.2859	17.9006	32.8284	35.2242	34.3816
ENSG00000240476	LINC00973	3	lincRNA	962	0.99357	2.23757e-12	2.10629e-10	16.8221	18.0232	16.1238	30.0448	33.3722	37.8451
ENSG00000134318	ROCK2	2	protein_coding	10145	-0.645309	2.30693e-12	2.16806e-10	39.7823	44.5591	38.1786	23.9867	25.3595	28.9597
ENSG00000137767	SQOR	15	protein_coding	3088	0.719684	2.41514e-12	2.2661e-10	11.5928	11.3922	12.4099	18.2164	20.4368	19.4669
ENSG00000132669	RIN2	20	protein_coding	5053	0.537197	2.48472e-12	2.32763e-10	23.7771	22.3282	23.1581	30.8756	34.9006	34.5171
ENSG00000143924	EML4	2	protein_coding	8357	-0.474493	2.52809e-12	2.36446e-10	20.2153	19.8751	19.5706	14.9498	14.3928	13.6097
ENSG00000105711	SCN1B	19	protein_coding	7993	0.918563	2.53814e-12	2.37005e-10	2.11666	2.2635	2.51135	4.23816	4.51172	4.27239
ENSG00000167291	TBC1D16	17	protein_coding	11555	-0.473536	2.6241e-12	2.44638e-10	14.2173	13.9829	14.2923	10.7316	10.1239	9.79421
ENSG00000057019	DCBLD2	3	protein_coding	11274	0.338334	2.69495e-12	2.50841e-10	214.747	224.823	204.857	269.904	270.934	273.838
ENSG00000118961	LDAH	2	protein_coding	4433	-0.86471	2.81179e-12	2.61299e-10	10.4539	9.5229	9.87957	6.09934	5.75397	4.52018
ENSG00000159840	ZYX	7	protein_coding	3482	-0.618696	3.01666e-12	2.79565e-10	28.5897	28.0723	27.8416	16.4229	18.44	20.02
ENSG00000002834	LASP1	17	protein_coding	7061	-0.378361	3.01796e-12	2.79565e-10	127.754	116.227	120.142	91.9901	95.2934	92.7292
ENSG00000130560	UBAC1	9	protein_coding	2979	-0.826767	3.05678e-12	2.82711e-10	15.3093	14.677	13.8593	8.45037	7.97188	8.33695
ENSG00000084731	KIF3C	2	protein_coding	6403	-0.560087	3.21279e-12	2.96668e-10	27.5333	24.606	27.8941	17.1337	18.1325	18.9972
ENSG00000112697	TMEM30A	6	protein_coding	5123	0.543376	3.26258e-12	3.00788e-10	23.3565	25.6038	22.8417	32.577	36.0548	35.7532
ENSG00000102287	GABRE	X	protein_coding	9612	0.755319	3.28115e-12	3.02022e-10	9.82108	12.3392	12.0555	21.5338	17.8438	18.4979
ENSG00000162368	CMPK1	1	protein_coding	3844	0.558538	3.32633e-12	3.05246e-10	39.8666	40.3329	35.3669	53.4416	60.0067	56.3128
ENSG00000120256	LRP11	6	protein_coding	3536	0.637481	3.32668e-12	3.05246e-10	15.5327	16.6999	17.6755	24.1703	25.9939	27.4562
ENSG00000113583	C5orf15	5	protein_coding	2422	-0.830806	3.67285e-12	3.3648e-10	32.0921	32.0584	25.2403	16.8096	15.9789	17.4788
ENSG00000271605	MILR1	17	protein_coding	1816	1.58414	3.73877e-12	3.4198e-10	2.29533	3.18251	1.75852	6.8455	7.26512	7.45968
ENSG00000173599	PC	11	protein_coding	5927	0.785974	3.76255e-12	3.43615e-10	5.83306	6.78332	6.15772	11.798	11.0558	9.52335
ENSG00000164976	KIAA1161	9	protein_coding	6398	-1.26734	3.79355e-12	3.45902e-10	3.67908	2.74923	3.56525	1.55441	1.27164	1.36745
ENSG00000165312	OTUD1	10	protein_coding	2933	-1.51716	3.92633e-12	3.57449e-10	4.26354	5.65444	4.89963	1.69539	1.94926	1.44336
ENSG00000225663	MCRIP1	17	protein_coding	3726	0.720784	3.93868e-12	3.58014e-10	12.4375	12.0042	13.101	19.6848	22.8389	19.0877
ENSG00000168807	SNTB2	16	protein_coding	9875	-0.553911	4.03845e-12	3.6651e-10	11.2728	11.3998	11.4341	7.74211	7.28146	8.28812
ENSG00000124171	PARD6B	20	protein_coding	4726	0.719486	4.34685e-12	3.93884e-10	8.19739	9.94272	8.06041	14.7962	13.9119	14.4516
ENSG00000231925	TAPBP	6	protein_coding	5056	-1.42253	4.50656e-12	4.07721e-10	5.38305	3.92625	6.0455	2.02847	2.34852	1.28385
ENSG00000140525	FANCI	15	protein_coding	7766	-0.443481	4.88544e-12	4.41129e-10	24.3743	25.8851	26.0826	18.2886	18.6876	19.1517
ENSG00000143384	MCL1	1	protein_coding	4371	0.527181	4.89098e-12	4.41129e-10	66.1371	68.928	62.5188	89.3038	92.313	103.05
ENSG00000101236	RNF24	20	protein_coding	7668	0.757823	5.05219e-12	4.54963e-10	4.31682	3.76854	4.22416	7.49809	6.56691	6.88263
ENSG00000242299	AC073861.1	3	processed_pseudogene	459	0.57079	5.12333e-12	4.60656e-10	178.421	169.71	184.372	243.754	274.984	270.542
ENSG00000108100	CCNY	10	protein_coding	5743	0.56458	5.19046e-12	4.65972e-10	13.9185	13.7825	12.2731	20.3475	19.4123	19.3621
ENSG00000172175	MALT1	18	protein_coding	10850	-0.639605	5.22391e-12	4.68252e-10	10.8248	12.344	10.8481	7.41876	7.74179	6.60692
ENSG00000111674	ENO2	12	protein_coding	4281	0.837122	5.73538e-12	5.12842e-10	6.12845	5.75226	6.2874	9.43755	11.3002	11.6028
ENSG00000007968	E2F2	1	protein_coding	5457	-1.40248	5.739e-12	5.12842e-10	3.41485	2.5326	3.30223	1.19599	1.28945	0.98264
ENSG00000136153	LMO7	13	protein_coding	14367	-0.835392	5.80347e-12	5.17808e-10	5.39304	5.36945	4.19153	2.81215	2.66312	2.9073
ENSG00000101166	PRELID3B	20	protein_coding	2977	-0.83458	5.86534e-12	5.22527e-10	32.1217	30.6398	24.1361	16.7033	16.3977	15.5475
ENSG00000178502	KLHL11	17	protein_coding	2383	-1.22049	6.02148e-12	5.35617e-10	13.0675	15.7116	11.1037	5.99922	4.4292	6.86908
ENSG00000178726	THBD	20	protein_coding	4109	-0.764343	6.66847e-12	5.91401e-10	12.8893	11.6803	13.2122	7.71481	7.70609	6.79977
ENSG00000161692	DBF4B	17	protein_coding	7146	-0.787598	6.66894e-12	5.91401e-10	6.65658	6.36463	7.37367	3.74021	4.09257	3.94941
ENSG00000096433	ITPR3	6	protein_coding	9870	-0.562316	7.01264e-12	6.20934e-10	12.6945	12.8313	14.1208	8.91108	9.4239	8.46388
ENSG00000170412	GPRC5C	17	protein_coding	8005	0.587264	7.28122e-12	6.43735e-10	8.3927	7.31395	8.06417	12.3072	11.8667	11.5992
ENSG00000124762	CDKN1A	6	protein_coding	3050	-0.427426	7.5455e-12	6.66088e-10	97.9174	92.0261	94.6074	70.5127	73.7536	66.9936
ENSG00000113657	DPYSL3	5	protein_coding	7164	-0.637747	7.56575e-12	6.66863e-10	9.48062	9.9614	9.93422	6.37709	6.41502	6.06681
ENSG00000124275	MTRR	5	protein_coding	6498	0.662471	7.75847e-12	6.82816e-10	8.15054	9.43556	8.42493	14.3484	14.2127	12.552
ENSG00000161526	SAP30BP	17	protein_coding	8268	-0.697515	7.92282e-12	6.96227e-10	9.51956	8.78324	10.0148	5.1121	6.03716	6.24663
ENSG00000101003	GINS1	20	protein_coding	4068	-0.589783	8.02055e-12	7.03752e-10	34.1755	38.5444	32.9148	22.3081	24.2161	23.4493
ENSG00000162736	NCSTN	1	protein_coding	4175	-0.816626	8.17942e-12	7.16611e-10	21.3775	17.2736	20.707	10.1982	12.7985	10.4778
ENSG00000125772	GPCPD1	20	protein_coding	7527	0.59496	8.50062e-12	7.43632e-10	10.5219	12.4855	11.0916	18.1674	16.5057	16.9102
ENSG00000116747	TROVE2	1	protein_coding	9102	0.538376	8.78358e-12	7.67231e-10	16.702	19.1869	16.3147	25.6427	25.7289	24.3714
ENSG00000154319	FAM167A	8	protein_coding	5033	-1.02767	8.86873e-12	7.73508e-10	5.45637	5.39205	6.02781	3.27273	2.75246	2.29907
ENSG00000178105	DDX10	11	protein_coding	8461	0.564502	9.51931e-12	8.29007e-10	7.33181	7.27615	7.30604	10.6889	10.5255	11.241
ENSG00000171962	DRC3	17	protein_coding	7332	1.89009	9.62734e-12	8.37162e-10	0.401302	0.342717	0.37333	1.31401	1.10965	1.80913
ENSG00000177733	HNRNPA0	5	protein_coding	8726	-0.848249	1.00146e-11	8.69538e-10	4.8331	5.87452	4.88833	2.92052	2.74675	3.00789
ENSG00000141699	RETREG3	17	protein_coding	5145	-0.719226	1.06149e-11	9.20283e-10	25.1629	21.929	19.7735	12.9872	14.3175	13.165
ENSG00000153922	CHD1	5	protein_coding	10437	-0.673751	1.08527e-11	9.39503e-10	14.5421	18.105	15.0584	10.2136	10.1971	9.46427
ENSG00000275180	AC048341.3	12	lincRNA	491	-1.2467	1.10462e-11	9.54835e-10	43.446	47.5947	36.7012	22.7867	17.4659	13.7951
ENSG00000101972	STAG2	X	protein_coding	8187	0.604213	1.14557e-11	9.88762e-10	24.0194	24.2471	19.6983	33.2537	34.6207	35.3341
ENSG00000019186	CYP24A1	20	protein_coding	3972	-0.392162	1.15655e-11	9.96757e-10	397.98	428.352	393.211	306.482	322.917	299.491
ENSG00000163683	SMIM14	4	protein_coding	6721	-0.703573	1.187e-11	1.02149e-09	13.3159	11.59	10.9284	6.93615	7.59035	7.3905
ENSG00000053747	LAMA3	18	protein_coding	13522	0.543322	1.27144e-11	1.09254e-09	4.8234	5.24041	5.17883	7.28584	7.44787	7.472
ENSG00000140526	ABHD2	15	protein_coding	10345	-0.425166	1.32452e-11	1.13647e-09	31.7605	31.6013	30.4948	21.7205	23.8065	24.253
ENSG00000015676	NUDCD3	7	protein_coding	10113	-0.667153	1.32896e-11	1.1386e-09	12.244	10.6594	13.2401	7.92868	7.61019	7.25585
ENSG00000072501	SMC1A	X	protein_coding	10484	-0.485289	1.3584e-11	1.16211e-09	19.0375	18.9107	20.6043	13.1026	14.2204	14.4558
ENSG00000125966	MMP24	20	protein_coding	4414	0.555718	1.38744e-11	1.18521e-09	27.497	25.8453	28.526	43.8649	38.5083	38.2992
ENSG00000075461	CACNG4	17	protein_coding	3380	-1.58296	1.4016e-11	1.19555e-09	4.42513	3.34544	5.39893	1.47118	1.36619	1.58647
ENSG00000274267	HIST1H3B	6	protein_coding	411	-0.485227	1.40953e-11	1.20056e-09	675.928	659.074	710.4	447.652	512.009	498.528
ENSG00000030582	GRN	17	protein_coding	3680	-0.585027	1.42421e-11	1.21129e-09	26.052	25.606	28.3272	16.975	18.7624	17.409
ENSG00000172216	CEBPB	20	protein_coding	1956	0.546259	1.44415e-11	1.22645e-09	58.7918	51.258	60.4081	80.8742	82.1781	86.1391
ENSG00000106144	CASP2	7	protein_coding	8020	-0.846037	1.45051e-11	1.23006e-09	6.35918	6.76763	7.96376	3.87513	3.56432	4.36357
ENSG00000168005	C11orf84	11	protein_coding	2807	-0.953774	1.51064e-11	1.27918e-09	11.8798	11.1004	12.352	5.20375	7.36365	5.32879
ENSG00000247271	ZBED5.AS1	11	antisense	1995	1.02288	1.54506e-11	1.30643e-09	6.75977	8.43897	6.17427	12.9299	14.5492	15.7027
ENSG00000143815	LBR	1	protein_coding	5257	-0.63242	1.60692e-11	1.35677e-09	27.0522	28.775	23.431	16.3758	17.4424	17.1794
ENSG00000169905	TOR1AIP2	1	protein_coding	18876	-0.549385	1.61603e-11	1.36248e-09	14.6005	15.1891	12.7732	9.87876	9.80866	9.37459
ENSG00000142634	EFHD2	1	protein_coding	2531	0.781416	1.63924e-11	1.38004e-09	49.1166	35.9397	49.7487	74.1662	77.7568	79.9506
ENSG00000163703	CRELD1	3	protein_coding	3778	-1.34748	1.67188e-11	1.40549e-09	4.67286	3.99068	4.2264	1.80976	1.9207	1.26994
ENSG00000171132	PRKCE	2	protein_coding	9908	-0.99226	1.71255e-11	1.43761e-09	2.92017	2.8151	3.13103	1.44289	1.75327	1.19635
ENSG00000178904	DPY19L3	19	protein_coding	10781	0.719545	1.75082e-11	1.46761e-09	6.98219	7.87798	6.19931	10.8678	11.0343	12.7487
ENSG00000138073	PREB	2	protein_coding	3221	-0.686322	1.93205e-11	1.61719e-09	19.1833	19.8933	20.8205	13.6047	11.5373	12.3544
ENSG00000147604	RPL7	8	protein_coding	2907	0.413277	1.94267e-11	1.62375e-09	269.909	261.652	260.669	326.608	360.661	367.271
ENSG00000136271	DDX56	7	protein_coding	4068	-0.535266	1.97641e-11	1.64958e-09	29.7755	28.9701	31.0084	20.7038	19.4594	21.9924
ENSG00000125818	PSMF1	20	protein_coding	5296	-0.664201	2.06555e-11	1.72151e-09	17.5007	14.756	17.3146	10.4456	10.0479	10.8712
ENSG00000063601	MTMR1	X	protein_coding	6323	-0.768494	2.13099e-11	1.77351e-09	7.71689	7.98786	7.46761	3.93213	5.07735	4.41883
ENSG00000243710	CFAP57	1	protein_coding	5764	3.09488	2.13411e-11	1.77356e-09	0.0425391	0.0435947	0.19787	0.700939	0.80113	1.12616
ENSG00000132688	NES	1	protein_coding	5558	-1.37399	2.31458e-11	1.92081e-09	3.39691	2.75784	2.54453	1.11834	1.18689	1.01556
ENSG00000234741	GAS5	1	processed_transcript	3631	0.441984	2.35076e-11	1.94805e-09	40.5845	42.2836	38.007	53.752	55.0485	55.1858
ENSG00000158985	CDC42SE2	5	protein_coding	6024	-0.664323	2.38109e-11	1.97038e-09	12.1295	12.6391	11.019	7.79028	7.11799	7.73026
ENSG00000100504	PYGL	14	protein_coding	4798	0.561418	2.46829e-11	2.03964e-09	15.4333	16.0258	16.1642	25.1323	21.815	23.6462
ENSG00000117394	SLC2A1	1	protein_coding	4721	0.429621	2.48879e-11	2.05366e-09	28.3058	29.2743	27.7823	38.7083	37.122	39.2759
ENSG00000173237	C11orf86	11	protein_coding	1187	1.77783	2.49358e-11	2.05469e-09	3.30508	2.54032	4.22772	8.90203	10.1887	15.9301
ENSG00000204634	TBC1D8	2	protein_coding	6030	-0.57015	2.51935e-11	2.07299e-09	16.3057	17.7521	18.4981	11.4419	11.7056	12.2625
ENSG00000103365	GGA2	16	protein_coding	8231	-0.64199	2.54279e-11	2.08933e-09	10.4858	9.83016	11.0852	7.40056	6.35817	6.48043
ENSG00000119977	TCTN3	10	protein_coding	3223	-0.721919	2.70951e-11	2.22318e-09	26.4747	25.3385	23.5678	14.2713	13.8498	17.6883
ENSG00000130766	SESN2	1	protein_coding	3453	-1.01985	2.71756e-11	2.22664e-09	7.10094	7.78654	7.26659	3.24016	3.69351	3.92319
ENSG00000022567	SLC45A4	8	protein_coding	8608	-0.970683	2.80887e-11	2.29717e-09	3.73148	3.0651	3.47139	1.6608	1.73706	1.83603
ENSG00000185567	AHNAK2	14	protein_coding	18771	-0.402315	2.81153e-11	2.29717e-09	62.3602	58.4593	63.2511	43.8256	48.1579	47.2254
ENSG00000132613	MTSS1L	16	protein_coding	4999	-0.739991	2.84541e-11	2.32158e-09	12.017	13.0692	14.8754	7.7712	7.74171	8.46843
ENSG00000151743	AMN1	12	protein_coding	3195	1.27692	2.94593e-11	2.40023e-09	2.60928	1.88755	2.14183	5.25272	4.88647	6.09499
ENSG00000100335	MIEF1	22	protein_coding	7555	-0.711008	3.08991e-11	2.51402e-09	7.85404	7.64981	8.09161	4.07251	5.20986	5.0057
ENSG00000144231	POLR2D	2	protein_coding	5226	-0.754461	3.15351e-11	2.56218e-09	8.86757	8.65487	8.59867	4.69806	5.21747	5.5084
ENSG00000117481	NSUN4	1	protein_coding	8468	-0.875445	3.25318e-11	2.63948e-09	3.96691	3.8873	4.30996	2.20207	2.36302	2.03303
ENSG00000100316	RPL3	22	protein_coding	4787	0.340062	3.32211e-11	2.69165e-09	210.007	202.567	207.853	251.966	274.829	258.111
ENSG00000156675	RAB11FIP1	8	protein_coding	9602	-0.733014	3.34634e-11	2.70751e-09	5.59236	4.94604	5.41636	2.97774	3.34348	3.23315
ENSG00000174233	ADCY6	12	protein_coding	8410	-0.613819	3.43715e-11	2.77712e-09	9.94193	8.93373	9.79142	6.54091	6.27513	5.9398
ENSG00000177606	JUN	1	protein_coding	3540	0.660773	3.48143e-11	2.809e-09	19.5325	16.1131	16.0447	25.8988	26.8342	28.94
ENSG00000125107	CNOT1	16	protein_coding	10852	-0.406751	3.53604e-11	2.8456e-09	37.3035	36.8167	35.9435	26.6911	26.7873	29.5696
ENSG00000152689	RASGRP3	2	protein_coding	11118	-2.85278	3.53657e-11	2.8456e-09	0.727779	0.519827	0.369301	0.111814	0.0395559	0.0761534
ENSG00000110318	CEP126	11	protein_coding	8191	0.873858	3.57267e-11	2.87067e-09	2.18524	2.20878	2.3671	4.4772	4.08051	3.89347
ENSG00000148019	CEP78	9	protein_coding	14355	-0.524433	3.58411e-11	2.87217e-09	6.90066	7.07189	6.8646	4.91455	4.71797	4.87577
ENSG00000142156	COL6A1	21	protein_coding	5343	0.740326	3.58441e-11	2.87217e-09	7.93914	7.66584	9.3923	15.1234	14.2808	12.4658
ENSG00000135905	DOCK10	2	protein_coding	11065	0.564565	3.66622e-11	2.93368e-09	9.46213	10.4009	10.2869	13.6785	14.7455	16.1453
ENSG00000129472	RAB2B	14	protein_coding	3610	-1.10753	3.94932e-11	3.15588e-09	8.55807	10.9282	7.39287	3.87406	4.02017	4.53436
ENSG00000213949	ITGA1	5	protein_coding	18566	-1.41338	3.96624e-11	3.16505e-09	0.832022	0.812064	0.688025	0.217614	0.343469	0.288822
ENSG00000171951	SCG2	2	protein_coding	2719	2.48012	4.03797e-11	3.21788e-09	0.180357	0.554497	0.58725	3.08614	1.69831	3.01012
ENSG00000185697	MYBL1	8	protein_coding	7239	0.657308	4.16541e-11	3.31489e-09	4.91136	5.2415	5.29377	8.15711	8.01924	8.22619
ENSG00000233276	GPX1	3	protein_coding	1425	0.532729	4.27819e-11	3.39999e-09	51.7922	55.8987	52.6642	78.9505	79.6237	73.0813
ENSG00000137486	ARRB1	11	protein_coding	5828	-1.73476	4.37528e-11	3.47241e-09	3.07125	1.85399	1.91783	0.639916	0.792332	0.581108
ENSG00000073008	PVR	19	protein_coding	3519	-0.435153	4.42659e-11	3.50834e-09	52.8156	53.8406	57.6258	40.184	40.6164	40.7417
ENSG00000114302	PRKAR2A	3	protein_coding	6644	-0.613433	4.43696e-11	3.51178e-09	19.3381	19.5154	16.8229	11.0393	12.4773	12.7434
ENSG00000135111	TBX3	12	protein_coding	5950	-0.66257	4.45485e-11	3.52115e-09	23.1596	19.8068	20.3569	11.7002	14.45	13.6606
ENSG00000139318	DUSP6	12	protein_coding	4632	1.19806	4.65626e-11	3.67535e-09	2.27621	2.54969	1.72359	5.97149	4.98458	4.08226
ENSG00000224470	ATXN1L	16	protein_coding	8542	-0.64722	4.68705e-11	3.69464e-09	9.1568	8.03083	8.81229	5.4211	5.92074	5.18722
ENSG00000118242	MREG	2	protein_coding	3056	0.982359	4.7508e-11	3.73983e-09	4.81405	5.9202	4.10529	9.35611	9.13814	10.8051
ENSG00000159023	EPB41	1	protein_coding	10739	-0.709533	4.87806e-11	3.83482e-09	5.11442	4.86695	4.77918	2.74929	3.27615	2.91712
ENSG00000157911	PEX10	1	protein_coding	3789	0.836227	5.03686e-11	3.95431e-09	5.50056	5.96864	5.29776	9.18659	10.5042	10.0555
ENSG00000181904	C5orf24	5	protein_coding	5741	-0.701623	5.076e-11	3.97966e-09	19.1766	20.6591	16.1314	11.6389	11.0309	11.7491
ENSG00000108846	ABCC3	17	protein_coding	9614	0.384038	5.15144e-11	4.03338e-09	72.6099	72.3991	78.6528	101.569	95.8793	94.5837
ENSG00000118503	TNFAIP3	6	protein_coding	5051	-0.695661	5.18333e-11	4.05289e-09	12.2331	13.1834	12.9159	7.26049	7.44434	8.99587
ENSG00000115902	SLC1A4	2	protein_coding	6939	-1.16923	5.19625e-11	4.05754e-09	3.07422	2.49867	2.85994	1.11971	1.23588	1.38286
ENSG00000172831	CES2	16	protein_coding	5343	-0.626979	5.21664e-11	4.068e-09	13.8132	12.5099	13.4054	8.4342	9.01294	8.18731
ENSG00000122406	RPL5	1	protein_coding	2890	0.385059	5.54042e-11	4.31471e-09	199.465	201.98	186.194	243.682	262.195	260.936
ENSG00000085449	WDFY1	2	protein_coding	5516	0.621819	5.60731e-11	4.36095e-09	9.64601	9.42982	8.22931	14.6491	13.6336	13.7633
ENSG00000275221	HIST1H2AK	6	protein_coding	393	-0.967157	5.66986e-11	4.40371e-09	86.7231	80.563	101.573	45.0758	53.7139	37.3427
ENSG00000134996	OSTF1	9	protein_coding	1319	-1.63691	5.69542e-11	4.41257e-09	12.455	14.6691	8.30101	3.53433	3.33421	4.49334
ENSG00000125730	C3	19	protein_coding	8328	0.381099	5.69643e-11	4.41257e-09	88.5919	84.6953	90.7708	111.992	120.93	110.816
ENSG00000095739	BAMBI	10	protein_coding	2314	-0.962774	5.84307e-11	4.52014e-09	13.0333	11.4021	13.8006	6.98395	5.89164	6.95195
ENSG00000153395	LPCAT1	5	protein_coding	6494	0.603942	6.01849e-11	4.64966e-09	13.215	10.6409	12.2588	17.4201	18.8265	18.6006
ENSG00000013588	GPRC5A	12	protein_coding	8440	0.620417	6.21008e-11	4.79131e-09	12.7827	10.1822	10.8917	16.3862	17.6903	17.9233
ENSG00000120053	GOT1	10	protein_coding	2424	-0.887659	6.31456e-11	4.86547e-09	15.6788	18.3484	16.0916	7.69272	8.52713	10.8279
ENSG00000063322	MED29	19	protein_coding	3835	-0.655033	6.5603e-11	5.04813e-09	34.3977	29.1576	31.8217	18.2338	19.7816	22.5191
ENSG00000139211	AMIGO2	12	protein_coding	3956	-0.417684	6.59396e-11	5.06733e-09	212.16	214.248	190.049	155.471	155.358	150.529
ENSG00000111716	LDHB	12	protein_coding	2983	0.323644	6.75182e-11	5.1818e-09	254.895	253.723	250.357	303.805	314.541	331.328
ENSG00000019144	PHLDB1	11	protein_coding	21722	-0.75869	6.76258e-11	5.18322e-09	2.92356	3.60921	3.53887	1.88858	2.19668	1.83195
ENSG00000138430	OLA1	2	protein_coding	6100	0.454972	7.12563e-11	5.45429e-09	18.1284	19.4845	18.8093	24.71	26.0265	26.5106
ENSG00000163900	TMEM41A	3	protein_coding	8668	-1.19742	7.23706e-11	5.53231e-09	5.60091	3.56569	5.13157	1.82857	2.48608	1.85588
ENSG00000124429	POF1B	X	protein_coding	4029	-0.940366	7.33255e-11	5.59795e-09	9.37208	9.72937	7.41666	4.31968	4.42074	5.04348
ENSG00000184897	H1FX	3	protein_coding	1507	-0.769731	8.19064e-11	6.24485e-09	47.8351	45.0203	50.8582	22.4789	31.6631	29.4023
ENSG00000169410	PTPN9	15	protein_coding	8632	-0.578948	8.30701e-11	6.31713e-09	12.5268	12.8667	12.5785	8.74895	7.59124	9.22004
ENSG00000173852	DPY19L1	7	protein_coding	6278	0.596472	8.30716e-11	6.31713e-09	44.6023	50.6322	40.2944	66.1373	66.1635	72.5566
ENSG00000178401	DNAJC22	12	protein_coding	5006	-0.726101	8.3352e-11	6.33018e-09	10.041	10.4407	11.6194	6.70493	6.10565	6.7089
ENSG00000113231	PDE8B	5	protein_coding	6944	-1.39249	8.47964e-11	6.43148e-09	1.97738	1.95408	2.29944	0.716096	0.664993	1.01607
ENSG00000187079	TEAD1	11	protein_coding	10279	-0.467937	8.81039e-11	6.67364e-09	37.4508	40.4336	35.9944	25.6695	28.6015	27.9232
ENSG00000103356	EARS2	16	protein_coding	5730	-0.69128	8.95379e-11	6.77344e-09	11.3398	13.3753	12.4204	8.51542	7.25295	7.33883
ENSG00000138757	G3BP2	4	protein_coding	7183	-0.394848	9.37509e-11	7.08294e-09	45.332	44.9876	41.3148	33.4885	33.0923	33.5149
ENSG00000099875	MKNK2	19	protein_coding	5221	0.520335	9.51702e-11	7.18085e-09	16.625	15.8343	16.3837	23.8104	24.4698	21.6763
ENSG00000070182	SPTB	14	protein_coding	14772	-1.65051	9.58848e-11	7.22539e-09	0.796736	0.663411	0.741202	0.168311	0.357256	0.133738
ENSG00000138600	SPPL2A	15	protein_coding	8144	0.560896	9.7075e-11	7.30561e-09	16.0473	16.5381	13.9485	21.4848	22.8693	24.1887
ENSG00000127022	CANX	5	protein_coding	6235	0.446343	9.86015e-11	7.41091e-09	205.909	211.945	184.13	262.685	277.271	280.097
ENSG00000205707	ETFRF1	12	protein_coding	2466	1.12897	9.98715e-11	7.49667e-09	4.37494	3.56642	3.7	9.70418	7.31187	8.81237
ENSG00000066027	PPP2R5A	1	protein_coding	3825	-0.774989	1.02102e-10	7.65421e-09	10.3847	12.0877	11.7481	6.6626	6.38115	7.0095
ENSG00000104047	DTWD1	15	protein_coding	15053	0.811701	1.1009e-10	8.2424e-09	1.98723	1.9197	1.62142	3.24144	3.54969	2.84981
ENSG00000259623	AC125257.1	17	sense_overlapping	2930	-0.980061	1.12238e-10	8.39248e-09	11.9669	11.1489	10.8992	6.046	4.35279	7.12786
ENSG00000184357	HIST1H1B	6	protein_coding	681	-0.624624	1.1323e-10	8.45579e-09	150.142	154.974	153.745	83.9715	103.649	108.58
ENSG00000129187	DCTD	4	protein_coding	3466	-0.620409	1.13487e-10	8.46408e-09	19.3129	18.6321	20.2043	13.0914	12.1809	12.7026
ENSG00000166741	NNMT	11	protein_coding	2919	0.525682	1.14817e-10	8.55235e-09	75.0958	67.3178	61.9689	95.0776	101.245	97.5555
ENSG00000151692	RNF144A	2	protein_coding	6473	-1.12344	1.1648e-10	8.66508e-09	3.40918	4.96892	4.08777	1.77647	2.24205	1.61321
ENSG00000121644	DESI2	1	protein_coding	5104	-0.685149	1.19632e-10	8.8882e-09	13.4512	15.6558	13.2287	8.58558	8.31485	9.45541
ENSG00000147854	UHRF2	9	protein_coding	9919	-0.538084	1.20319e-10	8.92786e-09	10.4565	11.5773	10.8545	7.11245	7.55952	7.93837
ENSG00000100461	RBM23	14	protein_coding	14022	-0.612619	1.2066e-10	8.94173e-09	7.71154	7.75953	6.99509	4.76529	5.41024	4.428
ENSG00000180817	PPA1	10	protein_coding	5171	0.500588	1.21705e-10	9.00772e-09	23.7561	24.297	23.1149	32.0342	32.2331	36.4583
ENSG00000101346	POFUT1	20	protein_coding	6426	-0.562854	1.25626e-10	9.28043e-09	19.0784	17.7921	17.9616	13.155	12.9006	11.0237
ENSG00000154065	ANKRD29	18	protein_coding	6391	1.13768	1.25709e-10	9.28043e-09	1.64973	1.69066	1.42766	3.59852	2.85573	4.15101
ENSG00000149089	APIP	11	protein_coding	5337	0.754077	1.25917e-10	9.28406e-09	5.23745	7.25072	6.32556	11.0059	10.2591	10.5233
ENSG00000185875	THNSL1	10	protein_coding	3788	0.900447	1.37979e-10	1.01605e-08	4.85471	3.84747	3.97437	8.04039	7.95277	7.67401
ENSG00000213625	LEPROT	1	protein_coding	5237	0.52214	1.39788e-10	1.02807e-08	15.9656	15.0662	14.0687	21.1859	22.3796	21.0173
ENSG00000132274	TRIM22	11	protein_coding	6020	-1.24224	1.42002e-10	1.04303e-08	5.00981	4.00712	3.18286	1.80689	1.46107	1.92213
ENSG00000160753	RUSC1	1	protein_coding	5427	-0.771354	1.45858e-10	1.07e-08	8.1777	7.40828	8.36427	4.35226	5.1863	4.36832
ENSG00000092847	AGO1	1	protein_coding	13886	-0.718804	1.46505e-10	1.0734e-08	7.43391	6.09832	7.42499	4.74482	3.91136	4.14618
ENSG00000101000	PROCR	20	protein_coding	1696	0.577205	1.4988e-10	1.09675e-08	30.3603	28.1504	29.1856	43.9791	42.3965	44.7632
ENSG00000140743	CDR2	16	protein_coding	3948	-0.719525	1.53124e-10	1.11908e-08	14.595	12.6022	12.4799	8.18686	7.85325	8.07786
ENSG00000171310	CHST11	12	protein_coding	6492	-0.587021	1.5398e-10	1.12392e-08	13.8989	12.9665	13.6329	9.86165	8.87422	8.30328
ENSG00000158006	PAFAH2	1	protein_coding	3835	-1.11847	1.8195e-10	1.32641e-08	6.07394	5.30734	4.75838	2.35014	2.35086	2.7229
ENSG00000018408	WWTR1	3	protein_coding	8413	0.443436	1.90656e-10	1.38814e-08	25.7057	23.8347	22.5312	31.4738	33.4554	32.9424
ENSG00000135720	DYNC1LI2	16	protein_coding	8278	-0.449925	1.96293e-10	1.42739e-08	20.1417	21.9771	22.2649	16.1062	15.5661	15.5125
ENSG00000068394	GPKOW	X	protein_coding	1742	-0.902455	2.08388e-10	1.51346e-08	17.5944	16.0115	18.725	9.99082	9.46718	8.58663
ENSG00000072682	P4HA2	5	protein_coding	8502	-0.570556	2.08807e-10	1.51461e-08	11.1898	9.96016	10.3294	7.42055	7.08659	6.70541
ENSG00000042286	AIFM2	10	protein_coding	5135	-0.626024	2.10496e-10	1.52496e-08	14.325	13.7996	16.2139	9.62316	9.67778	9.45329
ENSG00000174574	AKIRIN1	1	protein_coding	2741	-0.718997	2.13619e-10	1.54566e-08	29.7884	30.2526	24.0505	17.0076	17.8095	16.0624
ENSG00000111640	GAPDH	12	protein_coding	2981	0.388573	2.15043e-10	1.55403e-08	899.681	816.638	896.503	1097.91	1188.49	1133.73
ENSG00000181104	F2R	5	protein_coding	4066	-0.65899	2.22517e-10	1.60604e-08	16.8851	18.4165	15.9326	11.771	10.0049	10.8281
ENSG00000268205	AC005261.2	19	lincRNA	4258	-0.957853	2.24056e-10	1.61515e-08	16.5844	18.6483	14.1963	7.37186	7.48807	10.605
ENSG00000148498	PARD3	10	protein_coding	6513	-0.338543	2.26423e-10	1.62987e-08	76.7248	73.613	73.3382	57.2613	61.5479	57.8056
ENSG00000253352	TUG1	22	antisense	6793	-0.589071	2.26658e-10	1.62987e-08	16.3512	15.5732	16.7561	11.9867	9.71107	10.8852
ENSG00000131469	RPL27	17	protein_coding	2026	0.478289	2.28777e-10	1.64307e-08	282.35	249.543	260.981	340.852	374.553	388.79
ENSG00000095383	TBC1D2	9	protein_coding	3681	-0.992851	2.3413e-10	1.67944e-08	7.59367	7.37251	6.13485	3.1239	4.0621	3.22017
ENSG00000170485	NPAS2	2	protein_coding	12491	-0.554225	2.44126e-10	1.74899e-08	7.08635	7.1616	7.81594	5.22496	5.05234	4.76738
ENSG00000140464	PML	15	protein_coding	12657	-0.762666	2.46136e-10	1.76122e-08	3.89384	3.21619	3.69452	2.01347	2.10214	2.25209
ENSG00000241388	HNF1A.AS1	12	processed_transcript	3859	-1.32653	2.54951e-10	1.82205e-08	3.87585	3.58134	4.7879	1.93285	1.48152	1.53582
ENSG00000149273	RPS3	11	protein_coding	5894	0.349529	2.57903e-10	1.84089e-08	126.633	116.73	120.903	150.858	161.094	151.934
ENSG00000117036	ETV3	1	protein_coding	6707	-0.678815	2.7819e-10	1.98326e-08	8.51805	7.56799	8.36645	4.68009	5.34401	5.17573
ENSG00000071082	RPL31	2	protein_coding	5791	0.481792	2.81363e-10	2.00224e-08	64.612	61.3989	60.7781	78.9979	88.1691	93.5225
ENSG00000187634	SAMD11	1	protein_coding	4166	-1.38537	2.8154e-10	2.00224e-08	3.70795	3.43806	2.90196	1.11901	1.21399	1.49038
ENSG00000124749	COL21A1	6	protein_coding	7078	1.13323	2.9157e-10	2.07104e-08	1.0739	1.42006	1.28909	2.37107	2.82708	3.07026
ENSG00000182985	CADM1	11	protein_coding	11017	-0.418989	2.93813e-10	2.08442e-08	14.8448	15.2132	14.9075	10.7197	11.1971	11.6814
ENSG00000185250	PPIL6	6	protein_coding	4481	1.99458	2.97383e-10	2.10718e-08	0.601908	0.616844	0.305429	2.84361	1.86473	1.4486
ENSG00000119899	SLC17A5	6	protein_coding	3604	-1.07851	2.98109e-10	2.10976e-08	5.30667	6.27502	5.56971	2.84571	2.68457	2.58419
ENSG00000087510	TFAP2C	20	protein_coding	3005	1.20567	3.10955e-10	2.198e-08	3.18224	2.425	1.97362	5.27457	6.21988	5.82294
ENSG00000124198	ARFGEF2	20	protein_coding	8945	-0.522148	3.12931e-10	2.20928e-08	16.8032	17.9225	15.275	11.7088	11.2834	11.8317
ENSG00000130402	ACTN4	19	protein_coding	6098	-0.376833	3.19228e-10	2.25101e-08	325.292	304.313	343.279	243.614	254.544	251.031
ENSG00000152056	AP1S3	2	protein_coding	4284	0.754174	3.20643e-10	2.25824e-08	10.9319	12.6696	8.99853	17.0482	18.9915	18.7096
ENSG00000123104	ITPR2	12	protein_coding	12750	-0.712517	3.21204e-10	2.25946e-08	4.07698	4.5526	4.34741	2.41316	2.48348	3.03253
ENSG00000111860	CEP85L	6	protein_coding	9462	0.846226	3.21773e-10	2.26073e-08	1.83987	1.7793	1.90449	3.28457	3.39295	3.25116
ENSG00000185130	HIST1H2BL	6	protein_coding	488	-0.761357	3.28649e-10	2.30625e-08	100.49	89.0807	106.574	50.9485	64.4353	57.8329
ENSG00000172992	DCAKD	17	protein_coding	2834	0.879697	3.33276e-10	2.33591e-08	6.14286	5.58596	6.3586	12.5016	11.0178	9.95853
ENSG00000136044	APPL2	12	protein_coding	5124	-0.563027	3.33979e-10	2.33801e-08	15.552	14.5648	15.0912	9.88643	10.0848	10.6302
ENSG00000177731	FLII	17	protein_coding	6465	-0.366473	3.36412e-10	2.35221e-08	40.6952	39.1787	41.634	31.0545	30.8494	32.4351
ENSG00000120875	DUSP4	8	protein_coding	7257	-0.306157	3.61177e-10	2.52234e-08	50.8839	52.1811	50.7319	42.2261	41.8754	40.2511
ENSG00000164615	CAMLG	5	protein_coding	2221	0.664559	3.6219e-10	2.52639e-08	14.9038	17.5364	16.5353	27.2865	26.2364	24.1435
ENSG00000140382	HMG20A	15	protein_coding	6403	-0.623007	3.70039e-10	2.57804e-08	12.4072	12.1264	14.3211	7.96015	8.75718	8.46277
ENSG00000166900	STX3	11	protein_coding	6054	-0.701163	3.75499e-10	2.61295e-08	7.49276	7.55416	7.72407	4.56887	4.97606	4.38208
ENSG00000111880	RNGTT	6	protein_coding	4916	-0.814189	3.86871e-10	2.68887e-08	7.23217	7.46274	6.58887	3.98281	4.24932	3.78902
ENSG00000182272	B4GALNT4	11	protein_coding	3761	0.994657	3.87362e-10	2.68907e-08	3.45529	3.67466	4.852	9.42025	7.0744	7.7291
ENSG00000125970	RALY	20	protein_coding	7513	-0.528521	3.98661e-10	2.76421e-08	14.7515	16.2548	17.0934	11.4585	10.9755	10.9689
ENSG00000141736	ERBB2	17	protein_coding	10321	-0.551756	4.02434e-10	2.78705e-08	11.5696	9.90901	10.5422	7.22687	7.09464	7.54714
ENSG00000183598	HIST2H3D	1	protein_coding	411	-0.55641	4.07014e-10	2.81542e-08	243.406	231.104	241.98	170.894	170.67	144.889
ENSG00000133816	MICAL2	11	protein_coding	15809	0.428542	4.29458e-10	2.96714e-08	10.0659	9.15536	10.4176	13.2107	13.2555	13.4605
ENSG00000112062	MAPK14	6	protein_coding	6860	-0.690456	4.4812e-10	3.0924e-08	10.8658	11.2819	9.11089	6.47848	6.79547	6.00653
ENSG00000181704	YIPF6	X	protein_coding	8850	-0.533622	4.66794e-10	3.21745e-08	10.7775	10.9314	9.97476	6.91806	7.3794	7.52599
ENSG00000137266	SLC22A23	6	protein_coding	8898	0.628408	4.72059e-10	3.24693e-08	4.24366	4.06656	4.10168	6.49653	6.52408	6.15325
ENSG00000135373	EHF	11	protein_coding	4386	-0.571272	4.72188e-10	3.24693e-08	22.138	22.5728	19.6068	14.1717	13.9876	15.1215
ENSG00000168214	RBPJ	4	protein_coding	9253	-0.775771	4.73407e-10	3.25148e-08	5.96228	5.51278	5.07831	2.72059	3.16065	3.75161
ENSG00000102804	TSC22D1	13	protein_coding	8586	0.518944	4.74212e-10	3.25316e-08	16.5063	14.399	14.7447	21.0303	20.9493	23.4694
ENSG00000105939	ZC3HAV1	7	protein_coding	8235	-0.450727	4.85007e-10	3.3233e-08	18.5795	19.01	20.276	13.624	13.9919	14.7367
ENSG00000117153	KLHL12	1	protein_coding	3552	-0.673917	4.97085e-10	3.40205e-08	13.4609	14.1486	13.8712	8.48711	8.66688	8.81952
ENSG00000174628	IQCK	16	protein_coding	4993	0.977203	5.25957e-10	3.59542e-08	2.65182	2.41567	2.37562	5.60199	4.35995	4.86107
ENSG00000172943	PHF8	X	protein_coding	9015	-0.689478	5.26641e-10	3.59587e-08	5.19493	5.43534	5.74374	3.13716	3.68315	3.25584
ENSG00000117597	DIEXF	1	protein_coding	10376	0.533616	5.31899e-10	3.62752e-08	6.33311	6.34496	5.69383	8.50647	8.98553	9.03032
ENSG00000207513	RNU1.3	1	snRNA	164	1.80702	5.56268e-10	3.78927e-08	32.8921	33.7083	58.4171	125.072	104.582	213.389
ENSG00000137309	HMGA1	6	protein_coding	2327	0.532428	5.61411e-10	3.81983e-08	93.463	76.6689	93.8102	126.745	127.285	127.953
ENSG00000076604	TRAF4	17	protein_coding	4596	-0.647891	5.68746e-10	3.86521e-08	13.9776	12.3562	13.5493	8.52024	9.09036	7.73723
ENSG00000204389	HSPA1A	6	protein_coding	2483	-0.789638	5.73337e-10	3.89186e-08	15.8987	14.3704	15.0661	9.63774	8.14739	8.63837
ENSG00000184557	SOCS3	17	protein_coding	2734	0.65595	5.99473e-10	4.06454e-08	15.9637	14.6136	14.6007	22.6212	26.0588	22.0907
ENSG00000099942	CRKL	22	protein_coding	5325	-0.474914	6.11073e-10	4.13836e-08	20.4905	21.1877	21.6325	14.5325	15.2375	15.741
ENSG00000101255	TRIB3	20	protein_coding	3434	0.883325	6.14134e-10	4.15426e-08	9.56791	6.73201	10.1631	18.01	14.7277	16.4371
ENSG00000114796	KLHL24	3	protein_coding	8650	-0.775903	6.65514e-10	4.49659e-08	4.16691	5.02559	5.03677	2.87432	2.7963	2.6428
ENSG00000124766	SOX4	6	protein_coding	5852	-0.372366	6.75338e-10	4.55767e-08	49.6089	45.9878	48.139	36.6443	36.1475	38.3405
ENSG00000171863	RPS7	2	protein_coding	5583	0.412812	7.38988e-10	4.98145e-08	103.911	103.878	99.5686	125.472	140.135	143.311
ENSG00000225733	FGD5.AS1	3	antisense	5131	0.437152	7.66579e-10	5.16145e-08	23.7024	25.221	23.0728	31.4965	33.8129	31.9022
ENSG00000185278	ZBTB37	1	protein_coding	19464	0.561002	7.86164e-10	5.28721e-08	2.78402	2.64654	2.62513	4.00777	3.73941	4.17595
ENSG00000144791	LIMD1	3	protein_coding	12673	-0.488307	7.89787e-10	5.30543e-08	11.4539	12.2735	10.9076	8.58321	7.80802	8.35116
ENSG00000114439	BBX	3	protein_coding	11877	0.419607	8.13726e-10	5.45994e-08	15.6899	15.9734	14.5002	21.1953	19.5878	21.0296
ENSG00000092531	SNAP23	15	protein_coding	5900	-0.765808	8.32768e-10	5.58127e-08	10.0572	10.5197	8.96955	4.68812	6.634	5.83583
ENSG00000128510	CPA4	7	protein_coding	3958	1.16584	8.47656e-10	5.67451e-08	1.67263	2.15854	2.18999	4.16161	5.16672	4.06438
ENSG00000137834	SMAD6	15	protein_coding	8563	-0.435512	8.63759e-10	5.77567e-08	18.24	17.108	17.8211	13.4651	13.4045	12.4254
ENSG00000138326	RPS24	10	protein_coding	4880	0.426158	8.65186e-10	5.77857e-08	144.454	141.602	137.05	173.989	192.224	202.068
ENSG00000234851	RPL23AP42	3	processed_pseudogene	471	0.571949	8.85182e-10	5.90534e-08	147.326	144.579	141.9	232.264	220.358	192.344
ENSG00000089902	RCOR1	14	protein_coding	6202	-0.762856	9.06625e-10	6.04003e-08	9.44884	10.4126	9.52582	4.45984	6.24006	6.46177
ENSG00000133789	SWAP70	11	protein_coding	7190	-0.989478	9.07448e-10	6.04003e-08	6.61584	6.60527	9.16861	3.54443	4.40394	3.25795
ENSG00000133597	ADCK2	7	protein_coding	2913	-1.02808	9.1084e-10	6.05568e-08	8.33311	7.24597	9.55331	2.9873	4.52917	4.65046
ENSG00000082805	ERC1	12	protein_coding	13484	-0.518963	9.16568e-10	6.08681e-08	9.96493	9.35497	10.8605	6.91454	6.80025	7.38841
ENSG00000223496	EXOSC6	16	protein_coding	5153	-0.535229	9.60204e-10	6.3635e-08	16.9871	16.0433	17.5738	12.1829	11.3509	11.5015
ENSG00000011422	PLAUR	19	protein_coding	4457	0.618372	9.60421e-10	6.3635e-08	9.95746	10.0918	9.67283	16.7352	13.9621	15.1972
ENSG00000136240	KDELR2	7	protein_coding	3990	0.386513	9.88352e-10	6.54112e-08	41.1117	42.0059	40.0756	51.4082	53.7328	55.7376
ENSG00000129515	SNX6	14	protein_coding	4105	0.51173	1.01277e-09	6.69511e-08	53.2203	53.133	44.7319	68.7438	74.5648	71.7765
ENSG00000079691	CARMIL1	6	protein_coding	6799	-0.565814	1.0177e-09	6.72007e-08	13.9926	13.1572	12.0444	8.31931	9.08801	8.9661
ENSG00000070269	TMEM260	14	protein_coding	8077	-0.866673	1.04468e-09	6.8904e-08	4.21966	4.47992	3.50192	2.38563	2.25962	2.02662
ENSG00000008394	MGST1	12	protein_coding	7440	0.580572	1.06819e-09	7.03744e-08	26.9254	23.2704	26.2443	33.9191	38.5105	41.8406
ENSG00000116885	OSCP1	1	protein_coding	2788	1.48861	1.08357e-09	7.13072e-08	1.58304	1.17168	1.39088	3.79007	3.70692	4.25159
ENSG00000157483	MYO1E	15	protein_coding	9106	-0.316115	1.14531e-09	7.52848e-08	52.2111	51.8785	53.9576	41.0581	41.7518	44.1654
ENSG00000125686	MED1	17	protein_coding	7330	-0.479346	1.18393e-09	7.77358e-08	18.6322	18.3403	19.1695	12.3382	13.4095	14.477
ENSG00000093000	NUP50	22	protein_coding	8318	-0.562235	1.19443e-09	7.83366e-08	10.4351	10.0899	10.5304	6.53853	6.71464	7.80376
ENSG00000006756	ARSD	X	protein_coding	7030	0.5425	1.22227e-09	8.00728e-08	7.56862	7.22027	7.07352	10.5216	10.76	10.5182
ENSG00000115738	ID2	2	protein_coding	2205	0.659419	1.26628e-09	8.2862e-08	21.3504	16.638	17.3794	28.3301	30.0169	28.9264
ENSG00000197153	HIST1H3J	6	protein_coding	775	-0.546033	1.30215e-09	8.51135e-08	156.925	139.095	138.629	93.4362	106.683	96.1385
ENSG00000004468	CD38	4	protein_coding	6855	-0.88053	1.32028e-09	8.62019e-08	3.8988	4.61871	4.02636	2.08551	2.50204	2.14087
ENSG00000130066	SAT1	X	protein_coding	2498	0.496801	1.32887e-09	8.66659e-08	55.4585	58.7459	52.5974	71.5379	81.1608	82.1366
ENSG00000139505	MTMR6	13	protein_coding	5779	0.636867	1.39932e-09	9.1158e-08	7.93417	6.73964	6.31541	10.5944	11.1106	10.8416
ENSG00000275126	HIST1H4L	6	protein_coding	312	-1.08274	1.42388e-09	9.26539e-08	61.2989	54.7661	63.6062	22.9105	33.8294	26.2324
ENSG00000150593	PDCD4	10	protein_coding	4547	0.691417	1.42769e-09	9.27984e-08	7.60338	9.72624	8.27739	12.508	14.1694	14.524
ENSG00000261051	AC107021.2	3	sense_overlapping	2095	1.12738	1.44552e-09	9.38525e-08	5.5008	4.67776	2.72202	9.64252	9.13152	9.29523
ENSG00000130741	EIF2S3	X	protein_coding	3472	-0.334232	1.46717e-09	9.51517e-08	78.3891	76.2814	80.4805	61.4052	63.586	61.3708
ENSG00000011105	TSPAN9	12	protein_coding	6905	0.742491	1.49157e-09	9.66262e-08	3.44445	3.20241	3.46865	5.26603	5.9869	5.59953
ENSG00000164916	FOXK1	7	protein_coding	13093	-0.472145	1.52681e-09	9.87993e-08	15.3376	16.3323	17.4742	12.1532	12.2264	11.0364
ENSG00000275379	HIST1H3I	6	protein_coding	411	-0.684002	1.53404e-09	9.91568e-08	135.424	114.329	131.535	74.8608	78.6472	83.7747
ENSG00000111911	HINT3	6	protein_coding	3314	0.869397	1.56592e-09	1.01105e-07	5.69706	4.39777	4.61166	9.00285	8.22767	9.79355
ENSG00000176973	FAM89B	11	protein_coding	1458	-2.21539	1.60069e-09	1.0315e-07	4.70883	5.17037	3.12901	0.639477	0.754085	1.35499
ENSG00000119487	MAPKAP1	9	protein_coding	6741	-0.517676	1.60113e-09	1.0315e-07	12.4762	12.3757	12.3849	8.34479	9.16621	8.37338
ENSG00000196937	FAM3C	7	protein_coding	3422	0.736105	1.60615e-09	1.03359e-07	12.1093	12.9972	9.86544	17.5282	21.2694	19.0514
ENSG00000145012	LPP	3	protein_coding	25535	-0.486837	1.61737e-09	1.03966e-07	21.1251	24.4637	21.2249	15.5058	16.9041	15.2192
ENSG00000054277	OPN3	1	protein_coding	3716	0.484336	1.64994e-09	1.05942e-07	19.2013	18.731	17.9857	26.5958	25.3857	26.3541
ENSG00000146648	EGFR	7	protein_coding	12521	0.288412	1.72695e-09	1.10764e-07	38.0493	38.2107	40.3524	48.6247	47.1885	46.7031
ENSG00000122966	CIT	12	protein_coding	13230	-0.572662	1.73621e-09	1.11236e-07	6.69052	6.81855	7.81039	4.48678	4.91971	4.9064
ENSG00000140943	MBTPS1	16	protein_coding	10238	0.33332	1.74258e-09	1.11521e-07	17.1718	17.4261	17.0444	21.7653	21.5853	21.7223
ENSG00000110958	PTGES3	12	protein_coding	3399	-0.568892	1.75005e-09	1.11876e-07	80.9383	97.7322	78.9878	55.135	58.2883	60.1149
ENSG00000144455	SUMF1	3	protein_coding	6952	-0.928246	1.80242e-09	1.15098e-07	4.9025	4.77113	4.69203	2.77168	1.83453	3.08531
ENSG00000143847	PPFIA4	1	protein_coding	9707	2.3183	1.81126e-09	1.15535e-07	0.126298	0.129432	0.093996	0.544283	0.679585	0.523338
ENSG00000141404	GNAL	18	protein_coding	8445	1.23379	1.84191e-09	1.17362e-07	0.696825	0.892646	0.594234	1.69285	1.69247	1.7378
ENSG00000135446	CDK4	12	protein_coding	3168	-0.478353	1.87853e-09	1.19564e-07	55.6488	48.7806	54.3621	36.69	39.9108	37.1489
ENSG00000143870	PDIA6	2	protein_coding	4101	0.337939	1.89666e-09	1.20586e-07	86.4552	91.9092	90.1629	108.294	113.618	117.336
ENSG00000084733	RAB10	2	protein_coding	3631	0.433906	1.90265e-09	1.20835e-07	114.326	115.709	100.326	143.025	151.277	151.644
ENSG00000150527	CTAGE5	14	protein_coding	7669	-1.14242	1.99239e-09	1.26396e-07	2.14214	2.2936	2.08206	1.17522	0.9462	0.846416
ENSG00000130702	LAMA5	20	protein_coding	14291	-0.52578	2.0443e-09	1.29548e-07	31.0205	29.6626	36.3601	23.291	22.4646	21.6838
ENSG00000169903	TM4SF4	3	protein_coding	2140	-0.904977	2.06388e-09	1.30647e-07	12.0306	12.4466	13.8568	6.68044	6.06242	7.91284
ENSG00000111707	SUDS3	12	protein_coding	5731	-0.532311	2.16389e-09	1.36828e-07	15.7018	16.2229	15.4431	11.8761	10.1677	10.8832
ENSG00000099377	HSD3B7	16	protein_coding	2495	-1.1943	2.17029e-09	1.37084e-07	12.4809	7.95635	10.4224	3.11409	5.37609	4.75088
ENSG00000264940	SNORD3C	17	snoRNA	581	0.608603	2.20355e-09	1.39034e-07	255.746	237.007	235.172	422.583	364.467	324
ENSG00000140365	COMMD4	15	protein_coding	6779	-0.612213	2.21251e-09	1.39435e-07	10.7063	9.19271	10.8349	6.64758	6.97398	6.45299
ENSG00000198843	SELENOT	3	protein_coding	4135	0.492056	2.21471e-09	1.39435e-07	28.107	27.4068	23.831	37.8054	37.8627	35.7644
ENSG00000186297	GABRA5	15	protein_coding	4154	0.364359	2.21765e-09	1.3947e-07	34.4124	36.0527	35.583	45.7874	44.7299	46.1316
ENSG00000278463	HIST1H2AB	6	protein_coding	393	-0.624091	2.2252e-09	1.39794e-07	240.204	207.162	222.881	125.738	148.273	159.425
ENSG00000166473	PKD1L2	16	polymorphic_pseudogene	18637	1.39963	2.32719e-09	1.46043e-07	0.223658	0.18876	0.281505	0.683705	0.625327	0.545157
ENSG00000135678	CPM	12	protein_coding	7535	0.889902	2.33021e-09	1.46075e-07	2.01753	1.83416	1.81636	3.38214	3.23927	3.93279
ENSG00000122707	RECK	9	protein_coding	6045	0.793733	2.33392e-09	1.4615e-07	3.48831	2.82664	3.20743	5.75815	5.12897	5.74254
ENSG00000130638	ATXN10	22	protein_coding	5127	0.491489	2.43998e-09	1.52627e-07	23.3861	25.8778	22.1565	32.3091	35.3404	32.4776
ENSG00000198755	RPL10A	6	protein_coding	1501	0.28638	2.45523e-09	1.53302e-07	218.405	216.626	217.771	258.401	273.069	263.61
ENSG00000004139	SARM1	17	protein_coding	11137	0.800892	2.45603e-09	1.53302e-07	1.67324	1.73732	2.3554	3.26497	3.35651	3.47174
ENSG00000161970	RPL26	17	protein_coding	2472	0.498323	2.46194e-09	1.53454e-07	89.6669	86.4028	82.6788	110.761	120.709	133.806
ENSG00000185621	LMLN	3	protein_coding	8692	1.05071	2.46375e-09	1.53454e-07	1.04375	1.21419	1.04972	1.93079	2.45392	2.40274
ENSG00000197498	RPF2	6	protein_coding	3922	-0.780205	2.46687e-09	1.53484e-07	10.503	9.41819	8.66589	4.83374	5.7748	5.90067
ENSG00000176697	BDNF	11	protein_coding	7740	-0.51909	2.47212e-09	1.53646e-07	10.8342	11.2654	10.4622	7.62911	7.84108	7.18324
ENSG00000101752	MIB1	18	protein_coding	10033	-0.498866	2.51725e-09	1.56284e-07	13.0992	14.4261	12.7546	10.0983	9.44613	8.97335
ENSG00000113594	LIFR	5	protein_coding	11864	0.697558	2.53724e-09	1.57357e-07	2.62473	2.16036	2.34565	3.58881	3.89221	4.0678
ENSG00000264230	ANXA8L1	10	protein_coding	7179	-0.449107	2.57565e-09	1.59569e-07	20.9367	22.5063	22.8454	16.6237	16.7545	15.1353
ENSG00000229644	NAMPTP1	10	processed_pseudogene	2514	0.848679	2.5793e-09	1.59626e-07	19.6039	21.4897	13.6101	34.4905	31.0507	32.8925
ENSG00000112996	MRPS30	5	protein_coding	6202	-0.562187	2.60684e-09	1.61159e-07	13.1256	14.9099	13.0566	8.81946	9.18281	9.78367
ENSG00000176055	MBLAC2	5	protein_coding	5676	0.92067	2.64764e-09	1.63507e-07	2.24633	2.43488	2.08976	4.4351	4.33894	4.02752
ENSG00000154175	ABI3BP	3	protein_coding	10978	2.57787	2.67467e-09	1.65001e-07	0.0446703	0.0915576	0.0831135	0.594507	0.460694	0.308498
ENSG00000167202	TBC1D2B	15	protein_coding	9763	-0.594414	2.68755e-09	1.6562e-07	6.32892	5.79104	6.16815	4.04279	4.09917	3.96034
ENSG00000164823	OSGIN2	8	protein_coding	4681	0.588214	2.74651e-09	1.69075e-07	20.6381	23.7269	19.3458	32.0678	29.3125	34.4868
ENSG00000103021	CCDC113	16	protein_coding	5927	0.904363	2.75583e-09	1.69469e-07	2.23394	2.24698	2.27066	4.50946	3.78419	4.47598
ENSG00000114812	VIPR1	3	protein_coding	7384	-1.82211	2.76704e-09	1.69979e-07	1.29505	1.05494	0.86497	0.126267	0.357353	0.382211
ENSG00000263934	SNORD3A	17	snoRNA	699	0.758997	2.82883e-09	1.73591e-07	501.967	447.199	532.571	807.865	695.221	1006.16
ENSG00000137210	TMEM14B	6	protein_coding	4815	0.606151	2.84441e-09	1.74363e-07	12.1707	10.9071	12.4593	16.1363	19.5915	18.1702
ENSG00000067182	TNFRSF1A	12	protein_coding	4005	0.429402	2.84824e-09	1.74414e-07	52.7737	51.0716	57.1259	68.2875	75.9873	72.3002
ENSG00000115129	TP53I3	2	protein_coding	2312	-0.552484	2.86386e-09	1.75186e-07	49.739	47.604	50.7119	38.1761	32.5271	30.6394
ENSG00000164715	LMTK2	7	protein_coding	9139	-0.503556	2.89877e-09	1.77136e-07	10.0074	10.0908	9.43469	6.52925	7.14604	7.07183
ENSG00000140718	FTO	16	protein_coding	21379	-0.654389	2.94122e-09	1.79541e-07	3.15397	3.02067	2.60338	1.77351	1.99536	1.76894
ENSG00000188211	NCR3LG1	11	protein_coding	6438	-0.957999	2.99505e-09	1.82635e-07	5.44625	4.02016	4.74776	2.99297	2.32255	2.06035
ENSG00000125848	FLRT3	20	protein_coding	5190	0.571601	3.00687e-09	1.83164e-07	10.2047	9.10223	8.79017	13.9524	13.3036	14.5734
ENSG00000229656	AL365203.1	10	lincRNA	1193	1.04512	3.10166e-09	1.88741e-07	8.01561	9.68891	7.83931	19.7986	18.6161	14.194
ENSG00000156504	FAM122B	X	protein_coding	4404	-0.862058	3.14799e-09	1.9136e-07	7.68324	10.0991	9.01232	5.43381	4.14418	5.31895
ENSG00000122547	EEPD1	7	protein_coding	4847	-0.843611	3.26879e-09	1.98343e-07	5.96927	7.30977	7.81213	3.52656	3.90151	4.30877
ENSG00000025772	TOMM34	20	protein_coding	2062	-0.922504	3.26969e-09	1.98343e-07	24.8525	20.2291	16.8147	9.64611	11.3038	11.497
ENSG00000177565	TBL1XR1	3	protein_coding	11603	-0.554888	3.33079e-09	2.01839e-07	19.2725	21.8514	18.3616	13.2585	14.7251	12.4049
ENSG00000187109	NAP1L1	12	protein_coding	17355	0.341939	3.34128e-09	2.02264e-07	32.6221	34.8215	32.6089	40.3099	42.4578	43.9883
ENSG00000128059	PPAT	4	protein_coding	5439	0.619245	3.35631e-09	2.02963e-07	9.10636	9.93292	8.38775	12.6851	14.1096	15.2035
ENSG00000105202	FBL	19	protein_coding	2173	0.47714	3.38804e-09	2.04668e-07	87.3361	84.5308	83.7679	107.266	119.407	128.839
ENSG00000158186	MRAS	3	protein_coding	6365	-0.951557	3.39415e-09	2.04825e-07	3.65963	3.35566	3.47623	1.95309	1.83099	1.64058
ENSG00000169919	GUSB	7	protein_coding	3992	-0.806376	3.42261e-09	2.06329e-07	13.5128	10.0713	11.8852	7.55166	6.22437	6.64557
ENSG00000169057	MECP2	X	protein_coding	18366	-0.541235	3.43403e-09	2.06803e-07	5.60721	5.15803	5.31574	3.4182	4.07073	3.48824
ENSG00000156030	ELMSAN1	14	protein_coding	13484	0.475092	3.46272e-09	2.08314e-07	5.72802	5.92606	5.95468	7.69819	8.12116	8.64423
ENSG00000062822	POLD1	19	protein_coding	4858	-0.584014	3.48323e-09	2.09332e-07	20.4918	18.6727	22.2564	12.347	14.4391	14.0589
ENSG00000003402	CFLAR	2	protein_coding	22529	-0.412442	3.59933e-09	2.16086e-07	7.009	6.93755	7.44183	5.53176	5.17299	5.41174
ENSG00000263528	IKBKE	1	protein_coding	3791	-0.736334	3.62469e-09	2.17384e-07	11.4481	10.1413	12.7561	7.05027	6.7864	6.84903
ENSG00000213699	SLC35F6	2	protein_coding	3902	-0.491365	3.69779e-09	2.2154e-07	40.7193	38.6386	40.6286	25.8059	31.2198	27.9187
ENSG00000136378	ADAMTS7	15	protein_coding	7730	-0.775836	3.87897e-09	2.32156e-07	5.0752	4.45347	4.42636	2.25149	3.01532	2.77478
ENSG00000072849	DERL2	17	protein_coding	6386	-0.499191	3.96149e-09	2.36851e-07	15.5119	14.7164	14.4664	10.3173	10.1234	11.2253
ENSG00000146858	ZC3HAV1L	7	protein_coding	1753	-0.823127	3.99242e-09	2.38455e-07	18.7428	22.5048	22.251	14.0057	10.2858	12.0746
ENSG00000166801	FAM111A	11	protein_coding	7221	-0.622296	4.08015e-09	2.43445e-07	8.59084	8.90841	8.75018	5.37989	5.20723	6.52701
ENSG00000086015	MAST2	1	protein_coding	7877	-0.592826	4.09705e-09	2.44203e-07	10.8637	9.47443	11.4965	6.9046	7.42555	6.73584
ENSG00000213246	SUPT4H1	17	protein_coding	2079	-0.506032	4.18071e-09	2.48934e-07	47.8833	45.2038	46.5207	29.7481	35.0091	32.9873
ENSG00000018610	CXorf56	X	protein_coding	2580	-0.870668	4.20675e-09	2.50228e-07	13.8754	12.077	10.6979	5.42068	7.15924	7.2197
ENSG00000072110	ACTN1	14	protein_coding	10626	-0.2946	4.30108e-09	2.55578e-07	48.1115	46.3257	50.0173	38.8994	39.5663	39.3085
ENSG00000170185	USP38	4	protein_coding	7787	0.607353	4.4e-09	2.61189e-07	4.53424	4.71129	4.48183	7.42342	6.80541	6.74121
ENSG00000075624	ACTB	7	protein_coding	3256	-0.446059	4.41742e-09	2.61956e-07	969.938	892.213	1065.84	691.632	718.563	739.106
ENSG00000101935	AMMECR1	X	protein_coding	6516	-0.741477	4.43418e-09	2.62682e-07	5.5692	5.39889	5.84615	3.19562	3.2059	3.68157
ENSG00000106211	HSPB1	7	protein_coding	1634	-0.450984	4.48273e-09	2.65288e-07	149.758	138.558	160.818	104.419	112.502	111.404
ENSG00000115970	THADA	2	protein_coding	14220	0.438813	4.55362e-09	2.69209e-07	7.89729	8.72941	8.80658	11.037	11.9688	11.412
ENSG00000158710	TAGLN2	1	protein_coding	2487	-0.431925	4.58118e-09	2.70564e-07	151.041	131.348	150.419	104.97	109.636	106.104
ENSG00000072121	ZFYVE26	14	protein_coding	15706	-0.504248	4.62288e-09	2.7275e-07	5.02693	5.18366	5.11224	3.66073	3.51411	3.64775
ENSG00000137494	ANKRD42	11	protein_coding	6724	0.761195	4.67585e-09	2.75596e-07	3.02665	2.98965	2.88354	4.94558	4.80726	5.37251
ENSG00000166689	PLEKHA7	11	protein_coding	10987	-0.655592	4.68245e-09	2.75705e-07	4.59728	4.34542	4.71282	3.19639	2.90199	2.5944
ENSG00000068400	GRIPAP1	X	protein_coding	6841	-0.587602	4.69305e-09	2.7605e-07	8.56625	8.08092	8.33595	5.31529	5.68933	5.56941
ENSG00000108828	VAT1	17	protein_coding	3501	-0.413553	4.71692e-09	2.77174e-07	69.8257	64.7399	69.5847	48.0249	51.0002	54.1716
ENSG00000145908	ZNF300	5	protein_coding	4411	-1.05575	4.72247e-09	2.7722e-07	5.94784	6.89296	5.2747	3.38193	2.04388	3.45503
ENSG00000198324	FAM109A	12	protein_coding	3361	-1.10005	4.7604e-09	2.79165e-07	6.63873	4.63533	6.44747	2.21924	2.87867	3.10691
ENSG00000173702	MUC13	3	protein_coding	3499	-1.5132	4.78982e-09	2.80607e-07	6.58713	3.59074	5.3457	2.57582	1.5711	1.3712
ENSG00000075275	CELSR1	22	protein_coding	12806	-0.553398	4.85268e-09	2.84004e-07	13.4794	12.9505	15.6036	9.39201	9.01474	10.292
ENSG00000110700	RPS13	11	protein_coding	2186	0.313041	4.97694e-09	2.90983e-07	156.696	152.998	152.244	183.827	190.619	199.21
ENSG00000103534	TMC5	16	protein_coding	6393	0.713636	4.99524e-09	2.9176e-07	4.60245	3.45888	4.60277	6.75727	6.87912	7.19578
ENSG00000091527	CDV3	3	protein_coding	4367	-0.427431	5.02527e-09	2.9322e-07	40.5384	41.4292	39.2276	27.9686	29.9096	32.1194
ENSG00000169217	CD2BP2	16	protein_coding	3773	-0.604933	5.06727e-09	2.95374e-07	31.3237	28.5712	25.4525	16.9684	18.9411	20.0467
ENSG00000093183	SEC22C	3	protein_coding	8159	0.581477	5.07793e-09	2.95699e-07	5.5897	4.89686	5.81515	8.03723	8.48948	7.85206
ENSG00000196419	XRCC6	22	protein_coding	3288	-0.348692	5.105e-09	2.96978e-07	95.0804	97.9746	94.2112	71.7416	79.1153	74.1612
ENSG00000148400	NOTCH1	9	protein_coding	9880	-0.870347	5.14685e-09	2.99113e-07	5.83208	6.76522	8.03446	3.3658	4.49575	3.34213
ENSG00000205609	EIF3CL	16	protein_coding	3091	-0.425584	5.34239e-09	3.10168e-07	49.2612	54.1418	53.8714	37.4029	40.1225	39.3526
ENSG00000165156	ZHX1	8	protein_coding	6741	0.5492	5.49021e-09	3.18432e-07	7.12926	7.67892	8.15506	10.5578	11.417	11.5971
ENSG00000238227	TMEM250	9	protein_coding	3396	0.582163	5.57642e-09	3.2311e-07	23.4654	18.9422	23.3075	31.3897	31.9865	35.1534
ENSG00000182795	C1orf116	1	protein_coding	5502	-1.72556	5.60969e-09	3.24714e-07	1.55977	1.50713	1.28521	0.56486	0.559519	0.153885
ENSG00000119900	OGFRL1	6	protein_coding	9051	0.67617	5.67136e-09	3.27958e-07	6.25789	6.77409	5.49407	10.9536	10.058	8.57494
ENSG00000101843	PSMD10	X	protein_coding	2459	-0.524861	5.96408e-09	3.44543e-07	31.7089	33.8242	30.3336	21.4858	22.1769	22.8396
ENSG00000143401	ANP32E	1	protein_coding	3605	-0.624325	5.98466e-09	3.45389e-07	32.8514	29.4844	27.1448	17.2419	19.0918	21.6072
ENSG00000163362	C1orf106	1	protein_coding	5413	-0.541056	6.12091e-09	3.52902e-07	15.4918	13.6944	14.8755	10.4495	9.6276	10.3234
ENSG00000109079	TNFAIP1	17	protein_coding	3889	-0.477175	6.1384e-09	3.5356e-07	36.442	32.5003	37.4798	26.2917	25.4438	24.8189
ENSG00000072274	TFRC	3	protein_coding	7887	-0.292391	6.20612e-09	3.57106e-07	53.5656	52.0911	50.5839	41.4933	42.6288	43.3696
ENSG00000261040	WFDC21P	17	processed_transcript	1099	-1.39007	6.40667e-09	3.68282e-07	10.0399	11.2036	9.34005	3.67626	3.80157	4.10882
ENSG00000163661	PTX3	3	protein_coding	1940	1.79777	6.41881e-09	3.68616e-07	1.26389	1.55431	1.1758	2.72338	5.55395	5.38263
ENSG00000159399	HK2	2	protein_coding	6064	2.37304	6.42705e-09	3.68725e-07	0.242608	0.20719	0.0376162	0.922517	0.83402	0.791197
ENSG00000105486	LIG1	19	protein_coding	6576	-0.509165	6.52354e-09	3.73892e-07	15.9586	14.2529	15.3666	10.6336	11.3356	9.95683
ENSG00000125691	RPL23	17	protein_coding	5979	0.376429	6.53012e-09	3.73901e-07	116.016	114.566	108.044	136.342	150.603	152.37
ENSG00000243147	MRPL33	2	protein_coding	1539	0.543109	6.62407e-09	3.78907e-07	33.4575	33.9611	36.313	47.254	49.8648	54.0976
ENSG00000261654	AL360270.2	1	sense_overlapping	5985	1.64752	6.65442e-09	3.8027e-07	0.368715	0.587789	0.495466	2.02517	1.46961	1.13173
ENSG00000075618	FSCN1	7	protein_coding	3692	-0.359256	7.12939e-09	4.07012e-07	80.7578	77.1127	85.3849	62.1235	64.3831	63.0648
ENSG00000126822	PLEKHG3	14	protein_coding	11910	-0.564579	7.23087e-09	4.124e-07	8.77022	8.10171	9.28891	5.97565	6.42503	5.23691
ENSG00000143947	RPS27A	2	protein_coding	3130	0.375835	7.301e-09	4.15993e-07	102.7	94.4908	96.7806	119.945	128.633	132.637
ENSG00000168096	ANKS3	16	protein_coding	7868	-0.75294	7.37103e-09	4.19572e-07	6.10807	5.07797	5.68233	3.95	3.15807	2.9772
ENSG00000179913	B3GNT3	19	protein_coding	2301	-3.30504	7.67587e-09	4.36424e-07	1.59841	1.74727	1.58613	0.270131	0.0955633	0.122653
ENSG00000104419	NDRG1	8	protein_coding	9823	0.601288	7.6821e-09	4.36424e-07	4.34328	4.19524	3.76188	5.88478	6.60367	6.06224
ENSG00000163110	PDLIM5	4	protein_coding	11090	-0.527594	7.72308e-09	4.38324e-07	21.3579	23.1567	18.6968	14.7126	13.9588	15.1928
ENSG00000241081	AF111169.1	14	processed_pseudogene	374	3.57037	7.74933e-09	4.39385e-07	0	2.01561	0.609906	18.2815	5.87944	10.5646
ENSG00000143294	PRCC	1	protein_coding	4108	-0.680645	7.879e-09	4.46303e-07	13.4893	12.9065	15.4365	9.0028	7.76149	9.54947
ENSG00000057294	PKP2	12	protein_coding	7043	-1.17784	8.16293e-09	4.61936e-07	2.01922	2.67585	1.91086	0.970792	0.936637	1.00179
ENSG00000158773	USF1	1	protein_coding	2336	-0.737667	8.24275e-09	4.66e-07	16.0595	14.0915	16.4048	8.9138	9.03662	10.0277
ENSG00000106460	TMEM106B	7	protein_coding	13867	0.637764	8.25618e-09	4.66306e-07	23.0926	24.5173	17.7983	34.3574	32.8084	34.5785
ENSG00000106617	PRKAG2	7	protein_coding	6740	0.756587	8.37184e-09	4.7238e-07	3.89257	4.99577	4.43349	6.40938	8.31932	7.6209
ENSG00000105137	SYDE1	19	protein_coding	3965	-0.907829	8.7669e-09	4.94191e-07	7.29712	5.7037	7.47885	3.91911	3.27202	3.84366
ENSG00000170439	METTL7B	12	protein_coding	1506	-1.47443	8.87073e-09	4.9956e-07	5.86125	6.50724	7.72467	1.65092	2.62818	2.811
ENSG00000173218	VANGL1	1	protein_coding	9062	-0.572367	8.92091e-09	5.019e-07	7.65728	7.57	7.19907	5.11003	5.4354	4.45356
ENSG00000144642	RBMS3	3	protein_coding	18339	-1.02039	9.33984e-09	5.24962e-07	0.895801	1.10986	1.107	0.508401	0.515585	0.507847
ENSG00000088247	KHSRP	19	protein_coding	4563	-0.40385	9.38897e-09	5.27214e-07	36.5939	37.502	38.2424	27.857	27.0346	30.1831
ENSG00000103089	FA2H	16	protein_coding	3279	-1.19407	9.46343e-09	5.30883e-07	5.15965	4.06155	4.31305	2.17995	2.28005	1.37713
ENSG00000198933	TBKBP1	17	protein_coding	4280	0.874547	9.54828e-09	5.35127e-07	3.20816	2.70067	3.35762	5.59124	5.49728	6.00057
ENSG00000019549	SNAI2	8	protein_coding	2204	1.20345	9.79508e-09	5.4843e-07	4.11626	2.73626	2.27691	8.17857	6.7843	6.14645
ENSG00000138207	RBP4	10	protein_coding	1449	3.07526	9.83596e-09	5.50189e-07	0.169217	0	0.629689	2.14483	2.88332	2.33726
ENSG00000166920	C15orf48	15	protein_coding	1405	-0.84693	9.91856e-09	5.54277e-07	17.4516	20.9251	18.9952	9.29039	11.738	10.4453
ENSG00000197748	CFAP43	10	protein_coding	7184	2.34785	9.98816e-09	5.57631e-07	0.0682615	0.209866	0.127007	0.648912	0.703994	0.746418
ENSG00000072415	MPP5	14	protein_coding	8743	-0.600434	1.02302e-08	5.70594e-07	14.7516	16.6409	13.0189	9.38436	9.43145	10.4587
ENSG00000161888	SPC24	19	protein_coding	2839	-0.880775	1.02599e-08	5.71705e-07	8.20485	8.14292	8.75781	4.15987	4.72468	4.67226
ENSG00000127463	EMC1	1	protein_coding	10650	-0.714255	1.04107e-08	5.79555e-07	4.0981	4.45933	4.84054	2.65554	2.4157	3.1535
ENSG00000223768	LINC00205	21	lincRNA	1391	1.13136	1.05388e-08	5.86121e-07	5.46446	4.69682	5.08357	10.9479	12.4884	9.73888
ENSG00000116741	RGS2	1	protein_coding	2096	0.743107	1.05729e-08	5.87456e-07	10.2945	10.9096	9.90341	15.8655	16.7856	19.3895
ENSG00000263535	AC134669.1	17	processed_pseudogene	672	1.3929	1.06911e-08	5.93461e-07	6.93261	5.60892	7.12828	12.9494	17.3426	21.4188
ENSG00000157693	TMEM268	9	protein_coding	4792	-1.00992	1.0713e-08	5.94105e-07	4.34925	4.09011	4.76012	2.72392	1.69782	2.2969
ENSG00000147471	PLPBP	8	protein_coding	3428	-0.62408	1.07282e-08	5.94384e-07	14.6631	14.1473	13.4414	8.88477	9.30111	9.13855
ENSG00000197102	DYNC1H1	14	protein_coding	15826	0.295449	1.10016e-08	6.08948e-07	70.68	70.3856	75.2662	85.3846	91.2438	88.8082
ENSG00000067225	PKM	15	protein_coding	8571	0.26091	1.14005e-08	6.30429e-07	484.669	450.55	465.578	549.74	574.677	553.912
ENSG00000183258	DDX41	5	protein_coding	4536	-0.662613	1.14862e-08	6.34565e-07	10.2165	10.5254	10.3593	7.19411	6.88372	5.53748
ENSG00000095139	ARCN1	11	protein_coding	4177	-0.439288	1.17213e-08	6.46939e-07	31.5226	31.7032	30.0354	21.4284	22.8472	24.3915
ENSG00000103111	MON1B	16	protein_coding	6942	-0.734425	1.20075e-08	6.62108e-07	8.65354	7.81856	9.92332	4.56643	5.19478	6.0982
ENSG00000117298	ECE1	1	protein_coding	7265	-0.437067	1.20379e-08	6.63155e-07	20.6889	20.3376	23.046	15.8708	15.7692	15.7331
ENSG00000164161	HHIP	4	protein_coding	12074	2.43658	1.24366e-08	6.84474e-07	0.0609232	0.0832466	0.0944612	0.437581	0.273179	0.654488
ENSG00000213694	S1PR3	9	protein_coding	8754	0.661133	1.25233e-08	6.88591e-07	3.78129	3.53066	3.83041	5.99986	6.40533	5.15832
ENSG00000176994	SMCR8	17	protein_coding	8279	-0.510412	1.25625e-08	6.90093e-07	12.2316	10.623	11.1587	7.73304	7.86179	8.28368
ENSG00000034677	RNF19A	8	protein_coding	6031	-0.548547	1.29849e-08	7.11731e-07	18.9456	19.2908	15.9609	12.316	11.9589	12.7752
ENSG00000171223	JUNB	19	protein_coding	1820	-0.565464	1.29912e-08	7.11731e-07	38.6654	40.8675	42.989	30.2248	27.9093	24.811
ENSG00000130522	JUND	19	protein_coding	1863	-0.685441	1.29931e-08	7.11731e-07	29.7446	24.6829	31.0996	18.8507	18.0587	16.3608
ENSG00000174013	FBXO45	3	protein_coding	5976	-0.90632	1.3131e-08	7.18608e-07	5.16978	6.93794	5.03846	2.86031	2.79647	3.49475
ENSG00000078967	UBE2D4	7	protein_coding	4713	-1.15988	1.31582e-08	7.19421e-07	3.43367	3.41224	4.88831	1.64856	2.14619	1.37729
ENSG00000156042	CFAP70	10	protein_coding	7428	1.45361	1.36296e-08	7.44498e-07	0.561164	0.54126	0.337797	1.42255	1.15452	1.4058
ENSG00000223749	MIR503HG	X	lincRNA	1678	1.14252	1.36715e-08	7.46085e-07	2.92247	4.19299	5.43754	8.33454	9.43514	10.0915
ENSG00000213312	AL135905.1	6	processed_pseudogene	801	4.62933	1.37757e-08	7.51066e-07	0	0	0.284775	2.32798	3.56877	4.22808
ENSG00000104805	NUCB1	19	protein_coding	3937	-0.521175	1.45573e-08	7.92934e-07	29.3961	29.6149	34.8791	21.1558	22.1176	22.1507
ENSG00000236287	ZBED5	11	protein_coding	9029	0.548036	1.50048e-08	8.16545e-07	15.1804	17.0043	13.036	21.4098	22.503	22.0991
ENSG00000064042	LIMCH1	4	protein_coding	10862	-0.344847	1.50924e-08	8.20547e-07	35.7342	37.3149	34.6714	26.7238	29.0907	28.8668
ENSG00000116285	ERRFI1	1	protein_coding	4186	-0.659606	1.52198e-08	8.26703e-07	22.7271	21.7904	17.492	12.473	12.7123	14.0236
ENSG00000108219	TSPAN14	10	protein_coding	17888	0.344779	1.52475e-08	8.27431e-07	15.7633	14.9464	16.5009	19.9801	19.4101	20.6367
ENSG00000240875	LINC00886	3	lincRNA	3822	1.25092	1.56795e-08	8.50084e-07	1.98876	0.986184	1.6711	3.41523	3.27938	4.50437
ENSG00000171617	ENC1	5	protein_coding	5858	0.491815	1.57412e-08	8.52635e-07	10.9245	12.4396	11.6428	17.4015	16.0658	15.8504
ENSG00000242265	PEG10	7	protein_coding	6689	0.488144	1.60633e-08	8.69272e-07	21.5174	23.4788	24.6213	30.154	31.986	35.526
ENSG00000183853	KIRREL	1	protein_coding	7872	0.314133	1.6168e-08	8.74124e-07	31.4593	30.7716	30.9761	36.9137	39.386	39.4369
ENSG00000127947	PTPN12	7	protein_coding	5547	0.475856	1.67293e-08	9.03633e-07	24.9748	26.3647	22.6995	34.345	32.0699	36.6327
ENSG00000261609	GAN	16	protein_coding	15406	-0.566074	1.6863e-08	9.09328e-07	4.79059	5.39878	5.00451	3.73201	3.09726	3.49896
ENSG00000167670	CHAF1A	19	protein_coding	4299	-0.567217	1.6866e-08	9.09328e-07	15.7418	14.5542	15.3343	9.32574	11.304	9.91298
ENSG00000220842	RPL21P16	10	processed_pseudogene	483	0.426297	1.69035e-08	9.10502e-07	234.027	240.355	256.441	312.716	322.325	347.668
ENSG00000134508	CABLES1	18	protein_coding	6654	-0.823095	1.69945e-08	9.14556e-07	4.31137	3.81413	4.14798	2.05509	2.28021	2.58727
ENSG00000160094	ZNF362	1	protein_coding	3331	-1.0422	1.70373e-08	9.16012e-07	5.15271	5.05426	6.50554	3.17224	2.64054	2.37235
ENSG00000142945	KIF2C	1	protein_coding	3646	-0.54666	1.79944e-08	9.6658e-07	18.1576	19.642	19.3945	14.2351	12.4239	12.6947
ENSG00000185305	ARL15	5	protein_coding	3797	-0.906229	1.80523e-08	9.68794e-07	6.84507	5.82371	5.70713	3.68327	3.30097	2.82448
ENSG00000023839	ABCC2	10	protein_coding	6232	0.172002	1.84841e-08	9.91054e-07	148.526	152.01	150.691	170.354	167.035	171.228
ENSG00000230202	AL450405.1	6	processed_pseudogene	474	0.918961	1.8672e-08	1.0002e-06	26.3818	24.3858	40.9049	60.9769	57.9882	55.9686
ENSG00000182704	TSKU	11	protein_coding	4131	-0.392445	1.88097e-08	1.00665e-06	72.5911	72.6893	79.6241	54.995	60.4155	55.6798
ENSG00000139329	LUM	12	protein_coding	3008	-1.60155	1.88345e-08	1.00706e-06	3.34209	3.67563	2.19915	0.723238	1.02343	1.21972
ENSG00000187240	DYNC2H1	11	protein_coding	14284	0.549567	1.91138e-08	1.02105e-06	5.69903	7.12464	5.89266	9.00765	9.5906	8.73308
ENSG00000148634	HERC4	10	protein_coding	15847	0.438344	1.9219e-08	1.02573e-06	9.03604	9.87867	8.6797	12.5318	11.7667	13.1255
ENSG00000215193	PEX26	22	protein_coding	20045	-0.576137	1.94795e-08	1.03868e-06	3.62075	3.44734	3.98287	2.21713	2.67665	2.478
ENSG00000096092	TMEM14A	6	protein_coding	992	0.894179	1.97454e-08	1.05189e-06	12.3586	19.5046	13.3368	26.6298	27.0431	30.1571
ENSG00000162520	SYNC	1	protein_coding	3487	0.901928	2.03733e-08	1.08408e-06	6.04726	5.11639	3.66328	9.53659	9.90046	8.09362
ENSG00000165632	TAF3	10	protein_coding	4872	-0.88505	2.03928e-08	1.08408e-06	5.63668	4.33241	5.00969	2.48782	2.75315	2.83847
ENSG00000186529	CYP4F3	19	protein_coding	5517	-1.65087	2.04101e-08	1.08408e-06	1.86663	2.41396	1.24037	0.675989	0.518141	0.56271
ENSG00000109790	KLHL5	4	protein_coding	5144	-0.48922	2.04314e-08	1.08408e-06	31.2691	29.8468	27.848	21.4481	19.2789	22.8238
ENSG00000169129	AFAP1L2	10	protein_coding	5789	-0.592448	2.04428e-08	1.08408e-06	9.65703	10.4175	10.56	6.49595	7.52089	6.14274
ENSG00000113790	EHHADH	3	protein_coding	4700	-1.16835	2.07946e-08	1.10173e-06	3.391	3.79593	2.66931	1.45474	1.21642	1.74139
ENSG00000112425	EPM2A	6	protein_coding	18617	-1.18896	2.09182e-08	1.10632e-06	0.645355	0.863829	0.93119	0.333873	0.318905	0.424466
ENSG00000079277	MKNK1	1	protein_coding	8070	-0.846616	2.09192e-08	1.10632e-06	3.37258	2.92693	3.33536	1.96407	1.79837	1.60872
ENSG00000160445	ZER1	9	protein_coding	4370	-0.684019	2.12446e-08	1.12214e-06	12.5123	12.0752	11.4313	6.18727	8.80571	7.10405
ENSG00000152413	HOMER1	5	protein_coding	6154	0.691263	2.1257e-08	1.12214e-06	4.10386	4.32819	4.22554	6.21167	6.53885	7.70454
ENSG00000125968	ID1	20	protein_coding	1233	0.639474	2.14409e-08	1.13083e-06	75.5671	57.8779	81.4	111.409	113.78	109.868
ENSG00000088367	EPB41L1	20	protein_coding	9674	-0.483021	2.17318e-08	1.14513e-06	10.5185	9.35091	10.4456	6.93919	7.29637	7.43925
ENSG00000215251	FASTKD5	20	protein_coding	2874	-0.658109	2.21304e-08	1.16508e-06	23.1204	21.7706	21.112	13.0846	12.3182	16.5957
ENSG00000109270	LAMTOR3	4	protein_coding	4226	0.912249	2.23506e-08	1.17561e-06	2.90103	3.50816	2.26701	5.29498	5.51549	5.40942
ENSG00000254285	KRT8P3	8	processed_pseudogene	1449	-0.850631	2.24361e-08	1.17904e-06	19.46	16.3011	17.0016	8.36483	10.9263	9.54383
ENSG00000006534	ALDH3B1	11	protein_coding	6626	-0.357553	2.26187e-08	1.18756e-06	29.345	28.3287	29.8815	23.1237	23.363	21.8079
ENSG00000197558	SSPO	7	protein_coding	21144	1.41464	2.26589e-08	1.1886e-06	0.19714	0.202032	0.151034	0.558544	0.519985	0.387084
ENSG00000118985	ELL2	5	protein_coding	7328	0.450634	2.27333e-08	1.19143e-06	11.3095	11.3844	10.6146	14.3348	15.8737	15.1357
ENSG00000158373	HIST1H2BD	6	protein_coding	871	-0.675953	2.29491e-08	1.20166e-06	89.2388	83.6637	104.494	48.8836	61.8523	62.2125
ENSG00000202538	RNU4.2	12	snRNA	141	1.42628	2.30661e-08	1.20583e-06	74.7759	81.9778	61.4751	227.028	118.523	246.196
ENSG00000101412	E2F1	20	protein_coding	2503	-0.81156	2.30703e-08	1.20583e-06	12.8328	14.0548	14.4901	8.81574	6.14957	9.02036
ENSG00000115525	ST3GAL5	2	protein_coding	16318	-0.463272	2.33419e-08	1.21894e-06	8.48973	8.608	7.46464	5.92317	6.07739	5.77663
ENSG00000174444	RPL4	15	protein_coding	5637	0.293984	2.34863e-08	1.22538e-06	322.969	317.744	311.221	368.51	406.196	391.97
ENSG00000144063	MALL	2	protein_coding	3167	-0.672086	2.38092e-08	1.24111e-06	12.5424	12.2982	13.1086	7.75247	8.74843	7.12913
ENSG00000120314	WDR55	5	protein_coding	7675	-0.575744	2.46306e-08	1.28277e-06	10.287	10.5423	10.9669	6.31695	8.13669	6.69249
ENSG00000151176	PLBD2	12	protein_coding	5260	-0.614254	2.47348e-08	1.28705e-06	12.1199	11.0353	11.3619	8.62637	6.77231	7.35072
ENSG00000131941	RHPN2	19	protein_coding	4804	0.515834	2.49192e-08	1.29549e-06	19.9566	17.3657	17.331	24.1305	28.0128	25.7316
ENSG00000108679	LGALS3BP	17	protein_coding	3584	-0.564266	2.60801e-08	1.35463e-06	84.4228	68.0082	82.8026	56.0177	48.4079	54.9645
ENSG00000135046	ANXA1	9	protein_coding	4561	0.30046	2.64675e-08	1.37352e-06	259.925	260.315	238.457	303.835	313.758	316.505
ENSG00000196890	HIST3H2BB	1	protein_coding	2364	-0.987788	2.675e-08	1.38695e-06	7.15672	7.86578	8.5877	4.33838	3.62764	4.05907
ENSG00000187535	IFT140	16	protein_coding	8168	0.595744	2.7329e-08	1.4157e-06	4.29272	3.90702	4.10522	6.24007	5.86879	6.56497
ENSG00000167186	COQ7	16	protein_coding	4120	-1.03896	2.73969e-08	1.41796e-06	4.8801	3.84238	4.15239	2.4893	1.92138	1.91803
ENSG00000272335	AC093297.3	5	lincRNA	2517	-1.44138	2.83499e-08	1.46598e-06	4.57854	4.29282	2.99065	1.4817	1.48516	1.34553
ENSG00000250899	AC125807.2	12	lincRNA	3514	-1.56886	2.83929e-08	1.4669e-06	4.11683	2.6458	2.4667	1.23819	1.25151	0.5622
ENSG00000090905	TNRC6A	16	protein_coding	12924	0.43787	2.85626e-08	1.47436e-06	11.6678	12.1129	10.5898	14.8612	15.1596	16.509
ENSG00000156709	AIFM1	X	protein_coding	3306	-0.462386	2.87909e-08	1.48482e-06	33.6717	34.7353	31.6697	22.2796	24.7427	25.3541
ENSG00000169683	LRRC45	17	protein_coding	3606	-0.772181	2.88813e-08	1.48817e-06	8.15958	8.01364	9.48856	4.48166	5.48813	4.93071
ENSG00000158195	WASF2	1	protein_coding	5676	-0.565866	2.91813e-08	1.50229e-06	13.2188	12.8827	15.0704	8.59643	9.1815	10.0439
ENSG00000065978	YBX1	1	protein_coding	1930	0.318078	2.94657e-08	1.5156e-06	280.387	272.762	263.798	322.702	340.66	354.609
ENSG00000004059	ARF5	7	protein_coding	1871	-0.747058	2.99491e-08	1.5391e-06	35.1215	25.3831	32.9173	18.2717	17.6289	19.9111
ENSG00000103591	AAGAB	15	protein_coding	3833	-0.472081	3.01161e-08	1.54631e-06	35.759	33.6307	30.41	23.2704	23.9798	24.5925
ENSG00000134602	STK26	X	protein_coding	3354	-0.842812	3.02437e-08	1.5515e-06	9.64991	12.2868	8.90928	6.02298	5.17931	6.05849
ENSG00000064666	CNN2	19	protein_coding	3645	-0.563273	3.21055e-08	1.64556e-06	47.1556	39.9152	46.8726	28.5633	33.8433	27.9515
ENSG00000153130	SCOC	4	protein_coding	6294	0.628026	3.24369e-08	1.66108e-06	10.8301	11.6976	9.53155	14.5665	18.4465	16.277
ENSG00000139668	WDFY2	13	protein_coding	16197	0.532196	3.26064e-08	1.66829e-06	2.96711	2.94765	2.98563	4.66265	4.22215	4.02506
ENSG00000143878	RHOB	2	protein_coding	2372	0.488196	3.28161e-08	1.67754e-06	35.6629	35.4885	30.0998	45.5959	47.4638	48.6635
ENSG00000013364	MVP	16	protein_coding	6141	-0.391698	3.28512e-08	1.67786e-06	35.4557	33.6758	36.3274	26.1645	28.574	25.4604
ENSG00000115275	MOGS	2	protein_coding	3234	-0.650922	3.31389e-08	1.69107e-06	18.727	18.8032	21.5127	11.3397	11.6949	14.661
ENSG00000169018	FEM1B	15	protein_coding	7569	-0.410222	3.3619e-08	1.71407e-06	22.0932	23.3054	21.3368	16.301	17.7795	15.9588
ENSG00000135451	TROAP	12	protein_coding	3954	-0.82008	3.40193e-08	1.73296e-06	6.38724	6.35508	7.44196	3.14401	4.17092	3.99711
ENSG00000109452	INPP4B	4	protein_coding	14153	-0.547495	3.47588e-08	1.76908e-06	8.28117	9.85376	8.30029	6.43399	6.12146	5.52365
ENSG00000262074	SNORD3B.2	17	snoRNA	791	0.662176	3.50481e-08	1.78224e-06	518.289	398.363	545.029	795.627	689.14	829.905
ENSG00000182899	RPL35A	3	protein_coding	2977	0.400728	3.6239e-08	1.84119e-06	64.161	58.9161	61.068	75.5824	85.6076	81.4346
ENSG00000162616	DNAJB4	1	protein_coding	3783	0.504076	3.64862e-08	1.85214e-06	16.5927	19.2628	15.9788	24.0709	24.4711	24.8429
ENSG00000100528	CNIH1	14	protein_coding	5060	0.522815	3.65199e-08	1.85223e-06	26.0702	27.313	22.0892	33.4125	37.199	37.5928
ENSG00000055163	CYFIP2	5	protein_coding	10498	-0.470947	3.66446e-08	1.85694e-06	7.77768	8.23397	8.30025	5.536	5.99056	5.96817
ENSG00000124313	IQSEC2	X	protein_coding	13093	0.665583	3.69773e-08	1.87217e-06	1.85399	1.86162	2.28227	3.32315	2.97264	3.29797
ENSG00000069702	TGFBR3	1	protein_coding	8705	0.699721	3.72886e-08	1.88628e-06	2.87305	3.17528	2.6728	4.89117	4.16795	5.18736
ENSG00000145782	ATG12	5	protein_coding	8888	-0.52844	3.80385e-08	1.92255e-06	7.61408	8.45327	8.00728	5.55974	5.24493	5.93789
ENSG00000170581	STAT2	12	protein_coding	6109	-0.605752	3.84508e-08	1.9417e-06	10.9172	9.62505	11.3511	7.52927	6.29906	7.29931
ENSG00000198218	QRICH1	3	protein_coding	5499	-0.59148	3.84846e-08	1.94172e-06	9.85419	8.68215	9.29178	6.21684	6.27803	5.95346
ENSG00000205339	IPO7	11	protein_coding	7245	0.359943	3.88858e-08	1.96026e-06	66.4684	72.696	63.0319	85.9647	87.0156	86.4009
ENSG00000076382	SPAG5	17	protein_coding	5472	-0.482818	3.93353e-08	1.9812e-06	18.6406	19.5164	17.8832	12.2679	13.261	14.4929
ENSG00000066697	MSANTD3	9	protein_coding	3253	0.489883	3.96346e-08	1.99455e-06	17.2609	18.6934	19.5639	25.2221	27.1738	25.4202
ENSG00000274641	HIST1H2BO	6	protein_coding	381	-0.981329	3.9997e-08	2.01105e-06	52.1282	42.8692	55.6791	23.6556	29.4342	22.2224
ENSG00000214753	HNRNPUL2	11	protein_coding	5293	-0.585572	4.17906e-08	2.09942e-06	10.8399	10.1594	9.39483	6.40008	6.97935	6.77168
ENSG00000165304	MELK	9	protein_coding	3087	-0.470892	4.18972e-08	2.10296e-06	32.1685	33.3737	32.6603	22.652	22.3666	25.9643
ENSG00000008283	CYB561	17	protein_coding	5320	0.552244	4.19847e-08	2.10553e-06	7.46648	6.89602	7.07468	10.3401	10.7052	10.3447
ENSG00000161513	FDXR	17	protein_coding	3599	-0.640799	4.208e-08	2.1085e-06	22.8231	18.5021	21.4858	12.0895	15.2134	12.7036
ENSG00000184831	APOO	X	protein_coding	2353	0.771887	4.23139e-08	2.11839e-06	7.19018	8.97046	7.27066	13.6043	14.2981	11.8743
ENSG00000140948	ZCCHC14	16	protein_coding	7390	-0.695234	4.30621e-08	2.15399e-06	6.03864	5.71245	5.64861	2.81768	4.13598	3.62806
ENSG00000278588	HIST1H2BI	6	protein_coding	381	-0.663898	4.32627e-08	2.16217e-06	118.415	100.248	119.141	64.4411	73.8742	74.0747
ENSG00000175727	MLXIP	12	protein_coding	13905	-0.652834	4.41998e-08	2.20711e-06	4.74344	4.71658	5.97125	3.50905	3.17858	3.16627
ENSG00000160570	DEDD2	19	protein_coding	2631	-0.695797	4.43565e-08	2.21303e-06	20.2233	16.6183	17.5132	12.6393	9.86209	11.3705
ENSG00000182010	RTKN2	10	protein_coding	9548	-0.997263	4.53619e-08	2.26125e-06	2.46531	3.02652	1.91123	1.13924	1.28968	1.24146
ENSG00000148773	MKI67	10	protein_coding	12807	-0.702566	4.57514e-08	2.27872e-06	21.0791	20.4053	24.4901	11.551	12.5166	16.4835
ENSG00000277775	HIST1H3F	6	protein_coding	411	-0.763921	4.62244e-08	2.30031e-06	66.8173	70.9208	74.925	40.8332	40.1261	44.6341
ENSG00000177469	CAVIN1	17	protein_coding	3828	-0.366161	4.66807e-08	2.32103e-06	145.273	130.629	146.826	106.031	113.45	108.304
ENSG00000082074	FYB	5	protein_coding	6100	0.805821	4.73938e-08	2.35447e-06	2.61274	2.38922	2.35584	4.73821	3.85711	4.3953
ENSG00000101608	MYL12A	18	protein_coding	3245	-0.449513	4.76608e-08	2.36572e-06	52.666	50.798	50.6822	37.4475	34.3559	41.3987
ENSG00000213983	AP1G2	14	protein_coding	6897	-0.881378	4.78593e-08	2.37354e-06	7.53682	6.33938	8.83051	5.09189	3.95338	3.35543
ENSG00000183684	ALYREF	17	protein_coding	1574	-0.493037	4.81843e-08	2.38763e-06	49.3818	47.2546	52.7511	34.9486	36.4622	34.6057
ENSG00000197958	RPL12	9	protein_coding	2452	0.316038	4.83302e-08	2.39282e-06	167.497	162.635	173.776	199.501	217.828	209.482
ENSG00000152894	PTPRK	6	protein_coding	9000	-0.522205	5.00986e-08	2.47826e-06	8.09145	8.06887	8.79471	5.31789	6.27911	5.67585
ENSG00000198252	STYX	14	protein_coding	4978	0.618362	5.02259e-08	2.48245e-06	10.0974	9.8937	9.07287	12.6737	16.2997	15.3642
ENSG00000124635	HIST1H2BJ	6	protein_coding	950	-0.586676	5.26476e-08	2.59993e-06	145.827	111.621	139.264	86.6929	90.0396	87.3411
ENSG00000124942	AHNAK	11	protein_coding	19465	-0.252084	5.38159e-08	2.65538e-06	52.4528	53.6382	52.4178	42.3269	45.379	45.2951
ENSG00000165389	SPTSSA	14	protein_coding	2777	0.628132	5.51793e-08	2.71965e-06	25.1641	24.8837	19.8781	37.1555	32.0691	39.0257
ENSG00000101577	LPIN2	18	protein_coding	6800	-0.540265	5.52121e-08	2.71965e-06	11.1059	9.94033	10.0635	7.81535	6.85543	6.80659
ENSG00000113448	PDE4D	5	protein_coding	16308	0.283375	5.60422e-08	2.7582e-06	47.5115	50.9863	46.3119	59.0394	58.7077	58.4593
ENSG00000125826	RBCK1	20	protein_coding	4024	-0.446526	5.66493e-08	2.78573e-06	24.9217	23.1047	24.4317	16.914	17.7049	18.5157
ENSG00000104321	TRPA1	8	protein_coding	6377	-1.72162	5.67656e-08	2.78909e-06	1.3842	1.41855	0.822708	0.292412	0.379301	0.39831
ENSG00000087274	ADD1	4	protein_coding	13106	-0.517752	5.71448e-08	2.80535e-06	11.7303	11.6188	11.3478	6.92427	8.18761	9.06581
ENSG00000196730	DAPK1	9	protein_coding	8907	0.345612	5.77687e-08	2.83359e-06	23.0688	23.3591	21.1792	28.9955	28.9831	27.8517
ENSG00000047597	XK	X	protein_coding	5206	-2.61138	5.79609e-08	2.84062e-06	0.612282	0.675743	0.963947	0.0596976	0.253428	0
ENSG00000157657	ZNF618	9	protein_coding	10384	-0.593244	5.95165e-08	2.91441e-06	5.3365	6.21908	6.19468	4.24996	3.59991	3.99528
ENSG00000091542	ALKBH5	17	protein_coding	3190	0.339828	6.05331e-08	2.96169e-06	62.0291	58.7632	61.2093	72.9713	79.34	77.6781
ENSG00000096872	IFT74	9	protein_coding	3755	0.564397	6.08436e-08	2.97438e-06	9.14177	9.97089	10.8737	15.1461	14.2885	15.1071
ENSG00000261773	AC244090.2	X	sense_overlapping	792	3.93885	6.11337e-08	2.98605e-06	0.30959	0	0.288011	1.96203	3.33168	5.70151
ENSG00000133112	TPT1	13	protein_coding	7269	0.328624	6.11959e-08	2.98659e-06	154.491	152.552	145.857	177.091	194.329	197.119
ENSG00000004478	FKBP4	12	protein_coding	5180	-0.31547	6.12739e-08	2.98789e-06	52.1159	52.7299	52.0502	39.7182	42.8321	43.3144
ENSG00000198682	PAPSS2	10	protein_coding	4083	0.60415	6.15031e-08	2.99655e-06	9.84865	10.6469	9.32979	15.7562	13.3561	16.451
ENSG00000170542	SERPINB9	6	protein_coding	4118	-0.611886	6.31895e-08	3.07614e-06	12.9207	12.204	12.574	6.79231	8.7038	8.97801
ENSG00000142798	HSPG2	1	protein_coding	17684	-0.426934	6.33959e-08	3.0836e-06	23.0859	23.9287	27.0104	19.1209	18.5522	17.4116
ENSG00000170340	B3GNT2	2	protein_coding	2861	-0.782734	6.38966e-08	3.10537e-06	10.8842	11.857	9.16884	6.73496	5.84122	6.01737
ENSG00000163491	NEK10	3	protein_coding	9582	0.848088	6.41113e-08	3.1132e-06	1.61212	1.4161	1.14267	2.59475	2.34073	2.59192
ENSG00000132639	SNAP25	20	protein_coding	3357	0.455834	6.55457e-08	3.1802e-06	20.3051	23.354	22.627	29.7177	29.738	31.5264
ENSG00000123416	TUBA1B	12	protein_coding	3574	-0.257297	6.62834e-08	3.21331e-06	333.01	323.134	324.031	260.524	281.047	277.96
ENSG00000186480	INSIG1	7	protein_coding	3650	-0.603829	6.73005e-08	3.2599e-06	12.5621	14.0441	12.6864	8.25924	9.2776	8.11879
ENSG00000244716	BX679664.3	1	processed_pseudogene	555	0.820064	6.79769e-08	3.28993e-06	23.4151	29.4292	25.071	51.5176	43.1858	43.7321
ENSG00000160058	BSDC1	1	protein_coding	6271	-0.578741	6.86355e-08	3.31904e-06	9.46218	8.8555	8.25703	5.84799	6.38179	5.44557
ENSG00000184922	FMNL1	17	protein_coding	7576	0.478055	6.91476e-08	3.33857e-06	7.28207	6.79941	7.16591	10.1736	9.69425	9.7974
ENSG00000263731	AC145207.5	17	lincRNA	2682	-0.914526	6.91541e-08	3.33857e-06	7.49665	7.96375	9.35553	4.17162	3.77144	5.36669
ENSG00000084207	GSTP1	11	protein_coding	1915	-0.414356	6.97293e-08	3.36354e-06	151.215	135.022	159.495	109.87	112.759	111.858
ENSG00000164654	MIOS	7	protein_coding	6714	-0.54767	7.15382e-08	3.44794e-06	8.61873	8.72031	9.20709	6.20275	5.63319	6.43139
ENSG00000055332	EIF2AK2	2	protein_coding	10753	-0.487493	7.33476e-08	3.53222e-06	27.135	27.3643	23.6102	18.4974	17.0342	20.2358
ENSG00000164953	TMEM67	8	protein_coding	8281	0.601832	7.34236e-08	3.53232e-06	3.99727	3.94474	3.38811	5.70456	5.81526	5.62336
ENSG00000023171	GRAMD1B	11	protein_coding	14408	-0.390282	7.3471e-08	3.53232e-06	13.24	12.8709	13.3779	9.38311	9.90487	10.8322
ENSG00000177728	TMEM94	17	protein_coding	8854	-0.445641	7.44125e-08	3.57463e-06	9.748	10.3021	10.3052	7.23084	7.4009	7.65009
ENSG00000196821	C6orf106	6	protein_coding	4551	-0.588863	7.46129e-08	3.57876e-06	19.7191	15.736	16.039	11.4044	11.4028	11.4105
ENSG00000109063	MYH3	17	protein_coding	6684	1.36519	7.46215e-08	3.57876e-06	0.623627	0.563913	0.580159	1.95287	1.41462	1.26672
ENSG00000148303	RPL7A	9	protein_coding	2242	0.421775	7.5071e-08	3.59735e-06	340.233	301.379	331.169	396.73	451.944	454.052
ENSG00000156482	RPL30	8	protein_coding	4027	0.308329	7.57589e-08	3.62733e-06	105.762	108.636	109.663	127.417	132.797	141.007
ENSG00000162889	MAPKAPK2	1	protein_coding	4195	-0.517301	7.65058e-08	3.66007e-06	17.0088	19.0481	17.9983	12.8908	13.314	11.437
ENSG00000172534	HCFC1	X	protein_coding	9004	-0.471017	7.66772e-08	3.66526e-06	14.923	14.3166	15.8842	9.66459	11.356	11.4407
ENSG00000213846	AC098614.1	3	transcribed_processed_pseudogene	2452	0.70112	7.69728e-08	3.67637e-06	8.69984	7.9934	8.2795	12.4213	13.9898	14.0422
ENSG00000154124	OTULIN	5	protein_coding	8614	-0.469295	7.8217e-08	3.73273e-06	9.19412	8.83884	9.18881	6.71072	6.35627	6.65099
ENSG00000145016	RUBCN	3	protein_coding	8613	-0.830526	7.91903e-08	3.77608e-06	3.33076	2.71323	2.91322	1.80417	1.45522	1.83497
ENSG00000189306	RRP7A	22	protein_coding	4082	-0.556201	7.98013e-08	3.8021e-06	18.8612	18.6521	21.7376	14.6942	13.4132	12.3067
ENSG00000131473	ACLY	17	protein_coding	5217	-0.315542	8.06535e-08	3.83956e-06	215.069	200.513	207.161	158.163	175.171	166.727
ENSG00000145685	LHFPL2	5	protein_coding	7977	0.379244	8.13845e-08	3.87119e-06	14.6312	14.2067	13.5828	17.649	18.6068	18.8221
ENSG00000048544	MRPS10	6	protein_coding	2110	-0.614632	8.25858e-08	3.92512e-06	23.3575	24.0562	25.0807	17.3804	16.6742	13.2418
ENSG00000126561	STAT5A	17	protein_coding	5754	-1.28916	8.34473e-08	3.96283e-06	2.72723	1.74682	1.86321	0.810182	0.878953	0.882872
ENSG00000139323	POC1B	12	protein_coding	8746	-0.697108	8.64771e-08	4.10336e-06	4.45759	4.1947	4.27729	2.62956	2.28791	3.13009
ENSG00000170846	AC093323.1	4	lincRNA	2597	-1.05511	8.77916e-08	4.16234e-06	5.47606	5.7087	5.79704	2.15408	3.21751	2.60816
ENSG00000139726	DENR	12	protein_coding	3576	-0.470248	8.79398e-08	4.16485e-06	34.7634	35.6261	32.0214	22.0748	25.5802	25.9653
ENSG00000139793	MBNL2	13	protein_coding	4908	0.482131	8.79879e-08	4.16485e-06	16.0366	17.1001	14.9188	20.4531	23.2973	23.1162
ENSG00000182752	PAPPA	9	protein_coding	11573	0.207061	8.93907e-08	4.22782e-06	96.6332	101.789	97.8015	111.983	114.515	115.348
ENSG00000132199	ENOSF1	18	protein_coding	10616	0.476366	8.94681e-08	4.22804e-06	6.51329	6.6039	6.57499	10.0707	8.78239	8.64007
ENSG00000166037	CEP57	11	protein_coding	7101	-0.571586	8.97101e-08	4.23604e-06	7.87277	7.82042	6.97067	5.12068	5.32619	4.72958
ENSG00000145780	FEM1C	5	protein_coding	5816	0.512447	9.12574e-08	4.3056e-06	7.84153	7.73368	7.1773	10.6338	10.8131	10.9668
ENSG00000127804	METTL16	17	protein_coding	8934	-0.407846	9.28275e-08	4.37613e-06	13.503	13.2475	12.5108	9.80989	9.59901	10.2036
ENSG00000196116	TDRD7	9	protein_coding	4320	-0.533679	9.30095e-08	4.38116e-06	15.0409	14.2508	13.4645	9.784	9.46753	10.3221
ENSG00000162065	TBC1D24	16	protein_coding	12213	-0.73142	9.4172e-08	4.43233e-06	2.54973	2.5307	2.33465	1.55227	1.38636	1.54827
ENSG00000029993	HMGB3	X	protein_coding	3967	-0.568556	9.49042e-08	4.46318e-06	21.2004	19.9529	19.4927	12.3782	12.6935	15.8649
ENSG00000113569	NUP155	5	protein_coding	9233	-0.490968	9.6114e-08	4.51643e-06	19.1737	22.6976	19.4184	13.4305	14.6467	15.4669
ENSG00000197323	TRIM33	1	protein_coding	9574	0.445447	9.8069e-08	4.60457e-06	9.29663	9.68479	8.60099	13.0495	12.7929	11.6734
ENSG00000116096	SPR	2	protein_coding	1480	-0.498592	1.0258e-07	4.8125e-06	48.7077	46.3509	50.3988	33.3885	36.698	32.4177
ENSG00000128050	PAICS	4	protein_coding	7517	0.342399	1.0356e-07	4.85456e-06	37.8378	40.515	37.446	47.2153	47.9156	51.6617
ENSG00000146409	SLC18B1	6	protein_coding	2444	0.821132	1.04228e-07	4.88195e-06	6.3205	5.96327	6.06662	12.3348	11.2465	8.89169
ENSG00000152582	SPEF2	5	protein_coding	16140	0.997631	1.06598e-07	4.9889e-06	0.546904	0.856282	0.73491	1.69449	1.13079	1.5038
ENSG00000135241	PNPLA8	7	protein_coding	5668	0.613443	1.08259e-07	5.06257e-06	7.52717	9.44294	7.12325	12.6113	11.4834	12.7967
ENSG00000164251	F2RL1	5	protein_coding	2958	0.405593	1.08476e-07	5.06864e-06	60.6772	58.8698	53.3633	71.8653	77.0883	79.7633
ENSG00000162430	SELENON	1	protein_coding	4424	-0.50045	1.09687e-07	5.12114e-06	15.7958	14.9382	16.1385	10.2565	11.6805	11.0364
ENSG00000169435	RASSF6	4	protein_coding	6632	-1.05421	1.10211e-07	5.14146e-06	2.25527	2.50067	2.16686	0.843508	1.02784	1.44687
ENSG00000155368	DBI	2	protein_coding	2509	-0.619447	1.10661e-07	5.15833e-06	32.2497	26.2397	27.729	18.828	16.7394	20.8097
ENSG00000100439	ABHD4	14	protein_coding	4070	-0.539618	1.10885e-07	5.16461e-06	14.6997	16.6697	16.1411	11.7595	10.8595	10.124
ENSG00000147400	CETN2	X	protein_coding	1928	0.634035	1.11689e-07	5.19793e-06	28.7418	25.8057	25.2004	36.1079	39.5758	48.0133
ENSG00000223745	CCDC18.AS1	1	processed_transcript	4786	0.906489	1.11815e-07	5.19964e-06	2.20297	2.52015	2.71667	3.70138	4.82419	5.36616
ENSG00000198018	ENTPD7	10	protein_coding	3657	0.532448	1.13238e-07	5.26157e-06	11.5323	14.1547	12.8492	18.6115	17.9184	19.2935
ENSG00000185483	ROR1	1	protein_coding	6715	0.576176	1.16046e-07	5.38776e-06	5.40416	5.65052	5.12939	7.26632	8.12107	8.65797
ENSG00000143126	CELSR2	1	protein_coding	12349	-0.747162	1.18471e-07	5.49597e-06	2.81948	2.48248	3.15863	1.48485	1.62038	1.94259
ENSG00000162407	PLPP3	1	protein_coding	5286	0.707227	1.18917e-07	5.51227e-06	11.179	7.98619	10.184	15.8156	17.9291	14.0952
ENSG00000170017	ALCAM	3	protein_coding	7179	0.330368	1.20489e-07	5.58068e-06	36.3063	39.7973	35.5868	46.3646	47.323	46.6247
ENSG00000141298	SSH2	17	protein_coding	12608	-0.502824	1.21814e-07	5.63758e-06	6.96224	6.05878	7.05591	4.75743	4.552	4.90222
ENSG00000215447	BX322557.1	21	processed_transcript	1549	0.925698	1.21953e-07	5.63949e-06	5.85683	6.48882	7.36297	10.4331	13.3439	13.4826
ENSG00000276600	RAB7B	1	protein_coding	3686	3.61024	1.23798e-07	5.72029e-06	0.133041	0	0.0618841	0.590206	1.43174	0.535966
ENSG00000165801	ARHGEF40	14	protein_coding	8189	-0.612392	1.25676e-07	5.80244e-06	7.42563	7.794	8.63506	5.84455	5.3704	4.41138
ENSG00000197238	HIST1H4J	6	protein_coding	373	-0.429453	1.30363e-07	6.01405e-06	405.591	350.31	393.221	279.124	281.791	292.817
ENSG00000172731	LRRC20	10	protein_coding	3625	-0.777849	1.34618e-07	6.20544e-06	7.77861	7.97163	6.85888	3.51509	4.61013	4.90487
ENSG00000171174	RBKS	2	protein_coding	3625	1.01267	1.38272e-07	6.36885e-06	2.16448	2.91138	2.51702	5.31551	4.06419	6.15055
ENSG00000070814	TCOF1	5	protein_coding	11278	-0.452783	1.39165e-07	6.40465e-06	11.2184	12.4103	13.2073	9.42443	8.8323	8.70847
ENSG00000124813	RUNX2	6	protein_coding	8192	0.928833	1.3927e-07	6.40465e-06	1.19724	1.19628	1.03026	2.12451	2.09369	2.30823
ENSG00000182534	MXRA7	17	protein_coding	9257	0.562762	1.42176e-07	6.53315e-06	5.27103	4.37032	5.51966	7.11749	7.9576	7.28656
ENSG00000017260	ATP2C1	3	protein_coding	8533	0.530843	1.4351e-07	6.58924e-06	12.3848	14.1939	11.1205	17.5188	17.3429	19.5801
ENSG00000114648	KLHL18	3	protein_coding	7064	-0.874761	1.45895e-07	6.69344e-06	4.40824	4.12634	5.4895	2.0238	2.42802	3.1962
ENSG00000109572	CLCN3	4	protein_coding	8123	0.493696	1.4608e-07	6.69664e-06	12.1647	12.6831	11.4291	14.9979	17.758	18.1711
ENSG00000198034	RPS4X	X	protein_coding	2982	0.321346	1.46423e-07	6.7071e-06	193.147	180.581	199.802	228.973	240.243	247.396
ENSG00000108588	CCDC47	17	protein_coding	4537	0.357121	1.49293e-07	6.83277e-06	37.5602	36.4984	33.2328	45.6212	45.5582	46.1562
ENSG00000214717	ZBED1	X	protein_coding	4755	-0.777053	1.49402e-07	6.83277e-06	5.36284	5.07316	5.32485	3.00655	3.37583	2.73025
ENSG00000112893	MAN2A1	5	protein_coding	11815	-0.491399	1.57742e-07	7.20856e-06	9.6501	9.80448	8.57203	6.26043	7.27697	6.28227
ENSG00000110917	MLEC	12	protein_coding	6723	-0.359853	1.58844e-07	7.25321e-06	80.2365	75.1634	69.6902	56.8133	59.9197	58.5187
ENSG00000162244	RPL29	3	protein_coding	1912	0.358007	1.59885e-07	7.29503e-06	129.523	122.354	130.277	153.28	162.963	173.438
ENSG00000138759	FRAS1	4	protein_coding	18960	-0.473795	1.61728e-07	7.37332e-06	7.46191	6.99766	8.0727	5.76986	5.56686	4.89725
ENSG00000106348	IMPDH1	7	protein_coding	3662	-0.528404	1.62325e-07	7.39476e-06	21.3592	18.1838	21.1785	12.9848	14.6514	14.3347
ENSG00000065243	PKN2	1	protein_coding	6897	-0.442062	1.65725e-07	7.54372e-06	13.9716	15.4112	14.5191	10.9949	10.2023	11.2121
ENSG00000137673	MMP7	11	protein_coding	2323	-0.541307	1.66359e-07	7.56666e-06	31.8765	32.992	28.3781	19.1315	21.4874	23.2049
ENSG00000136492	BRIP1	17	protein_coding	7991	-0.495505	1.67519e-07	7.61347e-06	9.48134	10.8172	9.44847	7.15612	6.79678	7.16952
ENSG00000213943	KRT18P17	3	processed_pseudogene	1279	-3.0398	1.67714e-07	7.61639e-06	2.87563	2.16112	2.3185	0.242991	0.515773	0
ENSG00000145604	SKP2	5	protein_coding	3837	-0.650093	1.69524e-07	7.69257e-06	9.26592	10.8056	9.57125	6.23677	6.53312	6.03138
ENSG00000112183	RBM24	6	protein_coding	3444	0.758196	1.70771e-07	7.74311e-06	7.0483	6.12877	5.16614	8.75326	11.1733	10.817
ENSG00000117528	ABCD3	1	protein_coding	7519	0.416927	1.71384e-07	7.76488e-06	10.6309	11.0618	10.9214	13.6814	14.5054	15.3142
ENSG00000146083	RNF44	5	protein_coding	5660	0.590192	1.72503e-07	7.80654e-06	5.58838	5.59386	6.40789	8.51092	9.5571	8.32712
ENSG00000175029	CTBP2	10	protein_coding	10946	-0.443682	1.72572e-07	7.80654e-06	9.31859	9.32026	8.64823	7.12655	6.32795	6.67789
ENSG00000141052	MYOCD	17	protein_coding	8875	-2.60728	1.73745e-07	7.8524e-06	0.46967	0.311445	0.539741	0.105054	0.0495529	0.0635999
ENSG00000117228	GBP1	1	protein_coding	4992	-1.51366	1.73856e-07	7.8524e-06	2.99618	3.32221	3.24428	1.80545	0.396438	1.30031
ENSG00000283526	AL160276.1	9	protein_coding	1312	-4.29872	1.75396e-07	7.91582e-06	1.30821	2.29829	1.7386	0.236879	0	0
ENSG00000157764	BRAF	7	protein_coding	10380	-0.533676	1.77637e-07	8.01073e-06	8.45664	9.75585	8.043	5.53905	6.12221	6.41667
ENSG00000165983	PTER	10	protein_coding	4003	0.639292	1.78038e-07	8.0226e-06	7.53411	10.6086	8.66149	13.5867	14.5569	13.4661
ENSG00000137691	C11orf70	11	protein_coding	2647	0.932898	1.80437e-07	8.12443e-06	4.16842	3.7972	3.01612	7.04463	7.55953	6.18399
ENSG00000166326	TRIM44	11	protein_coding	13077	-0.302722	1.80855e-07	8.13694e-06	15.7501	15.3147	15.4372	12.3582	12.6281	12.6901
ENSG00000126391	FRMD8	11	protein_coding	4091	-0.738504	1.81172e-07	8.1449e-06	11.5076	9.33623	13.1588	7.36891	6.50375	6.62272
ENSG00000140543	DET1	15	protein_coding	6853	0.897948	1.84308e-07	8.27948e-06	1.18072	1.57669	1.86398	2.72102	3.01616	2.88278
ENSG00000125319	C17orf53	17	protein_coding	3005	-0.968172	1.85283e-07	8.31685e-06	7.18043	5.26809	6.07268	3.82665	3.07335	2.62971
ENSG00000134548	SPX	12	protein_coding	3359	1.2005	1.85753e-07	8.33154e-06	1.45993	1.42135	1.49399	2.96075	3.53502	3.52886
ENSG00000014216	CAPN1	11	protein_coding	7553	-0.337604	1.87631e-07	8.40928e-06	21.4258	20.4604	20.929	16.5412	16.4489	16.7399
ENSG00000162522	KIAA1522	1	protein_coding	5965	-0.512254	1.8827e-07	8.43144e-06	12.9894	12.2586	13.8813	8.23204	9.9163	9.13149
ENSG00000127152	BCL11B	14	protein_coding	7855	-1.65539	1.90281e-07	8.50905e-06	0.749165	0.831734	0.987341	0.197827	0.307932	0.287434
ENSG00000118162	KPTN	19	protein_coding	2124	0.96071	1.90296e-07	8.50905e-06	4.50218	3.43084	4.08097	7.31605	8.17862	7.83957
ENSG00000134516	DOCK2	5	protein_coding	12890	-1.25547	1.92512e-07	8.60154e-06	0.741864	0.896731	0.831725	0.361659	0.290004	0.394107
ENSG00000134294	SLC38A2	12	protein_coding	6602	-0.297278	1.92883e-07	8.61151e-06	113.313	112.28	103.48	86.6641	89.7284	91.2677
ENSG00000198862	LTN1	21	protein_coding	8876	0.554674	1.93375e-07	8.62684e-06	8.83985	10.503	8.2751	14.811	13.1796	12.5914
ENSG00000152102	FAM168B	2	protein_coding	5435	-0.387397	1.93754e-07	8.63713e-06	31.1739	29.2197	29.7145	21.329	24.3964	22.8999
ENSG00000197299	BLM	15	protein_coding	6551	-0.591449	2.05449e-07	9.15144e-06	7.37346	7.82492	8.80942	5.55059	4.93421	5.55747
ENSG00000132359	RAP1GAP2	17	protein_coding	7530	-0.740592	2.06489e-07	9.19076e-06	4.10287	3.93772	3.7866	2.55893	2.62818	1.83652
ENSG00000162836	ACP6	1	protein_coding	11960	-0.686403	2.07311e-07	9.22025e-06	2.60366	2.79433	3.01343	1.84497	1.83855	1.53383
ENSG00000167720	SRR	17	protein_coding	3498	0.799924	2.08026e-07	9.245e-06	4.55623	5.45948	4.62992	6.8412	9.49215	8.87499
ENSG00000126803	HSPA2	14	protein_coding	5777	-0.656736	2.1316e-07	9.46595e-06	12.5208	11.5701	9.35795	6.99362	7.61264	6.49747
ENSG00000176890	TYMS	18	protein_coding	2470	-0.430957	2.1381e-07	9.48757e-06	39.6085	40.5913	37.3095	27.3038	29.8233	29.7079
ENSG00000198918	RPL39	X	protein_coding	2141	0.285659	2.19556e-07	9.73509e-06	250.005	254.449	235.137	289.157	304.828	306.875
ENSG00000033170	FUT8	14	protein_coding	6700	0.559338	2.1996e-07	9.74557e-06	7.61204	6.7508	6.50269	9.83382	9.55049	11.4154
ENSG00000032742	IFT88	13	protein_coding	6111	0.575634	2.22229e-07	9.83861e-06	5.29632	5.46886	4.92715	7.73023	8.20409	7.3431
ENSG00000171793	CTPS1	1	protein_coding	5462	-0.42179	2.26694e-07	1.00287e-05	23.8372	24.2447	24.3056	16.5009	17.7539	19.7382
ENSG00000151458	ANKRD50	4	protein_coding	8794	-0.440092	2.27814e-07	1.00705e-05	12.8258	14.3156	12.6581	10.2134	9.30174	9.8846
ENSG00000259207	ITGB3	17	protein_coding	4394	1.76753	2.30197e-07	1.01682e-05	0.334814	0.57187	0.311477	1.62678	1.5013	1.02767
ENSG00000120137	PANK3	5	protein_coding	10580	0.419208	2.34365e-07	1.03444e-05	16.7326	17.7178	15.5879	20.6799	22.2801	23.8744
ENSG00000173064	HECTD4	12	protein_coding	21572	-0.429929	2.39311e-07	1.05547e-05	4.71705	5.06706	5.24476	3.94749	3.61864	3.62397
ENSG00000189410	SH2D5	1	protein_coding	4423	1.94489	2.42012e-07	1.06648e-05	0.332619	0.397684	0.257862	1.68638	1.34232	0.829509
ENSG00000160959	LRRC14	8	protein_coding	6136	-0.592346	2.42172e-07	1.06648e-05	9.59043	8.55891	10.2231	6.83769	6.52219	5.47339
ENSG00000109062	SLC9A3R1	17	protein_coding	2315	-0.707058	2.45625e-07	1.08086e-05	13.2395	13.7851	16.3565	9.80015	8.54868	8.41188
ENSG00000108946	PRKAR1A	17	protein_coding	6821	-0.358699	2.4594e-07	1.08143e-05	43.8915	44.7227	39.8289	32.3498	33.0433	34.7143
ENSG00000134001	EIF2S1	14	protein_coding	5651	-0.402288	2.47673e-07	1.08823e-05	36.1437	38.0188	33.3822	25.2984	28.0944	27.768
ENSG00000128242	GAL3ST1	22	protein_coding	3017	-1.13285	2.51374e-07	1.10366e-05	4.79501	3.49809	4.23397	1.54517	2.2594	1.77735
ENSG00000091490	SEL1L3	4	protein_coding	7489	-0.546967	2.52209e-07	1.10649e-05	8.34889	7.28104	7.88879	5.10437	5.87238	5.01213
ENSG00000105855	ITGB8	7	protein_coding	15156	1.38587	2.58249e-07	1.13213e-05	0.242672	0.248693	0.165555	0.533151	0.565832	0.614503
ENSG00000160949	TONSL	8	protein_coding	7111	-0.568212	2.60785e-07	1.14239e-05	6.86175	6.78466	7.69866	5.15718	4.70025	4.60386
ENSG00000277157	HIST1H4D	6	protein_coding	312	-0.482815	2.61257e-07	1.14359e-05	513.182	465.512	502.269	305.805	383.4	366.349
ENSG00000107738	VSIR	10	protein_coding	5128	0.701622	2.64023e-07	1.15483e-05	5.11621	3.67511	3.91444	6.4848	7.07528	7.04461
ENSG00000141424	SLC39A6	18	protein_coding	3682	0.405792	2.66818e-07	1.16618e-05	21.3098	21.8385	20.0103	27.179	28.1284	28.2071
ENSG00000106100	NOD1	7	protein_coding	6820	-0.767555	2.67744e-07	1.16935e-05	4.78167	4.60557	3.94668	3.18988	2.28919	2.44153
ENSG00000146918	NCAPG2	7	protein_coding	6988	-0.386905	2.68384e-07	1.17127e-05	17.8949	18.7345	17.7574	12.942	14.2231	14.297
ENSG00000143549	TPM3	1	protein_coding	8389	-0.303163	2.70756e-07	1.18073e-05	45.596	45.1998	47.4482	35.4168	37.4829	39.0923
ENSG00000175130	MARCKSL1	1	protein_coding	1699	-0.537487	2.74203e-07	1.19487e-05	36.801	34.3125	39.8747	24.1458	27.8261	24.0863
ENSG00000116337	AMPD2	1	protein_coding	6823	-0.655137	2.75989e-07	1.20175e-05	5.31862	5.00865	6.05115	3.32513	3.44839	3.64001
ENSG00000119636	BBOF1	14	protein_coding	4620	1.19959	2.82151e-07	1.22766e-05	1.06145	1.52291	1.13559	2.2199	3.52207	2.62677
ENSG00000164442	CITED2	6	protein_coding	2535	0.734059	2.84324e-07	1.23619e-05	6.38379	5.84833	7.10859	11.7694	10.2356	10.4651
ENSG00000136699	SMPD4	2	protein_coding	7375	-0.471878	2.88379e-07	1.25289e-05	11.4037	10.0512	11.0728	7.66956	7.66265	8.15103
ENSG00000272405	AL365181.3	1	antisense	3222	0.598803	2.90493e-07	1.26113e-05	7.83834	8.50077	8.14155	12.8288	12.0797	12.263
ENSG00000070018	LRP6	12	protein_coding	10337	0.322819	2.91471e-07	1.26443e-05	21.7514	21.4646	22.0006	25.4654	27.9304	28.0668
ENSG00000119661	DNAL1	14	protein_coding	8884	0.633193	2.96817e-07	1.28588e-05	3.91915	4.72352	3.59463	5.98203	6.95513	5.9088
ENSG00000103034	NDRG4	16	protein_coding	9647	-0.86818	2.96857e-07	1.28588e-05	2.03334	2.05775	1.84432	0.902042	1.13969	1.17021
ENSG00000173674	EIF1AX	X	protein_coding	4427	0.458938	2.97867e-07	1.28853e-05	30.5733	31.1049	25.7114	38.6113	39.1403	42.2668
ENSG00000167996	FTH1	11	protein_coding	2030	0.526113	2.98117e-07	1.28853e-05	133.952	167.85	175.18	237.912	215.45	233.982
ENSG00000107185	RGP1	9	protein_coding	7116	-0.639537	2.98133e-07	1.28853e-05	10.5783	8.75736	10.6103	5.89602	7.47803	5.71112
ENSG00000275714	HIST1H3A	6	protein_coding	411	-0.856263	2.99944e-07	1.29481e-05	62.0446	58.0817	66.6	34.0276	26.2157	44.6341
ENSG00000114850	SSR3	3	protein_coding	4627	-0.371772	3.00033e-07	1.29481e-05	43.9836	43.4458	42.7912	30.4942	34.7397	35.1332
ENSG00000260912	AL158206.1	9	sense_overlapping	1965	-1.48732	3.04345e-07	1.31245e-05	5.3656	3.19694	4.75944	2.21425	1.34285	1.29263
ENSG00000179958	DCTPP1	16	protein_coding	1581	-0.498408	3.04944e-07	1.31406e-05	47.6123	51.8135	48.0449	30.6658	35.6054	37.6657
ENSG00000054793	ATP9A	20	protein_coding	8317	-0.416695	3.07625e-07	1.32463e-05	14.151	13.8979	13.2743	10.2013	11.0514	9.56924
ENSG00000038295	TLL1	4	protein_coding	7522	-1.23518	3.1112e-07	1.33869e-05	1.46687	1.30283	1.39495	0.53712	0.613894	0.600318
ENSG00000079819	EPB41L2	6	protein_coding	10320	-0.42486	3.17321e-07	1.36436e-05	16.8928	15.4858	17.3952	11.3834	12.3795	13.2908
ENSG00000131437	KIF3A	5	protein_coding	6860	0.503796	3.18175e-07	1.36702e-05	6.39796	6.11716	5.85225	8.87959	8.26996	8.96865
ENSG00000135476	ESPL1	12	protein_coding	8890	-0.528443	3.20883e-07	1.37764e-05	7.22623	6.58585	7.6206	4.54467	5.31795	4.92068
ENSG00000115355	CCDC88A	2	protein_coding	14537	0.480651	3.21497e-07	1.37926e-05	10.5756	12.5666	10.0425	14.5591	15.686	15.9973
ENSG00000080822	CLDND1	3	protein_coding	5217	0.623492	3.24302e-07	1.39027e-05	5.02893	6.16519	5.64032	8.2209	8.0926	9.68338
ENSG00000170791	CHCHD7	8	protein_coding	5866	-1.50965	3.29885e-07	1.41316e-05	1.08679	1.37077	1.55544	0.63577	0.412343	0.384895
ENSG00000135823	STX6	1	protein_coding	6477	0.436601	3.33006e-07	1.42548e-05	11.849	10.7076	10.3892	14.4909	15.3791	14.5971
ENSG00000164211	STARD4	5	protein_coding	5684	-0.905295	3.4495e-07	1.47553e-05	5.21968	5.8797	3.93284	3.06193	2.2051	2.83019
ENSG00000109685	NSD2	4	protein_coding	19776	-0.302439	3.58693e-07	1.53318e-05	11.9275	12.5919	11.9381	9.77492	9.64025	10.161
ENSG00000144746	ARL6IP5	3	protein_coding	2522	0.466193	3.63112e-07	1.55013e-05	34.1251	34.7727	33.1032	41.5285	50.1338	48.6787
ENSG00000117758	STX12	1	protein_coding	3846	-0.785925	3.6319e-07	1.55013e-05	6.94912	6.53353	7.17647	4.2828	3.14457	4.76979
ENSG00000099284	H2AFY2	10	protein_coding	1980	-0.720178	3.65259e-07	1.55781e-05	31.4544	22.5898	29.0315	14.4405	17.4358	18.3874
ENSG00000167962	ZNF598	16	protein_coding	4701	-0.570434	3.67659e-07	1.5669e-05	11.6834	11.4923	13.1982	9.12326	8.09214	7.38431
ENSG00000154760	SLFN13	17	protein_coding	9329	-0.762335	3.71198e-07	1.58083e-05	3.31168	3.04369	2.86079	1.86558	1.48495	2.14792
ENSG00000111261	MANSC1	12	protein_coding	6015	-1.47048	3.74589e-07	1.5941e-05	1.50827	1.12794	1.1756	0.258342	0.584914	0.469201
ENSG00000086232	EIF2AK1	7	protein_coding	5550	-0.474221	3.79882e-07	1.61544e-05	34.4599	38.8012	32.7978	23.4069	25.0002	27.8665
ENSG00000109475	RPL34	4	protein_coding	3393	0.36395	3.83595e-07	1.63004e-05	52.609	55.4697	52.4379	64.3921	68.5661	73.4466
ENSG00000257354	AC048341.2	12	lincRNA	8693	-0.708264	3.94747e-07	1.6762e-05	4.654	5.11636	5.14305	3.86114	2.68129	2.69466
ENSG00000184949	FAM227A	22	protein_coding	10781	0.766594	3.98707e-07	1.69179e-05	1.43283	1.32854	1.67149	2.36383	2.85546	2.27748
ENSG00000068654	POLR1A	2	protein_coding	13519	-0.302479	4.02729e-07	1.7076e-05	15.5616	16.3009	16.3498	13.3335	12.752	13.0685
ENSG00000197329	PELI1	2	protein_coding	4125	-1.12787	4.08825e-07	1.73219e-05	3.38816	3.53315	2.65431	0.75342	1.70582	1.77887
ENSG00000153179	RASSF3	12	protein_coding	4226	0.480544	4.12145e-07	1.74499e-05	11.14	11.4164	10.9572	15.2231	15.0375	16.5622
ENSG00000145425	RPS3A	4	protein_coding	2341	0.366423	4.12753e-07	1.74629e-05	303.85	315.79	273.609	363.623	393.099	394.222
ENSG00000114019	AMOTL2	3	protein_coding	5984	-0.459235	4.18197e-07	1.76804e-05	17.3325	15.495	16.5437	11.8414	11.1709	13.017
ENSG00000168385	SEPT2	2	protein_coding	7378	0.362761	4.23168e-07	1.78775e-05	57.4272	64.2333	54.8157	74.0106	76.9231	75.8541
ENSG00000183530	PRR14L	22	protein_coding	11809	-0.466981	4.23964e-07	1.78982e-05	10.2779	9.2775	10.1989	6.6847	7.96963	6.76345
ENSG00000116473	RAP1A	1	protein_coding	5532	0.611808	4.24856e-07	1.79228e-05	4.43231	4.86026	4.32954	6.6292	7.07531	7.04031
ENSG00000116711	PLA2G4A	1	protein_coding	2875	-0.539283	4.32534e-07	1.82335e-05	29.3382	30.0662	27.4519	17.5121	19.121	23.0688
ENSG00000213315	AL122020.1	14	processed_pseudogene	459	1.47581	4.42666e-07	1.86471e-05	16.0258	37.7741	53.1748	87.345	96.2922	114.98
ENSG00000070159	PTPN3	9	protein_coding	9995	-0.587641	4.44529e-07	1.8712e-05	4.95543	4.62586	5.04364	2.67409	3.45402	3.52957
ENSG00000203814	HIST2H2BF	1	protein_coding	3196	-0.699594	4.56633e-07	1.92076e-05	19.2566	17.4544	23.1959	11.4746	11.0771	14.4821
ENSG00000108578	BLMH	17	protein_coding	5127	-0.558029	4.58842e-07	1.92866e-05	9.46922	9.11606	10.1884	6.36483	7.11955	5.94505
ENSG00000004399	PLXND1	3	protein_coding	9738	-0.524759	4.68047e-07	1.96593e-05	8.43505	7.27674	8.50298	4.9787	6.00647	5.76738
ENSG00000146263	MMS22L	6	protein_coding	21793	-0.512553	4.72274e-07	1.98226e-05	3.55535	4.28927	3.55874	2.68103	2.68394	2.61595
ENSG00000273542	HIST1H4K	6	protein_coding	312	-0.403022	4.74248e-07	1.98911e-05	513.182	448.599	470.832	360.591	376.352	344.64
ENSG00000149313	AASDHPPT	11	protein_coding	6183	0.411994	4.78649e-07	2.00612e-05	11.7779	11.867	11.1415	14.8783	15.2569	16.1128
ENSG00000188064	WNT7B	22	protein_coding	5051	-0.509637	4.8562e-07	2.03387e-05	22.5244	17.9095	21.6318	14.3364	14.6275	14.6392
ENSG00000141522	ARHGDIA	17	protein_coding	2903	-0.533057	4.86084e-07	2.03435e-05	51.6912	44.1449	57.1244	32.9735	35.222	37.5262
ENSG00000131668	BARX1	9	protein_coding	1777	1.48407	4.91457e-07	2.05536e-05	1.37983	0.707034	2.18221	4.02255	4.331	3.8117
ENSG00000011258	MBTD1	17	protein_coding	7201	0.425732	4.93926e-07	2.0642e-05	9.5	9.14252	9.31299	11.8255	12.4893	13.2078
ENSG00000234797	RPS3AP6	15	processed_pseudogene	795	0.503256	5.00275e-07	2.08923e-05	77.1055	73.3294	73.7396	101.641	97.6372	119.28
ENSG00000103460	TOX3	16	protein_coding	5031	-2.77782	5.00676e-07	2.08941e-05	0.536106	0.499463	0.861457	0	0.174829	0.0560971
ENSG00000163029	SMC6	2	protein_coding	9824	-0.449456	5.04174e-07	2.1025e-05	11.2564	12.2519	10.9594	8.3201	7.81168	9.16426
ENSG00000103512	NOMO1	16	protein_coding	5819	0.427748	5.05407e-07	2.10613e-05	12.2619	12.6093	13.1712	16.5033	18.214	16.2962
ENSG00000141252	VPS53	17	protein_coding	20899	-0.367082	5.08001e-07	2.11542e-05	6.65227	6.61294	6.60335	5.48734	5.07142	4.87502
ENSG00000123096	SSPN	12	protein_coding	6821	-2.96411	5.2188e-07	2.17166e-05	0.431366	0.368391	0.501623	0.0455631	0.0967121	0
ENSG00000174915	PTDSS2	11	protein_coding	6113	0.583348	5.28806e-07	2.19788e-05	4.85337	5.13822	4.36582	6.7109	7.12227	7.61771
ENSG00000146674	IGFBP3	7	protein_coding	4571	0.511748	5.28937e-07	2.19788e-05	34.0624	31.3894	28.195	47.7295	46.6144	39.083
ENSG00000008294	SPAG9	17	protein_coding	11963	-0.40689	5.35141e-07	2.22194e-05	16.5199	15.3335	15.3112	12.34	12.499	10.6869
ENSG00000008130	NADK	1	protein_coding	5570	-0.591243	5.3549e-07	2.22194e-05	9.64054	9.83465	11.3438	7.58831	7.02704	5.87757
ENSG00000132326	PER2	2	protein_coding	6877	-0.816374	5.42526e-07	2.24953e-05	3.2089	3.3616	3.05157	2.16922	1.56677	1.80571
ENSG00000140481	CCDC33	15	protein_coding	7067	1.11757	5.44819e-07	2.25743e-05	0.902092	0.604465	0.839214	2.1109	1.52464	1.55749
ENSG00000129028	THAP10	15	protein_coding	2399	-1.09342	5.47738e-07	2.26791e-05	4.39492	5.13243	5.80008	2.07277	2.56647	2.47049
ENSG00000113368	LMNB1	5	protein_coding	3633	-0.469365	5.55044e-07	2.29653e-05	28.4138	25.4531	28.6936	18.8199	19.0052	21.9068
ENSG00000105738	SIPA1L3	19	protein_coding	10335	-0.45955	5.61923e-07	2.32333e-05	27.6868	24.4107	30.4581	19.2756	21.0849	19.6342
ENSG00000101856	PGRMC1	X	protein_coding	1919	-0.468772	5.65171e-07	2.3351e-05	82.6688	78.304	68.4671	50.8529	56.8348	57.6509
ENSG00000119242	CCDC92	12	protein_coding	8223	-0.881677	5.68955e-07	2.34907e-05	2.59419	2.07795	2.35789	1.28502	1.09638	1.47582
ENSG00000116984	MTR	1	protein_coding	11374	-0.402578	5.7092e-07	2.35551e-05	9.11884	10.0963	10.0676	7.37754	7.59778	7.14618
ENSG00000141480	ARRB2	17	protein_coding	4372	-0.756072	5.82854e-07	2.40304e-05	7.51514	6.43718	5.84349	3.19885	3.97333	4.45414
ENSG00000027001	MIPEP	13	protein_coding	3407	0.561818	5.85478e-07	2.41215e-05	12.0187	10.6943	9.44021	15.0513	16.587	15.5733
ENSG00000163346	PBXIP1	1	protein_coding	3851	-0.643434	5.88216e-07	2.42172e-05	14.7716	11.0273	13.505	9.03869	8.27946	7.91489
ENSG00000173230	GOLGB1	3	protein_coding	11865	-0.318224	5.90177e-07	2.42807e-05	23.3313	25.5198	24.3581	19.1736	19.1073	20.4562
ENSG00000188522	FAM83G	17	protein_coding	7876	-0.480854	5.92525e-07	2.43601e-05	11.4254	11.677	13.728	8.87846	8.71077	8.85087
ENSG00000174243	DDX23	12	protein_coding	5419	-0.402127	5.94093e-07	2.44073e-05	34.7047	38.1162	37.5053	25.2918	28.3233	29.738
ENSG00000164751	PEX2	8	protein_coding	4969	-0.560434	6.12717e-07	2.51547e-05	9.72097	9.6082	9.18112	5.69159	6.41662	7.15643
ENSG00000103852	TTC23	15	protein_coding	6148	-0.703183	6.21567e-07	2.55e-05	5.30433	5.76292	6.34449	2.98249	3.3978	4.31508
ENSG00000168672	FAM84B	8	protein_coding	5404	-1.16162	6.24466e-07	2.56009e-05	2.1779	1.81345	2.49041	1.20772	0.895189	0.835602
ENSG00000118007	STAG1	3	protein_coding	7846	-0.453256	6.28791e-07	2.57601e-05	10.1253	10.9851	10.9023	7.28837	8.43579	7.51784
ENSG00000167779	IGFBP6	12	protein_coding	1279	0.566115	6.37066e-07	2.60807e-05	29.7149	22.5936	27.287	38.6356	39.0268	40.3808
ENSG00000117335	CD46	1	protein_coding	8708	0.300241	6.37535e-07	2.60816e-05	37.1679	38.0036	34.3939	43.6128	45.5287	45.633
ENSG00000131475	VPS25	17	protein_coding	2404	-0.515083	6.39348e-07	2.61374e-05	27.4366	26.7586	28.4657	16.5477	21.3122	19.4881
ENSG00000121274	PAPD5	16	protein_coding	8144	0.601191	6.45421e-07	2.63671e-05	5.47956	6.47946	4.81754	7.63226	9.04513	8.62892
ENSG00000145491	ROPN1L	5	protein_coding	1817	3.06823	6.51836e-07	2.66105e-05	0.404836	0	0.125539	2.22356	1.08917	1.70857
ENSG00000198752	CDC42BPB	14	protein_coding	8009	-0.309803	6.55064e-07	2.67235e-05	31.1354	30.3707	32.5254	24.1364	25.5611	26.1117
ENSG00000090861	AARS	16	protein_coding	4498	-0.31042	6.57443e-07	2.68018e-05	51.5139	47.3733	48.684	39.1073	40.4291	39.3408
ENSG00000196505	GDAP2	1	protein_coding	10496	-0.492008	6.69851e-07	2.72885e-05	5.58324	6.10483	5.6722	3.8789	4.37855	4.00643
ENSG00000112210	RAB23	6	protein_coding	4926	-0.672433	6.71329e-07	2.73295e-05	6.91883	6.68243	5.92721	3.65927	3.97286	4.58343
ENSG00000177822	AC098864.1	4	antisense	5551	-1.263	6.73532e-07	2.73972e-05	1.76686	1.99177	1.43824	0.615861	0.911096	0.559263
ENSG00000196313	POM121	7	protein_coding	9822	-0.586292	6.73933e-07	2.73972e-05	7.06478	6.67726	7.80322	4.24	4.49991	5.63185
ENSG00000160789	LMNA	1	protein_coding	6985	-0.330005	6.81937e-07	2.77032e-05	69.3638	62.8829	66.6843	52.4131	55.5945	50.1014
ENSG00000179918	SEPHS2	16	protein_coding	2551	-0.439886	6.85049e-07	2.78102e-05	35.9479	37.5294	33.0846	27.046	24.9974	26.6625
ENSG00000273749	CYFIP1	15	protein_coding	10414	-0.409985	6.87579e-07	2.78935e-05	19.9895	18.3381	18.1581	13.0414	15.4139	13.9026
ENSG00000144560	VGLL4	3	protein_coding	7236	0.421892	7.00118e-07	2.83823e-05	12.3682	11.0082	10.718	15.9344	14.6169	15.2111
ENSG00000115935	WIPF1	2	protein_coding	9121	-0.565293	7.09583e-07	2.8746e-05	4.43562	4.73853	4.60161	3.16885	3.15818	2.97046
ENSG00000130520	LSM4	19	protein_coding	3029	0.465806	7.11026e-07	2.87494e-05	22.423	19.4122	23.797	29.0368	31.216	30.3748
ENSG00000008083	JARID2	6	protein_coding	6015	-0.51555	7.11076e-07	2.87494e-05	11.6585	10.1932	10.6563	7.75027	6.94585	8.1641
ENSG00000118181	RPS25	11	protein_coding	1477	0.324742	7.11148e-07	2.87494e-05	177.962	172	157.218	208.523	210.065	216.302
ENSG00000006576	PHTF2	7	protein_coding	8646	0.581494	7.23982e-07	2.92479e-05	4.53751	5.4348	3.93102	7.15318	6.71423	6.92015
ENSG00000174705	SH3PXD2B	5	protein_coding	8242	-0.534727	7.2682e-07	2.93421e-05	5.8309	6.58535	6.83595	4.44949	4.37541	4.48573
ENSG00000080819	CPOX	3	protein_coding	3666	0.541273	7.28487e-07	2.9389e-05	13.778	14.5997	11.1999	18.3962	18.8941	20.1699
ENSG00000064199	SPA17	11	protein_coding	5205	0.860069	7.34262e-07	2.96015e-05	2.87357	3.47592	2.98004	4.11993	6.21018	6.4524
ENSG00000153132	CLGN	4	protein_coding	3127	0.542966	7.37054e-07	2.96935e-05	9.72313	10.1251	11.1609	14.61	15.4001	15.1627
ENSG00000165533	TTC8	14	protein_coding	6257	0.527921	7.4764e-07	3.00991e-05	7.52398	6.86732	7.43701	9.28831	11.4567	10.5547
ENSG00000175115	PACS1	11	protein_coding	9037	-0.485585	7.4997e-07	3.0172e-05	11.1785	12.2901	13.9079	9.18223	8.58931	8.99421
ENSG00000197535	MYO5A	15	protein_coding	12988	0.382033	7.54788e-07	3.03449e-05	10.1756	10.757	10.5552	12.5147	14.0183	14.4285
ENSG00000113504	SLC12A7	5	protein_coding	5984	-0.558498	7.55605e-07	3.03568e-05	7.08871	6.88668	7.35699	4.83006	4.92403	4.71632
ENSG00000157827	FMNL2	2	protein_coding	6519	0.411094	7.59582e-07	3.04955e-05	11.8479	11.8335	12.9116	17.0196	16.4606	15.239
ENSG00000040199	PHLPP2	16	protein_coding	12493	-0.466813	7.70449e-07	3.08909e-05	6.24127	6.29557	6.02534	3.98029	4.52349	4.87957
ENSG00000163444	TMEM183A	1	protein_coding	4026	-0.620345	7.70494e-07	3.08909e-05	18.3927	17.1639	19.207	9.18617	12.8352	13.3892
ENSG00000180628	PCGF5	10	protein_coding	8306	-0.521478	7.71474e-07	3.09089e-05	10.6568	12.2524	10.1063	7.2589	7.28029	8.46062
ENSG00000100395	L3MBTL2	22	protein_coding	6451	-0.66327	7.83753e-07	3.13654e-05	7.37373	5.64805	6.11721	4.04681	3.71541	4.3749
ENSG00000197756	RPL37A	2	protein_coding	6841	0.307358	7.83947e-07	3.13654e-05	50.824	46.4653	49.0154	58.0139	63.0648	59.7783
ENSG00000116791	CRYZ	1	protein_coding	4085	0.520056	8.02902e-07	3.21017e-05	34.8136	36.8462	30.991	42.2243	51.6758	52.9905
ENSG00000065923	SLC9A7	X	protein_coding	10033	0.353128	8.08467e-07	3.2302e-05	14.9322	13.4243	15.1191	18.6478	17.9718	19.0156
ENSG00000196700	ZNF512B	20	protein_coding	5919	0.460956	8.1359e-07	3.24844e-05	10.1906	8.61797	9.78859	12.7591	12.9654	13.6845
ENSG00000107263	RAPGEF1	9	protein_coding	7002	-0.378875	8.17145e-07	3.2604e-05	15.7581	15.1443	16.3537	11.7621	12.4674	12.0516
ENSG00000137941	TTLL7	1	protein_coding	10543	-1.15741	8.19225e-07	3.26646e-05	0.907012	1.14402	1.2116	0.589558	0.458845	0.428303
ENSG00000117450	PRDX1	1	protein_coding	1522	-0.30321	8.38798e-07	3.34221e-05	405.652	386	398.359	299.147	334.749	329.509
ENSG00000100266	PACSIN2	22	protein_coding	4554	-0.461137	8.40759e-07	3.34773e-05	21.1598	21.5193	24.0928	14.6726	16.4653	17.2904
ENSG00000188994	ZNF292	6	protein_coding	13128	0.634324	8.45272e-07	3.35979e-05	5.02419	6.64184	4.53499	8.85389	8.17389	8.10471
ENSG00000139921	TMX1	14	protein_coding	4499	0.456743	8.45315e-07	3.35979e-05	31.7735	32.6736	26.4153	39.2368	42.5706	42.6568
ENSG00000173915	USMG5	10	protein_coding	898	0.429454	8.4552e-07	3.35979e-05	77.2721	80.5886	77.7284	104.172	99.1714	114.713
ENSG00000135108	FBXO21	12	protein_coding	6949	0.340036	8.47123e-07	3.36386e-05	20.7829	21.2262	19.2358	25.0453	26.5489	25.7491
ENSG00000172809	RPL38	17	protein_coding	3829	0.400998	8.53512e-07	3.38692e-05	52.6379	55.716	57.4283	66.3129	73.3927	79.0878
ENSG00000105289	TJP3	19	protein_coding	4217	-2.19874	8.5753e-07	3.40054e-05	1.0466	0.89381	1.02774	0.44219	0.104288	0.133851
ENSG00000011566	MAP4K3	2	protein_coding	6067	0.428711	8.64587e-07	3.42619e-05	16.4892	16.8983	15.0767	20.0804	23.341	21.5378
ENSG00000071537	SEL1L	14	protein_coding	9559	-0.475102	8.7042e-07	3.44696e-05	24.4452	25.8141	22.5742	15.0857	18.9089	18.2461
ENSG00000152475	ZNF837	19	protein_coding	2076	1.55944	8.73984e-07	3.45872e-05	0.708657	1.2104	1.20865	2.84438	2.96578	3.53461
ENSG00000184277	TM2D3	15	protein_coding	11894	0.549518	8.82641e-07	3.4906e-05	3.05103	3.82391	3.27946	4.83398	5.30593	4.65075
ENSG00000177707	NECTIN3	3	protein_coding	6184	0.36538	8.84203e-07	3.49441e-05	21.9661	23.8521	21.726	28.0431	28.162	30.8056
ENSG00000157600	TMEM164	X	protein_coding	6583	-0.379184	8.84852e-07	3.49459e-05	17.8412	17.2533	18.642	14.1631	13.1941	14.1048
ENSG00000124201	ZNFX1	20	protein_coding	9340	-0.510145	8.90479e-07	3.51443e-05	24.6508	19.4244	20.2217	16.1715	14.5495	14.4738
ENSG00000187720	THSD4	15	protein_coding	15837	-0.511055	9.08453e-07	3.58294e-05	6.36328	6.60052	6.74074	3.92481	5.27616	4.52643
ENSG00000105438	KDELR1	19	protein_coding	2251	0.362375	9.09181e-07	3.58338e-05	62.4154	66.5316	72.7585	86.153	87.6243	85.6328
ENSG00000213860	RPL21P75	7	processed_pseudogene	483	0.459571	9.16695e-07	3.61055e-05	146.203	142.028	151.598	180.166	217.16	205.095
ENSG00000170899	GSTA4	6	protein_coding	2175	0.932709	9.20539e-07	3.62324e-05	4.39661	4.39017	2.83165	7.57317	7.58245	6.8772
ENSG00000100664	EIF5	14	protein_coding	8505	-0.379772	9.23054e-07	3.62932e-05	35.5757	34.4199	33.686	25.3233	25.0787	29.3341
ENSG00000170537	TMC7	16	protein_coding	5638	-0.890436	9.23332e-07	3.62932e-05	3.69663	3.61009	3.31759	2.64592	1.63807	1.55178
ENSG00000249992	TMEM158	3	protein_coding	1813	0.843807	9.32028e-07	3.66103e-05	6.22118	6.37555	5.03265	11.6566	9.09643	11.208
ENSG00000164342	TLR3	4	protein_coding	6724	-1.58001	9.37906e-07	3.68163e-05	1.05751	0.971635	0.949872	0.277322	0.327024	0.377755
ENSG00000163975	MELTF	3	protein_coding	8393	0.431003	9.55442e-07	3.74794e-05	7.68336	7.54468	8.12622	10.7385	9.79855	11.0966
ENSG00000247596	TWF2	3	protein_coding	1824	-0.540476	9.59041e-07	3.75952e-05	28.2297	26.0372	24.5113	17.3795	18.0831	18.5674
ENSG00000116539	ASH1L	1	protein_coding	13296	-0.373904	9.69393e-07	3.79754e-05	10.696	11.9063	11.7175	8.43815	8.79829	9.23343
ENSG00000176155	CCDC57	17	protein_coding	12397	0.389525	1.00193e-06	3.92236e-05	5.71602	5.63489	5.6672	7.64618	7.29009	7.39881
ENSG00000165655	ZNF503	10	protein_coding	3347	0.599064	1.00392e-06	3.92752e-05	13.6993	16.742	12.1311	21.7281	19.7751	23.0198
ENSG00000104529	EEF1D	8	protein_coding	9390	0.276731	1.00976e-06	3.94769e-05	21.595	21.7829	22.3003	26.9414	27.0005	25.6076
ENSG00000171150	SOCS5	2	protein_coding	5034	0.500746	1.01971e-06	3.98392e-05	14.2227	13.3277	12.7329	17.3482	18.1714	21.4724
ENSG00000260257	AL035071.1	20	lincRNA	2131	-1.42003	1.02087e-06	3.98577e-05	3.68196	2.94791	4.06757	1.4584	1.13505	1.45681
ENSG00000107789	MINPP1	10	protein_coding	3016	0.535078	1.03431e-06	4.03555e-05	15.2028	14.3303	13.0843	22.567	20.8517	18.3409
ENSG00000122863	CHST3	10	protein_coding	6970	-0.45306	1.03857e-06	4.04943e-05	10.9406	9.95025	10.4071	7.40178	8.10789	7.24795
ENSG00000240694	PNMA2	8	protein_coding	5579	-0.571242	1.04318e-06	4.0647e-05	18.371	16.0794	13.656	10.1943	10.8783	11.2303
ENSG00000102452	NALCN	13	protein_coding	8951	0.536618	1.05567e-06	4.10977e-05	4.32811	5.36191	4.43417	7.25664	6.85394	6.36905
ENSG00000155876	RRAGA	9	protein_coding	1589	0.413811	1.05616e-06	4.10977e-05	48.1441	50.9201	51.8224	67.2815	71.129	62.164
ENSG00000134086	VHL	3	protein_coding	4213	0.407675	1.06222e-06	4.13057e-05	21.4757	24.3944	21.1158	30.8351	29.5937	28.4033
ENSG00000132963	POMP	13	protein_coding	1428	0.518857	1.06891e-06	4.15381e-05	24.5539	25.867	26.8359	34.6043	39.4203	36.1674
ENSG00000008838	MED24	17	protein_coding	6962	-0.507671	1.06987e-06	4.15477e-05	15.0033	12.4521	12.1883	9.77622	9.09633	9.03994
ENSG00000107897	ACBD5	10	protein_coding	4371	0.398487	1.07781e-06	4.18283e-05	21.2043	21.328	21.3962	26.6632	27.0651	30.605
ENSG00000085840	ORC1	1	protein_coding	3157	-0.752619	1.10988e-06	4.3044e-05	8.38806	10.2677	11.9941	6.49726	6.33832	5.36379
ENSG00000164327	RICTOR	5	protein_coding	13550	0.415087	1.12927e-06	4.37668e-05	10.2783	11.0526	9.09053	13.8764	12.95	13.7467
ENSG00000012660	ELOVL5	6	protein_coding	3813	0.44899	1.14144e-06	4.42091e-05	13.697	15.2231	14.9557	20.3767	18.8	20.9466
ENSG00000233822	HIST1H2BN	6	protein_coding	5477	-0.833179	1.15649e-06	4.47621e-05	4.9245	5.41373	6.24717	2.04278	3.53303	3.60703
ENSG00000138385	SSB	2	protein_coding	5113	0.621873	1.16687e-06	4.51339e-05	21.0044	23.4914	20.4326	28.8114	30.5345	40.5701
ENSG00000189143	CLDN4	7	protein_coding	4702	-2.704	1.17641e-06	4.54728e-05	0.573618	0.641292	0.727685	0.0660965	0.140296	0.0600222
ENSG00000173727	AP000769.1	11	transcribed_unprocessed_pseudogene	1772	1.15717	1.17855e-06	4.55252e-05	2.35233	2.26889	3.08946	5.96316	6.08051	5.25588
ENSG00000168137	SETD5	3	protein_coding	10808	-0.385432	1.19347e-06	4.60709e-05	12.3868	12.4849	13.9083	10.2368	9.56225	9.975
ENSG00000105447	GRWD1	19	protein_coding	5763	-0.385257	1.19748e-06	4.61843e-05	20.7627	19.7518	21.6112	15.2616	16.8266	15.3282
ENSG00000156515	HK1	10	protein_coding	6073	0.415431	1.19799e-06	4.61843e-05	13.2429	11.8337	13.4091	17.4507	17.7419	16.1258
ENSG00000114023	FAM162A	3	protein_coding	3793	0.78573	1.20234e-06	4.63211e-05	4.39581	4.37239	5.1719	6.22719	9.33363	8.25914
ENSG00000166171	DPCD	10	protein_coding	1718	0.708528	1.2135e-06	4.672e-05	9.27689	8.48325	9.0286	14.8338	14.9751	13.9634
ENSG00000123091	RNF11	1	protein_coding	3122	0.492888	1.2201e-06	4.6943e-05	20.4199	18.9144	16.8047	24.1899	26.4827	28.114
ENSG00000111667	USP5	12	protein_coding	3738	-0.407968	1.25742e-06	4.8347e-05	44.0145	39.3255	38.4446	28.5178	30.9424	32.1636
ENSG00000212664	AC064799.1	15	processed_pseudogene	555	0.66386	1.26106e-06	4.84551e-05	40.2032	46.6339	39.867	57.1174	66.1654	76.7854
ENSG00000111319	SCNN1A	12	protein_coding	5876	1.31885	1.26745e-06	4.86685e-05	0.25037	0.769747	0.737575	1.42805	1.45945	1.53696
ENSG00000166398	KIAA0355	19	protein_coding	7459	-0.478238	1.27236e-06	4.88093e-05	7.75789	7.61352	7.9511	5.74989	5.68963	5.29715
ENSG00000009844	VTA1	6	protein_coding	7262	0.451658	1.2728e-06	4.88093e-05	7.15801	8.54669	7.97833	10.4423	10.8401	11.076
ENSG00000118655	DCLRE1B	1	protein_coding	3940	-0.887965	1.28105e-06	4.90933e-05	4.79189	4.40058	4.3421	2.28751	3.18117	1.6475
ENSG00000107443	CCNJ	10	protein_coding	4148	0.599066	1.29178e-06	4.94722e-05	5.97028	6.11843	5.55414	8.61629	8.4288	9.72954
ENSG00000214413	BBIP1	10	protein_coding	8075	0.645832	1.30351e-06	4.98883e-05	2.39882	3.01847	2.57059	3.84874	4.05743	4.5785
ENSG00000165997	ARL5B	10	protein_coding	7196	-0.421759	1.30454e-06	4.98951e-05	15.231	16.6565	14.9302	11.445	10.9701	12.5895
ENSG00000172830	SSH3	11	protein_coding	3641	-0.839232	1.30964e-06	5.00571e-05	5.85883	4.76196	5.70106	3.32893	2.5969	3.33306
ENSG00000172137	CALB2	16	protein_coding	1703	1.45246	1.32497e-06	5.061e-05	1.72774	2.65592	3.88435	5.65729	6.32687	10.9377
ENSG00000283041	AC008038.1	7	processed_pseudogene	1314	0.301682	1.32849e-06	5.0711e-05	184.176	185.113	178.804	214.996	237.63	221.441
ENSG00000115548	KDM3A	2	protein_coding	13423	0.493467	1.33094e-06	5.07714e-05	5.60791	6.47715	5.70984	7.8721	7.79767	9.39838
ENSG00000156110	ADK	10	protein_coding	3184	0.53958	1.33894e-06	5.10427e-05	12.1674	15.8628	14.2566	21.4739	20.9946	18.9686
ENSG00000171234	UGT2B7	4	protein_coding	2259	-5.83323	1.34758e-06	5.13387e-05	1.08542	0.66741	0.605856	0	0	0
ENSG00000125257	ABCC4	13	protein_coding	7819	0.391382	1.3501e-06	5.14012e-05	22.7352	22.4638	19.3126	27.227	29.2194	28.0095
ENSG00000124571	XPO5	6	protein_coding	8522	0.344837	1.35727e-06	5.16401e-05	12.7172	11.9418	12.5535	15.9733	16.1009	15.1677
ENSG00000115504	EHBP1	2	protein_coding	8219	0.265803	1.37324e-06	5.22022e-05	25.686	26.9654	26.6432	31.6496	32.4258	31.179
ENSG00000113140	SPARC	5	protein_coding	4831	-1.55089	1.37384e-06	5.22022e-05	1.1166	1.40438	1.36929	0.257326	0.591717	0.408937
ENSG00000169895	SYAP1	X	protein_coding	6418	-0.379726	1.43099e-06	5.43385e-05	21.9293	20.5941	22.9953	15.7862	17.6447	16.798
ENSG00000162409	PRKAA2	1	protein_coding	9354	-0.546381	1.44463e-06	5.48205e-05	7.5231	9.6708	8.92521	5.91403	6.4176	5.49122
ENSG00000164626	KCNK5	6	protein_coding	3756	-3.13141	1.4736e-06	5.58834e-05	0.979215	0.401405	0.668039	0.165488	0.058544	0
ENSG00000164690	SHH	7	protein_coding	5038	-2.02625	1.47763e-06	5.59998e-05	1.02205	0.947661	0.679153	0.185065	0.13094	0.336115
ENSG00000117410	ATP6V0B	1	protein_coding	3535	0.451082	1.51678e-06	5.74459e-05	13.7337	13.7902	13.0991	17.6713	18.599	19.1609
ENSG00000217128	FNIP1	5	protein_coding	7942	0.398772	1.53049e-06	5.79275e-05	10.7439	11.6433	10.6269	13.4614	14.8403	15.1027
ENSG00000133424	LARGE1	22	protein_coding	10687	-0.741737	1.53241e-06	5.79627e-05	2.04196	2.13965	2.3692	1.39587	1.35799	1.16196
ENSG00000101447	FAM83D	20	protein_coding	2475	-0.463271	1.54591e-06	5.84351e-05	33.089	31.8795	30.6905	21.7236	21.8558	25.8848
ENSG00000134986	NREP	5	protein_coding	9337	-0.940593	1.55595e-06	5.87765e-05	1.7332	1.72238	1.80784	1.19827	0.659414	0.967247
ENSG00000145715	RASA1	5	protein_coding	5232	0.387004	1.55698e-06	5.87773e-05	15.231	16.5695	15.7825	19.6023	20.8459	21.6847
ENSG00000154114	TBCEL	11	protein_coding	7020	-0.609386	1.57108e-06	5.92712e-05	5.76314	5.22605	5.00401	3.89589	3.57088	3.01522
ENSG00000065154	OAT	10	protein_coding	3388	0.502285	1.60035e-06	6.03362e-05	27.7907	23.5111	20.8715	34.0323	33.1005	35.0698
ENSG00000127526	SLC35E1	19	protein_coding	7257	-0.469705	1.60754e-06	6.05679e-05	7.97384	7.92932	8.32958	5.65299	5.84801	5.98906
ENSG00000113384	GOLPH3	5	protein_coding	2785	-0.479982	1.61025e-06	6.0631e-05	29.4939	27.1581	25.7181	21.7606	19.0283	18.4434
ENSG00000174744	BRMS1	11	protein_coding	2514	-0.501302	1.61635e-06	6.08211e-05	25.7484	22.4892	24.4074	15.2055	18.2805	17.5127
ENSG00000116251	RPL22	1	protein_coding	4900	0.302956	1.63479e-06	6.14753e-05	51.0407	52.9226	49.0193	61.5863	60.9412	66.2364
ENSG00000102172	SMS	X	protein_coding	2160	0.321589	1.65948e-06	6.23636e-05	85.2508	90.8562	91.1363	105.61	111.167	117.071
ENSG00000232573	RPL3P4	14	processed_pseudogene	423	0.48459	1.68166e-06	6.31563e-05	158.826	157.421	178.493	202.782	244.323	243.527
ENSG00000070404	FSTL3	19	protein_coding	3067	-0.406411	1.72153e-06	6.4612e-05	39.4136	36.2131	37.1126	28.8797	30.1839	25.7655
ENSG00000026025	VIM	10	protein_coding	5158	-0.205227	1.72329e-06	6.46363e-05	252.374	242.024	249.907	207.873	217.418	220.122
ENSG00000111145	ELK3	12	protein_coding	4648	0.401945	1.72509e-06	6.46621e-05	20.8901	21.1382	19.0905	25.0742	26.8241	28.7204
ENSG00000084234	APLP2	11	protein_coding	7451	0.301912	1.74644e-06	6.53939e-05	26.7869	24.7536	27.2158	33.2434	31.6955	32.3094
ENSG00000175591	P2RY2	11	protein_coding	2861	-1.26439	1.74687e-06	6.53939e-05	3.0853	2.81054	3.90672	1.08628	1.22973	1.77562
ENSG00000119121	TRPM6	9	protein_coding	9193	-0.604644	1.75042e-06	6.5449e-05	3.76075	3.99074	3.89562	2.09602	2.77465	2.7016
ENSG00000183054	RGPD6	2	protein_coding	13309	0.451565	1.75059e-06	6.5449e-05	3.57412	3.96489	3.68492	5.32415	4.84094	5.23777
ENSG00000135930	EIF4E2	2	protein_coding	7177	-0.592551	1.76756e-06	6.6041e-05	7.00363	6.44217	6.76973	3.68076	4.38128	5.30867
ENSG00000163960	UBXN7	3	protein_coding	11291	-0.552711	1.77928e-06	6.64362e-05	5.60273	6.52068	5.05059	4.07371	3.70023	3.94929
ENSG00000146729	NIPSNAP2	7	protein_coding	5651	0.413212	1.79866e-06	6.7117e-05	12.4962	14.5405	13.2802	18.3139	18.2886	17.0304
ENSG00000166068	SPRED1	15	protein_coding	8260	0.467548	1.81123e-06	6.75366e-05	6.76811	7.42279	6.29636	9.97073	9.61025	8.71275
ENSG00000225697	SLC26A6	3	protein_coding	6373	0.744535	1.81223e-06	6.75366e-05	2.26997	2.8783	2.29071	4.68154	3.48486	4.42844
ENSG00000157168	NRG1	8	protein_coding	11328	-0.45281	1.83744e-06	6.84285e-05	40.8876	52.5274	48.6898	33.4709	34.6103	35.7265
ENSG00000124608	AARS2	6	protein_coding	4298	-0.77214	1.83851e-06	6.84285e-05	5.19143	6.08029	7.4832	3.90471	3.47897	3.67719
ENSG00000165527	ARF6	14	protein_coding	3865	0.35812	1.86592e-06	6.94042e-05	33.5597	31.5319	29.8041	39.7227	39.4268	42.498
ENSG00000185825	BCAP31	X	protein_coding	2624	0.304179	1.87184e-06	6.95797e-05	59.6169	56.2124	56.07	69.8794	72.5708	69.4806
ENSG00000112319	EYA4	6	protein_coding	8968	0.489725	1.88269e-06	6.99384e-05	7.16338	7.59331	5.92645	9.59943	10.0285	9.31517
ENSG00000114982	KANSL3	2	protein_coding	9015	-0.44497	1.90927e-06	7.08806e-05	9.57391	10.8985	9.33674	7.13618	7.65899	7.01257
ENSG00000177971	IMP3	15	protein_coding	2565	-0.618359	1.91384e-06	7.10048e-05	19.9789	22.0421	24.1889	12.9646	13.0306	17.2746
ENSG00000123268	ATF1	12	protein_coding	2790	0.602807	1.92557e-06	7.13945e-05	8.6126	9.09651	7.43998	12.0304	12.8467	13.1503
ENSG00000070882	OSBPL3	7	protein_coding	8100	-0.506703	1.98361e-06	7.34996e-05	6.81098	7.47635	6.42073	4.6426	4.69644	5.22638
ENSG00000136783	NIPSNAP3A	9	protein_coding	2585	0.678897	2.00141e-06	7.4112e-05	12.3309	11.276	8.03	17.7935	17.0979	15.6124
ENSG00000069974	RAB27A	15	protein_coding	5605	0.794797	2.00382e-06	7.4154e-05	4.11211	5.02111	3.41852	5.76659	8.39548	7.40179
ENSG00000168661	ZNF30	19	protein_coding	2745	-1.05962	2.00948e-06	7.43161e-05	4.0196	5.03475	3.90562	1.69828	2.16286	2.26191
ENSG00000270696	AC005034.3	2	antisense	1747	-0.914275	2.01539e-06	7.44523e-05	8.84219	9.34927	7.96474	4.80321	4.53124	4.52335
ENSG00000138119	MYOF	10	protein_coding	8473	0.334715	2.01572e-06	7.44523e-05	74.8927	74.3193	78.0451	87.1873	100.979	98.2607
ENSG00000110422	HIPK3	11	protein_coding	7958	-0.403486	2.03403e-06	7.50809e-05	17.9937	19.4191	16.7969	13.4343	14.5341	12.8735
ENSG00000197324	LRP10	14	protein_coding	7112	-0.332546	2.04494e-06	7.53913e-05	24.6161	25.3329	26.8774	20.8006	20.8699	19.3256
ENSG00000179715	PCED1B	12	protein_coding	2618	-0.453773	2.04503e-06	7.53913e-05	53.8531	50.0064	57.8539	43.4483	39.4762	35.3589
ENSG00000100558	PLEK2	14	protein_coding	1603	-0.722632	2.05729e-06	7.57952e-05	18.2023	13.9513	18.2142	10.4694	10.974	8.97907
ENSG00000163848	ZNF148	3	protein_coding	10574	0.396988	2.05999e-06	7.58467e-05	8.41743	7.79457	7.464	10.0225	10.1274	11.0231
ENSG00000060491	OGFR	20	protein_coding	4702	-0.444292	2.06719e-06	7.60635e-05	15.6441	14.1084	14.7963	10.8398	10.6625	11.2842
ENSG00000063660	GPC1	2	protein_coding	6516	-0.378018	2.09435e-06	7.70143e-05	19.417	19.7059	20.7591	14.1656	16.4345	15.2893
ENSG00000102908	NFAT5	16	protein_coding	16401	-0.365673	2.12185e-06	7.7948e-05	10.3903	12.0883	11.5436	8.69768	8.74148	8.96525
ENSG00000182199	SHMT2	12	protein_coding	4838	-0.461211	2.12242e-06	7.7948e-05	18.8027	19.3732	20.7454	12.3338	15.3169	14.9338
ENSG00000160404	TOR2A	9	protein_coding	3794	0.99217	2.12391e-06	7.79533e-05	1.87419	1.52331	1.68343	3.19469	3.36154	3.57058
ENSG00000090971	NAT14	19	protein_coding	2163	0.522897	2.1495e-06	7.88429e-05	16.4371	13.7083	15.6077	22.1271	22.3653	21.268
ENSG00000170089	AC106795.1	5	transcribed_unprocessed_pseudogene	3852	-0.829899	2.19905e-06	8.06096e-05	4.77405	4.10972	4.67816	2.25909	2.96842	2.27128
ENSG00000102978	POLR2C	16	protein_coding	3940	-0.468116	2.20079e-06	8.06227e-05	21.2212	19.5794	17.7158	13.2518	14.7338	14.1112
ENSG00000170949	ZNF160	19	protein_coding	8511	0.511148	2.21145e-06	8.09621e-05	4.78233	4.87148	5.38704	6.39026	7.75083	7.19572
ENSG00000257923	CUX1	7	protein_coding	17788	-0.351937	2.21405e-06	8.10063e-05	6.90594	7.07731	6.93753	5.08425	5.63697	5.61657
ENSG00000074219	TEAD2	19	protein_coding	2980	-0.598539	2.28206e-06	8.34122e-05	12.2598	14.3348	13.3189	7.19605	9.59256	9.28121
ENSG00000139636	LMBR1L	12	protein_coding	6047	0.644746	2.28267e-06	8.34122e-05	3.40606	3.65679	3.54587	4.83113	6.21819	5.36726
ENSG00000076706	MCAM	11	protein_coding	7422	-1.35892	2.29708e-06	8.38527e-05	0.89198	1.01568	1.29081	0.251241	0.622166	0.304203
ENSG00000204869	IGFL4	19	protein_coding	3725	-0.638297	2.29761e-06	8.38527e-05	7.70144	8.83695	8.75678	5.17281	5.13571	5.98543
ENSG00000165671	NSD1	5	protein_coding	15242	-0.286964	2.30485e-06	8.40642e-05	16.0225	15.7441	16.3274	12.6419	12.9696	13.8131
ENSG00000174307	PHLDA3	1	protein_coding	3138	-0.395575	2.33089e-06	8.49607e-05	38.6781	36.7551	37.8721	30.4051	29.8514	25.8121
ENSG00000171729	TMEM51	1	protein_coding	2240	0.540034	2.34876e-06	8.55585e-05	12.0408	14.471	13.7474	20.3953	19.1423	19.151
ENSG00000137145	DENND4C	9	protein_coding	8745	0.364955	2.40667e-06	8.76129e-05	19.8512	20.2288	17.1894	24.4506	24.3653	24.8822
ENSG00000102048	ASB9	X	protein_coding	2363	0.599307	2.41092e-06	8.77128e-05	10.0652	10.2086	8.59134	14.0728	14.8889	14.5711
ENSG00000182541	LIMK2	22	protein_coding	6170	-0.83198	2.42671e-06	8.82321e-05	3.13946	2.85082	3.51215	1.81334	1.46119	2.14985
ENSG00000106258	CYP3A5	7	protein_coding	6731	-0.889757	2.48201e-06	9.01863e-05	3.56992	4.55447	3.62609	2.95503	1.79676	1.67716
ENSG00000065618	COL17A1	10	protein_coding	6426	1.39698	2.48434e-06	9.02148e-05	0.534195	0.351932	0.390469	0.967276	1.12923	1.27366
ENSG00000145916	RMND5B	5	protein_coding	7701	-0.578501	2.5194e-06	9.14309e-05	5.95397	5.15546	6.19061	3.38995	3.85473	4.32444
ENSG00000136868	SLC31A1	9	protein_coding	5127	-0.480402	2.54163e-06	9.21799e-05	12.9604	13.7231	13.1248	9.032	8.79221	10.7892
ENSG00000110092	CCND1	11	protein_coding	4830	-0.322112	2.56885e-06	9.31093e-05	73.7617	71.8983	69.5177	53.2776	57.4539	61.2363
ENSG00000132507	EIF5A	17	protein_coding	2815	0.279879	2.57151e-06	9.31477e-05	251.728	225.839	231.265	279.321	288.163	292.952
ENSG00000254685	FPGT	1	protein_coding	4180	0.780971	2.64478e-06	9.57419e-05	3.63687	4.44849	2.51024	5.94805	5.89182	6.27916
ENSG00000198689	SLC9A6	X	protein_coding	7167	-0.672643	2.69092e-06	9.73516e-05	3.76329	4.87343	4.04204	2.38499	2.88402	2.59897
ENSG00000147548	NSD3	8	protein_coding	15252	0.311691	2.69555e-06	9.74584e-05	9.67792	9.62152	9.64645	12.6132	11.404	12.0092
ENSG00000135525	MAP7	6	protein_coding	5447	-0.463176	2.71253e-06	9.80115e-05	15.7552	16.1923	18.7191	12.6665	11.5052	12.746
ENSG00000131746	TNS4	17	protein_coding	4847	-0.519978	2.72343e-06	9.83443e-05	27.0641	25.9212	32.7545	21.7364	20.0973	18.0503
ENSG00000158467	AHCYL2	7	protein_coding	6858	-0.607133	2.74754e-06	9.91536e-05	7.8657	8.64713	6.61897	5.66466	5.0019	4.52679
ENSG00000271270	TMCC1.AS1	3	antisense	4623	1.00334	2.75749e-06	9.9451e-05	1.53811	1.08709	1.28287	2.62181	2.61605	2.62506
ENSG00000137871	ZNF280D	15	protein_coding	17907	0.356736	2.77329e-06	9.99588e-05	6.17541	6.62333	6.01248	7.74057	8.4361	7.83301
ENSG00000189266	PNRC2	1	protein_coding	2564	0.388573	2.83272e-06	0.000102037	29.6453	29.0089	27.49	36.8482	36.2769	39.736
ENSG00000087086	FTL	19	protein_coding	878	0.3228	2.83766e-06	0.000102152	2187.21	2056.32	2357.95	2613.01	2834.04	2809.39
ENSG00000125995	ROMO1	20	protein_coding	702	0.470361	2.84344e-06	0.000102297	63.2199	57.9876	63.6874	80.1314	85.5132	90.4566
ENSG00000184445	KNTC1	12	protein_coding	11325	-0.34845	2.86494e-06	0.000103007	11.41	12.6472	11.9239	9.22066	9.72763	9.2455
ENSG00000110315	RNF141	11	protein_coding	7820	0.488343	2.90853e-06	0.00010451	5.70659	6.1374	5.39634	7.31261	8.09829	8.69772
ENSG00000140104	C14orf79	14	protein_coding	5225	0.622086	2.9119e-06	0.000104566	3.84804	4.1359	3.57983	6.30494	5.97599	5.50946
ENSG00000123064	DDX54	12	protein_coding	5064	-0.341913	2.9276e-06	0.000105065	27.3085	30.0702	28.6482	22.0938	23.5349	22.0697
ENSG00000133488	SEC14L4	22	protein_coding	2624	0.777652	2.96724e-06	0.000106422	5.51316	4.97963	3.56414	8.52766	7.6258	7.95908
ENSG00000134146	DPH6	15	protein_coding	9345	0.861946	3.01807e-06	0.000108178	0.970811	1.31757	0.805507	1.72936	1.78831	2.08384
ENSG00000182253	SYNM	15	protein_coding	7819	-0.392279	3.04422e-06	0.000109048	13.1394	12.7906	13.5072	9.06243	10.3491	10.5397
ENSG00000171604	CXXC5	5	protein_coding	3852	-0.669878	3.06062e-06	0.000109568	10.2483	9.9155	10.1854	6.21249	5.08056	7.98611
ENSG00000188010	MORN2	2	protein_coding	1364	0.799887	3.09379e-06	0.000110688	9.34763	7.18468	8.36162	13.4431	16.2823	13.2422
ENSG00000162923	WDR26	1	protein_coding	10481	0.328154	3.09652e-06	0.000110717	14.8554	16.0152	14.0158	19.0961	18.5043	18.7414
ENSG00000118579	MED28	4	protein_coding	10982	-0.503273	3.1462e-06	0.000112425	4.711	4.39316	4.42418	2.97145	3.48398	3.00676
ENSG00000130985	UBA1	X	protein_coding	6437	0.191785	3.14855e-06	0.000112439	60.6799	60.6241	60.1712	69.38	69.6874	68.1338
ENSG00000162702	ZNF281	1	protein_coding	4895	0.364012	3.1565e-06	0.000112654	22.4408	24.7943	22.5076	31.1103	28.1658	30.6728
ENSG00000177453	NIM1K	5	protein_coding	3619	1.80778	3.18569e-06	0.000113626	0.60977	0.138867	0.378179	1.11639	1.33672	1.55968
ENSG00000159069	FBXW5	9	protein_coding	3252	-0.488261	3.23098e-06	0.000115171	25.0323	22.1763	27.0752	16.3421	19.1357	17.2702
ENSG00000140022	STON2	14	protein_coding	6675	-0.931072	3.25235e-06	0.000115862	2.16727	1.88225	2.01621	0.931193	1.18593	1.01474
ENSG00000103489	XYLT1	16	protein_coding	11004	-1.4178	3.25578e-06	0.000115913	1.84944	0.959083	1.14011	0.225944	0.599485	0.615539
ENSG00000162980	ARL5A	2	protein_coding	6716	0.615588	3.27186e-06	0.000116413	5.80495	7.85717	5.33241	9.53274	9.82241	9.66523
ENSG00000125520	SLC2A4RG	20	protein_coding	2244	0.455771	3.27382e-06	0.000116413	24.2573	22.8436	24.3962	29.3612	33.6108	34.8379
ENSG00000120727	PAIP2	5	protein_coding	3158	0.410377	3.28463e-06	0.000116726	24.9233	21.3246	23.2583	29.13	31.4031	31.7257
ENSG00000146676	PURB	7	protein_coding	9069	-0.592431	3.28672e-06	0.000116729	10.5443	11.1384	9.73388	7.19649	5.62518	8.12224
ENSG00000087586	AURKA	20	protein_coding	2928	-0.353932	3.31631e-06	0.000117708	37.6	39.477	41.2116	30.5691	30.7157	31.3262
ENSG00000137154	RPS6	9	protein_coding	2714	0.326005	3.32569e-06	0.000117939	299.222	305.165	296.856	344.338	380.637	404.411
ENSG00000145741	BTF3	5	protein_coding	2467	0.270936	3.32688e-06	0.000117939	99.092	95.9487	97.2705	111.742	119.527	121.035
ENSG00000011114	BTBD7	14	protein_coding	11333	-0.562369	3.34565e-06	0.00011851	4.80309	3.96886	3.90473	2.90685	3.02683	2.6148
ENSG00000144724	PTPRG	3	protein_coding	14629	-0.452298	3.34707e-06	0.00011851	4.99475	5.37635	5.16117	3.39912	4.1937	3.66551
ENSG00000175105	ZNF654	3	protein_coding	6786	0.571148	3.38908e-06	0.000119925	5.78121	5.14705	4.26898	6.86971	7.80928	7.77719
ENSG00000182158	CREB3L2	7	protein_coding	8788	-0.491536	3.40825e-06	0.00012053	11.4395	13.2102	12.0697	7.49733	9.7835	8.67099
ENSG00000178860	MSC	8	protein_coding	2113	-0.667939	3.41251e-06	0.000120566	15.6656	17.8381	21.3747	11.0312	13.0082	10.2846
ENSG00000169607	CKAP2L	2	protein_coding	5219	-0.786844	3.41343e-06	0.000120566	4.13436	4.76656	3.80248	1.66737	2.73863	2.81197
ENSG00000172965	MIR4435.2HG	2	lincRNA	8500	0.533863	3.45208e-06	0.000121858	4.50006	3.8431	4.21323	5.37476	6.15695	6.60738
ENSG00000197182	MIRLET7BHG	22	lincRNA	5728	-0.587498	3.51741e-06	0.000124088	8.09042	8.33505	7.88491	6.29385	5.60477	4.28658
ENSG00000134668	SPOCD1	1	protein_coding	7085	-1.56837	3.57684e-06	0.000126109	0.8998	1.17039	0.643909	0.219327	0.248289	0.438175
ENSG00000064932	SBNO2	19	protein_coding	6626	0.530708	3.63978e-06	0.00012825	4.99568	4.77834	5.16386	7.87987	6.40492	7.49646
ENSG00000265763	ZNF488	10	protein_coding	3496	-0.907289	3.76221e-06	0.000132484	4.41857	4.16883	3.8496	2.31134	1.94984	2.42184
ENSG00000059588	TARBP1	1	protein_coding	7743	0.372245	3.81579e-06	0.000134289	12.3817	11.618	12.5497	16.4966	14.6821	16.3292
ENSG00000125731	SH2D3A	19	protein_coding	5716	-1.0941	3.81927e-06	0.00013433	1.58716	1.75843	2.19485	0.815568	0.923266	0.839366
ENSG00000275764	AC092747.4	12	lincRNA	1861	-1.03192	3.828e-06	0.000134556	6.85124	6.7512	5.76084	2.83899	2.59946	4.09461
ENSG00000173894	CBX2	17	protein_coding	5687	-0.51337	3.94597e-06	0.000138619	7.89006	7.42307	7.66099	5.4102	5.37451	5.31001
ENSG00000154642	C21orf91	21	protein_coding	6235	-1.6814	3.94886e-06	0.000138637	0.668536	1.16874	1.20729	0.498453	0.141069	0.362117
ENSG00000157796	WDR19	4	protein_coding	8873	0.535449	3.98986e-06	0.000139992	3.20553	3.08684	3.57338	4.83359	5.00597	4.453
ENSG00000112837	TBX18	6	protein_coding	8469	-0.491048	4.00757e-06	0.000140528	9.29363	10.1473	8.86132	7.15589	5.86792	7.2314
ENSG00000101199	ARFGAP1	20	protein_coding	6613	-0.40653	4.03177e-06	0.000141292	17.7232	16.833	20.0752	13.6289	13.8326	13.7848
ENSG00000283709	FAM238C	10	transcribed_unprocessed_pseudogene	5545	1.19606	4.03916e-06	0.000141465	0.663288	0.63443	0.822741	1.96168	1.26898	1.7814
ENSG00000134531	EMP1	12	protein_coding	7838	0.938783	4.13231e-06	0.000144641	1.03234	1.25031	1.36781	3.09279	2.13214	1.87238
ENSG00000240032	LNCSRLR	3	antisense	709	1.30327	4.16062e-06	0.000145544	10.7208	4.25297	6.11282	23.6706	15.197	13.9321
ENSG00000089195	TRMT6	20	protein_coding	3776	0.597296	4.16799e-06	0.000145714	11.8182	11.3129	9.96751	13.9096	19.0425	16.7421
ENSG00000126870	WDR60	7	protein_coding	6667	0.521601	4.19406e-06	0.000146538	6.14184	6.29424	5.71374	7.45848	9.169	9.27062
ENSG00000176953	NFATC2IP	16	protein_coding	5738	-0.515683	4.21194e-06	0.000147074	11.4094	12.437	10.1769	6.98699	8.08592	8.60741
ENSG00000114698	PLSCR4	3	protein_coding	4227	0.520627	4.28143e-06	0.000149411	7.77293	8.79806	7.23115	10.661	11.8087	11.4839
ENSG00000205476	CCDC85C	14	protein_coding	17449	-0.42586	4.39522e-06	0.00015329	4.73556	4.99708	4.62772	3.15256	3.76798	3.7039
ENSG00000177192	PUS1	12	protein_coding	5732	0.467347	4.42652e-06	0.000154289	7.61423	6.88258	8.27736	10.8439	10.6646	10.0443
ENSG00000168502	MTCL1	18	protein_coding	12665	-0.334428	4.48397e-06	0.000156198	20.5604	22.6578	23.9001	17.4227	17.8482	17.9608
ENSG00000137414	FAM8A1	6	protein_coding	4677	0.638504	4.4882e-06	0.000156252	5.66199	4.13696	4.09682	7.44238	6.7232	7.54289
ENSG00000124422	USP22	17	protein_coding	6808	-0.317485	4.491e-06	0.000156256	80.0631	76.255	77.7326	57.1082	64.8885	65.623
ENSG00000187772	LIN28B	6	protein_coding	6002	0.677664	4.50473e-06	0.00015664	2.77796	3.76794	3.80048	5.17804	5.05581	6.39496
ENSG00000104774	MAN2B1	19	protein_coding	5374	-0.660779	4.51557e-06	0.000156923	5.15577	4.39529	5.39064	2.9494	3.35524	3.09848
ENSG00000120533	ENY2	8	protein_coding	6783	0.355315	4.61089e-06	0.00016014	13.0496	11.7064	12.3418	15.8531	15.8848	15.7277
ENSG00000237550	RPL9P9	15	transcribed_processed_pseudogene	717	0.468359	4.62085e-06	0.00016039	251.009	210.276	195.655	311.219	317.416	279.469
ENSG00000164062	APEH	3	protein_coding	4669	-0.442022	4.64185e-06	0.000161023	16.2273	15.1231	16.5131	11.2493	12.9514	10.8199
ENSG00000085491	SLC25A24	1	protein_coding	6548	-0.441418	4.74935e-06	0.000164654	16.4013	18.1898	15.92	10.869	13.1303	13.0165
ENSG00000267534	S1PR2	19	protein_coding	3582	1.92014	4.77167e-06	0.000165329	0.136904	0.911959	0.445766	0.954395	2.20996	2.44248
ENSG00000116771	AGMAT	1	protein_coding	2500	-0.792366	4.80986e-06	0.000166553	6.96355	6.63379	8.21178	3.60511	4.39782	4.51559
ENSG00000105397	TYK2	19	protein_coding	6773	-0.47436	4.85357e-06	0.000167967	8.39884	7.67974	8.9585	5.96518	6.13604	5.91701
ENSG00000169740	ZNF32	10	protein_coding	1436	0.61044	4.86299e-06	0.000168192	13.3184	14.8738	12.8666	21.2096	21.2847	20.0466
ENSG00000088325	TPX2	20	protein_coding	3605	-0.365718	4.88018e-06	0.000168687	44.7541	43.7039	46.3803	31.2941	36.3537	36.7166
ENSG00000118855	MFSD1	3	protein_coding	5288	-0.470897	4.94295e-06	0.000170755	12.8904	12.545	12.2507	8.34561	8.52452	10.3539
ENSG00000117308	GALE	1	protein_coding	3978	-0.604032	4.96511e-06	0.000171331	12.6974	12.2545	13.1312	6.40634	9.94982	8.37167
ENSG00000178445	GLDC	9	protein_coding	8939	-0.705387	4.96552e-06	0.000171331	2.74299	2.47372	2.57731	1.77314	1.67274	1.32604
ENSG00000148798	INA	10	protein_coding	3231	-0.482735	4.97471e-06	0.000171546	16.0125	18.4318	18.3557	12.6007	13.271	11.7921
ENSG00000164638	SLC29A4	7	protein_coding	5811	0.583886	5.08203e-06	0.000175144	5.82292	4.19448	5.18153	7.70145	7.00049	8.20787
ENSG00000061794	MRPS35	12	protein_coding	1979	0.36846	5.13203e-06	0.000176762	48.1966	50.9162	43.5693	61.5604	62.0006	60.3239
ENSG00000187678	SPRY4	5	protein_coding	5930	0.857746	5.16529e-06	0.000177802	1.24045	2.28821	1.69252	2.77768	3.41146	3.18871
ENSG00000247556	OIP5.AS1	15	processed_transcript	12673	0.447236	5.29404e-06	0.000182126	10.2157	12.5313	9.9356	14.15	14.8179	15.5443
ENSG00000180801	ARSJ	4	protein_coding	5146	0.737429	5.37902e-06	0.00018494	3.00181	3.0763	3.28017	3.92559	5.68315	5.86825
ENSG00000142937	RPS8	1	protein_coding	2847	0.238434	5.41081e-06	0.000185923	162.086	160.812	156.717	179.572	194.249	191.322
ENSG00000109189	USP46	4	protein_coding	8917	-0.647099	5.59116e-06	0.000192007	3.2997	2.90252	2.99297	2.12604	1.84948	1.93066
ENSG00000155034	FBXL18	7	protein_coding	5088	-0.59715	5.61468e-06	0.000192701	6.98768	6.12396	7.66626	4.7644	4.6675	4.32656
ENSG00000151239	TWF1	12	protein_coding	3932	0.462966	5.62841e-06	0.000193058	49.3883	52.7866	41.0728	60.6238	66.8845	69.6948
ENSG00000144278	GALNT13	2	protein_coding	6520	0.690893	5.68757e-06	0.000194973	4.06152	5.47266	3.42857	6.81631	6.50905	7.57505
ENSG00000173418	NAA20	20	protein_coding	2376	0.406502	5.70129e-06	0.000195328	36.4284	35.746	35.2334	42.5107	48.1243	51.4323
ENSG00000145242	EPHA5	4	protein_coding	9833	-0.541517	5.71453e-06	0.000195666	4.11444	4.11431	4.15242	2.62333	2.68351	3.2146
ENSG00000167900	TK1	17	protein_coding	1861	-0.357	5.73325e-06	0.000196192	85.904	80.3393	85.1869	59.6188	69.7129	66.272
ENSG00000104760	FGL1	8	protein_coding	3301	-1.15116	5.78947e-06	0.000197999	3.11972	3.04489	2.83317	1.78883	0.865975	1.53894
ENSG00000081087	OSTM1	6	protein_coding	5325	0.520966	5.81298e-06	0.000198686	10.2222	8.87147	8.39597	11.4392	14.1226	13.674
ENSG00000197894	ADH5	4	protein_coding	4866	-0.391087	5.82131e-06	0.000198854	26.001	25.5101	24.4231	19.48	20.9226	17.2838
ENSG00000101198	NKAIN4	20	protein_coding	2668	-1.53237	5.83002e-06	0.000199035	2.38946	2.35457	1.96642	1.04838	0.576926	0.740469
ENSG00000227345	PARG	10	protein_coding	5129	-0.406838	5.84526e-06	0.000199438	18.5486	17.0982	19.0792	14.7849	13.7619	12.8209
ENSG00000084676	NCOA1	2	protein_coding	8633	-0.450631	5.86824e-06	0.000200105	7.38455	6.66548	7.29259	5.50796	5.0942	5.06716
ENSG00000126254	RBM42	19	protein_coding	2206	-0.454565	5.93414e-06	0.000202234	84.2512	68.1166	78.7923	52.549	54.5242	61.6647
ENSG00000121454	LHX4	1	protein_coding	6061	-1.27305	5.99992e-06	0.000204356	1.73955	1.07792	1.31722	0.564039	0.725593	0.372512
ENSG00000140511	HAPLN3	15	protein_coding	3524	-0.738013	6.03269e-06	0.000205351	5.84461	5.49051	6.73181	3.61584	3.3071	4.00432
ENSG00000131051	RBM39	20	protein_coding	11936	-0.234922	6.07482e-06	0.000206665	29.3142	30.1258	28.7042	25.7513	24.5019	24.7088
ENSG00000170191	NANP	20	protein_coding	3964	0.536387	6.10011e-06	0.000207404	8.84535	9.38179	9.60987	11.7603	13.1469	15.4497
ENSG00000113924	HGD	3	protein_coding	2983	-0.512504	6.12329e-06	0.00020807	18.5767	18.9534	16.2877	12.3981	13.8584	11.1641
ENSG00000157978	LDLRAP1	1	protein_coding	5397	-0.711234	6.23394e-06	0.000211707	4.81577	3.72473	5.02955	2.87925	2.81128	2.61464
ENSG00000105723	GSK3A	19	protein_coding	4126	-0.426611	6.26724e-06	0.000212713	19.2543	18.6968	18.4651	13.031	13.3768	15.5955
ENSG00000064995	TAF11	6	protein_coding	1580	-0.716654	6.31673e-06	0.000214268	18.0017	15.1086	13.7152	9.04819	11.1337	7.85942
ENSG00000129295	LRRC6	8	protein_coding	2778	1.24961	6.38694e-06	0.000216523	3.00095	2.17088	1.31378	6.04119	5.93658	3.35256
ENSG00000112773	FAM46A	6	protein_coding	6053	-0.991818	6.4095e-06	0.000217162	2.06591	1.95112	2.11034	1.33495	0.76288	1.07239
ENSG00000137496	IL18BP	11	protein_coding	4323	-0.698215	6.4352e-06	0.000217905	4.99126	5.52199	5.6459	3.81023	3.00106	3.26422
ENSG00000244038	DDOST	1	protein_coding	2721	0.309961	6.45073e-06	0.000218304	48.3002	47.3747	50.2988	58.1367	62.953	59.5358
ENSG00000196139	AKR1C3	10	protein_coding	4532	-0.242643	6.542e-06	0.000221264	346.693	325.022	314.676	271.766	283.306	278.364
ENSG00000164294	GPX8	5	protein_coding	3868	-0.513758	6.55448e-06	0.000221557	14.5799	18.1249	17.5148	11.2487	11.1424	12.8417
ENSG00000102054	RBBP7	X	protein_coding	7392	0.282354	6.6049e-06	0.000223122	28.4602	27.7387	27.3096	32.3735	33.5251	35.6217
ENSG00000147642	SYBU	8	protein_coding	7024	-1.68263	6.60843e-06	0.000223122	0.698165	0.64394	1.33148	0.35397	0.281751	0.2009
ENSG00000170088	TMEM192	4	protein_coding	10241	-0.711544	6.66576e-06	0.000224927	3.54349	2.67449	2.51693	1.91187	1.67479	1.76373
ENSG00000161547	SRSF2	17	protein_coding	3017	-0.314684	6.67761e-06	0.000225196	101.914	98.1965	96.3983	73.2412	80.3911	84.4709
ENSG00000063177	RPL18	19	protein_coding	4209	0.354276	6.74732e-06	0.000227415	110.918	96.5955	113.05	128.996	142.153	138.531
ENSG00000133466	C1QTNF6	22	protein_coding	7143	-0.525187	6.77449e-06	0.000228199	6.83101	5.76927	6.13134	4.56846	4.18664	4.30666
ENSG00000067057	PFKP	10	protein_coding	4836	0.268678	6.79519e-06	0.000228632	89.7428	84.903	92.1664	104.366	112.264	104.58
ENSG00000198900	TOP1	20	protein_coding	3738	0.426772	6.7952e-06	0.000228632	20.6625	24.9397	22.1514	30.1806	28.4129	32.6166
ENSG00000167658	EEF2	19	protein_coding	4027	0.237209	6.86941e-06	0.000230995	359.665	344.815	366.373	405.943	440.437	415.453
ENSG00000183010	PYCR1	17	protein_coding	2886	-0.482043	6.87957e-06	0.000231076	18.8612	19.9387	19.7596	11.9533	14.4004	15.3532
ENSG00000170802	FOXN2	2	protein_coding	5481	-0.507586	6.87976e-06	0.000231076	9.34973	10.9571	8.94774	7.2012	6.78008	6.59091
ENSG00000170962	PDGFD	11	protein_coding	4266	0.602659	6.90037e-06	0.000231634	4.65561	6.067	5.2401	8.45081	7.2163	8.73269
ENSG00000106636	YKT6	7	protein_coding	3707	-0.367441	6.95336e-06	0.000233278	36.2469	34.2315	35.6279	26.4088	25.9219	30.0725
ENSG00000172548	NIPAL4	5	protein_coding	4208	-0.876809	7.02188e-06	0.000235429	3.49613	3.28431	3.30665	1.99411	1.98571	1.47551
ENSG00000221869	CEBPD	8	protein_coding	2178	0.442653	7.02556e-06	0.000235429	28.3697	24.6896	29.0106	34.3891	39.7783	37.0598
ENSG00000104691	UBXN8	8	protein_coding	3217	0.718911	7.0497e-06	0.000236102	4.42068	4.6866	3.40349	6.95573	7.17705	6.3165
ENSG00000182307	C8orf33	8	protein_coding	3378	-0.464232	7.10495e-06	0.000237816	17.2029	17.109	18.0971	12.4204	11.7171	14.036
ENSG00000070770	CSNK2A2	16	protein_coding	6905	-0.317056	7.18701e-06	0.000240424	21.6255	22.8899	21.1422	16.8333	17.6741	18.1065
ENSG00000279407	AC007191.1	19	TEC	2995	-0.803296	7.19522e-06	0.00024056	6.54946	7.13148	5.94063	3.73565	2.86336	4.80583
ENSG00000258289	CHURC1	14	protein_coding	5404	0.426137	7.21812e-06	0.000241187	10.0274	10.3227	8.9486	12.5948	13.5499	13.0563
ENSG00000114480	GBE1	3	protein_coding	5171	0.395152	7.22378e-06	0.000241238	15.6003	17.2023	15.8363	22.1174	19.5185	22.5409
ENSG00000172037	LAMB2	3	protein_coding	6865	-0.42912	7.27224e-06	0.000242717	12.2866	11.6032	13.0915	9.73327	9.51313	8.22213
ENSG00000236801	RPL24P8	9	processed_pseudogene	474	1.40396	7.29684e-06	0.000243398	3.10374	5.83139	6.73727	12.4577	12.0615	17.8623
ENSG00000238266	LINC00707	10	lincRNA	3070	1.16889	7.35015e-06	0.000245036	1.83697	1.1459	1.11452	2.32836	3.29479	3.49333
ENSG00000169105	CHST14	15	protein_coding	3574	-0.866163	7.36071e-06	0.000245247	4.80237	4.28877	4.02087	2.43481	3.01474	1.57932
ENSG00000142687	KIAA0319L	1	protein_coding	9629	0.35833	7.4054e-06	0.000246595	8.35228	7.95932	8.17283	10.1347	10.9614	10.1998
ENSG00000111961	SASH1	6	protein_coding	11143	-0.674106	7.4266e-06	0.00024716	2.4865	2.458	3.05013	1.95235	1.46028	1.67162
ENSG00000182858	ALG12	22	protein_coding	5350	-0.760788	7.44337e-06	0.000247576	3.39149	3.38171	4.13573	2.32363	2.05506	2.11009
ENSG00000163840	DTX3L	3	protein_coding	5868	-0.524084	7.48161e-06	0.000248706	26.2411	19.6981	22.585	16.8422	14.3521	16.593
ENSG00000090432	MUL1	1	protein_coding	2438	-0.50344	7.55153e-06	0.000250745	19.7122	18.14	20.6773	12.875	15.1525	12.9652
ENSG00000102362	SYTL4	X	protein_coding	7428	-1.04314	7.55157e-06	0.000250745	1.68349	2.80778	1.65827	1.00415	0.976899	0.987862
ENSG00000064012	CASP8	2	protein_coding	7243	0.433919	7.60061e-06	0.000252229	7.85384	7.77118	9.16451	10.6413	11.0204	11.8844
ENSG00000218283	MORF4L1P1	1	processed_pseudogene	967	0.337058	7.61002e-06	0.000252398	97.3682	94.0675	96.2428	114.737	124.158	123.747
ENSG00000278540	ACACA	17	protein_coding	13008	-0.301846	7.69756e-06	0.000255042	11.9695	11.6483	11.4508	9.86735	9.31427	9.30768
ENSG00000100426	ZBED4	22	protein_coding	6893	-0.48481	7.70152e-06	0.000255042	9.49763	7.80123	8.40543	6.13185	6.41203	5.77306
ENSG00000279348	AC012513.3	2	TEC	2116	-0.735801	7.7029e-06	0.000255042	10.1972	10.0939	9.2708	6.46246	5.092	6.40207
ENSG00000171928	TVP23B	17	protein_coding	5862	0.41572	7.73942e-06	0.000256105	16.0201	15.5174	13.5415	18.715	19.806	21.5207
ENSG00000175602	CCDC85B	11	protein_coding	1524	-0.71116	7.76008e-06	0.000256643	12.8712	13.8501	15.1172	8.76889	8.9457	7.77784
ENSG00000121152	NCAPH	2	protein_coding	3278	-0.503341	7.78564e-06	0.000257342	13.9877	16.0978	13.9869	9.48096	10.5317	10.9343
ENSG00000172086	KRCC1	2	protein_coding	1753	0.555115	7.90572e-06	0.000260846	17.484	17.7745	14.1834	22.161	23.833	26.4032
ENSG00000180596	HIST1H2BC	6	protein_coding	834	-0.454963	7.90654e-06	0.000260846	136.71	135.281	154.805	100.241	94.6534	117.424
ENSG00000143452	HORMAD1	1	protein_coding	2405	0.590913	7.90682e-06	0.000260846	8.15619	10.8662	9.10523	14.4732	13.3489	14.6686
ENSG00000123159	GIPC1	19	protein_coding	4440	-0.504265	7.90958e-06	0.000260846	12.9777	11.7151	12.0731	7.20967	9.55833	8.89897
ENSG00000101871	MID1	X	protein_coding	9295	-0.27372	7.99407e-06	0.000263461	25.3505	26.2769	27.1664	21.4323	21.2203	22.5901
ENSG00000143353	LYPLAL1	1	protein_coding	2966	0.66526	7.99795e-06	0.000263461	8.43221	8.30257	6.84468	12.5739	10.3792	14.6536
ENSG00000112739	PRPF4B	6	protein_coding	7859	-0.404512	8.03545e-06	0.000264547	18.5324	20.1433	17.2987	14.5131	12.8986	14.9749
ENSG00000183011	NAA38	17	protein_coding	1943	0.494454	8.10612e-06	0.000266723	20.3173	16.295	18.7837	25.2723	25.4635	27.4526
ENSG00000149927	DOC2A	16	protein_coding	6426	1.70156	8.20596e-06	0.000269855	0.228941	0.0782072	0.354972	0.483638	0.718598	1.01014
ENSG00000125266	EFNB2	13	protein_coding	4461	0.58522	8.22673e-06	0.000270385	4.34217	4.50625	5.06218	6.89706	7.09803	6.89587
ENSG00000142619	PADI3	1	protein_coding	3189	1.6101	8.26677e-06	0.000271548	0.691991	0.315183	0.858344	2.6313	2.13754	1.06199
ENSG00000134278	SPIRE1	18	protein_coding	6532	-0.533024	8.27972e-06	0.00027182	5.40541	6.00117	6.04136	3.94905	4.03964	4.06141
ENSG00000085999	RAD54L	1	protein_coding	3212	-0.82987	8.3268e-06	0.000273211	5.80164	4.85036	5.68132	3.96707	2.73837	2.63597
ENSG00000188486	H2AFX	11	protein_coding	1614	-0.504622	8.34608e-06	0.000273689	51.6521	51.3769	65.1526	37.3559	39.782	41.4419
ENSG00000214110	LDHAP4	9	processed_pseudogene	998	0.865173	8.4545e-06	0.000277072	10.5645	7.04993	7.99967	18.0617	13.2199	16.119
ENSG00000103043	VAC14	16	protein_coding	8276	-0.495846	8.45875e-06	0.000277072	5.74769	6.01177	6.39443	4.31855	3.93232	4.70602
ENSG00000115594	IL1R1	2	protein_coding	7083	0.38565	8.55987e-06	0.000280226	9.93521	11.0332	9.46814	12.9	13.3493	13.4279
ENSG00000153904	DDAH1	1	protein_coding	4572	-0.465667	8.64034e-06	0.000282702	12.1203	13.1905	12.3233	8.76889	10.0519	8.20995
ENSG00000159713	TPPP3	16	protein_coding	2618	-1.77653	8.8098e-06	0.000288084	2.34144	1.82365	1.13268	0.356133	0.923912	0.107802
ENSG00000110328	GALNT18	11	protein_coding	3627	0.605577	8.9457e-06	0.000292363	5.67864	6.23523	5.09415	9.42554	8.73017	7.7034
ENSG00000173517	PEAK1	15	protein_coding	24184	-0.367058	8.96094e-06	0.000292697	3.58912	3.62623	3.71623	2.67298	2.92776	2.84745
ENSG00000167302	TEPSIN	17	protein_coding	4762	-0.641682	8.96867e-06	0.000292785	5.56092	5.01293	6.08344	3.45898	3.55557	3.67449
ENSG00000132603	NIP7	16	protein_coding	3274	-0.516095	9.05792e-06	0.000295533	20.5203	20.7993	19.09	11.391	14.5743	16.0335
ENSG00000185404	SP140L	2	protein_coding	5650	-0.913059	9.1605e-06	0.000298712	3.3416	2.40161	2.34161	1.32015	1.28432	1.69834
ENSG00000144451	SPAG16	2	protein_coding	8257	0.632324	9.1712e-06	0.000298894	2.19746	2.34329	1.85092	3.38752	3.06255	3.48636
ENSG00000177169	ULK1	12	protein_coding	7608	-0.469716	9.1882e-06	0.00029928	10.3454	9.71034	11.873	7.47552	8.35286	7.15948
ENSG00000119408	NEK6	9	protein_coding	4419	0.397035	9.21935e-06	0.000300127	17.9777	16.4335	17.1375	21.9428	24.4821	21.2036
ENSG00000102007	PLP2	X	protein_coding	1279	-0.463515	9.30566e-06	0.000302767	67.0981	62.2797	61.7078	51.5141	40.2303	47.8833
ENSG00000067369	TP53BP1	15	protein_coding	12991	0.297407	9.34058e-06	0.000303733	12.0606	12.4373	13.327	15.3826	15.1153	16.0545
ENSG00000139734	DIAPH3	13	protein_coding	7259	-0.522404	9.38204e-06	0.000304911	7.80275	8.58484	7.13319	5.22329	6.17961	4.82103
ENSG00000153140	CETN3	5	protein_coding	3106	0.697762	9.38759e-06	0.000304921	6.39434	5.42039	5.28769	7.30437	9.699	10.5403
ENSG00000119950	MXI1	10	protein_coding	4607	0.83574	9.41131e-06	0.000305521	2.44823	2.12718	2.03002	3.03568	4.58206	3.9819
ENSG00000185477	GPRIN3	4	protein_coding	15205	-0.345568	9.4311e-06	0.000305993	9.44982	10.3288	9.24121	7.37873	7.41888	8.03704
ENSG00000162924	REL	2	protein_coding	11255	-0.657984	9.45918e-06	0.000306733	3.42032	3.19263	2.49284	1.62917	2.05141	2.03111
ENSG00000168306	ACOX2	3	protein_coding	3859	2.03158	9.49488e-06	0.000307719	0.190616	0.0651152	0.413769	0.724818	1.02566	1.09701
ENSG00000160957	RECQL4	8	protein_coding	4236	-0.504047	9.50817e-06	0.000307978	13.6606	12.5165	15.2393	10.565	9.96673	8.72791
ENSG00000196689	TRPV1	17	protein_coding	5237	0.741951	9.60618e-06	0.000310979	1.87279	2.8789	2.56983	4.62885	3.65295	4.09568
ENSG00000156273	BACH1	21	protein_coding	7717	0.366046	9.61552e-06	0.000311109	9.69089	10.0942	10.3751	12.847	12.3096	13.8241
ENSG00000074416	MGLL	3	protein_coding	10102	-0.430651	9.66696e-06	0.000312599	9.51461	7.76077	8.85143	6.49137	6.57366	6.31387
ENSG00000108061	SHOC2	10	protein_coding	4429	-0.428971	9.70754e-06	0.000313733	14.0064	15.4319	13.8542	10.5256	10.4757	11.1513
ENSG00000147862	NFIB	9	protein_coding	12765	0.508383	9.71996e-06	0.000313733	2.82364	3.50394	2.68043	4.30937	4.08258	4.42185
ENSG00000126746	ZNF384	12	protein_coding	5181	-0.496795	9.72105e-06	0.000313733	10.743	9.60305	11.1389	7.43822	6.79069	8.22542
ENSG00000117592	PRDX6	1	protein_coding	2367	-0.264818	9.72361e-06	0.000313733	84.218	84.503	87.4065	68.8009	72.5538	71.5398
ENSG00000171161	ZNF672	1	protein_coding	3741	-0.510674	9.76946e-06	0.000315038	11.47	10.6799	11.5851	7.1445	8.69925	7.61954
ENSG00000276368	HIST1H2AJ	6	protein_coding	387	-0.764598	9.8243e-06	0.000316631	142.555	125.965	195.687	73.8819	96.593	102.097
ENSG00000116455	WDR77	1	protein_coding	2805	0.474177	9.85802e-06	0.000317542	13.0246	12.5416	12.6047	18.6139	18.1871	16.199
ENSG00000131899	LLGL1	17	protein_coding	6638	-0.470121	1.0107e-05	0.000325382	8.16333	7.83593	9.24378	6.13331	6.22771	5.86728
ENSG00000185760	KCNQ5	6	protein_coding	7570	-0.73302	1.01288e-05	0.000325904	3.17426	3.31942	2.41062	1.97064	1.74286	1.64041
ENSG00000119969	HELLS	10	protein_coding	10148	-0.462499	1.0223e-05	0.000328753	18.3389	23.6472	20.3424	16.1395	13.9761	15.1847
ENSG00000116560	SFPQ	1	protein_coding	7426	-0.2341	1.03302e-05	0.000331999	82.084	83.7825	76.9462	67.3802	69.3785	69.549
ENSG00000114378	HYAL1	3	protein_coding	3132	4.0831	1.03354e-05	0.000331999	0	0	0.0728304	0.496146	0.351039	0.99121
ENSG00000123353	ORMDL2	12	protein_coding	2810	-0.587798	1.04025e-05	0.000333972	9.86017	10.9991	11.04	6.96779	7.43404	6.7292
ENSG00000100379	KCTD17	22	protein_coding	2786	0.591922	1.0428e-05	0.000334605	7.1288	6.67434	7.36879	10.5975	11.0498	10.2314
ENSG00000235552	AP005202.1	18	transcribed_processed_pseudogene	872	0.414673	1.05093e-05	0.000337028	111.913	114.401	107.774	143.988	135.162	167.004
ENSG00000135596	MICAL1	6	protein_coding	7056	-0.784168	1.05349e-05	0.000337664	2.57149	2.38602	2.23062	1.18923	1.65168	1.23993
ENSG00000275410	HNF1B	17	protein_coding	5962	-0.808124	1.0579e-05	0.000338891	3.08448	2.52881	2.71645	1.14681	1.73346	1.79882
ENSG00000196367	TRRAP	7	protein_coding	13218	-0.253977	1.06251e-05	0.000340179	19.8115	19.6378	20.1563	16.4351	17.401	16.0564
ENSG00000133265	HSPBP1	19	protein_coding	2159	-0.400453	1.06996e-05	0.000342377	38.9542	36.6619	41.8386	30.949	30.0453	28.1048
ENSG00000117868	ESYT2	7	protein_coding	7098	-0.281089	1.07114e-05	0.000342566	25.9428	27.7194	26.1591	22.4617	21.7784	21.471
ENSG00000225138	SLC9A3.AS1	5	processed_transcript	4302	0.976312	1.07604e-05	0.000343941	1.42489	1.10979	1.53767	2.23951	2.81125	2.95214
ENSG00000160360	GPSM1	9	protein_coding	5138	0.571467	1.08908e-05	0.00034792	5.15397	4.30374	4.04	6.35121	6.59074	7.08583
ENSG00000072042	RDH11	14	protein_coding	5518	0.326109	1.09097e-05	0.000348333	19.6405	18.0331	18.1062	23.9932	23.3918	22.5555
ENSG00000078304	PPP2R5C	14	protein_coding	14289	0.293307	1.09429e-05	0.000349201	7.77336	7.77281	7.83816	9.63525	9.44875	9.59907
ENSG00000126107	HECTD3	1	protein_coding	5077	-0.503687	1.10237e-05	0.000351585	10.0454	8.51292	9.21046	6.12144	7.14635	6.17036
ENSG00000074047	GLI2	2	protein_coding	7341	-0.480796	1.10651e-05	0.000352713	8.58401	8.8997	9.29074	7.3664	6.32026	5.57452
ENSG00000066084	DIP2B	12	protein_coding	10361	-0.391256	1.11981e-05	0.000356756	11.8799	12.199	10.6776	9.59863	8.53163	8.41689
ENSG00000131389	SLC6A6	3	protein_coding	8254	0.26824	1.12542e-05	0.000358349	27.9536	25.7856	27.8844	33.0591	31.8088	33.577
ENSG00000144824	PHLDB2	3	protein_coding	12309	0.321812	1.1304e-05	0.000359736	26.0554	28.6617	26.1851	31.1821	34.6388	35.195
ENSG00000121578	B4GALT4	3	protein_coding	7145	-0.415631	1.13354e-05	0.000360539	11.5649	10.4099	11.078	7.39448	8.52482	8.76891
ENSG00000162413	KLHL21	1	protein_coding	6901	-0.599957	1.13821e-05	0.000361826	5.22297	4.95204	4.19784	2.8372	3.05891	3.55797
ENSG00000161638	ITGA5	12	protein_coding	7577	0.35331	1.15226e-05	0.000366093	11.0673	10.944	12.4032	14.438	15.0038	14.5265
ENSG00000130635	COL5A1	9	protein_coding	11189	-0.28829	1.15333e-05	0.000366231	54.7192	56.5037	62.6274	47.5525	47.4999	47.3443
ENSG00000167904	TMEM68	8	protein_coding	8574	0.526986	1.16247e-05	0.000368935	2.91695	3.22379	2.97968	4.3497	4.56504	4.18037
ENSG00000130477	UNC13A	19	protein_coding	11188	-1.35795	1.16726e-05	0.000370252	0.745142	0.696252	0.468932	0.166671	0.196542	0.378385
ENSG00000167635	ZNF146	19	protein_coding	4146	0.334879	1.18028e-05	0.000374147	50.9198	57.2137	50.6166	63.2666	66.2962	70.5221
ENSG00000055211	GINM1	6	protein_coding	2248	0.465289	1.18083e-05	0.000374147	17.7789	15.9844	16.844	21.567	23.6715	24.4812
ENSG00000004799	PDK4	7	protein_coding	4519	-0.542442	1.18524e-05	0.000375259	19.5332	17.46	14.184	11.829	11.143	12.1783
ENSG00000187288	CIDEC	3	protein_coding	1926	-2.94406	1.18563e-05	0.000375259	1.27308	1.43514	0.829042	0.161363	0.22834	0
ENSG00000089101	CFAP61	20	protein_coding	7322	3.09328	1.18884e-05	0.000376072	0.0334875	0	0.0623067	0.297118	0.39041	0.231268
ENSG00000115310	RTN4	2	protein_coding	6644	0.187817	1.19108e-05	0.000376533	64.0298	65.4296	62.3477	73.1591	72.4476	72.85
ENSG00000178950	GAK	4	protein_coding	15155	-0.468975	1.19159e-05	0.000376533	4.54635	4.55968	4.90678	2.89151	3.8305	3.31481
ENSG00000173960	UBXN2A	2	protein_coding	6882	-0.526049	1.19954e-05	0.000378839	6.3775	7.19298	5.93298	4.10949	4.98445	4.30596
ENSG00000128791	TWSG1	18	protein_coding	4435	-0.450405	1.2195e-05	0.000384933	16.6965	15.5244	14.6069	12.1231	10.3128	12.0272
ENSG00000254851	AP005018.2	11	unprocessed_pseudogene	822	-2.94242	1.22561e-05	0.000386653	1.78975	3.66832	2.775	0.378085	0.267507	0.343339
ENSG00000071794	HLTF	3	protein_coding	6024	0.42144	1.22817e-05	0.00038725	19.6189	23.1925	18.4786	26.5695	26.4278	29.047
ENSG00000115944	COX7A2L	2	protein_coding	5605	0.361214	1.23252e-05	0.000388412	15.0486	15.6461	16.8484	19.0741	21.1456	20.7451
ENSG00000149177	PTPRJ	11	protein_coding	9620	-0.358664	1.23837e-05	0.000390044	18.9122	20.7397	19.7517	13.8917	16.5261	15.7541
ENSG00000106078	COBL	7	protein_coding	14349	-1.13279	1.24416e-05	0.000391655	0.615167	0.595408	0.778949	0.389863	0.245192	0.295029
ENSG00000111206	FOXM1	12	protein_coding	4899	-0.645829	1.26806e-05	0.000398963	8.95897	9.0274	12.6182	6.34386	6.86739	6.33695
ENSG00000173442	EHBP1L1	11	protein_coding	6741	-0.522321	1.27041e-05	0.000399485	10.2938	9.69185	12.6556	6.96167	7.82879	7.91284
ENSG00000108691	CCL2	17	protein_coding	1986	-0.557423	1.28491e-05	0.000403826	18.2724	17.4605	16.9988	13.3015	12.29	10.2317
ENSG00000166450	PRTG	15	protein_coding	14566	0.532434	1.29483e-05	0.000406725	2.39034	3.17421	3.27296	4.01124	4.22693	4.55326
ENSG00000260804	LINC01963	2	lincRNA	3148	-0.654911	1.30559e-05	0.000409884	7.39948	8.54096	9.27491	4.44262	6.14689	5.19982
ENSG00000138400	MDH1B	2	protein_coding	3110	1.42337	1.30899e-05	0.000410728	0.946092	0.727176	0.513419	2.09855	2.26254	1.45196
ENSG00000141738	GRB7	17	protein_coding	3597	-0.987116	1.32006e-05	0.00041398	2.52217	3.42305	3.42443	1.64163	1.58943	1.49076
ENSG00000265185	SNORD3B.1	17	snoRNA	758	0.720203	1.32821e-05	0.000416311	94.1318	82.5444	103.52	137.763	124.16	200.685
ENSG00000025156	HSF2	6	protein_coding	2702	-0.839125	1.34159e-05	0.000420278	5.5355	6.50984	5.06525	2.64547	3.17385	3.65576
ENSG00000159140	SON	21	protein_coding	13172	-0.366245	1.35148e-05	0.000423148	11.9135	12.4953	12.8322	9.17823	9.06475	10.6916
ENSG00000243156	MICAL3	22	protein_coding	22354	-0.41543	1.35439e-05	0.00042383	3.95972	4.26031	4.70414	3.46183	3.18711	3.06793
ENSG00000108963	DPH1	17	protein_coding	5757	-0.622784	1.36733e-05	0.000427532	4.98313	5.89244	5.9037	3.99481	4.01052	2.84333
ENSG00000187957	DNER	2	protein_coding	3935	0.804415	1.36768e-05	0.000427532	2.30552	2.42659	2.89841	5.52859	4.30282	3.6578
ENSG00000175931	UBE2O	17	protein_coding	6472	0.343143	1.37185e-05	0.000428582	15.5331	14.249	14.4504	18.6318	19.604	17.7481
ENSG00000039560	RAI14	5	protein_coding	7687	0.287426	1.37252e-05	0.000428582	27.5275	28.2105	28.9916	32.7888	33.9548	36.6778
ENSG00000100815	TRIP11	14	protein_coding	10372	-0.416609	1.38525e-05	0.000432327	8.72321	10.151	10.0945	7.2213	6.76294	7.78213
ENSG00000106799	TGFBR1	9	protein_coding	6844	-0.335752	1.39782e-05	0.000436016	34.1425	38.2207	35.9289	26.4286	28.884	30.3915
ENSG00000142494	SLC47A1	17	protein_coding	5719	-0.5192	1.40233e-05	0.000437187	6.68832	6.76641	6.18224	4.61913	4.65236	4.39203
ENSG00000162817	C1orf115	1	protein_coding	3413	-0.729473	1.41289e-05	0.000440243	5.45996	5.59545	5.21306	3.18708	3.35023	3.22495
ENSG00000196233	LCOR	10	protein_coding	26042	-0.316227	1.41514e-05	0.000440709	6.79791	6.71572	6.51678	5.07196	5.22666	5.78711
ENSG00000279117	AP001972.5	11	TEC	2338	-1.70721	1.42492e-05	0.000443518	1.88773	2.79439	1.75615	0.930496	0.470255	0.60356
ENSG00000245904	AC025164.2	12	antisense	7589	2.02302	1.42951e-05	0.000444709	0.0646186	0.198666	0.0601146	0.491426	0.376675	0.483452
ENSG00000114062	UBE3A	15	protein_coding	12813	0.406427	1.43197e-05	0.000445233	9.87441	10.747	8.70548	12.7826	12.2362	13.8546
ENSG00000243359	RN7SL815P	3	misc_RNA	290	4.00684	1.44879e-05	0.000450001	0	0	0.786569	4.2867	6.06596	7.78551
ENSG00000143390	RFX5	1	protein_coding	4586	-0.39249	1.44885e-05	0.000450001	17.8577	15.9995	16.8617	13.3504	12.994	12.3081
ENSG00000146535	GNA12	7	protein_coding	6120	0.373695	1.4848e-05	0.000460921	16.747	16.2182	18.3378	20.3128	22.6358	23.4726
ENSG00000166377	ATP9B	18	protein_coding	14930	-0.441171	1.49639e-05	0.000464271	3.69518	3.48392	3.49873	2.56039	2.75416	2.51412
ENSG00000240849	TMEM189	20	protein_coding	7931	0.512282	1.5061e-05	0.000467034	5.13207	4.65744	4.71683	5.99549	7.73542	6.79673
ENSG00000169032	MAP2K1	15	protein_coding	3759	0.342576	1.51035e-05	0.000468103	24.5261	23.7309	24.3943	30.1774	29.1901	32.96
ENSG00000133678	TMEM254	10	protein_coding	2996	0.598434	1.51407e-05	0.000469007	5.97439	6.62587	6.16705	8.71362	9.46794	10.1737
ENSG00000225339	AL354740.1	6	processed_transcript	8287	1.99554	1.51717e-05	0.000469604	0.029588	0.212255	0.0825769	0.337525	0.47762	0.476788
ENSG00000164080	RAD54L2	3	protein_coding	11924	-0.396435	1.51761e-05	0.000469604	6.00445	6.4274	6.1407	5.05639	4.55494	4.54437
ENSG00000185716	C16orf52	16	protein_coding	6122	0.563969	1.52481e-05	0.000471582	3.48448	4.02245	3.57695	5.88879	5.63915	4.84051
ENSG00000144597	EAF1	3	protein_coding	5152	-0.440411	1.53667e-05	0.000474995	11.1366	10.4862	10.6703	7.48009	7.76789	8.54562
ENSG00000196535	MYO18A	17	protein_coding	15047	-0.37534	1.53834e-05	0.000475259	7.83804	7.21425	7.57975	5.84518	5.34858	6.32084
ENSG00000015568	RGPD5	2	protein_coding	14175	0.4833	1.53934e-05	0.000475315	3.47685	4.02402	3.4437	4.62616	5.69312	4.87796
ENSG00000133835	HSD17B4	5	protein_coding	8231	0.31896	1.54027e-05	0.00047535	16.1458	16.4243	15.9626	18.7279	20.3301	21.3957
ENSG00000114670	NEK11	3	protein_coding	5355	0.673483	1.54178e-05	0.000475563	2.24362	2.90931	2.4706	4.23667	3.8599	4.11083
ENSG00000134419	RPS15A	16	protein_coding	6679	0.327151	1.54528e-05	0.000476391	44.3474	40.5569	39.617	48.1604	54.1909	53.6645
ENSG00000154265	ABCA5	17	protein_coding	13158	0.634522	1.54674e-05	0.000476591	1.43487	2.17707	1.57756	2.55091	2.84097	2.61677
ENSG00000276851	AC002401.4	17	lincRNA	583	2.12853	1.54882e-05	0.000476979	2.10288	0.431012	1.17378	3.73156	5.65758	7.26135
ENSG00000096968	JAK2	9	protein_coding	6170	0.592342	1.55029e-05	0.000477179	4.09321	3.7468	3.43821	5.74223	4.88251	6.49528
ENSG00000179832	MROH1	8	protein_coding	10903	-0.62485	1.56996e-05	0.000482977	2.51875	2.46601	2.5524	1.8528	1.75461	1.26837
ENSG00000181827	RFX7	15	protein_coding	10588	-0.41738	1.5898e-05	0.000488821	13.8947	15.9008	12.5169	10.6844	10.4255	10.5554
ENSG00000075790	BCAP29	7	protein_coding	8409	0.437701	1.59625e-05	0.000490546	5.51099	5.94657	4.8556	7.24391	7.34801	7.45081
ENSG00000169118	CSNK1G1	15	protein_coding	9712	-0.390397	1.61299e-05	0.00049543	11.7397	13.2729	11.3912	9.21605	8.73949	9.85113
ENSG00000172725	CORO1B	11	protein_coding	5327	-0.459967	1.61573e-05	0.000496008	12.2897	10.3304	12.6321	8.40119	8.83362	8.37084
ENSG00000163162	RNF149	2	protein_coding	4836	0.4375	1.61922e-05	0.000496817	8.87287	9.92441	9.38645	12.5959	11.8676	13.8311
ENSG00000160472	TMEM190	19	protein_coding	593	3.48132	1.63397e-05	0.000501079	0.413483	0.423743	0	1.57227	4.07892	4.75927
ENSG00000164934	DCAF13	8	protein_coding	9199	0.36424	1.63535e-05	0.000501239	10.2887	10.9537	9.42275	12.6017	12.9559	13.8673
ENSG00000163875	MEAF6	1	protein_coding	3487	0.516588	1.63908e-05	0.000502117	8.22709	8.07093	7.98073	10.8735	10.9094	13.0307
ENSG00000167080	B4GALNT2	17	protein_coding	8961	1.13884	1.64322e-05	0.000503119	0.355713	0.56083	0.407285	1.17919	0.73616	1.07082
ENSG00000140043	PTGR2	14	protein_coding	8072	0.634394	1.64507e-05	0.000503421	1.82256	1.93005	2.00637	3.23414	2.7786	3.00685
ENSG00000105755	ETHE1	19	protein_coding	1604	-0.757053	1.66521e-05	0.000509317	13.1464	11.2794	10.6658	8.52529	6.44319	5.98232
ENSG00000184428	TOP1MT	8	protein_coding	6441	0.509366	1.67377e-05	0.000511666	5.59598	4.52545	4.74554	7.09292	7.51064	6.4849
ENSG00000129055	ANAPC13	3	protein_coding	2359	0.552079	1.68341e-05	0.000514342	13.6162	15.0193	13.1506	17.9173	23.4898	19.2616
ENSG00000224635	AL391095.1	20	lincRNA	2004	1.18376	1.68657e-05	0.000514811	1.22353	1.50467	2.73179	5.27281	3.84041	3.6616
ENSG00000143420	ENSA	1	protein_coding	5493	0.357462	1.68671e-05	0.000514811	19.9085	21.8663	19.0191	24.2156	26.7408	26.7171
ENSG00000177943	MAMDC4	9	protein_coding	5469	-1.57288	1.69641e-05	0.000517498	0.941507	0.689193	1.12613	0.284134	0.321655	0.309627
ENSG00000002822	MAD1L1	7	protein_coding	7230	-0.555483	1.71176e-05	0.000521908	4.74791	5.76936	5.23726	3.91169	3.71047	3.08378
ENSG00000270344	POC1B.AS1	12	antisense	8041	-1.13727	1.71644e-05	0.00052306	1.12825	0.999994	1.07797	0.425151	0.43754	0.596669
ENSG00000113387	SUB1	5	protein_coding	9324	0.354778	1.72156e-05	0.000524347	20.8274	20.7244	18.1525	23.5989	26.6492	25.9402
ENSG00000160294	MCM3AP	21	protein_coding	9360	-0.365308	1.73538e-05	0.000528278	15.77	13.5304	14.8658	10.7248	11.5819	11.9403
ENSG00000122359	ANXA11	10	protein_coding	8513	-0.31778	1.75678e-05	0.000534364	27.7656	24.086	25.6427	21.2472	20.819	20.1234
ENSG00000228063	LYPLAL1.AS1	1	antisense	724	4.00909	1.75721e-05	0.000534364	0.338668	0	0	3.86336	2.42974	1.16944
ENSG00000278637	HIST1H4A	6	protein_coding	312	-0.642022	1.75813e-05	0.000534365	72.3012	85.3707	90.6571	58.7704	49.3345	52.4648
ENSG00000148700	ADD3	10	protein_coding	6541	-1.10905	1.76432e-05	0.000535967	1.72435	1.1909	1.56929	0.855243	0.470643	0.819793
ENSG00000065060	UHRF1BP1	6	protein_coding	9908	-0.51638	1.76765e-05	0.000536554	8.24082	6.23888	6.6074	5.14421	4.72717	4.89934
ENSG00000155629	PIK3AP1	10	protein_coding	5691	-1.32509	1.7681e-05	0.000536554	1.46488	1.10385	1.20245	0.43688	0.309107	0.793462
ENSG00000179051	RCC2	1	protein_coding	4126	-0.364911	1.77358e-05	0.000537938	63.7651	58.2828	64.7384	43.6124	48.6574	52.6692
ENSG00000138107	ACTR1A	10	protein_coding	4654	-0.368174	1.78489e-05	0.000541084	35.5096	31.3155	33.6227	23.9734	28.1597	25.4087
ENSG00000151148	UBE3B	12	protein_coding	12453	-0.459042	1.80182e-05	0.000545934	4.27266	4.37868	5.0922	3.3442	3.31964	3.35415
ENSG00000139178	C1RL	12	protein_coding	5014	0.422071	1.81677e-05	0.000550175	10.2695	10.9252	10.964	13.1405	14.1653	15.7604
ENSG00000138443	ABI2	2	protein_coding	23331	0.373447	1.82068e-05	0.000551073	2.72194	2.50946	2.62021	3.50335	3.2233	3.48381
ENSG00000111799	COL12A1	6	protein_coding	12481	0.388191	1.82225e-05	0.000551261	5.12747	4.83192	4.45939	6.25008	6.48345	6.08272
ENSG00000149485	FADS1	11	protein_coding	10230	-0.223646	1.82595e-05	0.000552094	38.9484	38.7605	38.4411	32.0811	34.671	32.5262
ENSG00000187792	ZNF70	22	protein_coding	6924	-0.672964	1.83094e-05	0.000553315	3.18712	3.30249	3.12969	2.33403	1.84195	1.91574
ENSG00000175556	LONRF3	X	protein_coding	4041	-0.684658	1.835e-05	0.000554253	5.70363	4.78806	5.13673	2.99942	3.15607	3.56185
ENSG00000111679	PTPN6	12	protein_coding	5009	-0.668562	1.83758e-05	0.000554745	4.25874	4.46474	4.59944	3.04023	2.50225	2.92986
ENSG00000108298	RPL19	17	protein_coding	2368	0.278316	1.8543e-05	0.000559502	377.837	339.992	372.308	418.931	444.425	458.615
ENSG00000132716	DCAF8	1	protein_coding	7587	-0.448426	1.86576e-05	0.00056267	8.75813	8.34618	8.298	5.24325	6.52109	6.73292
ENSG00000129250	KIF1C	17	protein_coding	8580	-0.359024	1.87801e-05	0.000566068	38.8369	34.1776	36.5021	28.0359	31.0359	26.1831
ENSG00000141542	RAB40B	17	protein_coding	6194	0.793195	1.88323e-05	0.000567349	1.42509	1.74443	1.84134	3.06069	2.30754	3.46288
ENSG00000140931	CMTM3	16	protein_coding	3163	0.441418	1.88622e-05	0.000567954	23.4885	24.4686	21.2744	28.0031	30.8668	34.9769
ENSG00000156467	UQCRB	8	protein_coding	9715	0.297125	1.90737e-05	0.000574026	18.0205	17.5624	16.3184	20.2179	21.5704	21.8749
ENSG00000149182	ARFGAP2	11	protein_coding	5918	-0.428229	1.91761e-05	0.00057681	10.5238	10.5301	9.67461	7.03705	7.54273	8.20254
ENSG00000214595	EML6	2	protein_coding	14426	1.20573	1.92059e-05	0.000577407	0.152971	0.209022	0.332053	0.68939	0.442038	0.528217
ENSG00000189067	LITAF	16	protein_coding	5060	-0.297857	1.93146e-05	0.000580376	32.7573	30.4416	32.0068	24.7523	25.7264	26.9396
ENSG00000144366	GULP1	2	protein_coding	11979	0.445314	1.93656e-05	0.000581606	5.99735	6.41887	5.10327	8.40593	8.13188	7.28002
ENSG00000155903	RASA2	3	protein_coding	5993	0.40788	1.94181e-05	0.000582884	7.93725	9.18242	8.44974	10.9939	11.6311	11.208
ENSG00000165698	SPACA9	9	protein_coding	2823	1.52124	1.94842e-05	0.000584417	0.694851	0.356046	0.808023	1.43118	1.63575	2.39936
ENSG00000139263	LRIG3	12	protein_coding	5893	0.67971	1.94893e-05	0.000584417	2.66291	3.66707	3.32887	4.53548	6.08217	4.69337
ENSG00000163818	LZTFL1	3	protein_coding	7201	0.67358	1.957e-05	0.000586536	1.70251	2.65203	1.96396	3.4527	3.38952	3.21378
ENSG00000188785	ZNF548	19	protein_coding	6161	0.513367	1.96873e-05	0.000589747	5.33293	6.07705	4.66502	7.97016	7.88767	7.00866
ENSG00000139163	ETNK1	12	protein_coding	8191	0.351756	2.00382e-05	0.000599951	25.8935	28.0086	23.8381	35.4761	31.5166	32.2848
ENSG00000087502	ERGIC2	12	protein_coding	5826	0.367163	2.0115e-05	0.000601938	11.9105	13.3705	11.9808	15.8967	15.3992	16.8095
ENSG00000119669	IRF2BPL	14	protein_coding	4157	0.54645	2.02167e-05	0.000604672	11.1479	8.76487	11.194	13.4572	14.6524	17.3802
ENSG00000183722	LHFP	13	protein_coding	2327	0.813245	2.02891e-05	0.000606526	3.37183	3.99542	3.52891	6.01004	6.3312	6.79183
ENSG00000214357	NEURL1B	5	protein_coding	6424	-0.858187	2.03732e-05	0.000608725	1.87026	2.26872	2.52108	1.16109	1.16381	1.36192
ENSG00000120696	KBTBD7	13	protein_coding	4734	0.678653	2.03915e-05	0.000608962	2.74511	3.29095	3.18017	4.52983	4.45913	5.84242
ENSG00000104408	EIF3E	8	protein_coding	6005	0.275987	2.04091e-05	0.000609174	53.6123	58.9179	52.0026	65.2624	67.5602	66.2206
ENSG00000164163	ABCE1	4	protein_coding	6265	0.331875	2.04659e-05	0.000610556	22.9736	24.9876	22.2097	28.3254	28.5349	31.4434
ENSG00000001631	KRIT1	7	protein_coding	6204	0.472961	2.05053e-05	0.000611418	8.65535	10.6928	9.89043	13.3251	12.2634	15.1029
ENSG00000130382	MLLT1	19	protein_coding	4740	-0.44675	2.05873e-05	0.000613548	10.2941	10.8676	11.5496	8.26139	7.93278	7.85942
ENSG00000001629	ANKIB1	7	protein_coding	7130	0.256402	2.08022e-05	0.000619634	22.1123	22.5553	21.4348	26.5454	26.0292	26.4017
ENSG00000081059	TCF7	5	protein_coding	10063	0.7934	2.08939e-05	0.000622048	0.828445	0.824032	0.952043	1.38978	1.5296	1.59861
ENSG00000247095	MIR210HG	11	lincRNA	2321	2.16978	2.11062e-05	0.000627916	0.422569	0.324791	0.0982787	1.20511	1.4211	1.21596
ENSG00000122779	TRIM24	7	protein_coding	9223	-0.347266	2.11126e-05	0.000627916	9.59726	10.1896	9.47242	7.64918	7.65315	7.68062
ENSG00000114446	IFT57	3	protein_coding	3766	0.445757	2.12033e-05	0.000630292	12.2402	14.6791	12.7802	17.165	17.283	19.6343
ENSG00000105355	PLIN3	19	protein_coding	2813	0.328506	2.1277e-05	0.000632053	36.3479	32.4261	35.5172	42.867	45.1039	42.8404
ENSG00000146166	LGSN	6	protein_coding	5823	0.4136	2.12843e-05	0.000632053	13.0114	13.55	11.9086	17.9864	17.9372	15.2187
ENSG00000174456	C12orf76	12	protein_coding	7052	0.764547	2.17518e-05	0.000645605	1.35602	1.38966	1.39088	2.60016	2.3386	2.12109
ENSG00000197296	FITM2	20	protein_coding	4597	-0.559093	2.18506e-05	0.00064821	7.20065	6.5594	7.93926	5.07047	5.2617	4.35892
ENSG00000064933	PMS1	2	protein_coding	5454	0.53222	2.1986e-05	0.000651651	4.00117	5.11405	4.60057	6.78099	6.2492	6.88227
ENSG00000089050	RBBP9	20	protein_coding	3861	0.37964	2.19891e-05	0.000651651	15.3049	15.5545	14.0018	19.238	19.7623	19.2243
ENSG00000129116	PALLD	4	protein_coding	10114	-0.386862	2.20563e-05	0.000653311	13.9156	15.1056	15.2686	10.5091	10.6967	12.6965
ENSG00000117115	PADI2	1	protein_coding	5984	1.02823	2.2082e-05	0.000653739	0.942429	0.629879	0.724263	1.66196	1.54335	1.50922
ENSG00000173465	SSSCA1	11	protein_coding	2008	-0.867696	2.22424e-05	0.000658153	7.57078	6.00669	6.24789	3.40502	3.39473	4.07595
ENSG00000240972	MIF	22	protein_coding	1109	0.430388	2.22843e-05	0.000659059	45.7669	38.9722	39.0802	56.0479	57.3025	53.1875
ENSG00000188554	NBR1	17	protein_coding	8405	0.26098	2.23535e-05	0.000660768	22.0545	22.5718	21.5214	25.3657	26.4236	27.3998
ENSG00000155465	SLC7A7	14	protein_coding	5131	-0.849544	2.23822e-05	0.000661281	4.53977	3.37913	2.8452	2.30167	2.0142	1.65011
ENSG00000091127	PUS7	7	protein_coding	4421	0.369969	2.26706e-05	0.000669271	15.7511	14.4368	14.1888	20.1754	18.7014	18.5766
ENSG00000136244	IL6	7	protein_coding	2069	1.62313	2.26757e-05	0.000669271	0.829564	0.607249	0.771742	2.70379	2.65697	1.50047
ENSG00000134352	IL6ST	5	protein_coding	9292	0.312725	2.29107e-05	0.000675867	51.4562	55.3291	46.6422	62.7793	62.4981	65.2409
ENSG00000143418	CERS2	1	protein_coding	4644	0.293134	2.29231e-05	0.000675887	33.7909	31.7076	32.5162	37.8109	40.2471	41.9326
ENSG00000169727	GPS1	17	protein_coding	6155	-0.316153	2.30072e-05	0.000678024	19.7192	20.6576	20.346	17.1172	16.2909	15.4066
ENSG00000104177	MYEF2	15	protein_coding	14067	-0.464787	2.30272e-05	0.000678269	5.08972	5.91267	4.68631	4.04306	3.61092	3.7317
ENSG00000185267	CDNF	10	protein_coding	1733	1.57799	2.32964e-05	0.000685852	0.990403	0.869982	0.92137	2.69001	2.91835	2.7685
ENSG00000197312	DDI2	1	protein_coding	12136	-0.476128	2.35123e-05	0.000691859	3.87916	4.34812	4.47338	3.09864	3.31576	2.67434
ENSG00000078369	GNB1	1	protein_coding	6417	-0.284914	2.35431e-05	0.000692415	39.9298	37.9445	36.9688	29.5433	31.6969	32.8976
ENSG00000112312	GMNN	6	protein_coding	2476	0.469159	2.37112e-05	0.000697006	14.5572	13.1932	12.1607	18.3258	18.3835	18.4654
ENSG00000213741	RPS29	14	protein_coding	9743	0.314521	2.40419e-05	0.00070637	35.0818	31.4132	32.7068	38.7884	40.3988	44.1745
ENSG00000065883	CDK13	7	protein_coding	8921	-0.329156	2.43485e-05	0.000715017	12.6157	12.4781	13.1171	10.3119	9.58835	10.6297
ENSG00000105948	TTC26	7	protein_coding	4999	0.787493	2.44978e-05	0.000719038	2.1091	3.21702	2.00772	3.41933	4.61864	4.46004
ENSG00000238103	RPL9P7	X	processed_pseudogene	580	0.455802	2.47338e-05	0.000725599	171.214	141.237	133.717	203.082	219.133	188.312
ENSG00000175550	DRAP1	11	protein_coding	1737	0.480217	2.49224e-05	0.000730763	27.3851	21.6995	25.8703	31.3112	36.5852	36.3951
ENSG00000134900	TPP2	13	protein_coding	6752	-0.430682	2.50903e-05	0.000735316	7.66236	8.44794	7.80394	5.84564	5.79689	6.10261
ENSG00000101224	CDC25B	20	protein_coding	4314	-0.268773	2.51201e-05	0.000735819	53.3132	53.413	56.7883	47.4031	43.9374	44.6823
ENSG00000153885	KCTD15	19	protein_coding	6388	0.351733	2.52734e-05	0.000739937	10.8626	10.6601	11.9266	14.2062	14.4919	14.0052
ENSG00000186716	BCR	22	protein_coding	12389	-0.424379	2.52904e-05	0.000740063	4.92805	4.82723	5.41309	3.91336	3.94026	3.43982
ENSG00000104549	SQLE	8	protein_coding	4305	0.35973	2.53208e-05	0.000740405	19.365	20.8962	19.4989	27.4329	25.6923	23.6007
ENSG00000185862	EVI2B	17	protein_coding	2072	3.36157	2.53276e-05	0.000740405	0	0	0.220178	0.749966	0.955125	1.08967
ENSG00000106723	SPIN1	9	protein_coding	4914	-0.377158	2.54378e-05	0.000743254	22.2043	24.8518	24.2773	17.2659	17.5412	20.1589
ENSG00000115145	STAM2	2	protein_coding	7005	0.466319	2.55338e-05	0.000745685	6.54555	8.14283	6.28469	9.22818	9.85665	9.79023
ENSG00000171425	ZNF581	19	protein_coding	1736	0.700532	2.55662e-05	0.000746257	11.1581	8.1058	9.32917	12.1736	17.7332	16.0946
ENSG00000030110	BAK1	6	protein_coding	2212	0.581428	2.55846e-05	0.000746417	8.42444	8.86068	9.69343	13.769	14.613	11.8657
ENSG00000138439	FAM117B	2	protein_coding	5986	-0.936878	2.56035e-05	0.000746458	2.58057	1.67912	1.94343	0.934538	1.10203	1.17869
ENSG00000113272	THG1L	5	protein_coding	3220	0.546378	2.56116e-05	0.000746458	6.47255	6.32101	7.4382	9.55521	10.1751	9.81651
ENSG00000090097	PCBP4	3	protein_coding	3738	0.903136	2.56718e-05	0.000747839	2.03346	1.27724	2.07479	2.99312	3.29425	3.85058
ENSG00000114450	GNB4	3	protein_coding	7035	-0.482654	2.57401e-05	0.000749451	8.33002	8.39385	6.77668	5.83137	5.65747	5.29547
ENSG00000007944	MYLIP	6	protein_coding	3033	-0.960952	2.58045e-05	0.000750715	3.71876	3.56249	3.15872	1.84443	1.73999	1.76797
[truncated: 56,175 more rows]

## Sheet: BE2C
	gene	chr	bio_type	length	logFC	pValue	FDR	AGH272	AGH273	AGH274	AGH275	AGH276	AGH277
ENSG00000159217	IGF2BP1	17	protein_coding	9109	-2.13563	1.84639e-235	1.07412e-230	21.3039	20.6468	21.6207	4.85051	4.74521	4.8698
ENSG00000010278	CD9	12	protein_coding	3299	-2.58591	7.0216e-219	2.04237e-214	47.5061	45.3988	42.9417	7.78477	6.86203	7.96731
ENSG00000132688	NES	1	protein_coding	5558	-1.70142	1.16489e-159	2.25888e-155	41.3065	39.8449	39.8345	12.7914	12.2954	12.1012
ENSG00000130558	OLFM1	9	protein_coding	6123	-1.5806	3.53764e-124	5.14497e-120	46.7435	42.882	45.0817	15.0447	15.4704	14.5246
ENSG00000072832	CRMP1	4	protein_coding	5823	-1.68999	7.94884e-120	9.24831e-116	88.7578	78.1529	78.868	26.0071	25.3305	24.8324
ENSG00000087116	ADAMTS2	5	protein_coding	8726	1.79507	3.72541e-110	3.61204e-106	2.1313	2.19016	2.14716	7.71744	7.28835	7.43551
ENSG00000164099	PRSS12	4	protein_coding	5725	-1.2451	6.87583e-104	5.10978e-100	52.6211	54.0657	54.0117	22.3054	22.8108	22.6789
ENSG00000183741	CBX6	22	protein_coding	8030	-1.33783	7.0269e-104	5.10978e-100	42.8423	39.8479	41.687	16.4424	16.6595	16.1062
ENSG00000115414	FN1	2	protein_coding	17315	2.35318	6.89893e-103	4.23814e-99	0.329868	0.364912	0.396484	1.92781	1.87532	1.77169
ENSG00000136960	ENPP2	8	protein_coding	6729	1.33401	7.28527e-103	4.23814e-99	15.7548	14.6644	15.1972	38.9832	37.7634	38.2905
ENSG00000187134	AKR1C1	10	protein_coding	8765	2.28746	1.79146e-101	9.47422e-98	0.961574	0.845468	1.03617	4.98922	4.53596	4.38723
ENSG00000130707	ASS1	9	protein_coding	3050	-1.59649	9.32566e-100	4.52092e-96	256.169	222.84	233.433	80.1521	81.2967	74.1363
ENSG00000115677	HDLBP	2	protein_coding	12182	-1.21381	5.23929e-97	2.34454e-93	53.313	50.6248	52.6271	23.0786	22.4332	21.9841
ENSG00000118257	NRP2	2	protein_coding	13896	-1.59024	1.9856e-95	8.25073e-92	6.69177	6.19172	6.77756	2.13213	2.28073	2.11951
ENSG00000187714	SLC18A3	10	protein_coding	2420	-1.76715	2.75857e-95	1.06985e-91	60.7031	56.8602	56.8548	15.0765	17.832	18.3897
ENSG00000259070	LINC00639	14	lincRNA	4860	1.94046	6.14619e-87	2.23468e-83	2.42214	2.34338	3.01644	10.1694	10.0147	9.73487
ENSG00000124762	CDKN1A	6	protein_coding	3050	-2.75445	1.54363e-86	5.28229e-83	5.98344	6.08699	5.53337	0.996863	0.811808	0.77914
ENSG00000080644	CHRNA3	15	protein_coding	4765	-1.1007	3.92438e-86	1.26832e-82	132.512	136.53	131.137	62.6808	60.8258	63.0799
ENSG00000064300	NGFR	17	protein_coding	4150	2.35068	8.21056e-78	2.5139e-74	1.07419	0.996215	0.964978	4.94139	5.55718	5.03212
ENSG00000137700	SLC37A4	11	protein_coding	6186	-1.52855	6.82285e-77	1.98456e-73	11.1474	10.6681	9.88402	3.6915	3.54517	3.74841
ENSG00000206384	COL6A6	3	protein_coding	9720	1.54647	1.33239e-74	3.69099e-71	2.52247	2.67241	3.0753	7.8866	8.00592	8.27538
ENSG00000120885	CLU	8	protein_coding	6616	-1.27804	8.55545e-74	2.26229e-70	77.6981	68.2666	70.4525	30.5264	29.5868	29.1267
ENSG00000070915	SLC12A3	16	protein_coding	6180	3.88449	2.68839e-71	6.79975e-68	0.202877	0.0883558	0.0925719	2.1668	2.01469	1.60802
ENSG00000135723	FHOD1	16	protein_coding	5407	-1.51498	7.18138e-71	1.74071e-67	17.2236	14.5999	16.2809	5.68296	5.65213	5.50041
ENSG00000073849	ST6GAL1	3	protein_coding	9151	-1.45796	4.38795e-70	1.02106e-66	7.56601	6.75974	7.06443	2.6156	2.46608	2.70702
ENSG00000158710	TAGLN2	1	protein_coding	2487	-1.37223	8.74388e-70	1.95641e-66	128.414	110.782	116.11	47.8348	45.8537	43.5485
ENSG00000168393	DTYMK	2	protein_coding	2451	-1.19835	3.82725e-69	8.24617e-66	93.9242	93.3457	87.0629	39.7748	41.6205	38.1358
ENSG00000140848	CPNE2	16	protein_coding	7781	-1.68543	5.53475e-68	1.14992e-64	7.02722	6.24566	6.28634	2.07846	1.81836	2.18413
ENSG00000122585	NPY	7	protein_coding	921	1.74247	1.39224e-67	2.79283e-64	35.0163	28.204	33.7759	106.693	118.75	99.6119
ENSG00000184949	FAM227A	22	protein_coding	10781	3.04032	2.21973e-67	4.30434e-64	0.109835	0.151945	0.126029	1.00206	1.11551	1.0754
ENSG00000147256	ARHGAP36	X	protein_coding	3173	1.72131	1.82792e-66	3.43024e-63	3.38065	2.99927	3.22287	10.0307	11.1477	10.5759
ENSG00000108604	SMARCD2	17	protein_coding	3734	-1.07657	6.59559e-66	1.19904e-62	61.969	58.7235	58.0865	27.9792	28.8922	27.9059
ENSG00000169919	GUSB	7	protein_coding	3992	-1.29568	1.3542e-64	2.38726e-61	25.4574	23.4876	24.4881	10.5656	9.32138	10.0116
ENSG00000115596	WNT6	2	protein_coding	1703	1.7347	6.78437e-64	1.1608e-60	6.70778	6.59589	6.21476	22.4497	19.6486	22.8762
ENSG00000102879	CORO1A	16	protein_coding	4871	-1.86247	2.5813e-62	4.29041e-59	5.86293	5.12457	5.81373	1.39447	1.61209	1.62621
ENSG00000117600	PLPPR4	1	protein_coding	5540	1.2917	6.16158e-62	9.95677e-59	6.07277	6.43475	6.58321	15.1099	16.5749	15.0522
ENSG00000164946	FREM1	9	protein_coding	10762	2.60794	1.824e-61	2.86782e-58	0.207113	0.181206	0.21928	1.17214	1.36727	1.19105
ENSG00000254293	AC026688.2	5	lincRNA	1865	1.86751	1.14161e-59	1.74769e-56	3.36134	3.2206	4.33288	12.9033	13.2762	13.7845
ENSG00000136802	LRRC8A	9	protein_coding	5230	-1.16752	2.26937e-58	3.38508e-55	26.2103	24.4159	23.9831	11.3424	10.4965	11.3731
ENSG00000091986	CCDC80	3	protein_coding	13071	1.93399	1.3581e-56	1.97515e-53	0.35171	0.375973	0.377501	1.46989	1.40718	1.34426
ENSG00000139926	FRMD6	14	protein_coding	9416	1.3388	1.76151e-56	2.49937e-53	3.1957	3.8688	3.55432	8.61527	9.31623	8.902
ENSG00000069482	GAL	11	protein_coding	1300	-0.997387	8.03954e-56	1.11355e-52	299.247	292.101	277.741	151.026	142.085	142.139
ENSG00000168077	SCARA3	8	protein_coding	4031	-1.28236	1.38864e-55	1.87867e-52	18.593	17.9001	16.747	7.63892	7.45866	6.77061
ENSG00000163618	CADPS	3	protein_coding	14638	1.37874	1.00923e-54	1.33433e-51	1.42754	1.31626	1.55354	3.6813	3.58114	3.93067
ENSG00000182022	CHST15	10	protein_coding	6554	-1.40659	3.96853e-54	5.13033e-51	10.394	9.58109	11.2494	3.71124	4.242	3.8346
ENSG00000237836	PHKA2.AS1	X	antisense	930	1.86899	1.23351e-52	1.55996e-49	10.0362	8.47157	10.0732	32.345	32.481	39.9547
ENSG00000146072	TNFRSF21	6	protein_coding	3595	-1.17489	3.02925e-52	3.74944e-49	21.2936	19.7889	21.185	8.99723	9.78008	8.81363
ENSG00000104635	SLC39A14	8	protein_coding	6942	-1.06216	1.42095e-51	1.72213e-48	40.677	40.4973	45.5627	20.0631	20.5749	20.0619
ENSG00000125384	PTGER2	14	protein_coding	2473	0.985343	1.87278e-51	2.22341e-48	31.4614	31.0067	33.8618	63.356	63.9922	63.4213
ENSG00000089199	CHGB	20	protein_coding	4535	0.824309	2.72955e-51	3.17578e-48	152.411	151.143	148.874	275.478	263.068	262.544
ENSG00000150593	PDCD4	10	protein_coding	4547	1.14789	1.03031e-50	1.17524e-47	11.9946	13.5356	12.0156	28.9804	26.6357	27.5091
ENSG00000008196	TFAP2B	6	protein_coding	6149	1.05776	3.21035e-50	3.59152e-47	18.0338	20.2594	19.8521	40.4405	38.7368	41.832
ENSG00000140450	ARRDC4	15	protein_coding	4072	1.8041	3.98504e-50	4.37407e-47	4.25933	5.21059	6.04127	18.1266	16.3655	19.6652
ENSG00000139174	PRICKLE1	12	protein_coding	8247	0.958606	2.56753e-49	2.76599e-46	10.2788	9.43974	10.024	19.265	18.9918	19.5768
ENSG00000100345	MYH9	22	protein_coding	8959	-1.07551	8.11144e-49	8.57954e-46	43.0724	37.7446	40.0702	20.1168	18.7933	18.4469
ENSG00000111249	CUX2	12	protein_coding	7648	1.95184	3.24717e-48	3.37323e-45	0.510023	0.540572	0.514271	1.94544	1.92398	2.19386
ENSG00000170989	S1PR1	1	protein_coding	3071	1.57022	3.5235e-48	3.59607e-45	2.90322	2.54007	2.39847	7.9625	7.55577	7.80847
ENSG00000197557	TTC30A	2	protein_coding	5975	1.75316	3.83249e-47	3.84399e-44	0.89764	0.757209	0.885669	2.93406	2.81789	2.8443
ENSG00000111859	NEDD9	6	protein_coding	10359	3.16736	5.13822e-47	5.06629e-44	0.161377	0.0451813	0.138067	1.26145	0.901449	1.00103
ENSG00000136261	BZW2	7	protein_coding	3662	-1.083	6.77513e-47	6.56894e-44	54.1715	53.7433	53.0577	27.7874	24.4955	23.6564
ENSG00000110931	CAMKK2	12	protein_coding	6931	-0.98357	1.84705e-46	1.76148e-43	14.2706	13.3479	14.0217	6.87875	7.0631	7.12737
ENSG00000134248	LAMTOR5	1	protein_coding	2388	-1.23464	2.45136e-46	2.30009e-43	60.7873	67.0626	56.3589	26.2499	24.3513	27.6526
ENSG00000115461	IGFBP5	2	protein_coding	6442	1.05489	3.634e-46	3.35562e-43	16.7595	14.6397	16.6846	32.7467	32.7031	34.5078
ENSG00000099957	P2RX6	22	protein_coding	4730	1.87039	3.73414e-46	3.39421e-43	2.12056	1.92952	1.39093	7.2896	6.20686	6.39425
ENSG00000163900	TMEM41A	3	protein_coding	8668	-1.33384	6.22855e-46	5.57446e-43	5.384	4.95859	5.03255	2.00757	1.83632	2.2597
ENSG00000204052	LRRC73	6	protein_coding	2121	2.18897	6.34759e-46	5.59492e-43	1.01805	1.47111	1.38236	6.40496	5.60343	5.56807
ENSG00000184205	TSPYL2	X	protein_coding	4948	1.21405	9.57502e-46	8.31369e-43	3.57564	3.53137	3.512	8.18431	7.93502	8.52843
ENSG00000182768	NGRN	15	protein_coding	7694	-1.04079	1.049e-45	8.97417e-43	11.4703	12.0242	12.3059	5.8855	6.04085	5.4659
ENSG00000184160	ADRA2C	4	protein_coding	2179	-1.24797	8.71227e-45	7.34533e-42	32.5417	29.713	30.0619	11.7267	12.889	14.3097
ENSG00000184992	BRI3BP	12	protein_coding	6648	-1.27541	1.23221e-44	1.02403e-41	9.05257	9.49255	10.6601	4.28153	3.99048	3.78038
ENSG00000117016	RIMS3	1	protein_coding	7235	-1.02487	2.60695e-44	2.13601e-41	26.8028	23.6119	26.5587	12.8933	12.3691	12.5709
ENSG00000072182	ASIC4	2	protein_coding	5250	1.47832	4.0692e-44	3.2878e-41	3.58223	2.57047	3.24187	8.66231	9.04166	8.55907
ENSG00000159176	CSRP1	1	protein_coding	10318	-1.82552	1.08498e-43	8.64628e-41	2.07249	2.0488	1.69111	0.564267	0.61021	0.460627
ENSG00000113583	C5orf15	5	protein_coding	2422	-1.14225	1.10642e-43	8.69799e-41	19.9301	22.0941	21.4063	9.53524	9.96013	9.21698
ENSG00000072422	RHOBTB1	10	protein_coding	4841	1.53128	1.87106e-43	1.45129e-40	2.10071	2.01419	2.08287	5.55899	5.68459	6.70877
ENSG00000143320	CRABP2	1	protein_coding	1100	1.66524	3.71096e-43	2.84054e-40	20.4531	13.6155	17.5529	57.7506	53.5076	52.8956
ENSG00000173281	PPP1R3B	8	protein_coding	5776	1.27401	4.36381e-43	3.29689e-40	3.59367	3.29525	3.65235	8.44465	9.19809	7.87936
ENSG00000072310	SREBF1	17	protein_coding	8030	-0.958008	4.61105e-43	3.43902e-40	15.2407	13.8137	14.3202	7.41962	7.40029	7.51501
ENSG00000134533	RERG	12	protein_coding	4157	1.00867	5.20491e-43	3.83279e-40	10.1206	11.4466	11.1646	21.7086	21.7999	22.3119
ENSG00000095370	SH2D3C	9	protein_coding	4659	-1.90352	6.06537e-43	4.41059e-40	5.5915	6.1949	4.72754	1.27742	1.74618	1.39108
ENSG00000179915	NRXN1	2	protein_coding	24320	1.77667	9.26261e-43	6.65238e-40	0.194758	0.26622	0.241117	0.763407	0.887199	0.749132
ENSG00000132481	TRIM47	17	protein_coding	3142	-1.90787	1.96256e-42	1.39232e-39	11.1066	7.96938	9.12674	2.34713	2.43166	2.75028
ENSG00000101057	MYBL2	20	protein_coding	2777	-0.935768	2.45711e-42	1.72217e-39	212.651	190.73	190.149	106.388	100.498	103.388
ENSG00000118194	TNNT2	1	protein_coding	7259	-2.40333	5.8056e-42	4.02065e-39	1.15147	1.28953	1.34965	0.222793	0.311859	0.178565
ENSG00000081320	STK17B	2	protein_coding	6580	-1.34427	7.79471e-42	5.3347e-39	5.6634	6.18828	5.21666	2.15306	2.37603	2.1888
ENSG00000165801	ARHGEF40	14	protein_coding	8189	-1.12813	1.05185e-41	7.11516e-39	10.7429	9.56375	10.9246	4.66078	5.07098	4.56392
ENSG00000015592	STMN4	8	protein_coding	3294	-1.7468	1.36312e-41	9.11476e-39	4.50407	5.18616	4.55904	1.33544	1.50335	1.39913
ENSG00000189060	H1F0	22	protein_coding	2344	-0.841728	1.50966e-41	9.97985e-39	176.722	179.772	169.23	101.699	93.8917	97.6947
ENSG00000166881	NEMP1	12	protein_coding	5708	-1.1447	2.06623e-41	1.35057e-38	14.0456	13.7617	15.485	6.11994	7.0768	6.39625
ENSG00000111817	DSE	6	protein_coding	15016	1.37365	3.86133e-41	2.49588e-38	0.770022	0.76364	0.919138	2.09803	2.25666	2.00938
ENSG00000111341	MGP	12	protein_coding	2639	2.08428	8.09365e-41	5.17406e-38	1.26693	1.27103	1.19231	6.15279	4.98607	4.66614
ENSG00000166922	SCG5	15	protein_coding	2196	1.22357	4.57421e-40	2.89239e-37	7.48564	7.92133	7.22933	18.8532	16.7516	17.183
ENSG00000126522	ASL	7	protein_coding	3195	-1.14918	1.27634e-39	7.98384e-37	14.7157	13.5014	13.3175	6.11468	6.04473	6.58132
ENSG00000135916	ITM2C	2	protein_coding	2611	0.882348	1.36751e-39	8.46315e-37	231.586	207.636	213.111	417.45	397.69	387.416
ENSG00000067715	SYT1	12	protein_coding	6494	-0.974939	1.53354e-39	9.39073e-37	25.8711	28.2401	29.1377	13.5875	13.9112	14.8591
ENSG00000102996	MMP15	16	protein_coding	4419	-0.975887	1.75161e-39	1.06144e-36	18.7259	17.5817	17.4127	8.69561	9.49327	9.14198
ENSG00000146007	ZMAT2	5	protein_coding	1812	-0.935887	5.89554e-39	3.53574e-36	58.8911	61.4746	55.686	30.5243	31.6627	29.806
ENSG00000100034	PPM1F	22	protein_coding	10083	-0.868802	6.54371e-39	3.88443e-36	9.25687	8.85811	9.07816	5.02354	4.9253	4.94217
ENSG00000196562	SULF2	20	protein_coding	6657	-0.790602	7.41327e-39	4.35616e-36	53.5933	50	51.4236	29.9691	30.5311	29.1204
ENSG00000076554	TPD52	8	protein_coding	8197	-1.12588	1.12637e-38	6.55257e-36	5.06455	4.82479	4.75466	2.17817	2.38199	2.15235
ENSG00000177335	C8orf31	8	processed_transcript	2929	2.03862	1.20884e-38	6.96265e-36	0.998802	1.78435	1.09868	5.389	4.78223	5.6547
ENSG00000242498	ARPIN	15	protein_coding	8594	-1.58943	1.29422e-38	7.38136e-36	2.08299	2.20565	2.35488	0.812954	0.790243	0.594928
ENSG00000171310	CHST11	12	protein_coding	6492	-0.97126	4.44044e-38	2.50794e-35	8.7551	8.80747	9.30798	4.65346	4.58763	4.45912
ENSG00000177697	CD151	11	protein_coding	3938	-0.980455	5.60146e-38	3.13326e-35	13.4604	13.232	12.9113	6.88297	6.57492	6.60135
ENSG00000079435	LIPE	19	protein_coding	5206	-1.68796	6.98125e-38	3.86788e-35	3.43857	3.11663	2.84344	1.01894	0.828916	1.06509
ENSG00000164107	HAND2	4	protein_coding	3601	-0.734937	7.39877e-38	4.06053e-35	291.307	290.382	274.112	173.968	172.153	168.06
ENSG00000168243	GNG4	1	protein_coding	5401	-0.801341	1.26598e-37	6.8829e-35	38.2771	37.3346	35.6036	21.4037	20.9309	21.4794
ENSG00000117971	CHRNB4	15	protein_coding	4976	-0.914056	1.44645e-37	7.7913e-35	19.6533	18.1532	18.6684	10.0493	9.61062	10.3184
ENSG00000167900	TK1	17	protein_coding	1861	-0.831779	1.81471e-37	9.68524e-35	121.493	111.79	111.706	64.2382	65.3833	64.2337
ENSG00000076356	PLXNA2	1	protein_coding	13781	-1.01786	1.84242e-37	9.74374e-35	7.90001	7.04716	8.11584	3.94309	3.78331	3.66301
ENSG00000124067	SLC12A4	16	protein_coding	8298	-1.58212	2.05319e-37	1.07606e-34	2.55182	2.09632	2.43888	0.795178	0.869584	0.702931
ENSG00000128228	SDF2L1	22	protein_coding	1099	-0.871988	3.15262e-37	1.63751e-34	101.091	98.5184	98.9712	55.1543	56.5817	51.3712
ENSG00000139722	VPS37B	12	protein_coding	5953	-1.05263	4.23435e-37	2.1799e-34	8.20222	7.94076	7.35179	3.75991	3.79088	3.77416
ENSG00000182253	SYNM	15	protein_coding	7819	-0.968576	5.78067e-37	2.94986e-34	8.92618	9.60728	9.63977	4.53385	4.9219	4.94566
ENSG00000169105	CHST14	15	protein_coding	3574	-1.07758	1.00724e-36	5.09523e-34	16.0786	15.3436	14.5665	7.63828	7.50187	6.62892
ENSG00000162073	PAQR4	16	protein_coding	2972	-0.909951	1.21915e-36	6.11404e-34	41.1787	36.9818	38.6192	21.3529	20.6374	20.1593
ENSG00000144619	CNTN4	3	protein_coding	9120	1.31562	1.24463e-36	6.18848e-34	1.06926	1.06915	1.12129	2.51809	2.8468	2.7636
ENSG00000258727	AL135999.1	14	antisense	3243	2.48025	2.02552e-36	9.98582e-34	0.300698	0.360803	0.551278	2.25408	2.11597	2.44257
ENSG00000135318	NT5E	6	protein_coding	4533	1.01116	3.19277e-36	1.56081e-33	8.31306	7.98468	8.31385	17.0109	15.2161	17.3952
ENSG00000188191	PRKAR1B	7	protein_coding	4491	1.13855	3.28106e-36	1.5906e-33	3.42767	3.24806	3.71014	7.50468	7.86036	7.53626
ENSG00000277734	TRAC	14	TR_C_gene	976	2.16173	6.80991e-36	3.27405e-33	3.497	1.91817	2.49119	11.6654	13.6268	10.4771
ENSG00000115556	PLCD4	2	protein_coding	5867	1.17149	6.8702e-36	3.27596e-33	3.30049	3.40369	2.96188	6.90233	7.04177	7.8308
ENSG00000242265	PEG10	7	protein_coding	6689	0.868197	9.11011e-36	4.30871e-33	35.7488	40.8045	40.1338	69.5643	70.9548	72.4528
ENSG00000186897	C1QL4	12	protein_coding	2071	-1.46266	1.25313e-35	5.87899e-33	10.46	10.584	9.25406	4.15441	3.21094	3.58145
ENSG00000110881	ASIC1	12	protein_coding	5745	0.898206	1.64727e-35	7.66625e-33	14.9372	13.1163	13.4061	26.1801	25.1573	25.9717
ENSG00000101871	MID1	X	protein_coding	9295	1.35413	1.81898e-35	8.39822e-33	0.981683	1.00706	1.16942	2.57508	2.92258	2.58761
ENSG00000102007	PLP2	X	protein_coding	1279	-0.87246	1.87003e-35	8.56591e-33	104.237	97.3392	95.4981	55.5859	51.8268	54.839
ENSG00000078687	TNRC6C	17	protein_coding	11111	0.953698	2.14684e-35	9.75707e-33	2.48878	2.30275	2.43285	4.62862	4.61604	4.7636
ENSG00000139793	MBNL2	13	protein_coding	4908	1.23091	2.50865e-35	1.1313e-32	2.07204	2.25688	2.40412	5.27221	5.2034	5.32603
ENSG00000179151	EDC3	15	protein_coding	5103	-0.926458	4.09237e-35	1.83131e-32	21.6348	18.9702	19.9975	10.6105	10.5775	10.7107
ENSG00000164318	EGFLAM	5	protein_coding	5724	1.45042	4.50673e-35	2.00133e-32	1.19255	1.2265	1.02445	3.28875	3.07741	3.03193
ENSG00000116670	MAD2L2	1	protein_coding	3324	-1.35714	5.8523e-35	2.57918e-32	8.27724	7.39222	6.86289	3.07492	2.83058	2.88132
ENSG00000166147	FBN1	15	protein_coding	16057	1.76816	6.16825e-35	2.69798e-32	0.438133	0.417791	0.619053	1.45842	1.76671	1.81632
ENSG00000129675	ARHGEF6	X	protein_coding	6434	1.03343	1.25279e-34	5.4388e-32	4.23297	4.43737	4.83488	8.64679	9.4229	9.59182
ENSG00000139352	ASCL1	12	protein_coding	2472	-0.786301	1.44071e-34	6.20828e-32	93.8871	96.718	93.5265	51.9195	56.4916	56.3681
ENSG00000188549	C15orf52	15	protein_coding	7510	1.27274	1.57961e-34	6.75679e-32	1.69731	1.84887	1.51403	4.35	3.77737	4.07521
ENSG00000004059	ARF5	7	protein_coding	1871	-0.807762	2.15114e-34	9.13432e-32	60.4963	62.6629	59.4339	35.8198	34.5965	33.8311
ENSG00000244879	GABPB1.AS1	15	antisense	17179	1.00293	2.46235e-34	1.038e-31	2.23005	2.1841	2.38941	4.63175	4.19625	4.81222
ENSG00000272398	CD24	6	protein_coding	3097	0.799494	4.80365e-34	2.01041e-31	27.6189	27.2528	29.7177	49.4419	48.152	49.6662
ENSG00000101224	CDC25B	20	protein_coding	4314	-0.80258	5.03508e-34	2.09222e-31	77.8245	70.5015	70.4177	41.4172	42.0786	41.9315
ENSG00000139117	CPNE8	12	protein_coding	5178	0.91326	5.96586e-34	2.4614e-31	8.0174	8.96356	8.99076	15.7915	16.6543	16.4522
ENSG00000146592	CREB5	7	protein_coding	11674	-2.14047	9.96071e-34	4.08067e-31	0.835329	0.708291	0.67383	0.205031	0.133318	0.160382
ENSG00000164211	STARD4	5	protein_coding	5684	-0.909671	1.21039e-33	4.92401e-31	19.742	21.9168	22.5204	11.5746	11.4752	11.0982
ENSG00000135454	B4GALNT1	12	protein_coding	8003	-1.31638	1.43004e-33	5.77714e-31	5.30046	4.52263	5.13798	2.25522	2.01543	1.72763
ENSG00000170846	AC093323.1	4	lincRNA	2597	-1.25124	1.44058e-33	5.7796e-31	9.49469	9.61177	8.89422	3.6617	3.78641	4.32568
ENSG00000108840	HDAC5	17	protein_coding	7618	-0.872931	1.72453e-33	6.87142e-31	12.6179	11.6527	11.7809	6.84434	6.35185	6.48462
ENSG00000169813	HNRNPF	10	protein_coding	3253	-0.757246	1.9332e-33	7.65046e-31	82.2664	84.0004	80.5469	48.3237	50.9534	46.731
ENSG00000086062	B4GALT1	9	protein_coding	4901	-1.01946	4.76418e-33	1.87265e-30	8.4279	8.3242	8.82771	4.0654	4.50355	4.05532
ENSG00000184897	H1FX	3	protein_coding	1507	-1.01702	5.28487e-33	2.06337e-30	454.072	380.969	374.452	195.487	193.781	208.436
ENSG00000154556	SORBS2	4	protein_coding	16730	1.15873	6.28781e-33	2.43858e-30	1.09915	1.13302	1.37638	2.80723	2.63014	2.62134
ENSG00000169504	CLIC4	1	protein_coding	4495	-0.942397	7.33909e-33	2.82745e-30	37.5468	43.2284	40.1707	21.1844	19.6413	22.092
ENSG00000171298	GAA	17	protein_coding	5156	0.946752	9.90709e-33	3.79168e-30	11.8207	9.93981	10.9986	21.8185	20.6769	20.6984
ENSG00000187867	PALM3	19	protein_coding	2533	-1.76502	1.30529e-32	4.96299e-30	4.17982	4.18822	4.60182	1.5068	1.03336	1.25089
ENSG00000245870	LINC00682	4	lincRNA	3082	-1.18708	1.39979e-32	5.28777e-30	22.9846	24.8038	20.7899	11.1455	8.97489	9.95356
ENSG00000131143	COX4I1	16	protein_coding	4792	-0.828502	2.00072e-32	7.50902e-30	142.594	143.119	126.533	79.8231	76.6631	75.633
ENSG00000131153	GINS2	16	protein_coding	3264	-1.04471	2.74461e-32	1.02349e-29	42.9152	45.0014	37.0923	21.1075	19.0513	20.4076
ENSG00000101144	BMP7	20	protein_coding	5418	-1.17755	2.78472e-32	1.03183e-29	7.19943	6.42128	7.00863	2.68646	3.10758	3.34937
ENSG00000138030	KHK	2	protein_coding	3060	-1.27511	3.41292e-32	1.2566e-29	10.175	8.46335	8.7637	4.0167	3.72211	3.57704
ENSG00000103257	SLC7A5	16	protein_coding	4745	-0.885489	4.00593e-32	1.46567e-29	173.424	148.367	159.104	88.7529	89.1708	82.392
ENSG00000180875	GREM2	1	protein_coding	4170	2.28793	4.76822e-32	1.73367e-29	0.367482	0.318008	0.411578	2.07877	1.62862	1.67509
ENSG00000164938	TP53INP1	8	protein_coding	5676	1.70622	6.01555e-32	2.17359e-29	0.724034	0.604694	0.516558	1.9717	2.11881	1.9538
ENSG00000178965	ERICH3	1	protein_coding	8779	2.65307	6.90954e-32	2.48121e-29	0.0952106	0.106626	0.138478	0.81056	0.765532	0.574188
ENSG00000166426	CRABP1	15	protein_coding	993	-1.0602	7.78881e-32	2.77979e-29	151.725	122.232	131.285	67.4262	63.6903	63.2366
ENSG00000143515	ATP8B2	1	protein_coding	7572	-0.898261	7.91711e-32	2.80835e-29	16.8709	15.4528	14.563	8.50915	8.27767	8.369
ENSG00000132612	VPS4A	16	protein_coding	5670	-0.864626	8.94245e-32	3.15284e-29	11.9776	11.4326	11.0736	6.44619	6.2259	6.26131
ENSG00000168539	CHRM1	11	protein_coding	3250	-1.268	9.85705e-32	3.45436e-29	8.65859	7.46453	7.63526	3.36388	2.96033	3.54518
ENSG00000175274	TP53I11	11	protein_coding	7345	-1.22695	1.26874e-31	4.41962e-29	10.5738	8.4537	8.70409	4.26276	3.67923	3.90205
ENSG00000121413	ZSCAN18	19	protein_coding	8307	1.18927	1.47097e-31	5.09359e-29	1.74409	1.34282	1.54955	3.62894	3.53418	3.4415
ENSG00000108091	CCDC6	10	protein_coding	7345	-1.18346	1.76697e-31	6.08237e-29	4.533	4.8853	5.42302	2.14019	2.04187	2.35299
ENSG00000183087	GAS6	13	protein_coding	6006	-1.00016	2.68593e-31	9.19125e-29	7.376	6.80568	7.13213	3.80213	3.47473	3.36916
ENSG00000171302	CANT1	17	protein_coding	4421	-1.03426	3.12491e-31	1.06309e-28	25.9334	21.4555	22.2574	11.5304	11.6492	10.8318
ENSG00000272168	CASC15	6	lincRNA	13289	1.1051	6.41502e-31	2.16969e-28	0.938232	0.92158	1.05473	2.09321	2.11341	2.07001
ENSG00000100097	LGALS1	22	protein_coding	1099	-0.838477	7.51867e-31	2.52827e-28	299.724	262.763	271.797	162.284	151.528	152.738
ENSG00000188760	TMEM198	2	protein_coding	2578	-0.868689	7.7381e-31	2.5871e-28	34.476	32.4368	32.0666	18.7697	16.8763	18.5475
ENSG00000177606	JUN	1	protein_coding	3540	-0.72127	8.16859e-31	2.71542e-28	36.8343	38.0773	37.1902	23.1349	22.6818	22.1527
ENSG00000137691	C11orf70	11	protein_coding	2647	2.67505	1.18253e-30	3.90866e-28	0.28946	0.412572	0.270162	1.78405	2.19152	2.25801
ENSG00000070756	PABPC1	8	protein_coding	4752	0.587116	1.41732e-30	4.65826e-28	208.099	210.559	211.27	316.154	311.02	319.126
ENSG00000177082	WDR73	15	protein_coding	9626	0.87184	1.4671e-30	4.79479e-28	3.04639	2.87679	3.02361	5.4838	5.32816	5.57329
ENSG00000139329	LUM	12	protein_coding	3008	1.08565	1.83361e-30	5.95914e-28	5.74279	6.30164	7.03706	12.9466	14.2286	13.3346
ENSG00000143324	XPR1	1	protein_coding	8903	0.842983	2.18738e-30	7.06938e-28	10.1474	11.8634	11.3577	20.0472	19.8173	19.9623
ENSG00000075461	CACNG4	17	protein_coding	3380	0.778513	4.50849e-30	1.44904e-27	24.5646	22.2939	22.8076	40.4217	40.4576	38.6688
ENSG00000006756	ARSD	X	protein_coding	7030	1.39138	4.96127e-30	1.58581e-27	0.891736	0.865495	1.02741	2.51215	2.19374	2.61208
ENSG00000076706	MCAM	11	protein_coding	7422	-1.38477	5.57554e-30	1.77241e-27	4.81444	4.21453	4.18164	1.44685	2.03022	1.5912
ENSG00000162951	LRRTM1	2	protein_coding	5044	-0.896749	5.98749e-30	1.89302e-27	10.5089	9.83575	10.1512	5.56612	5.16128	5.65355
ENSG00000100600	LGMN	14	protein_coding	3899	-0.856666	6.44506e-30	2.02667e-27	16.0246	15.305	14.948	8.71051	8.67281	8.16339
ENSG00000109756	RAPGEF2	4	protein_coding	12005	0.79597	6.62331e-30	2.07153e-27	3.71916	3.99612	3.88981	6.59025	6.89459	6.65828
ENSG00000187713	TMEM203	9	protein_coding	1557	-0.84071	6.66697e-30	2.07403e-27	42.6785	41.8835	40.5096	22.8098	22.5815	24.4663
ENSG00000214595	EML6	2	protein_coding	14426	1.00918	6.76535e-30	2.09345e-27	3.25917	3.37415	3.8864	6.87439	7.601	6.70396
ENSG00000164116	GUCY1A3	4	protein_coding	5766	1.21542	1.25062e-29	3.84939e-27	4.42136	4.8838	5.92831	10.8827	12.2445	12.2642
ENSG00000178531	CTXN1	19	protein_coding	1274	0.859647	1.57521e-29	4.82295e-27	74.3018	68.6988	65.4495	132.325	118.831	127.122
ENSG00000160888	IER2	19	protein_coding	3072	-0.845962	1.94633e-29	5.92804e-27	74.3934	73.765	64.9472	40.9999	38.7798	38.7483
ENSG00000109062	SLC9A3R1	17	protein_coding	2315	-0.800301	2.15782e-29	6.53797e-27	48.5626	46.1294	46.4286	27.4968	28.2056	25.3206
ENSG00000163349	HIPK1	1	protein_coding	9280	-0.991321	2.37912e-29	7.17115e-27	7.34075	7.44751	7.86013	3.34604	4.05554	4.00408
ENSG00000164683	HEY1	8	protein_coding	3232	0.850257	4.32393e-29	1.2966e-26	13.0387	14.433	12.9438	24.8592	24.6244	23.3057
ENSG00000155366	RHOC	1	protein_coding	4028	-0.916772	5.84392e-29	1.74341e-26	15.8919	15.0666	14.345	7.50007	7.99111	8.52767
ENSG00000104722	NEFM	8	protein_coding	4381	0.676739	6.33544e-29	1.8804e-26	147.481	159.875	148.508	245.899	246.334	236.416
ENSG00000153094	BCL2L11	2	protein_coding	6658	0.953785	6.57213e-29	1.94075e-26	2.97115	2.96416	2.9	5.80054	5.4189	5.8946
ENSG00000149503	INCENP	11	protein_coding	4473	-0.730638	7.08186e-29	2.08071e-26	22.3928	23.0546	22.0946	13.7971	13.2377	13.6521
ENSG00000128285	MCHR1	22	protein_coding	2961	-1.09135	9.76113e-29	2.85349e-26	8.7274	9.06245	8.28387	4.32578	3.91823	3.96415
ENSG00000197150	ABCB8	7	protein_coding	9336	-0.989584	1.01483e-28	2.95182e-26	4.64811	4.34478	4.55757	2.44597	2.31871	2.05174
ENSG00000185813	PCYT2	17	protein_coding	6897	-0.907632	1.08835e-28	3.14993e-26	8.90754	8.426	7.84898	4.66159	4.41055	4.34345
ENSG00000132639	SNAP25	20	protein_coding	3357	0.802585	1.17379e-28	3.38039e-26	11.0385	11.6416	11.695	19.6171	19.7457	20.5931
ENSG00000168003	SLC3A2	11	protein_coding	5178	-0.752585	1.68852e-28	4.83882e-26	66.9507	61.6452	60.6151	39.0414	37.0521	36.2004
ENSG00000182836	PLCXD3	5	protein_coding	7731	1.1509	2.04786e-28	5.83981e-26	1.34246	1.58413	1.332	3.07092	3.31252	3.0552
ENSG00000163975	MELTF	3	protein_coding	8393	-1.29097	2.60837e-28	7.40191e-26	2.04158	1.96106	1.91709	0.770762	0.733309	0.918053
ENSG00000170779	CDCA4	14	protein_coding	2513	-0.802938	2.84512e-28	8.03457e-26	37.9732	36.2557	35.8839	22.3185	19.959	20.8039
ENSG00000063660	GPC1	2	protein_coding	6516	-1.23883	3.09864e-28	8.70822e-26	11.4167	9.14614	10.9309	5.06322	3.98446	4.28797
ENSG00000144278	GALNT13	2	protein_coding	6520	1.05578	3.38698e-28	9.47281e-26	1.94434	2.04585	2.00716	4.0084	4.09052	4.3737
ENSG00000175906	ARL4D	17	protein_coding	1612	-0.808969	3.73892e-28	1.04071e-25	52.0248	50.4229	50.2179	31.0609	27.6478	28.3668
ENSG00000100889	PCK2	14	protein_coding	4189	-0.820279	3.8854e-28	1.07633e-25	30.8116	28.1744	27.5702	17.1107	15.7226	16.1764
ENSG00000124788	ATXN1	6	protein_coding	16487	1.13382	4.18951e-28	1.15507e-25	0.929459	1.13079	1.16244	2.16981	2.48011	2.41974
ENSG00000213551	DNAJC9	10	protein_coding	3955	-0.865402	4.69005e-28	1.28698e-25	17.1539	19.3485	19.2386	10.2719	9.90942	10.3966
ENSG00000135451	TROAP	12	protein_coding	3954	-0.74387	4.92795e-28	1.34591e-25	31.7444	29.1584	29.9503	18.4221	17.659	18.1759
ENSG00000171617	ENC1	5	protein_coding	5858	0.745703	5.38316e-28	1.46336e-25	16.9796	17.7104	18.5677	31.0972	29.2731	28.9127
ENSG00000159248	GJD2	15	protein_coding	2889	1.49775	6.47853e-28	1.7489e-25	1.37428	1.45805	1.41093	4.03053	3.91794	4.03802
ENSG00000022355	GABRA1	5	protein_coding	6935	-1.44553	6.49366e-28	1.7489e-25	1.77777	2.15963	2.04172	0.746245	0.673259	0.768399
ENSG00000260267	AC026471.1	16	antisense	3026	1.29953	6.58988e-28	1.76663e-25	2.20979	2.6294	2.67047	6.69134	5.72772	6.02078
ENSG00000067057	PFKP	10	protein_coding	4836	-0.973292	1.45141e-27	3.87314e-25	33.0989	30.6635	31.645	17.7108	14.0872	16.7818
ENSG00000180694	TMEM64	8	protein_coding	5870	1.04351	1.5809e-27	4.19285e-25	3.28693	3.60128	3.39894	6.82166	7.79742	6.57549
ENSG00000159082	SYNJ1	21	protein_coding	8070	0.99237	1.58563e-27	4.19285e-25	2.03698	2.3392	2.44576	4.50506	4.42693	4.63122
ENSG00000146648	EGFR	7	protein_coding	12521	0.68105	1.75412e-27	4.61739e-25	11.5989	11.6002	12.3479	18.3928	19.3794	19.2322
ENSG00000187634	SAMD11	1	protein_coding	4166	-0.966125	1.92372e-27	5.0394e-25	15.4825	13.7998	14.3676	7.67088	6.69055	7.9859
ENSG00000008853	RHOBTB2	8	protein_coding	6580	0.779781	1.93177e-27	5.0394e-25	14.4708	12.993	13.2808	22.5924	24.4483	22.9495
ENSG00000166736	HTR3A	11	protein_coding	2772	-1.02633	2.2433e-27	5.82596e-25	28.8468	23.3285	25.2303	12.2052	12.4541	13.3787
ENSG00000137825	ITPKA	15	protein_coding	2092	-1.76435	2.54853e-27	6.58927e-25	4.26184	4.36264	3.86273	1.02045	1.14975	1.51458
ENSG00000118242	MREG	2	protein_coding	3056	0.921655	2.57936e-27	6.63946e-25	8.4333	9.16361	9.21978	17.3791	15.6719	17.7201
ENSG00000124608	AARS2	6	protein_coding	4298	-0.789719	3.37475e-27	8.64857e-25	20.6468	20.3998	22.179	11.7851	12.7726	12.0298
ENSG00000101187	SLCO4A1	20	protein_coding	4051	-1.04536	3.4385e-27	8.77329e-25	18.8795	15.1929	17.0703	8.75097	8.295	7.73265
ENSG00000166847	DCTN5	16	protein_coding	12740	-0.704424	3.93696e-27	1.00013e-24	11.8041	11.162	11.8887	7.07326	7.37418	6.94678
ENSG00000100228	RAB36	22	protein_coding	4107	0.974331	4.75796e-27	1.20343e-24	4.88447	4.99524	4.37045	8.91517	9.2154	9.87154
ENSG00000215386	MIR99AHG	21	lincRNA	6171	1.49449	4.95692e-27	1.24833e-24	0.654669	0.632033	0.660536	1.90789	1.79982	1.78541
ENSG00000109132	PHOX2B	4	protein_coding	3092	-0.690055	6.18965e-27	1.55205e-24	50.4838	50.7339	50.7891	30.4202	30.7729	33.0479
ENSG00000131437	KIF3A	5	protein_coding	6860	0.985489	6.8779e-27	1.71723e-24	2.59935	2.87688	3.22116	5.75232	5.70277	5.76301
ENSG00000031081	ARHGAP31	3	protein_coding	9384	0.937232	1.12118e-26	2.78734e-24	2.4198	2.24441	2.50718	4.35679	4.9077	4.4892
ENSG00000135776	ABCB10	1	protein_coding	4256	-1.01378	1.15834e-26	2.86745e-24	6.84107	6.59821	7.27551	3.46554	3.19142	3.60395
ENSG00000106012	IQCE	7	protein_coding	9240	0.844226	1.17423e-26	2.89447e-24	3.33196	3.37686	3.14218	5.71989	5.7498	6.21917
ENSG00000105204	DYRK1B	19	protein_coding	3192	0.985247	1.27789e-26	3.1367e-24	7.39752	6.47602	7.1691	14.6525	12.6992	14.3481
ENSG00000164929	BAALC	8	protein_coding	3997	-0.845758	1.59551e-26	3.89987e-24	15.8409	14.3248	14.8319	8.01141	8.77875	8.26951
ENSG00000165934	CPSF2	14	protein_coding	13595	-0.940033	1.68399e-26	4.09892e-24	5.50781	5.95011	6.44895	2.85502	3.25226	3.23111
ENSG00000137193	PIM1	6	protein_coding	2977	-0.962017	2.21817e-26	5.37665e-24	18.2033	15.25	16.1184	8.5616	8.62607	8.27272
ENSG00000166848	TERF2IP	16	protein_coding	3379	-0.716096	2.35327e-26	5.68047e-24	44.4849	48.5024	45.671	28.9277	28.3057	27.1295
ENSG00000156475	PPP2R2B	5	protein_coding	13206	1.10385	2.5726e-26	6.18424e-24	0.98105	0.968719	0.996378	2.24843	1.88027	2.20298
ENSG00000164953	TMEM67	8	protein_coding	8281	1.3807	2.66051e-26	6.36923e-24	0.571973	0.565189	0.613131	1.52331	1.56334	1.47832
ENSG00000089685	BIRC5	17	protein_coding	3815	-0.636119	2.84596e-26	6.78527e-24	74.7485	70.9104	72.7489	48.3098	46.0063	46.2081
ENSG00000153317	ASAP1	8	protein_coding	8280	0.73364	3.20037e-26	7.59911e-24	11.6848	12.9444	12.9118	21.4696	20.2746	20.6554
ENSG00000119283	TRIM67	1	protein_coding	9326	0.954238	3.57173e-26	8.44643e-24	2.68879	2.39219	2.99819	5.32032	5.09752	5.25839
ENSG00000067369	TP53BP1	15	protein_coding	12991	0.665659	3.95584e-26	9.31688e-24	7.75846	7.62582	8.15248	12.22	12.6882	12.4389
ENSG00000118515	SGK1	6	protein_coding	9992	0.835144	4.89021e-26	1.14711e-23	2.73264	2.83387	2.96296	5.30236	4.97015	4.93673
ENSG00000187240	DYNC2H1	11	protein_coding	14284	1.09239	5.3381e-26	1.24714e-23	0.67782	0.748163	0.811041	1.5534	1.64922	1.56788
ENSG00000107798	LIPA	10	protein_coding	4910	0.754291	6.59922e-26	1.53561e-23	8.93734	8.83321	8.95718	15.3227	14.3071	15.4583
ENSG00000002330	BAD	11	protein_coding	1708	-0.949283	6.72566e-26	1.5588e-23	26.1408	22.5157	24.2839	12.8395	11.8872	13.07
ENSG00000250510	GPR162	12	protein_coding	3295	-1.02085	8.01788e-26	1.85092e-23	9.40706	9.75365	9.98343	5.39902	4.50867	4.41466
ENSG00000116017	ARID3A	19	protein_coding	7210	-0.848193	8.60048e-26	1.97571e-23	7.23596	6.79438	6.59574	3.76835	3.68925	4.00507
ENSG00000204852	TCTN1	12	protein_coding	9605	1.04165	8.62638e-26	1.97571e-23	1.47939	1.34002	1.66029	3.1722	2.924	3.14136
ENSG00000143850	PLEKHA6	1	protein_coding	8251	0.661186	1.02405e-25	2.33619e-23	9.78422	9.55807	10.1838	15.5473	15.5531	15.6049
ENSG00000179262	RAD23A	19	protein_coding	2449	-0.769613	1.14449e-25	2.60076e-23	126.368	111.386	113.823	72.2712	66.8147	67.1303
ENSG00000238227	TMEM250	9	protein_coding	3396	0.718683	1.16925e-25	2.64669e-23	31.9558	28.5745	30.4704	50.7272	48.2871	50.8066
ENSG00000125148	MT2A	16	protein_coding	1299	-1.4391	1.19458e-25	2.69354e-23	8.68671	10.3887	8.97338	3.33659	3.26759	3.71421
ENSG00000188818	ZDHHC11	5	protein_coding	6953	1.62015	1.32657e-25	2.97961e-23	0.550985	0.314131	0.473111	1.36767	1.35321	1.43961
ENSG00000176978	DPP7	9	protein_coding	2820	-0.759747	1.50873e-25	3.37573e-23	73.3843	65.2259	65.3496	39.0893	39.9624	41.4449
ENSG00000153956	CACNA2D1	7	protein_coding	9010	1.10503	1.56263e-25	3.48293e-23	4.62302	5.80929	6.34955	11.5595	12.437	12.0925
ENSG00000152207	CYSLTR2	13	protein_coding	5372	-0.82649	1.59651e-25	3.54487e-23	8.07795	8.16067	8.47971	4.6362	4.49059	4.81238
ENSG00000171680	PLEKHG5	1	protein_coding	7053	1.53599	2.1966e-25	4.85874e-23	0.681435	0.420277	0.588073	1.61427	1.54466	1.78676
ENSG00000168936	TMEM129	4	protein_coding	3442	-0.871638	2.52213e-25	5.5528e-23	25.053	22.6629	23.4771	13.795	11.7357	13.3688
ENSG00000172216	CEBPB	20	protein_coding	1956	-0.761435	2.52947e-25	5.5528e-23	33.3672	30.947	32.6848	19.1491	19.3133	18.776
ENSG00000252481	SCARNA13	14	scaRNA	275	2.18173	2.56608e-25	5.612e-23	5.06578	3.97119	5.72094	25.6408	18.2646	23.5674
ENSG00000171604	CXXC5	5	protein_coding	3852	-0.72302	2.62791e-25	5.7257e-23	25.9306	26.0424	24.4313	15.8198	14.7657	15.6847
ENSG00000105520	PLPPR2	19	protein_coding	3273	0.750797	3.14454e-25	6.82576e-23	22.1754	19.6384	21.3465	35.3394	34.4098	36.6107
ENSG00000143013	LMO4	1	protein_coding	5833	0.911812	3.68635e-25	7.9721e-23	5.57666	5.61672	4.80586	9.47117	10.0178	10.6171
ENSG00000102098	SCML2	X	protein_coding	4203	-1.13317	3.78454e-25	8.15415e-23	5.51867	5.84624	6.04013	2.24715	2.74355	2.96407
ENSG00000186469	GNG2	14	protein_coding	6379	0.749496	4.31171e-25	9.2557e-23	12.9285	14.344	14.327	22.209	23.6883	24.0339
ENSG00000184564	SLITRK6	13	protein_coding	4318	2.13041	4.44842e-25	9.51406e-23	0.306493	0.343239	0.298104	1.19852	1.40897	1.56764
ENSG00000213468	FIRRE	X	lincRNA	4212	1.24051	5.17448e-25	1.10264e-22	1.53796	1.48159	1.54501	3.85499	3.4599	3.47064
ENSG00000144485	HES6	2	protein_coding	2037	-1.08752	5.76918e-25	1.22488e-22	27.9712	25.236	25.3468	10.8611	11.7732	14.3881
ENSG00000047346	FAM214A	15	protein_coding	9832	1.16369	7.6454e-25	1.61732e-22	0.899728	1.04727	1.011	2.14493	2.43917	2.03612
ENSG00000115275	MOGS	2	protein_coding	3234	-1.02171	8.8433e-25	1.86395e-22	20.9997	16.5225	17.8669	8.9614	9.03431	9.3076
ENSG00000096093	EFHC1	6	protein_coding	22736	1.27076	1.14541e-24	2.40552e-22	0.27879	0.257319	0.314531	0.68571	0.625413	0.747479
ENSG00000164506	STXBP5	6	protein_coding	10504	0.924782	1.21354e-24	2.53945e-22	2.64586	3.15617	2.94789	5.15476	5.86609	5.58047
ENSG00000114446	IFT57	3	protein_coding	3766	0.850329	1.39839e-24	2.91577e-22	5.9371	6.64891	6.39922	11.4401	11.778	10.9757
ENSG00000100554	ATP6V1D	14	protein_coding	4251	-0.923608	1.40881e-24	2.927e-22	9.96235	11.065	10.6317	5.90443	5.77462	4.98032
ENSG00000144730	IL17RD	3	protein_coding	9561	1.25562	1.51404e-24	3.13443e-22	0.750383	0.611904	0.890064	1.73211	1.79799	1.87541
ENSG00000166908	PIP4K2C	12	protein_coding	3299	-1.03263	1.63237e-24	3.36743e-22	9.1634	7.99208	9.45108	4.11789	4.5461	4.36565
ENSG00000197106	SLC6A17	1	protein_coding	6644	1.15897	1.69042e-24	3.47486e-22	2.67338	2.13682	2.69084	5.54987	6.19695	5.03993
ENSG00000176788	BASP1	5	protein_coding	2217	-0.6073	2.35095e-24	4.81565e-22	214.807	231.976	227.502	145.837	146.337	150.422
ENSG00000183856	IQGAP3	1	protein_coding	6742	-0.918298	2.57882e-24	5.26387e-22	6.79808	6.35198	5.82319	3.53099	3.2633	3.23635
ENSG00000078699	CBFA2T2	20	protein_coding	9457	0.844993	3.14445e-24	6.39599e-22	4.28666	3.92626	4.46145	7.18931	7.46556	8.14002
ENSG00000144366	GULP1	2	protein_coding	11979	1.44956	3.23218e-24	6.55153e-22	0.598916	0.963755	0.961131	2.27352	2.41539	2.18818
ENSG00000159388	BTG2	1	protein_coding	2757	0.894875	3.4897e-24	7.04895e-22	12.9102	10.6101	11.2572	21.5399	20.7329	22.4889
ENSG00000145819	ARHGAP26	5	protein_coding	13347	-0.96593	3.62162e-24	7.29011e-22	2.09793	2.38453	2.37355	1.14869	1.14487	1.21395
ENSG00000139292	LGR5	12	protein_coding	5251	0.711252	4.03339e-24	8.06519e-22	12.562	13.6075	13.714	21.5346	21.1381	22.6141
ENSG00000169330	KIAA1024	15	protein_coding	6800	1.0318	4.0344e-24	8.06519e-22	1.99745	2.27134	2.24	4.26193	4.17177	4.87136
ENSG00000153774	CFDP1	16	protein_coding	3317	-0.810883	4.05734e-24	8.08328e-22	14.8465	14.6981	14.7465	8.85417	8.6163	7.7504
ENSG00000186567	CEACAM19	19	protein_coding	5203	2.42793	4.12953e-24	8.19901e-22	0.160649	0.224886	0.164932	0.783293	1.18291	1.01035
ENSG00000213694	S1PR3	9	protein_coding	8754	1.46001	5.15205e-24	1.01944e-21	0.827515	0.543562	0.906763	1.89917	2.15769	2.25396
ENSG00000111696	NT5DC3	12	protein_coding	8722	-1.33027	5.58158e-24	1.10069e-21	1.70902	1.75293	1.48402	0.608185	0.583985	0.776092
ENSG00000130522	JUND	19	protein_coding	1863	-0.821575	6.10191e-24	1.19923e-21	100.575	86.9659	94.1591	53.8563	49.2127	56.3568
ENSG00000130958	SLC35D2	9	protein_coding	2203	1.22397	6.40346e-24	1.25426e-21	2.94048	2.65566	3.53826	7.42923	7.22525	6.7337
ENSG00000101412	E2F1	20	protein_coding	2503	-0.757388	6.45124e-24	1.25938e-21	96.3698	84.9865	83.4542	50.9664	53.4461	52.2752
ENSG00000160188	RSPH1	21	protein_coding	2988	4.80504	6.71328e-24	1.30231e-21	0.0466228	0.0261063	0	0.801048	0.733949	0.747106
ENSG00000140365	COMMD4	15	protein_coding	6779	-0.702127	6.71592e-24	1.30231e-21	15.4228	14.913	14.315	9.39958	8.75551	9.28426
ENSG00000105928	DFNA5	7	protein_coding	8897	1.63289	7.18926e-24	1.38946e-21	0.250528	0.324402	0.450113	0.988856	1.06548	1.13315
ENSG00000182307	C8orf33	8	protein_coding	3378	-0.751236	7.45601e-24	1.43624e-21	26.2493	25.4245	23.6891	15.4927	14.9319	14.3255
ENSG00000182149	IST1	16	protein_coding	7806	-0.604145	8.07212e-24	1.54979e-21	23.2182	22.5942	22.5272	15.3645	14.8084	14.7787
ENSG00000163444	TMEM183A	1	protein_coding	4026	-0.646887	8.18045e-24	1.56543e-21	34.0314	36.0383	35.525	22.5274	23.0891	21.8038
ENSG00000131773	KHDRBS3	8	protein_coding	8645	0.713947	8.60651e-24	1.64156e-21	6.46188	6.15382	5.93105	9.83259	10.4908	10.1124
ENSG00000163590	PPM1L	3	protein_coding	12447	0.894693	8.66822e-24	1.64792e-21	2.47347	2.95176	3.08523	5.30638	5.20046	5.30525
ENSG00000198873	GRK5	10	protein_coding	7000	0.879594	9.08291e-24	1.72114e-21	2.99514	2.91964	2.75831	5.60955	5.0632	5.27741
ENSG00000067836	ROGDI	16	protein_coding	3683	-0.791414	9.9525e-24	1.87979e-21	13.2387	12.4961	12.3296	7.23658	7.56797	7.19527
ENSG00000234409	CCDC188	22	protein_coding	1598	1.29027	1.11491e-23	2.09899e-21	3.13838	3.27057	3.49056	7.89397	7.70296	8.65218
ENSG00000103021	CCDC113	16	protein_coding	5927	1.6194	1.12271e-23	2.10686e-21	0.517091	0.513281	0.434355	1.5062	1.31293	1.68881
ENSG00000108861	DUSP3	17	protein_coding	5012	-0.833162	1.20898e-23	2.26145e-21	11.5767	11.5794	13.0411	6.81492	6.45045	7.05459
ENSG00000157693	TMEM268	9	protein_coding	4792	-1.02172	1.33139e-23	2.48244e-21	6.27937	5.51834	6.68557	3.06441	3.12971	2.91532
ENSG00000111331	OAS3	12	protein_coding	8251	-0.682737	1.36941e-23	2.54519e-21	17.5086	16.9228	18.4001	11.0626	11.3433	10.508
ENSG00000162627	SNX7	1	protein_coding	2067	-0.906099	1.49505e-23	2.76745e-21	20.4886	23.7375	22.9031	12.2683	12.4579	11.0438
ENSG00000082781	ITGB5	3	protein_coding	6447	0.729384	1.49851e-23	2.76745e-21	22.0945	18.9478	19.9328	34.2666	33.5995	33.2635
ENSG00000163873	GRIK3	1	protein_coding	10111	-0.796491	1.6325e-23	3.00536e-21	4.45028	4.54409	4.80942	2.59119	2.60276	2.75625
ENSG00000189067	LITAF	16	protein_coding	5060	-1.07335	1.65407e-23	3.03545e-21	3.8544	4.06985	3.74518	1.78984	1.74761	2.00664
ENSG00000130702	LAMA5	20	protein_coding	14291	-0.954418	1.72672e-23	3.15881e-21	2.81718	2.41806	2.62709	1.33536	1.46031	1.26477
ENSG00000024422	EHD2	19	protein_coding	3923	-0.885317	1.92185e-23	3.50476e-21	23.6147	20.7591	19.3955	11.9222	11.2706	11.3258
ENSG00000120645	IQSEC3	12	protein_coding	7686	1.49182	1.96973e-23	3.58085e-21	0.543751	0.345067	0.521033	1.39716	1.34381	1.25547
ENSG00000160753	RUSC1	1	protein_coding	5427	-0.729798	1.978e-23	3.58468e-21	12.4241	11.657	11.8198	6.96131	7.39109	7.31127
ENSG00000221829	FANCG	9	protein_coding	3614	-0.748467	2.19944e-23	3.97362e-21	23.9763	22.793	21.2913	13.4428	13.8589	13.2107
ENSG00000100030	MAPK1	22	protein_coding	11336	-0.617775	3.12706e-23	5.632e-21	10.1201	10.1498	10.1502	6.71667	6.47772	6.62561
ENSG00000144815	NXPE3	3	protein_coding	8635	-0.913105	3.43027e-23	6.15903e-21	6.93722	6.83847	8.00004	3.87316	4.12089	3.5693
ENSG00000171848	RRM2	2	protein_coding	4955	-0.617903	4.4612e-23	7.96857e-21	84.0634	82.508	76.9816	53.9976	52.9968	51.6942
ENSG00000012232	EXTL3	8	protein_coding	13220	-0.758973	4.46549e-23	7.96857e-21	12.9667	11.6477	13.3665	7.65809	7.70042	7.08675
ENSG00000166997	CNPY4	7	protein_coding	2475	-1.03192	4.93609e-23	8.78141e-21	8.10525	8.66728	8.20579	4.36495	3.97305	3.84061
ENSG00000164924	YWHAZ	8	protein_coding	8555	-0.563855	5.19686e-23	9.21715e-21	78.2036	83.4673	82.3869	55.4043	55.4865	54.2
ENSG00000163947	ARHGEF3	3	protein_coding	6594	1.19658	5.77642e-23	1.02139e-20	0.845065	0.970042	1.03027	2.18773	2.16714	2.16231
ENSG00000144857	BOC	3	protein_coding	10330	1.18302	7.21095e-23	1.27118e-20	0.768695	0.634314	0.789191	1.80982	1.54772	1.63124
ENSG00000102225	CDK16	X	protein_coding	6524	-0.652456	8.51426e-23	1.4964e-20	29.1259	27.0341	27.4581	18.4928	17.534	17.164
ENSG00000221866	PLXNA4	7	protein_coding	16372	-0.72346	1.00477e-22	1.76059e-20	6.55192	6.69422	7.26824	4.05004	4.02716	4.35007
ENSG00000157184	CPT2	1	protein_coding	10452	-1.28378	1.08545e-22	1.89624e-20	1.57276	1.33592	1.27944	0.643682	0.555008	0.516729
ENSG00000171132	PRKCE	2	protein_coding	9908	-0.846169	1.09532e-22	1.90776e-20	4.14778	4.25929	4.74917	2.46146	2.38476	2.47112
ENSG00000164300	SERINC5	5	protein_coding	9570	0.752393	1.45357e-22	2.52418e-20	7.87526	8.42819	9.22106	14.2697	13.8604	14.8688
ENSG00000129195	PIMREG	17	protein_coding	2823	-0.738986	1.53738e-22	2.66177e-20	31.2372	27.7427	29.5116	18.3094	17.1658	17.5501
ENSG00000178882	RFLNA	12	protein_coding	3173	-1.29232	1.5893e-22	2.7435e-20	4.71974	3.85971	4.03423	1.63101	1.87281	1.65674
ENSG00000197747	S100A10	1	protein_coding	1543	-2.11427	1.61534e-22	2.78021e-20	3.38567	3.23549	4.26382	0.796573	0.550174	1.16674
ENSG00000274750	HIST1H3E	6	protein_coding	2679	1.59665	1.66741e-22	2.86135e-20	0.962007	1.07734	0.934271	2.84936	3.30082	2.84928
ENSG00000029725	RABEP1	17	protein_coding	6531	-0.934504	1.67577e-22	2.86724e-20	5.43926	5.87639	6.56975	3.20925	3.06543	3.07628
ENSG00000155090	KLF10	8	protein_coding	4003	0.699523	1.68249e-22	2.8703e-20	9.0135	9.17827	9.18237	14.8514	14.5092	15.0931
ENSG00000146232	NFKBIE	6	protein_coding	2581	-1.27458	1.72399e-22	2.93249e-20	12.2253	10.2154	10.778	5.58926	3.89211	4.21299
ENSG00000038427	VCAN	5	protein_coding	14831	0.811218	1.74249e-22	2.95533e-20	3.85587	3.3609	3.65491	5.91462	6.77334	6.40921
ENSG00000106624	AEBP1	7	protein_coding	4955	-1.14825	1.82258e-22	3.08218e-20	7.64724	5.87206	6.52337	3.27693	2.74121	3.02288
ENSG00000178999	AURKB	17	protein_coding	2241	-0.688487	1.83008e-22	3.08589e-20	65.8315	60.6362	62.7363	41.4236	38.3232	37.6284
ENSG00000167969	ECI1	16	protein_coding	3234	-0.616934	2.3397e-22	3.9338e-20	38.8118	39.244	37.3922	25.1839	24.5654	25.518
ENSG00000134291	TMEM106C	12	protein_coding	3475	-0.674017	2.59944e-22	4.35792e-20	32.7126	31.5165	32.9057	21.0731	19.0752	20.7227
ENSG00000100632	ERH	14	protein_coding	1446	-0.656764	3.08379e-22	5.15506e-20	226.209	237.307	224.377	154.478	144.618	137.101
ENSG00000162772	ATF3	1	protein_coding	4040	-1.01873	3.22381e-22	5.37369e-20	5.06892	4.94293	4.90316	2.46591	2.64412	2.2459
ENSG00000176840	MIR7.3HG	19	lincRNA	1124	2.95642	3.23811e-22	5.38211e-20	0.247881	0.4164	0.445358	2.87767	2.64343	3.20335
ENSG00000197555	SIPA1L1	14	protein_coding	12412	0.900262	3.78992e-22	6.28134e-20	2.37943	2.36933	2.94989	4.81579	4.81615	4.74584
ENSG00000174498	IGDCC3	15	protein_coding	5552	-0.772626	4.12821e-22	6.82257e-20	23.3729	21.2295	23.3779	13.9354	13.7231	12.1273
ENSG00000168005	C11orf84	11	protein_coding	2807	-0.779445	4.76639e-22	7.85496e-20	31.0182	28.1231	26.4698	16.8236	16.4572	16.5983
ENSG00000228630	HOTAIR	12	antisense	2602	1.31162	5.11302e-22	8.4024e-20	2.67696	3.02789	2.96821	6.76238	6.28043	8.49635
ENSG00000161888	SPC24	19	protein_coding	2839	-1.1284	5.55006e-22	9.0949e-20	40.5316	37.835	28.9422	16.8846	15.5989	16.5887
ENSG00000122952	ZWINT	10	protein_coding	2378	-0.785136	5.80608e-22	9.48772e-20	48.7699	48.9749	45.8301	30.4408	27.3989	25.4069
ENSG00000140718	FTO	16	protein_coding	21379	-0.819395	6.37379e-22	1.03862e-19	3.84779	3.74357	3.23791	2.07877	2.05158	2.00415
ENSG00000198937	CCDC167	6	protein_coding	619	-0.797304	6.51055e-22	1.05795e-19	161.477	160.8	143.948	95.4153	90.0576	82.5979
ENSG00000092036	HAUS4	14	protein_coding	2539	-1.24132	7.04503e-22	1.14161e-19	6.20005	6.57471	5.40774	2.98099	2.42405	2.24061
ENSG00000101447	FAM83D	20	protein_coding	2475	-0.608777	7.14048e-22	1.15386e-19	50.1231	48.2846	48.8303	32.9593	32.1846	31.3941
ENSG00000134853	PDGFRA	4	protein_coding	9732	2.56007	7.62902e-22	1.22939e-19	0.0787299	0.0801537	0.0440886	0.358946	0.479763	0.369972
ENSG00000025770	NCAPH2	22	protein_coding	3159	-0.609118	7.81264e-22	1.2555e-19	43.6361	41.1634	42.2415	27.8501	27.2089	28.2438
ENSG00000172725	CORO1B	11	protein_coding	5327	-0.762797	7.87099e-22	1.2614e-19	18.7768	16.0931	17.9484	10.6137	10.3851	10.1386
ENSG00000162517	PEF1	1	protein_coding	2227	-0.720743	9.44274e-22	1.50913e-19	25.6787	24.484	24.1156	15.1341	14.5171	15.4241
ENSG00000234741	GAS5	1	processed_transcript	3631	0.645784	9.51845e-22	1.51706e-19	67.8897	68.6389	65.6033	112.027	99.0912	105.092
ENSG00000087303	NID2	14	protein_coding	6392	0.887806	1.08495e-21	1.72069e-19	2.97492	3.27057	3.53531	6.09253	6.33059	5.66673
ENSG00000198040	ZNF84	12	protein_coding	9520	0.911501	1.08552e-21	1.72069e-19	1.36821	1.56503	1.56995	2.88115	2.77177	2.80633
ENSG00000119718	EIF2B2	14	protein_coding	5446	-0.696666	1.09258e-21	1.72716e-19	17.177	16.1282	17.1492	10.9044	10.4179	9.7981
ENSG00000156504	FAM122B	X	protein_coding	4404	-0.916027	1.10296e-21	1.73886e-19	9.74278	10.5035	9.9376	4.87673	6.08803	5.03622
ENSG00000099953	MMP11	22	protein_coding	5176	1.50299	1.30259e-21	2.04803e-19	0.497917	0.663107	0.718433	1.74973	1.61277	1.96167
ENSG00000176720	BOK	2	protein_coding	2657	1.85896	1.51849e-21	2.38104e-19	0.550525	0.58717	0.672862	2.28862	2.10339	2.1953
ENSG00000139946	PELI2	14	protein_coding	6278	0.992049	1.60752e-21	2.51386e-19	1.63097	1.87621	1.97062	3.52405	3.54956	3.81966
ENSG00000164611	PTTG1	5	protein_coding	2013	-0.608439	1.73123e-21	2.70007e-19	84.7757	82.3069	79.0075	54.7279	52.2228	54.4468
ENSG00000196372	ASB13	10	protein_coding	3003	-0.824173	1.76747e-21	2.74923e-19	17.1179	15.1439	15.2406	9.28452	8.43359	9.11233
ENSG00000051180	RAD51	15	protein_coding	3046	-0.779163	1.81363e-21	2.81349e-19	16.1445	15.0582	15.7532	9.76935	8.96484	8.60543
ENSG00000106153	CHCHD2	7	protein_coding	1132	-0.56275	1.8348e-21	2.83876e-19	808.226	797.145	750.494	537.808	539.136	517.948
ENSG00000088899	LZTS3	20	protein_coding	5395	-1.29566	2.00228e-21	3.08967e-19	2.0012	2.12545	2.41244	0.851343	0.931005	0.880955
ENSG00000197956	S100A6	1	protein_coding	971	-0.660132	2.24987e-21	3.46244e-19	145.263	140.265	133.965	91.7387	83.9302	89.7361
ENSG00000119777	TMEM214	2	protein_coding	4910	-0.721818	2.25576e-21	3.46244e-19	25.0671	22.2737	22.0215	14.2292	14.1775	13.6543
ENSG00000188227	ZNF793	19	protein_coding	12007	1.75689	2.35968e-21	3.61242e-19	0.145029	0.17541	0.220366	0.662687	0.500806	0.665717
ENSG00000083720	OXCT1	5	protein_coding	4194	-0.702418	2.90709e-21	4.43876e-19	17.2559	19.3805	18.415	11.2136	11.352	11.2464
ENSG00000142507	PSMB6	17	protein_coding	1448	-0.577976	3.08149e-21	4.69273e-19	103.423	100.901	101.292	69.7384	66.5416	68.4307
ENSG00000215447	BX322557.1	21	processed_transcript	1549	1.77049	3.17932e-21	4.82909e-19	0.989283	1.10789	1.47732	4.3433	4.06465	3.81209
ENSG00000165973	NELL1	11	protein_coding	5309	0.808329	3.2956e-21	4.99266e-19	5.07747	4.98095	4.94346	8.87067	8.06172	9.34561
ENSG00000149260	CAPN5	11	protein_coding	6166	-0.819387	3.90598e-21	5.90198e-19	8.46112	7.31223	7.72411	4.66868	4.35978	4.28612
ENSG00000025772	TOMM34	20	protein_coding	2062	-0.661032	4.47245e-21	6.74042e-19	69.1816	65.3325	61.5931	41.7882	41.7872	40.4409
ENSG00000129925	TMEM8A	16	protein_coding	4447	-0.859971	4.58069e-21	6.88571e-19	14.8174	12.6998	12.8486	7.89897	6.90411	7.4327
ENSG00000020181	ADGRA2	8	protein_coding	7061	-0.68753	4.95655e-21	7.43151e-19	15.6651	13.986	15.0802	9.11579	9.06708	9.60696
ENSG00000106003	LFNG	7	protein_coding	3418	-1.46584	5.1299e-21	7.67164e-19	4.19802	3.30919	3.18016	1.41947	1.40741	1.03235
ENSG00000182154	MRPL41	9	protein_coding	1262	-0.672218	6.10185e-21	9.10177e-19	176.454	167.075	155.377	108.056	104.321	100.656
ENSG00000203485	INF2	14	protein_coding	9488	-0.700966	6.11966e-21	9.10498e-19	13.8311	12.1678	12.9487	8.24989	8.06002	7.65045
ENSG00000169231	THBS3	1	protein_coding	4623	0.746488	6.17315e-21	9.16115e-19	8.25669	7.25555	7.87356	13.2235	12.5174	13.5362
ENSG00000175215	CTDSP2	12	protein_coding	5442	-0.610624	6.76697e-21	1.00168e-18	41.3678	39.1748	41.3801	27.9587	26.181	25.6976
ENSG00000059145	UNKL	16	protein_coding	7494	-0.786472	6.88067e-21	1.01593e-18	7.21269	6.68262	6.95651	3.91041	4.39903	3.78603
ENSG00000130164	LDLR	19	protein_coding	7718	-0.821676	6.93449e-21	1.02128e-18	22.7699	19.3043	21.4035	12.3966	12.6583	10.8605
ENSG00000163884	KLF15	3	protein_coding	2848	-1.00131	6.96801e-21	1.02363e-18	7.04372	6.90218	7.28175	3.81599	3.10495	3.66631
ENSG00000115297	TLX2	2	protein_coding	2775	-0.704131	7.41585e-21	1.08667e-18	86.9238	84.7801	85.4276	56.4843	47.672	53.6388
ENSG00000146278	PNRC1	6	protein_coding	2992	0.825969	9.13785e-21	1.33564e-18	6.47191	5.89213	5.80794	10.9835	10.6399	10.614
ENSG00000100605	ITPK1	14	protein_coding	6783	-0.805577	9.75781e-21	1.42268e-18	15.1468	13.8117	12.6092	7.69643	7.73868	8.35515
ENSG00000198885	ITPRIPL1	2	protein_coding	4652	-0.895629	9.81023e-21	1.42675e-18	6.84267	6.18746	6.47172	3.74068	3.57366	3.15785
ENSG00000104435	STMN2	8	protein_coding	2362	0.58362	1.00666e-20	1.46038e-18	166.469	183.455	179.869	264.813	259.252	269.814
ENSG00000133597	ADCK2	7	protein_coding	2913	-1.38635	1.15855e-20	1.67656e-18	4.85406	3.98999	4.12426	1.95425	1.74855	1.23604
ENSG00000270170	NCBP2.AS2	3	protein_coding	918	-0.948109	1.18117e-20	1.70504e-18	61.5358	58.3767	59.4373	34.8114	25.97	32.0835
ENSG00000108479	GALK1	17	protein_coding	2891	-0.774492	1.46951e-20	2.11602e-18	15.9499	15.7036	14.2232	8.77154	8.88267	9.16645
ENSG00000090932	DLL3	19	protein_coding	2618	-0.965083	1.49638e-20	2.1494e-18	33.497	25.8628	29.009	16.2343	14.6999	14.3308
ENSG00000107957	SH3PXD2A	10	protein_coding	11756	-0.724256	1.58137e-20	2.26588e-18	8.35428	8.23451	9.42865	5.10653	5.3918	5.25568
ENSG00000148143	ZNF462	9	protein_coding	12259	0.722125	1.79468e-20	2.5652e-18	2.38072	2.58979	2.6717	4.20573	4.14915	4.24702
ENSG00000100417	PMM1	22	protein_coding	5082	-0.787803	1.8184e-20	2.59274e-18	8.33332	8.6724	7.59865	4.76074	4.73292	4.74691
ENSG00000110400	NECTIN1	11	protein_coding	7701	0.687415	2.00523e-20	2.85214e-18	43.3249	36.668	41.2114	65.7317	66.1869	63.3057
ENSG00000147162	OGT	X	protein_coding	9812	0.573571	2.077e-20	2.94702e-18	10.5135	9.91367	10.2909	15.3616	15.3787	14.9865
ENSG00000135414	GDF11	12	protein_coding	8657	0.559128	2.09657e-20	2.96755e-18	12.1012	12.3897	12.6139	17.9865	18.5009	18.1838
ENSG00000166851	PLK1	16	protein_coding	4760	-0.649511	2.15659e-20	3.04508e-18	76.5907	71.516	66.8244	47.077	45.1062	44.8256
ENSG00000129990	SYT5	19	protein_coding	5347	0.894542	2.17726e-20	3.06682e-18	3.06131	2.52384	2.87545	5.2265	5.43772	5.10423
ENSG00000086717	PPEF1	X	protein_coding	3513	0.932256	2.19868e-20	3.08951e-18	3.84656	3.64159	3.23666	6.97909	6.98773	6.49804
ENSG00000186523	FAM86B1	8	protein_coding	4232	1.47064	2.24618e-20	3.14866e-18	0.921704	0.847886	0.608323	2.33875	1.92237	2.33118
ENSG00000132846	ZBED3	5	protein_coding	6514	0.989591	2.75868e-20	3.85777e-18	2.09584	1.93996	1.83335	3.74396	3.60558	4.32245
ENSG00000160075	SSU72	1	protein_coding	6925	-0.636909	2.97511e-20	4.15046e-18	39.3988	35.1109	35.4099	23.2044	24.0067	23.4908
ENSG00000261143	ADAMTS7P3	15	transcribed_unprocessed_pseudogene	3758	1.5932	3.0568e-20	4.25421e-18	0.70433	0.51893	0.704081	1.84189	1.80717	2.22281
ENSG00000041353	RAB27B	18	protein_coding	7432	1.26651	3.11025e-20	4.31827e-18	0.618568	0.577275	0.779393	1.46232	1.61819	1.69564
ENSG00000162004	CCDC78	16	protein_coding	4147	1.19338	3.34009e-20	4.62634e-18	1.61245	1.27909	1.34505	3.43183	2.93413	3.35139
ENSG00000196693	ZNF33B	10	protein_coding	8307	1.15484	3.40925e-20	4.71092e-18	0.897199	0.873302	1.07608	1.88456	2.35896	2.11518
ENSG00000154229	PRKCA	17	protein_coding	11152	-0.845697	3.51593e-20	4.84681e-18	5.83369	5.4769	5.88023	3.01059	3.62217	2.93805
ENSG00000144354	CDCA7	2	protein_coding	3934	-0.837767	3.6302e-20	4.99251e-18	11.916	14.4352	12.9608	7.10374	7.53468	7.34026
ENSG00000180573	HIST1H2AC	6	protein_coding	1668	1.00681	4.22606e-20	5.79828e-18	5.63751	7.10842	5.70208	11.9452	12.5964	12.4336
ENSG00000134202	GSTM3	1	protein_coding	4750	0.762094	4.65966e-20	6.37814e-18	12.2152	12.2838	10.4482	20.7144	19.2422	19.2839
ENSG00000134684	YARS	1	protein_coding	8212	-0.631747	4.78291e-20	6.53148e-18	33.309	32.667	30.2175	21.7577	20.0893	20.2214
ENSG00000125733	TRIP10	19	protein_coding	3982	-1.23217	5.37217e-20	7.31899e-18	6.15731	4.85821	4.47173	2.30688	2.16742	2.11585
ENSG00000065413	ANKRD44	2	protein_coding	10839	0.785549	7.19906e-20	9.785e-18	1.8829	1.7632	2.01888	3.25868	3.27642	3.24214
ENSG00000120738	EGR1	5	protein_coding	3138	-1.12624	7.61389e-20	1.03247e-17	22.2193	18.9172	17.6842	10.3281	9.08525	7.50406
ENSG00000123901	GPR83	11	protein_coding	4282	4.07431	7.78945e-20	1.05382e-17	0.0162668	0.0182171	0.0501017	0.483438	0.379985	0.672689
ENSG00000144560	VGLL4	3	protein_coding	7236	0.711983	8.08683e-20	1.09074e-17	4.15848	4.05336	4.18041	7.10733	6.52097	6.66772
ENSG00000007402	CACNA2D2	3	protein_coding	6322	0.56142	8.0998e-20	1.09074e-17	20.0744	18.6562	19.1166	28.293	28.5905	28.5107
ENSG00000011105	TSPAN9	12	protein_coding	6905	0.609344	8.40158e-20	1.12876e-17	18.3392	17.2844	18.2171	28.7897	26.238	27.1151
ENSG00000179134	SAMD4B	19	protein_coding	8057	-0.615475	8.51311e-20	1.14111e-17	22.0885	20.3606	22.1449	14.4764	13.5393	14.1484
ENSG00000270127	AC027020.2	15	lincRNA	2389	1.34378	8.77973e-20	1.17414e-17	1.51613	1.76321	1.64636	3.84512	3.99763	4.67215
ENSG00000130202	NECTIN2	19	protein_coding	3747	-0.779346	8.8484e-20	1.17814e-17	35.1898	30.8108	29.2574	18.9392	17.5961	18.9686
ENSG00000011465	DCN	12	protein_coding	12847	0.666912	8.85014e-20	1.17814e-17	4.08265	3.6067	3.87423	6.22882	6.06276	6.08176
ENSG00000117448	AKR1A1	1	protein_coding	3121	-0.646736	9.11554e-20	1.2107e-17	33.8118	34.0165	30.9098	21.1834	21.3975	20.4659
ENSG00000177971	IMP3	15	protein_coding	2565	-0.695476	9.28705e-20	1.23067e-17	45.8661	43.1844	39.8682	26.2039	27.5251	25.8848
ENSG00000090861	AARS	16	protein_coding	4498	-0.638401	9.65324e-20	1.27629e-17	118.032	106.239	110.272	75.5628	71.5768	67.7688
ENSG00000160323	ADAMTS13	9	protein_coding	5708	1.46106	1.02049e-19	1.34617e-17	0.512525	0.47831	0.60136	1.46199	1.30134	1.64006
ENSG00000198604	BAZ1A	14	protein_coding	7698	0.676548	1.08662e-19	1.43015e-17	7.854	8.82604	8.84375	13.2523	13.4447	14.088
ENSG00000055609	KMT2C	7	protein_coding	20114	0.730892	1.10776e-19	1.45469e-17	2.55568	2.67206	2.91536	4.2357	4.75514	4.52891
ENSG00000177311	ZBTB38	3	protein_coding	14243	0.964952	1.19845e-19	1.57024e-17	0.968307	1.06797	1.22508	2.01206	2.3096	2.04765
ENSG00000214548	MEG3	14	lincRNA	15769	0.714804	1.24014e-19	1.62122e-17	37.0027	33.9793	41.4586	61.5723	60.2231	62.764
ENSG00000120053	GOT1	10	protein_coding	2424	-0.788712	1.34241e-19	1.75097e-17	44.4823	40.7405	41.5677	27.1944	23.9605	22.1916
ENSG00000072778	ACADVL	17	protein_coding	4865	-0.667091	1.35944e-19	1.76922e-17	17.768	16.2585	16.4778	10.9834	10.1643	10.6574
ENSG00000168830	HTR1E	6	protein_coding	2052	1.38104	1.40554e-19	1.82513e-17	1.83301	1.44455	1.81219	4.85491	4.48178	3.96554
ENSG00000167186	COQ7	16	protein_coding	4120	-0.877783	1.46235e-19	1.89467e-17	6.94855	7.36509	6.3701	3.97247	3.62302	3.63553
ENSG00000163710	PCOLCE2	3	protein_coding	3480	0.654746	1.47003e-19	1.90039e-17	11.0486	10.737	10.9734	17.5109	16.6084	17.4648
ENSG00000116151	MORN1	1	protein_coding	11337	1.48624	1.49479e-19	1.92812e-17	0.294912	0.199538	0.246005	0.758912	0.648963	0.679652
ENSG00000092445	TYRO3	15	protein_coding	10945	-0.647904	1.61407e-19	2.07737e-17	15.1528	14.3325	14.6225	9.92959	9.5143	8.69795
ENSG00000015676	NUDCD3	7	protein_coding	10113	-0.664808	1.96663e-19	2.52553e-17	16.6474	14.8097	15.0972	10.2667	9.61151	9.48474
ENSG00000134287	ARF3	12	protein_coding	5002	-0.59194	1.97673e-19	2.52928e-17	50.535	47.7359	45.8207	32.7977	31.6944	31.0965
ENSG00000176393	RNPEP	1	protein_coding	3479	-0.665184	1.97824e-19	2.52928e-17	31.6739	29.5968	28.2635	19.1895	19.2566	18.008
ENSG00000214753	HNRNPUL2	11	protein_coding	5293	-0.705348	2.06873e-19	2.63917e-17	13.4098	14.2512	12.4703	8.3475	8.29993	7.94534
ENSG00000119812	FAM98A	2	protein_coding	4921	0.580446	2.25845e-19	2.87491e-17	20.6798	21.5264	21.4056	31.9309	32.7912	30.3791
ENSG00000142945	KIF2C	1	protein_coding	3646	-0.679683	2.4324e-19	3.08957e-17	24.3008	21.5874	22.7716	14.8329	13.8731	14.1613
ENSG00000171303	KCNK3	2	protein_coding	6223	-0.685669	2.45643e-19	3.1133e-17	33.5009	29.3571	29.6941	18.9507	20.1214	18.4802
ENSG00000050426	LETMD1	12	protein_coding	6032	0.586114	2.48811e-19	3.14659e-17	9.95395	9.73776	9.56731	14.714	14.6131	14.6005
ENSG00000196542	SPTSSB	3	protein_coding	3745	2.2053	2.58577e-19	3.263e-17	0.316189	0.29161	0.152762	0.932781	1.30341	1.30755
ENSG00000100979	PLTP	20	protein_coding	2541	0.968136	2.62488e-19	3.3052e-17	29.6875	24.5897	22.0361	53.5138	46.0207	49.793
ENSG00000136160	EDNRB	13	protein_coding	5014	2.83076	3.30963e-19	4.15841e-17	0.083352	0.0466726	0.156887	0.877329	0.49382	0.718103
ENSG00000171757	LRRC34	3	protein_coding	4851	1.01072	3.8065e-19	4.7724e-17	1.55075	1.54371	1.75426	3.34719	3.17914	3.25098
ENSG00000168398	BDKRB2	14	protein_coding	6845	-1.2931	3.94965e-19	4.94123e-17	1.3127	1.36752	1.39994	0.623747	0.516751	0.515494
ENSG00000102786	INTS6	13	protein_coding	25509	0.744489	3.96289e-19	4.94715e-17	0.939322	1.03971	1.04006	1.60781	1.71942	1.73049
ENSG00000180287	PLD5	1	protein_coding	9545	1.42872	4.06905e-19	5.0688e-17	0.328387	0.302379	0.382095	0.786176	0.933855	1.02604
ENSG00000149932	TMEM219	16	protein_coding	2428	-0.940145	4.21468e-19	5.23899e-17	10.5859	10.5057	9.9551	5.16881	6.20606	4.80471
ENSG00000130560	UBAC1	9	protein_coding	2979	-0.827681	4.27663e-19	5.30467e-17	32.4774	28.6204	29.8626	17.8717	18.3804	14.9873
ENSG00000143294	PRCC	1	protein_coding	4108	-0.738201	5.26853e-19	6.5211e-17	58.6671	51.1365	50.6919	32.8017	33.7184	29.6951
ENSG00000159842	ABR	17	protein_coding	11709	0.85167	5.47191e-19	6.75845e-17	1.55859	1.37238	1.69175	2.76241	2.68859	2.90899
ENSG00000133606	MKRN1	7	protein_coding	5869	-0.754079	5.49969e-19	6.77837e-17	8.74687	9.06454	10.0036	5.68752	5.61703	5.17785
ENSG00000101003	GINS1	20	protein_coding	4068	-0.620242	5.51793e-19	6.78647e-17	25.8208	26.7689	24.3646	17.1585	16.5728	16.3035
ENSG00000214530	STARD10	11	protein_coding	4197	-1.02516	5.91174e-19	7.25548e-17	8.49729	6.67238	7.15629	3.93042	3.75881	3.27715
ENSG00000198736	MSRB1	16	protein_coding	2157	-0.817953	6.1454e-19	7.52637e-17	18.2452	18.2266	15.781	9.83697	9.57674	10.2158
ENSG00000160447	PKN3	9	protein_coding	3375	-0.88911	6.36797e-19	7.78257e-17	14.7152	12.3884	12.0775	6.88111	7.54595	6.7424
ENSG00000166333	ILK	11	protein_coding	3484	-0.75224	6.42084e-19	7.83074e-17	24.3711	20.7104	21.2442	13.2759	13.442	12.6702
ENSG00000125746	EML2	19	protein_coding	8224	-1.05897	6.75566e-19	8.22183e-17	2.35457	2.06775	2.53908	1.2035	0.972031	1.16458
ENSG00000117399	CDC20	1	protein_coding	2038	-0.629941	7.45625e-19	9.05171e-17	80.1471	74.4842	71.196	48.4699	50.1937	47.2774
ENSG00000263513	FAM72C	1	protein_coding	2297	-0.889827	7.46866e-19	9.05171e-17	8.94562	9.54269	9.4332	4.84401	5.14328	5.07873
ENSG00000049759	NEDD4L	18	protein_coding	17455	0.883567	7.51457e-19	9.08841e-17	0.678388	0.68375	0.647314	1.24896	1.20371	1.25417
ENSG00000164292	RHOBTB3	5	protein_coding	8833	0.751732	8.12996e-19	9.81228e-17	12.1046	13.1761	15.0747	22.0809	22.7535	23.1206
ENSG00000117707	PROX1	1	protein_coding	8928	0.674594	8.57586e-19	1.0329e-16	6.22584	6.89364	6.65617	10.1875	11.1883	10.179
ENSG00000125458	NT5C	17	protein_coding	1571	-0.682319	8.62058e-19	1.03614e-16	35.4258	38.3325	36.9622	23.7595	21.7048	23.469
ENSG00000068489	PRR11	17	protein_coding	4080	-0.711618	8.80301e-19	1.05589e-16	28.0155	32.4258	32.0576	18.5667	18.1366	19.7678
ENSG00000151632	AKR1C2	10	protein_coding	6461	1.17153	8.8842e-19	1.06343e-16	1.01339	0.977937	1.06255	2.6633	2.13511	2.07307
ENSG00000175155	YPEL2	17	protein_coding	8667	0.948211	9.39515e-19	1.12229e-16	1.31803	1.40405	1.11389	2.39593	2.42422	2.57569
ENSG00000271270	TMCC1.AS1	3	antisense	4623	1.2291	1.00292e-18	1.19557e-16	0.934151	0.978655	0.912653	2.28087	2.09644	2.24305
ENSG00000087245	MMP2	16	protein_coding	4933	0.61597	1.0333e-18	1.22926e-16	166.335	143.582	157.332	245.201	235.075	235.873
ENSG00000175602	CCDC85B	11	protein_coding	1524	-0.725785	1.08059e-18	1.2829e-16	173.405	149.92	144.854	98.2661	90.9821	93.8416
ENSG00000170558	CDH2	18	protein_coding	4950	0.506795	1.10993e-18	1.31506e-16	30.3525	30.0203	29.6015	42.8261	42.989	42.0285
ENSG00000100316	RPL3	22	protein_coding	4787	0.544053	1.13149e-18	1.33787e-16	526.301	494.546	499.776	777.254	715.856	724.055
ENSG00000163482	STK36	2	protein_coding	6458	0.934845	1.21514e-18	1.43387e-16	2.2758	1.92055	2.60224	4.37745	4.42556	4.22613
ENSG00000142230	SAE1	19	protein_coding	3396	-0.502401	1.21825e-18	1.43462e-16	112.399	114.137	108.278	80.1768	78.2009	77.9487
ENSG00000169618	PROKR1	2	protein_coding	4273	-2.90012	1.34445e-18	1.57822e-16	0.89656	0.474642	0.820051	0.121114	0.0993352	0.0674106
ENSG00000104774	MAN2B1	19	protein_coding	5374	-0.789744	1.34561e-18	1.57822e-16	6.97323	6.34321	6.17444	3.88815	3.77806	3.60459
ENSG00000131759	RARA	17	protein_coding	4731	0.660259	1.42115e-18	1.66346e-16	19.1546	16.4387	16.9446	27.7985	27.4838	27.7939
ENSG00000196361	ELAVL3	19	protein_coding	4761	-0.50876	1.42431e-18	1.66381e-16	40.9208	40.7969	40.5549	28.9278	28.0833	28.9195
ENSG00000179271	GADD45GIP1	19	protein_coding	1782	-0.594272	1.49557e-18	1.74356e-16	141.772	132.898	128.657	90.7549	85.1142	91.2872
ENSG00000111684	LPCAT3	12	protein_coding	4725	-0.751587	1.54244e-18	1.7946e-16	11.7049	11.3748	10.3673	6.98242	6.72248	6.14193
ENSG00000100211	CBY1	22	protein_coding	2348	0.731788	1.57639e-18	1.83044e-16	10.9169	10.465	10.9339	18.4593	18.4993	16.7147
ENSG00000144455	SUMF1	3	protein_coding	6952	-1.27673	1.81776e-18	2.1065e-16	1.37265	1.36891	1.25495	0.595536	0.580029	0.466127
ENSG00000261716	AC239868.2	1	sense_overlapping	4527	1.15538	1.88485e-18	2.17991e-16	1.66174	1.12003	1.34272	3.28666	2.93787	3.00644
ENSG00000169692	AGPAT2	9	protein_coding	1798	-0.916661	2.04321e-18	2.35837e-16	21.462	22.2563	18.9319	11.6931	9.60031	11.855
ENSG00000106636	YKT6	7	protein_coding	3707	-0.517935	2.0937e-18	2.41185e-16	60.2783	59.3827	57.1014	40.8174	41.5643	41.0661
ENSG00000187678	SPRY4	5	protein_coding	5930	0.540038	2.19896e-18	2.5281e-16	21.0608	20.2446	21.7791	30.8396	30.1464	30.7597
ENSG00000185008	ROBO2	3	protein_coding	16663	0.846655	2.26863e-18	2.60307e-16	0.911282	0.875415	1.03	1.68878	1.77463	1.60765
ENSG00000178982	EIF3K	19	protein_coding	2798	-0.541837	2.31002e-18	2.64534e-16	112.772	107.585	104.456	76.6201	72.7912	73.6843
ENSG00000107282	APBA1	9	protein_coding	11384	-0.869465	2.41507e-18	2.7602e-16	3.04708	3.23424	3.00897	1.68203	1.48521	1.91668
ENSG00000125257	ABCC4	13	protein_coding	7819	0.662861	2.43443e-18	2.77688e-16	3.88405	4.03047	4.10651	6.37883	6.48713	6.16135
ENSG00000179085	DPM3	1	protein_coding	622	-0.956394	2.55486e-18	2.9074e-16	54.7605	55.0554	45.4134	29.3289	24.1118	26.3965
ENSG00000027075	PRKCH	14	protein_coding	8833	2.1561	2.55886e-18	2.9074e-16	0.0867429	0.114805	0.0971517	0.490687	0.432484	0.407627
ENSG00000119950	MXI1	10	protein_coding	4607	0.711969	2.8074e-18	3.18358e-16	8.3156	7.60245	8.08718	13.3396	12.177	13.8333
ENSG00000149541	B3GAT3	11	protein_coding	2428	0.626328	2.82288e-18	3.19491e-16	28.5733	26.4731	26.2426	43.7218	41.4903	40.2766
ENSG00000118965	WDR35	2	protein_coding	7836	0.716931	2.84879e-18	3.21797e-16	4.60452	5.25612	5.09234	7.69412	8.39602	8.4822
ENSG00000110492	MDK	11	protein_coding	2196	0.63157	2.87008e-18	3.23574e-16	54.144	50.3697	47.2186	80.4502	75.5432	79.0945
ENSG00000149485	FADS1	11	protein_coding	10230	-0.503326	3.10618e-18	3.49514e-16	19.3848	19.4213	19.8527	13.6715	13.7199	13.994
ENSG00000091127	PUS7	7	protein_coding	4421	0.682723	3.1727e-18	3.5631e-16	12.6043	13.145	14.7197	21.2317	21.3142	22.4292
ENSG00000100583	SAMD15	14	protein_coding	2616	2.5583	3.32897e-18	3.7314e-16	0.29289	0.20873	0.191354	1.08806	1.83889	1.23873
ENSG00000050165	DKK3	11	protein_coding	5059	-0.863642	3.3435e-18	3.74048e-16	6.54001	5.62799	5.79558	3.22236	3.10437	3.55858
ENSG00000232677	LINC00665	19	lincRNA	7201	0.639015	3.43365e-18	3.83396e-16	6.66463	6.72704	6.62385	11.0317	10.0009	10.1202
ENSG00000166482	MFAP4	17	protein_coding	2152	1.38379	3.63942e-18	4.05593e-16	1.87731	2.02988	1.19629	4.80967	4.07628	4.38359
ENSG00000117461	PIK3R3	1	protein_coding	7410	0.967608	3.71766e-18	4.13521e-16	2.50982	2.77914	3.12683	4.81902	5.97642	5.67539
ENSG00000185624	P4HB	17	protein_coding	5303	-0.647371	3.88238e-18	4.31018e-16	141.424	123.9	124.603	86.8552	83.1497	78.9369
ENSG00000103005	USB1	16	protein_coding	8265	-0.665308	3.94644e-18	4.37296e-16	6.81797	6.23856	6.4287	4.16396	4.14274	3.98176
ENSG00000104490	NCALD	8	protein_coding	8042	0.685287	4.48272e-18	4.95775e-16	4.30469	3.94781	4.46393	6.69263	7.09016	6.68895
ENSG00000272831	AC027644.3	7	antisense	557	-1.22126	4.66251e-18	5.14681e-16	18.3828	19.6064	19.7717	9.98805	7.87447	6.72279
ENSG00000064666	CNN2	19	protein_coding	3645	-1.24601	4.98172e-18	5.48876e-16	4.26144	3.1245	3.98269	1.77476	1.41681	1.60025
ENSG00000126870	WDR60	7	protein_coding	6667	0.875473	5.20249e-18	5.72117e-16	1.9955	1.93054	2.04871	3.68715	3.35306	3.93163
ENSG00000151360	ALLC	2	protein_coding	2542	3.96259	5.26723e-18	5.78143e-16	0	0.153433	0	0.763455	0.723574	0.906516
ENSG00000133687	TMTC1	12	protein_coding	14636	0.871689	5.42846e-18	5.94718e-16	3.07915	3.18183	3.89904	5.75475	6.64608	6.1994
ENSG00000242259	C22orf39	22	protein_coding	6943	-0.755146	5.56987e-18	6.09063e-16	5.7084	6.43773	6.1593	3.37287	3.6579	3.81682
ENSG00000109929	SC5D	11	protein_coding	5566	-0.75677	5.68776e-18	6.20788e-16	7.75886	8.96938	8.99357	5.03248	5.22376	4.95515
ENSG00000188976	NOC2L	1	protein_coding	5539	-0.607599	5.76545e-18	6.28088e-16	83.1101	75.8509	73.0481	52.7892	49.2738	50.1961
ENSG00000174628	IQCK	16	protein_coding	4993	1.48825	5.90491e-18	6.42079e-16	0.558017	0.421821	0.587219	1.30857	1.43102	1.70185
ENSG00000116016	EPAS1	2	protein_coding	7302	0.649469	5.92741e-18	6.43323e-16	9.1003	8.4287	9.46047	14.3519	13.36	14.6449
ENSG00000174996	KLC2	11	protein_coding	5479	-0.810156	6.05469e-18	6.55914e-16	17.4422	14.3938	14.318	8.50098	8.65084	9.18707
ENSG00000070010	UFD1	22	protein_coding	8736	-0.583235	6.11304e-18	6.61004e-16	12.5818	11.8848	12.0578	8.38986	8.19507	7.7897
ENSG00000221968	FADS3	11	protein_coding	6283	-1.64286	6.36972e-18	6.87481e-16	1.26383	0.906319	1.04712	0.411842	0.247708	0.366762
ENSG00000169738	DCXR	17	protein_coding	1902	-0.608582	8.79811e-18	9.47817e-16	75.5872	70.4183	67.8647	47.8883	47.4597	44.903
ENSG00000105968	H2AFV	7	protein_coding	4749	-0.624109	8.95962e-18	9.63254e-16	38.5894	43.9223	40.6875	26.0722	26.0092	27.8402
ENSG00000148297	MED22	9	protein_coding	7224	-0.560115	8.97452e-18	9.63254e-16	16.0734	15.722	15.9773	11.1488	10.3216	10.9253
ENSG00000104936	DMPK	19	protein_coding	5807	0.804914	9.28539e-18	9.94785e-16	3.19065	2.8075	3.18952	5.34721	5.06788	5.66716
ENSG00000141753	IGFBP4	17	protein_coding	2200	0.65052	9.69269e-18	1.03651e-15	214.568	193.099	179.852	317.334	304.164	300.779
ENSG00000112658	SRF	6	protein_coding	4202	-0.685775	1.00869e-17	1.07669e-15	20.0244	19.2879	18.6353	11.8542	13.0476	11.1222
ENSG00000182199	SHMT2	12	protein_coding	4838	-0.624699	1.05436e-17	1.12338e-15	80.179	73.3297	72.4725	52.188	47.9908	46.3653
ENSG00000121577	POPDC2	3	protein_coding	2445	1.29632	1.06496e-17	1.1326e-15	1.62385	1.62711	1.14068	3.51893	3.7614	3.50485
ENSG00000125970	RALY	20	protein_coding	7513	-0.553596	1.16315e-17	1.23477e-15	54.3849	51.1558	49.4862	36.3274	35.3104	33.9785
ENSG00000099875	MKNK2	19	protein_coding	5221	0.703271	1.26799e-17	1.34361e-15	25.7886	21.0515	24.5449	39.2279	37.7903	39.2677
ENSG00000167994	RAB3IL1	11	protein_coding	3006	-1.07443	1.29737e-17	1.37224e-15	5.88565	5.34569	5.49541	2.49636	3.22416	2.2279
ENSG00000014216	CAPN1	11	protein_coding	7553	-0.661155	1.31689e-17	1.39035e-15	10.3749	9.75973	9.26917	6.51783	5.97566	6.09232
ENSG00000170927	PKHD1	6	protein_coding	17454	2.08354	1.38072e-17	1.45511e-15	0.0279352	0.0536305	0.0819431	0.248323	0.206709	0.239295
ENSG00000179958	DCTPP1	16	protein_coding	1581	-0.650749	1.3905e-17	1.46277e-15	207.289	219.116	190.065	138.014	131.15	123.39
ENSG00000127564	PKMYT1	16	protein_coding	5034	-0.623856	1.54281e-17	1.62006e-15	32.8209	30.3252	29.9883	21.4734	19.2949	19.6551
ENSG00000166171	DPCD	10	protein_coding	1718	0.900949	1.61986e-17	1.69791e-15	20.718	19.7965	18.1069	42.0222	33.9716	33.4069
ENSG00000094975	SUCO	1	protein_coding	7894	0.78528	1.68964e-17	1.76786e-15	3.50302	4.07123	4.01314	6.09696	6.79293	7.0789
ENSG00000145194	ECE2	3	protein_coding	6552	-0.844666	1.69488e-17	1.77016e-15	10.429	9.07207	8.42599	5.11439	5.60375	4.83593
ENSG00000171314	PGAM1	10	protein_coding	2568	-0.56044	1.75009e-17	1.82455e-15	321.42	295.437	288.275	208.53	207.96	197.274
ENSG00000028137	TNFRSF1B	1	protein_coding	3766	-1.92137	1.81314e-17	1.88689e-15	1.59062	1.11851	1.65202	0.549677	0.31934	0.2677
ENSG00000147400	CETN2	X	protein_coding	1928	0.744526	1.81902e-17	1.88963e-15	17.3775	16.5074	15.2816	29.3588	25.4646	27.5272
ENSG00000095059	DHPS	19	protein_coding	3006	-0.623037	1.91202e-17	1.98271e-15	61.5907	58.4912	56.3339	40.781	37.8192	35.9099
ENSG00000078900	TP73	1	protein_coding	6763	-1.34408	2.15865e-17	2.23447e-15	1.38011	1.18802	1.18428	0.573918	0.366112	0.532392
ENSG00000213563	C8orf82	8	protein_coding	3001	-0.925892	2.22402e-17	2.29805e-15	6.15077	6.16038	5.59989	3.36276	2.94665	3.09546
ENSG00000166292	TMEM100	17	protein_coding	2906	1.05837	2.38669e-17	2.46176e-15	2.32501	2.04006	2.70691	5.25356	4.5523	4.95605
ENSG00000221890	NPTXR	22	protein_coding	5784	-0.636957	2.46368e-17	2.53667e-15	11.4766	11.3826	12.5244	7.81784	7.42413	7.50741
ENSG00000197558	SSPO	7	protein_coding	21144	3.33385	2.78168e-17	2.85622e-15	0.0164715	0	0.0135285	0.079547	0.103719	0.143042
ENSG00000122126	OCRL	X	protein_coding	5779	-0.657372	2.78535e-17	2.85622e-15	11.0888	10.8795	11.4711	6.64923	7.60193	6.96563
ENSG00000197323	TRIM33	1	protein_coding	9574	0.636184	2.78876e-17	2.85622e-15	3.63042	3.9842	3.71228	5.78386	5.81522	5.99468
ENSG00000136877	FPGS	9	protein_coding	3931	-0.67708	2.88648e-17	2.95111e-15	23.4603	21.1137	21.9938	14.7449	12.8313	14.0506
ENSG00000166833	NAV2	11	protein_coding	14535	0.898291	2.89671e-17	2.95637e-15	1.24118	0.944546	1.25459	2.08735	2.15612	2.18982
ENSG00000048540	LMO3	12	protein_coding	10268	1.10759	2.92832e-17	2.9834e-15	0.793687	0.77489	0.578056	1.41754	1.49506	1.71823
ENSG00000185621	LMLN	3	protein_coding	8692	1.96179	2.99413e-17	3.04512e-15	0.120205	0.0897441	0.156319	0.439107	0.520889	0.488803
ENSG00000140332	TLE3	15	protein_coding	12634	-0.752307	3.04335e-17	3.08977e-15	5.84406	5.61857	6.30553	3.65591	3.13008	3.76187
ENSG00000179403	VWA1	1	protein_coding	5065	-1.18237	3.36211e-17	3.4062e-15	7.57742	5.52892	5.28043	2.70766	2.58391	2.81506
ENSG00000148814	LRRC27	10	protein_coding	9910	1.67837	3.36674e-17	3.4062e-15	0.210861	0.291242	0.158755	0.633192	0.84949	0.624922
ENSG00000106348	IMPDH1	7	protein_coding	3662	-0.602239	3.50939e-17	3.54436e-15	87.9146	76.6423	79.323	52.9604	55.0955	52.6222
ENSG00000179195	ZNF664	12	protein_coding	6340	-0.600189	3.57852e-17	3.60792e-15	28.2463	31.0054	31.3795	18.9581	20.2968	20.5357
ENSG00000108641	B9D1	17	protein_coding	3522	1.11926	3.94972e-17	3.97528e-15	2.13591	1.88259	1.868	4.68369	3.57533	4.53905
ENSG00000203805	PLPP4	10	protein_coding	1785	-1.39014	4.35528e-17	4.37589e-15	4.13635	5.54997	5.96933	1.99325	2.02124	1.93644
ENSG00000175063	UBE2C	20	protein_coding	1286	-0.634394	4.36923e-17	4.38234e-15	227.108	207.449	197.797	143.918	131.585	131.816
ENSG00000134986	NREP	5	protein_coding	9337	-0.537102	4.93602e-17	4.9423e-15	19.4857	20.978	19.4385	13.4826	13.888	13.9056
ENSG00000164904	ALDH7A1	5	protein_coding	17970	-0.626378	5.17295e-17	5.17064e-15	7.91511	8.76423	7.768	5.54384	5.1217	5.16142
ENSG00000152558	TMEM123	11	protein_coding	4647	0.698139	5.35463e-17	5.34306e-15	17.4623	21.1171	21.0057	31.8787	32.1062	32.6507
ENSG00000162849	KIF26B	1	protein_coding	14403	0.548905	5.60173e-17	5.58005e-15	5.35358	5.39426	5.1438	7.98127	7.74575	7.51462
ENSG00000204634	TBC1D8	2	protein_coding	6030	0.787125	5.75241e-17	5.72035e-15	2.42578	2.52257	2.60905	4.36631	4.52851	4.14394
ENSG00000235961	PNMA6A	X	protein_coding	2209	-1.99893	6.19304e-17	6.14802e-15	1.73427	1.69501	1.84526	0.497841	0.32025	0.488986
ENSG00000140104	C14orf79	14	protein_coding	5225	1.00132	6.23678e-17	6.18089e-15	1.95966	1.478	1.45076	3.35522	3.24945	3.21123
ENSG00000124766	SOX4	6	protein_coding	5852	0.51001	6.8906e-17	6.81724e-15	30.209	31.898	32.0776	45.3007	43.3502	45.4563
ENSG00000177103	DSCAML1	11	protein_coding	7035	1.5372	7.61296e-17	7.51912e-15	0.326738	0.255029	0.304954	0.772419	0.864807	0.962199
ENSG00000162729	IGSF8	1	protein_coding	2592	-1.24266	8.67183e-17	8.55042e-15	6.47637	4.99573	5.76619	1.89678	2.51095	2.91713
ENSG00000261678	SCRT1	8	protein_coding	3779	0.639161	8.76934e-17	8.62892e-15	21.8419	18.7222	19.1695	30.6418	31.6744	30.7749
ENSG00000213949	ITGA1	5	protein_coding	18566	0.615063	8.7811e-17	8.62892e-15	2.23228	2.30244	2.40735	3.50872	3.42933	3.69637
ENSG00000106333	PCOLCE	7	protein_coding	3532	0.675941	9.6339e-17	9.45097e-15	147.868	130.745	120.914	221.085	205.32	211.916
ENSG00000254470	AP5B1	11	protein_coding	4811	-1.80258	1.0443e-16	1.02275e-14	0.883169	1.0377	0.95131	0.268926	0.352907	0.194585
ENSG00000182858	ALG12	22	protein_coding	5350	-0.82884	1.04867e-16	1.0253e-14	8.81423	7.47978	7.33831	4.4618	4.09914	4.75141
ENSG00000116574	RHOU	1	protein_coding	4372	0.641499	1.07929e-16	1.05346e-14	12.2198	13.8811	13.2163	20.7594	19.3525	21.1818
ENSG00000164323	CFAP97	4	protein_coding	6886	0.722876	1.08807e-16	1.06026e-14	3.78315	4.16875	4.27866	6.38822	6.58531	7.21578
ENSG00000161681	SHANK1	19	protein_coding	7567	0.7126	1.09188e-16	1.06219e-14	9.26947	7.80365	9.56388	14.3965	14.2197	15.0741
ENSG00000160097	FNDC5	1	protein_coding	3139	-1.20704	1.10371e-16	1.07191e-14	2.92908	3.82697	3.44004	1.36016	1.44236	1.60586
ENSG00000091039	OSBPL8	12	protein_coding	9198	-0.748272	1.13479e-16	1.10025e-14	4.17261	4.68983	4.90584	2.60223	2.77651	2.81845
ENSG00000077943	ITGA8	10	protein_coding	7528	3.64766	1.16358e-16	1.12629e-14	0.0370109	0.0207241	0	0.309357	0.272523	0.18175
ENSG00000152256	PDK1	2	protein_coding	14883	1.08027	1.22645e-16	1.18518e-14	0.570977	0.828118	0.591006	1.4648	1.29765	1.42736
ENSG00000161526	SAP30BP	17	protein_coding	8268	-0.605091	1.36185e-16	1.31383e-14	12.0472	13.3783	12.1003	8.19189	8.47926	7.98675
ENSG00000197568	HHLA3	1	protein_coding	1222	1.80754	1.44307e-16	1.38989e-14	1.42501	0.829846	1.34597	3.81153	5.26811	3.71254
ENSG00000168137	SETD5	3	protein_coding	10808	-0.561176	1.46282e-16	1.40658e-14	7.45654	7.70095	7.73476	4.98583	5.24291	5.29025
ENSG00000007968	E2F2	1	protein_coding	5457	-0.92826	1.49024e-16	1.43058e-14	8.97327	8.16221	6.97164	3.94755	4.01877	4.71103
ENSG00000070669	ASNS	7	protein_coding	4455	-0.607541	1.58173e-16	1.51591e-14	24.9068	25.354	23.6607	17.3523	15.6096	15.5176
ENSG00000162063	CCNF	16	protein_coding	6309	-0.628374	1.69245e-16	1.61935e-14	26.177	23.7021	22.4997	16.1392	15.3395	15.3405
ENSG00000181444	ZNF467	7	protein_coding	2734	1.31024	1.71123e-16	1.63463e-14	2.36937	1.19833	1.77864	4.44833	4.47644	4.45133
ENSG00000196458	ZNF605	12	protein_coding	10824	0.915611	1.76367e-16	1.68196e-14	0.894492	1.15308	1.16279	2.07984	2.05223	1.90939
ENSG00000106683	LIMK1	7	protein_coding	6902	-0.661221	1.86777e-16	1.77832e-14	8.90109	7.74178	8.25773	5.22057	5.29908	5.23757
ENSG00000138386	NAB1	2	protein_coding	4887	0.68428	1.88844e-16	1.79507e-14	6.54214	7.58188	7.28726	11.053	12.0294	11.302
ENSG00000130052	STARD8	X	protein_coding	5558	3.3549	1.97974e-16	1.87879e-14	0.0375969	0.0280696	0.0385994	0.360812	0.369117	0.388691
ENSG00000176293	ZNF135	19	protein_coding	6418	1.39034	2.10556e-16	1.99493e-14	0.43412	0.328163	0.434553	1.06842	0.992037	1.09958
ENSG00000197444	OGDHL	10	protein_coding	5724	-0.603662	2.11384e-16	1.99952e-14	25.7858	22.5676	24.6493	15.6753	16.5488	15.839
ENSG00000091651	ORC6	16	protein_coding	4309	-0.543183	2.15459e-16	2.03476e-14	18.7028	18.3564	18.9027	12.6257	12.937	12.8514
ENSG00000122367	LDB3	10	protein_coding	6676	-1.72793	2.22885e-16	2.10148e-14	0.855553	0.829598	0.653418	0.251939	0.137756	0.312812
ENSG00000266074	BAHCC1	17	protein_coding	13473	-0.741394	2.24098e-16	2.10949e-14	5.2268	4.49865	5.41925	2.87127	3.1662	3.03054
ENSG00000196924	FLNA	X	protein_coding	10585	-0.570034	2.28956e-16	2.15174e-14	86.3229	74.4535	81.747	54.8934	54.8369	53.6429
ENSG00000163138	PACRGL	4	protein_coding	4032	1.00441	2.33518e-16	2.18805e-14	3.04048	4.17887	3.51174	7.86164	6.43918	7.16185
ENSG00000009335	UBE3C	7	protein_coding	9220	-0.618335	2.33571e-16	2.18805e-14	14.0367	14.8397	15.9389	10.0754	9.19969	9.91133
ENSG00000147813	NAPRT	8	protein_coding	3079	-1.58545	2.48332e-16	2.32259e-14	6.58313	4.66159	8.2451	2.52121	1.97594	1.98797
ENSG00000186591	UBE2H	7	protein_coding	6392	0.55202	2.5345e-16	2.36665e-14	11.7689	13.0457	12.2729	18.1359	18.0621	18.1493
ENSG00000175643	RMI2	16	protein_coding	2701	-0.850708	2.6029e-16	2.42662e-14	13.9	13.978	12.179	8.26289	6.52168	7.3851
ENSG00000145439	CBR4	4	protein_coding	5110	0.691441	2.7007e-16	2.51377e-14	5.69777	5.66342	5.66776	8.67176	8.8879	9.96322
ENSG00000154654	NCAM2	21	protein_coding	8380	1.03114	2.73167e-16	2.53853e-14	0.70652	0.875003	0.844829	1.60567	1.81501	1.5296
ENSG00000185875	THNSL1	10	protein_coding	3788	0.945478	2.76497e-16	2.56538e-14	2.24336	2.38877	2.00112	4.0474	4.16466	4.5625
ENSG00000198901	PRC1	15	protein_coding	5525	-0.507551	2.99672e-16	2.77597e-14	48.5123	52.0272	50.8025	35.7932	36.3639	34.2787
ENSG00000031003	FAM13B	5	protein_coding	6808	0.832377	3.0078e-16	2.78181e-14	1.90302	2.17701	2.42644	3.73431	3.97983	3.87135
ENSG00000170456	DENND5B	12	protein_coding	11310	0.685962	3.19492e-16	2.95018e-14	1.77985	1.88979	1.86525	2.96282	3.00862	2.92885
ENSG00000008130	NADK	1	protein_coding	5570	-0.509743	3.3037e-16	3.04579e-14	25.6734	24.9282	24.599	17.3397	17.3619	18.1257
ENSG00000204387	C6orf48	6	protein_coding	1801	0.708358	3.33547e-16	3.07022e-14	24.4429	20.6167	20.4887	36.3859	36.4125	34.3863
ENSG00000159873	CCDC117	22	protein_coding	4326	-0.655874	3.43244e-16	3.15448e-14	9.98285	10.1339	10.4805	6.28059	6.90098	6.24232
ENSG00000149311	ATM	11	protein_coding	23972	0.680652	3.47411e-16	3.18774e-14	1.90321	1.9817	2.20156	3.03859	3.39964	3.3224
ENSG00000196353	CPNE4	3	protein_coding	6427	-0.769613	3.51066e-16	3.21621e-14	3.71736	3.65329	3.79423	2.15399	2.26748	2.12886
ENSG00000250986	AC141928.1	4	lincRNA	4525	-1.22656	3.55938e-16	3.25571e-14	3.77135	2.63754	3.80869	1.5011	1.39141	1.48001
ENSG00000140451	PIF1	15	protein_coding	4656	-0.64456	3.73917e-16	3.4148e-14	10.3674	9.44913	9.84515	6.32173	6.18396	6.48041
ENSG00000118655	DCLRE1B	1	protein_coding	3940	-0.711858	3.82072e-16	3.4838e-14	7.84939	7.78076	8.13129	4.6301	5.0813	4.80685
ENSG00000149305	HTR3B	11	protein_coding	2314	-1.29941	3.88386e-16	3.53583e-14	3.61216	3.607	3.21401	1.59349	1.58974	1.02696
ENSG00000124588	NQO2	6	protein_coding	11558	-0.795833	3.9919e-16	3.62852e-14	2.71193	2.69287	2.30783	1.49999	1.51794	1.42054
ENSG00000125827	TMX4	20	protein_coding	6579	0.591682	4.10644e-16	3.7268e-14	14.8859	15.8288	15.1524	22.6155	21.7853	24.7153
ENSG00000116741	RGS2	1	protein_coding	2096	0.682285	4.1162e-16	3.72985e-14	13.6584	15.3704	13.4426	23.5181	22.7823	21.7477
ENSG00000182670	TTC3	21	protein_coding	15883	0.577587	4.57676e-16	4.14072e-14	6.44665	7.10168	7.41997	10.5081	10.4358	10.3417
ENSG00000031698	SARS	1	protein_coding	3836	-0.495753	4.93762e-16	4.46027e-14	131.356	130.857	122.498	93.5274	91.1031	88.1745
ENSG00000140015	KCNH5	14	protein_coding	12320	1.27602	5.11273e-16	4.61129e-14	0.361842	0.303918	0.394708	0.787623	1.02784	0.765706
ENSG00000197128	ZNF772	19	protein_coding	6096	1.21387	5.14748e-16	4.63544e-14	0.994085	1.02369	1.53675	2.71664	3.05208	2.49252
ENSG00000215039	CD27.AS1	12	processed_transcript	3411	0.826321	5.41056e-16	4.86482e-14	6.16701	5.69434	4.69617	9.59636	9.64398	10.1335
ENSG00000104904	OAZ1	19	protein_coding	3436	-0.525959	5.6429e-16	5.0659e-14	214.113	196.035	190.684	137.156	140.272	139.873
ENSG00000102921	N4BP1	16	protein_coding	7839	0.577586	6.16168e-16	5.52311e-14	5.18033	5.52278	5.52827	8.17807	8.04988	7.98289
ENSG00000109991	P2RX3	11	protein_coding	2614	1.34403	6.31337e-16	5.65037e-14	0.985929	1.34287	1.03957	3.09344	2.81457	2.58955
ENSG00000121644	DESI2	1	protein_coding	5104	-0.723071	6.37955e-16	5.70083e-14	10.8903	12.1654	12.2315	6.45126	7.27669	7.66109
ENSG00000174791	RIN1	11	protein_coding	5469	-1.46462	6.50438e-16	5.80346e-14	2.01233	1.34074	1.77831	0.745196	0.620895	0.487186
ENSG00000004399	PLXND1	3	protein_coding	9738	-0.692156	7.24101e-16	6.45082e-14	16.2084	13.4095	15.5904	9.55271	9.60388	8.82949
ENSG00000137509	PRCP	11	protein_coding	12798	0.563204	7.36468e-16	6.55096e-14	8.77349	8.25281	8.98507	13.1473	13.2001	12.0919
ENSG00000139567	ACVRL1	12	protein_coding	5040	-1.19597	7.95077e-16	7.0615e-14	2.25272	1.88823	2.49724	0.975485	1.10887	0.814415
ENSG00000241593	AC099542.1	3	lincRNA	1261	2.33101	8.12526e-16	7.20547e-14	0.4419	0.43302	0.510393	2.00072	2.63674	2.45558
ENSG00000197283	SYNGAP1	6	protein_coding	12124	0.738827	8.61743e-16	7.63029e-14	1.68334	1.41548	1.50408	2.61983	2.57322	2.50056
ENSG00000102316	MAGED2	X	protein_coding	2940	0.498996	8.72735e-16	7.71588e-14	40.8687	40.2233	40.3774	58.5071	54.9102	58.246
ENSG00000107984	DKK1	10	protein_coding	2206	-0.650785	8.90204e-16	7.85838e-14	24.4391	25.9193	25.3825	15.0435	17.4132	15.7994
ENSG00000253659	AC138646.1	8	lincRNA	633	0.995415	8.96371e-16	7.90083e-14	10.6738	10.3514	9.15079	19.6216	19.446	21.1597
ENSG00000231313	AC078875.1	12	processed_pseudogene	724	-0.799174	9.27444e-16	8.16235e-14	42.2353	36.8479	42.1761	25.197	22.9622	21.4841
ENSG00000027644	INSRR	1	protein_coding	5101	1.27531	1.00089e-15	8.79547e-14	0.655443	0.810487	0.644882	1.43305	1.85838	1.82111
ENSG00000143815	LBR	1	protein_coding	5257	-0.608101	1.03713e-15	9.10011e-14	35.7084	41.6514	39.6532	25.497	26.4968	24.7526
ENSG00000053371	AKR7A2	1	protein_coding	1781	-0.718799	1.12655e-15	9.86982e-14	27.416	25.2281	23.0074	15.4733	15.7295	14.7581
ENSG00000054267	ARID4B	1	protein_coding	11073	0.819749	1.20029e-15	1.05001e-13	1.39649	1.50051	1.34331	2.43033	2.75358	2.29568
ENSG00000089009	RPL6	12	protein_coding	4447	0.448488	1.25713e-15	1.09809e-13	341.381	353.805	338.374	484.47	456.435	469.459
ENSG00000126947	ARMCX1	X	protein_coding	2141	0.661827	1.26949e-15	1.10721e-13	10.118	10.4202	9.78652	15.893	15.9594	16.1109
ENSG00000267280	TBX2.AS1	17	antisense	1206	-0.716423	1.30884e-15	1.13983e-13	30.7843	33.2461	29.1147	20.0614	17.8325	18.6895
ENSG00000255248	MIR100HG	11	processed_transcript	11009	1.42308	1.31559e-15	1.144e-13	0.265736	0.389709	0.188377	0.675752	0.796817	0.778396
ENSG00000177108	ZDHHC22	14	protein_coding	3862	-1.19159	1.39446e-15	1.21077e-13	2.92181	2.66617	2.38866	0.921272	1.30056	1.28658
ENSG00000112667	DNPH1	6	protein_coding	1250	-0.686416	1.40101e-15	1.21464e-13	73.9452	75.0101	63.8457	46.3698	41.7102	44.071
ENSG00000106268	NUDT1	7	protein_coding	2093	-0.554692	1.43704e-15	1.24402e-13	35.9421	34.8845	33.8596	24.2936	23.2205	23.74
ENSG00000149929	HIRIP3	16	protein_coding	3931	-0.656611	1.4466e-15	1.25044e-13	16.0714	18.0578	16.318	11.2233	9.96992	10.7715
ENSG00000158805	ZNF276	16	protein_coding	7427	0.6609	1.50911e-15	1.30223e-13	6.09606	5.83965	5.4498	9.23273	8.50595	9.75407
ENSG00000110958	PTGES3	12	protein_coding	3399	-0.500463	1.51099e-15	1.30223e-13	132.567	142.563	135.681	97.1208	100.402	92.8373
ENSG00000101846	STS	X	protein_coding	6521	1.12849	1.60049e-15	1.37732e-13	0.758392	0.574186	0.668949	1.5178	1.4537	1.42455
ENSG00000152556	PFKM	12	protein_coding	7284	0.488188	1.66362e-15	1.42953e-13	43.4145	40.1165	40.3996	59.4058	57.4279	57.014
ENSG00000145916	RMND5B	5	protein_coding	7701	-0.569509	1.7076e-15	1.46516e-13	14.1371	13.9278	13.0004	9.48385	9.43427	8.74311
ENSG00000168209	DDIT4	10	protein_coding	2058	0.603359	1.75546e-15	1.50401e-13	54.3224	49.7674	52.991	86.002	76.9994	75.6505
ENSG00000037280	FLT4	5	protein_coding	8852	-1.74534	1.83626e-15	1.57092e-13	0.566553	0.431798	0.492795	0.131543	0.175819	0.138296
ENSG00000092621	PHGDH	1	protein_coding	5622	-0.574289	1.92189e-15	1.64176e-13	128.059	117.161	111.923	84.0787	76.7706	79.005
ENSG00000132669	RIN2	20	protein_coding	5053	0.866236	1.98937e-15	1.69692e-13	2.19178	2.05318	2.39174	3.69987	4.06007	4.37512
ENSG00000175416	CLTB	5	protein_coding	2039	-0.579458	2.00331e-15	1.7063e-13	92.5083	95.1063	85.26	63.7383	61.3756	57.4255
ENSG00000256771	ZNF253	19	protein_coding	3626	0.984298	2.33721e-15	1.98779e-13	2.32438	3.356	3.27384	5.67332	6.20418	5.79904
ENSG00000165264	NDUFB6	9	protein_coding	1388	-0.523808	2.34314e-15	1.98992e-13	73.8197	75.6451	71.6663	52.5257	49.5916	51.622
ENSG00000123416	TUBA1B	12	protein_coding	3574	-0.534487	2.38619e-15	2.02353e-13	1264.42	1138.92	1132.48	842.835	815.349	782.958
ENSG00000170419	VSTM2A	7	protein_coding	5967	0.690053	2.40341e-15	2.03517e-13	4.03896	4.0395	4.31443	6.94928	6.14128	6.90305
ENSG00000018236	CNTN1	12	protein_coding	7492	0.614049	2.44775e-15	2.0697e-13	17.488	18.3665	20.856	29.5561	28.7808	28.4605
ENSG00000116667	C1orf21	1	protein_coding	10971	0.53658	2.62053e-15	2.21258e-13	6.77435	6.96796	7.30044	9.80582	10.4912	10.233
ENSG00000188859	FAM78B	1	protein_coding	5343	-0.688464	2.63717e-15	2.2234e-13	7.93929	8.26336	7.95021	4.68558	5.53447	4.77111
ENSG00000166002	SMCO4	11	protein_coding	1223	-0.72029	2.64145e-15	2.22379e-13	46.2465	42.16	43.5619	29.8854	24.5259	25.6132
ENSG00000171135	JAGN1	3	protein_coding	1799	-0.659719	2.81132e-15	2.36338e-13	27.4901	27.2304	24.4468	17.0805	17.1058	15.8913
ENSG00000111206	FOXM1	12	protein_coding	4899	-0.515126	2.82728e-15	2.37336e-13	64.4791	59.6307	61.9798	44.2755	44.6929	41.246
ENSG00000188610	FAM72B	1	protein_coding	3033	-0.882778	2.91714e-15	2.44413e-13	7.37194	9.05307	7.47419	4.54302	3.96517	4.41613
ENSG00000163001	CFAP36	2	protein_coding	3505	0.855117	2.91998e-15	2.44413e-13	3.10017	3.53863	3.73371	5.75843	6.25689	6.75942
ENSG00000120725	SIL1	5	protein_coding	4011	0.616891	3.13988e-15	2.62441e-13	11.913	10.3074	10.9113	17.4507	16.8965	16.4992
ENSG00000163297	ANTXR2	4	protein_coding	9864	-0.797738	3.25821e-15	2.71941e-13	2.90227	3.43212	3.36389	1.75104	2.02964	1.7959
ENSG00000174951	FUT1	19	protein_coding	4343	-4.73985	3.28787e-15	2.74024e-13	0.304729	0.269418	0.428116	0.0148953	0	0.016581
ENSG00000179918	SEPHS2	16	protein_coding	2551	-0.530369	3.32784e-15	2.76958e-13	37.8444	35.7156	35.9661	25.2573	24.6534	25.9422
ENSG00000117139	KDM5B	1	protein_coding	12092	0.570923	3.33835e-15	2.77436e-13	4.04955	4.18025	4.33494	6.51609	6.12539	6.01485
ENSG00000103546	SLC6A2	16	protein_coding	5463	0.413738	3.36887e-15	2.79573e-13	91.1769	90.8994	92.8619	120.546	123.383	122.339
ENSG00000186076	AC012085.1	12	processed_pseudogene	765	-0.568398	3.4075e-15	2.82376e-13	70.474	70.8678	68.8943	47.8622	46.6998	47.1604
ENSG00000141959	PFKL	21	protein_coding	8926	-0.715326	3.4595e-15	2.86277e-13	12.7198	11.6056	12.0575	8.03009	6.43553	7.68842
ENSG00000110104	CCDC86	11	protein_coding	2044	-0.59641	3.56561e-15	2.94639e-13	65.3267	57.5501	58.8118	40.3522	38.3481	41.5017
ENSG00000088325	TPX2	20	protein_coding	3605	-0.445008	3.63011e-15	2.99543e-13	93.3622	95.9219	97.8947	70.8271	70.9787	69.1349
ENSG00000176101	SSNA1	9	protein_coding	1183	-0.499794	3.65976e-15	3.01562e-13	137.719	129.042	128.999	95.0939	92.331	92.4643
ENSG00000167487	KLHL26	19	protein_coding	4797	-0.82485	3.72956e-15	3.06879e-13	3.76079	4.17916	3.98033	2.17117	2.21211	2.34183
ENSG00000167670	CHAF1A	19	protein_coding	4299	-0.538085	3.73799e-15	3.07139e-13	40.1174	41.6792	40.6714	27.9135	29.9165	26.4997
ENSG00000140157	NIPA2	15	protein_coding	3505	-0.601888	4.13685e-15	3.39432e-13	33.4063	38.324	34.2359	22.6277	24.1799	22.9902
ENSG00000182272	B4GALNT4	11	protein_coding	3761	0.942137	4.318e-15	3.53797e-13	2.25947	2.4474	2.49084	5.10847	4.02527	4.67184
ENSG00000204271	SPIN3	X	protein_coding	15841	0.78206	4.6538e-15	3.80773e-13	0.905803	0.871598	0.803554	1.54773	1.37994	1.50923
ENSG00000127528	KLF2	19	protein_coding	2018	1.49392	5.01261e-15	4.09555e-13	0.862915	1.04368	1.02767	3.07743	2.41887	2.74771
ENSG00000005249	PRKAR2B	7	protein_coding	4318	0.689819	5.13739e-15	4.19162e-13	9.90456	11.092	12.1726	17.9928	16.9568	18.5449
ENSG00000138413	IDH1	2	protein_coding	4721	-0.607093	5.18911e-15	4.22789e-13	16.687	18.4893	18.5558	12.2501	11.1037	11.8977
ENSG00000160145	KALRN	3	protein_coding	24490	0.679139	6.20569e-15	5.04909e-13	1.11777	1.21993	1.26438	1.78036	2.01628	1.97304
ENSG00000161692	DBF4B	17	protein_coding	7146	-0.687551	6.22066e-15	5.0542e-13	5.52674	5.34883	4.92356	3.4581	3.2768	3.06346
ENSG00000171533	MAP6	11	protein_coding	6433	0.605824	6.27942e-15	5.09482e-13	5.0457	4.9716	5.46927	8.10511	7.69785	7.76868
ENSG00000128714	HOXD13	2	protein_coding	2240	-1.91013	6.58707e-15	5.337e-13	1.61698	1.4626	1.91549	0.519831	0.568472	0.225036
ENSG00000183762	KREMEN1	22	protein_coding	7977	-0.713422	6.65816e-15	5.38709e-13	4.48821	4.87962	4.41065	2.88701	2.52749	2.97904
ENSG00000068724	TTC7A	2	protein_coding	6949	0.70599	6.95154e-15	5.61665e-13	2.92691	2.79513	2.7271	4.67325	4.27575	4.83945
ENSG00000121152	NCAPH	2	protein_coding	3278	-0.572184	7.04365e-15	5.68318e-13	17.403	18.49	17.9761	12.2749	11.5891	12.3461
ENSG00000160752	FDPS	1	protein_coding	3718	-0.609922	7.22047e-15	5.81778e-13	99.7982	88.286	89.6878	65.5774	59.0986	57.3109
ENSG00000141741	MIEN1	17	protein_coding	2292	-0.720745	7.28872e-15	5.86465e-13	16.0765	16.1661	14.0715	8.77775	9.6917	9.64551
ENSG00000144134	RABL2A	2	protein_coding	6008	1.47615	7.75545e-15	6.23157e-13	0.324622	0.415476	0.273763	1.03366	0.836014	0.934902
ENSG00000144452	ABCA12	2	protein_coding	9416	0.832188	7.82929e-15	6.28222e-13	1.10222	1.43319	1.28351	2.20534	2.29901	2.27904
ENSG00000165029	ABCA1	9	protein_coding	11350	3.17533	8.20144e-15	6.57177e-13	0.0245478	0.0274909	0.0063006	0.170987	0.23685	0.133237
ENSG00000119508	NR4A3	9	protein_coding	6314	2.07233	8.51177e-15	6.81106e-13	0.176508	0.111189	0.0679554	0.553257	0.470576	0.490417
ENSG00000274588	DGKK	X	protein_coding	7407	1.19426	8.65962e-15	6.91984e-13	0.394963	0.547629	0.550313	1.20524	1.0697	1.12776
ENSG00000198252	STYX	14	protein_coding	4978	0.85348	8.69923e-15	6.94196e-13	2.05689	2.50721	2.32722	3.92455	4.51915	3.9926
ENSG00000186019	AC021092.1	19	antisense	3488	0.790696	8.8181e-15	7.02718e-13	3.65447	3.15332	3.25985	5.71231	5.86147	5.88396
ENSG00000047634	SCML1	X	protein_coding	5497	-1.00588	9.4902e-15	7.54458e-13	2.39489	2.52592	2.92708	1.2592	1.14538	1.50651
ENSG00000246705	H2AFJ	12	protein_coding	3356	-0.609189	9.4933e-15	7.54458e-13	12.4946	12.2959	12.7852	8.46214	8.30537	7.85345
ENSG00000103121	CMC2	16	protein_coding	12781	-0.619854	9.80398e-15	7.78086e-13	5.06836	5.16334	4.89017	3.54806	3.24906	3.03123
ENSG00000104889	RNASEH2A	19	protein_coding	2402	-0.606044	1.0353e-14	8.20535e-13	50.8925	46.0499	44.9256	33.0183	30.3648	29.7999
ENSG00000173230	GOLGB1	3	protein_coding	11865	0.706607	1.03883e-14	8.22218e-13	1.46178	1.42008	1.39226	2.22994	2.30743	2.4459
ENSG00000014164	ZC3H3	8	protein_coding	3731	-0.716003	1.04088e-14	8.22719e-13	6.60887	6.62765	6.57425	4.0052	4.15244	3.89877
ENSG00000173456	RNF26	11	protein_coding	2787	-0.683442	1.09248e-14	8.62336e-13	50.1103	40.0244	44.1849	28.2714	27.5409	27.8537
ENSG00000133878	DUSP26	8	protein_coding	2052	0.551757	1.15365e-14	9.09381e-13	36.4227	36.1897	34.1528	55.2325	50.8855	50.3238
ENSG00000023608	SNAPC1	14	protein_coding	2656	0.90861	1.17088e-14	9.21719e-13	3.01591	2.90759	2.69246	5.33401	5.77985	5.07008
ENSG00000212747	RTL8B	X	protein_coding	2026	-0.605396	1.17679e-14	9.25113e-13	19.7343	19.5591	20.1546	12.7081	13.2687	13.1156
ENSG00000173638	SLC19A1	21	protein_coding	9998	-0.547826	1.21351e-14	9.52694e-13	11.4326	10.1974	10.7933	7.27909	7.54981	7.36104
ENSG00000130147	SH3BP4	2	protein_coding	7129	-0.69118	1.27315e-14	9.98168e-13	4.67034	4.70506	5.15599	2.80393	3.18538	3.02026
ENSG00000130529	TRPM4	19	protein_coding	6604	-1.12197	1.31798e-14	1.03193e-12	1.3817	1.54735	1.2886	0.705282	0.546321	0.676061
ENSG00000111328	CDK2AP1	12	protein_coding	3117	0.492417	1.3431e-14	1.05018e-12	36.1345	33.9601	33.2666	48.7095	47.9111	48.8162
ENSG00000127774	EMC6	17	protein_coding	769	-0.670302	1.37717e-14	1.07538e-12	56.5207	51.1246	49.3794	34.3219	32.0138	32.3068
ENSG00000102781	KATNAL1	13	protein_coding	8105	-0.700613	1.39084e-14	1.08459e-12	3.20557	3.31078	3.24693	1.92354	2.0948	1.9902
ENSG00000145526	CDH18	5	protein_coding	4853	1.31167	1.47432e-14	1.14815e-12	0.559762	0.466137	0.604159	1.22635	1.39941	1.45418
ENSG00000155792	DEPTOR	8	protein_coding	2622	0.749375	1.48881e-14	1.15789e-12	7.0664	6.93184	8.48213	13.1995	12.1683	12.4413
ENSG00000203760	CENPW	6	protein_coding	795	-0.688956	1.52687e-14	1.1859e-12	53.1828	62.1101	57.5692	38.1631	33.9034	34.964
ENSG00000198055	GRK6	5	protein_coding	4355	-0.629545	1.57443e-14	1.22121e-12	44.7996	39.979	37.3733	26.9901	25.0485	26.9195
ENSG00000105281	SLC1A5	19	protein_coding	3332	-0.524386	1.58188e-14	1.22536e-12	152.918	135.69	142.144	103.19	100.319	95.9792
ENSG00000183114	FAM43B	1	protein_coding	2572	-1.29397	1.6383e-14	1.26738e-12	5.41637	3.94274	4.39302	2.3391	1.45777	1.79189
ENSG00000162631	NTNG1	1	protein_coding	9138	1.37359	1.65198e-14	1.27626e-12	0.205808	0.332919	0.250424	0.637131	0.689007	0.709239
ENSG00000141519	CCDC40	17	protein_coding	9961	1.3025	1.69868e-14	1.3106e-12	0.279709	0.266257	0.25845	0.623456	0.646284	0.722933
ENSG00000114405	C3orf14	3	protein_coding	4430	-0.636202	1.71395e-14	1.32063e-12	9.71704	10.7588	10.6864	6.60043	6.40362	7.03859
ENSG00000091409	ITGA6	2	protein_coding	6533	-1.24366	1.75116e-14	1.34751e-12	1.52466	1.49253	1.45585	0.712947	0.768831	0.396818
ENSG00000175283	DOLK	9	protein_coding	2090	-0.632429	1.7735e-14	1.3629e-12	19.23	19.0348	19.7427	13.4023	11.8808	12.0938
ENSG00000138078	PREPL	2	protein_coding	8153	0.535559	1.79684e-14	1.37902e-12	14.8228	16.466	16.7881	22.7244	23.6274	23.3266
ENSG00000063854	HAGH	16	protein_coding	5975	-0.493438	1.81055e-14	1.38771e-12	16.6005	16.528	16.5644	11.9203	11.9938	11.3772
ENSG00000267493	CIRBP.AS1	19	antisense	994	1.94744	1.85447e-14	1.4195e-12	1.33142	0.706288	0.719434	4.03499	3.91436	2.8254
ENSG00000013810	TACC3	4	protein_coding	6528	-0.484818	1.90093e-14	1.45315e-12	32.2664	30.5546	29.939	22.6931	21.9989	21.588
ENSG00000170899	GSTA4	6	protein_coding	2175	0.676089	1.97681e-14	1.50918e-12	15.6923	13.4492	14.4667	23.8833	21.532	24.3349
ENSG00000187800	PEAR1	1	protein_coding	5530	-0.755209	1.98913e-14	1.51587e-12	4.01805	4.40104	4.0088	2.32791	2.57132	2.46115
ENSG00000162188	GNG3	11	protein_coding	882	-1.16736	1.9908e-14	1.51587e-12	11.3722	9.19793	9.08086	4.76741	3.93018	4.49051
ENSG00000006534	ALDH3B1	11	protein_coding	6626	-1.85074	2.04892e-14	1.55809e-12	0.967132	0.600405	0.647556	0.234314	0.138796	0.239096
ENSG00000214063	TSPAN4	11	protein_coding	5841	-0.682745	2.06801e-14	1.57056e-12	5.37822	5.00806	5.2033	3.37793	3.02787	3.30407
ENSG00000169439	SDC2	8	protein_coding	4536	-0.481343	2.0712e-14	1.57092e-12	28.8845	30.6278	29.5443	21.435	21.5224	20.8128
ENSG00000109670	FBXW7	4	protein_coding	10287	0.713401	2.12847e-14	1.61226e-12	1.42871	1.48625	1.48766	2.37706	2.50321	2.33808
ENSG00000102897	LYRM1	16	protein_coding	3593	0.828761	2.27117e-14	1.71811e-12	2.67529	2.84407	2.5874	4.71717	4.60727	5.07066
ENSG00000113448	PDE4D	5	protein_coding	16308	0.624044	2.4394e-14	1.84298e-12	3.276	3.55875	3.42913	5.0497	5.00599	5.7625
ENSG00000187605	TET3	2	protein_coding	12271	0.630717	2.52849e-14	1.90781e-12	3.18443	3.57894	3.65397	5.17162	5.25198	5.70411
ENSG00000173698	ADGRG2	X	protein_coding	10155	-0.66123	2.5416e-14	1.91522e-12	5.12377	4.78557	5.49278	3.01951	3.42744	3.30451
ENSG00000204060	FOXO6	1	protein_coding	2398	-1.35005	2.55123e-14	1.91999e-12	3.7761	2.79753	3.22071	1.56465	1.35704	0.900893
ENSG00000162889	MAPKAPK2	1	protein_coding	4195	-0.6263	2.64035e-14	1.98449e-12	16.2057	13.8532	15.3763	9.59171	10.0339	9.83612
ENSG00000020256	ZFP64	20	protein_coding	6997	-0.681613	2.70534e-14	2.03072e-12	4.94759	5.02794	4.6707	3.30985	2.93205	2.8714
ENSG00000136448	NMT1	17	protein_coding	6669	-0.439075	2.77357e-14	2.07925e-12	34.8847	33.4059	34.5174	25.3658	25.0874	25.3859
ENSG00000105612	DNASE2	19	protein_coding	2389	-0.994167	2.80374e-14	2.09916e-12	8.25125	7.90178	7.0943	4.60331	3.07966	3.94872
ENSG00000168779	SHOX2	3	protein_coding	5045	0.500046	2.83773e-14	2.12188e-12	20.5581	22.3425	21.8859	29.5818	31.1999	30.8314
ENSG00000171316	CHD7	8	protein_coding	16982	-0.637001	2.84918e-14	2.1277e-12	5.50444	5.90714	6.15653	3.47411	4.10746	3.71888
ENSG00000171862	PTEN	10	protein_coding	11581	0.660836	2.96625e-14	2.21229e-12	4.73345	5.87349	5.65623	8.51288	8.55809	8.62446
ENSG00000164751	PEX2	8	protein_coding	4969	-0.70578	3.02087e-14	2.25014e-12	6.44819	6.20088	7.25336	3.99675	4.18565	4.02881
ENSG00000122735	DNAI1	9	protein_coding	3615	2.6283	3.05909e-14	2.2757e-12	0.096341	0.151048	0.0593459	0.644217	0.508803	0.756966
ENSG00000143416	SELENBP1	1	protein_coding	3504	0.97199	3.07036e-14	2.28116e-12	3.69741	2.49333	2.67353	5.96315	5.85489	5.63103
ENSG00000170312	CDK1	10	protein_coding	3931	-0.538364	3.17774e-14	2.35793e-12	25.6044	27.9796	26.5781	19.2375	17.7263	18.1906
ENSG00000196381	ZNF781	19	protein_coding	3617	2.26351	3.18685e-14	2.36168e-12	0.115545	0.129398	0.217481	0.625975	0.821459	0.816275
ENSG00000174744	BRMS1	11	protein_coding	2514	-0.527131	3.23206e-14	2.39214e-12	40.8119	40.1508	37.3488	27.5589	27.8865	26.6391
ENSG00000105290	APLP1	19	protein_coding	3656	0.618937	3.25001e-14	2.40237e-12	96.7466	81.3767	80.7637	137.254	128.483	131.89
ENSG00000141012	GALNS	16	protein_coding	8402	1.0054	3.27413e-14	2.41712e-12	1.39276	1.20694	1.08093	2.84877	2.14705	2.39124
ENSG00000158773	USF1	1	protein_coding	2336	-0.597458	3.32082e-14	2.44707e-12	30.0266	30.1871	29.3884	21.4618	19.3817	18.3111
ENSG00000123358	NR4A1	12	protein_coding	7295	-0.577809	3.32311e-14	2.44707e-12	6.34004	6.08433	6.46008	4.19444	4.19902	4.26442
ENSG00000257225	AC079601.1	12	antisense	2791	1.02442	3.3467e-14	2.46133e-12	1.69706	1.78873	1.89605	3.59261	3.59926	3.76699
ENSG00000182952	HMGN4	6	protein_coding	1274	-0.639524	3.36902e-14	2.47462e-12	32.695	29.9409	32.6686	19.9046	21.6561	19.6703
ENSG00000235837	AC073333.1	7	antisense	648	-1.28973	3.50858e-14	2.57387e-12	10.8566	9.38956	9.93219	4.69203	3.71184	3.8895
ENSG00000177669	MBOAT4	8	protein_coding	1512	2.26133	3.52456e-14	2.58234e-12	0.41461	0.309546	0.378369	2.01087	1.59079	1.76218
ENSG00000148308	GTF3C5	9	protein_coding	3592	-0.450781	3.61747e-14	2.64708e-12	50.166	48.5797	48.6766	36.7394	35.5686	35.5446
ENSG00000160050	CCDC28B	1	protein_coding	2818	-0.830717	3.65446e-14	2.66799e-12	10.7769	10.159	8.75499	6.12926	5.44758	5.08526
ENSG00000173465	SSSCA1	11	protein_coding	2008	-0.714946	3.65522e-14	2.66799e-12	18.0033	17.9086	15.9548	10.2447	11.4852	9.86212
ENSG00000135476	ESPL1	12	protein_coding	8890	-0.513438	3.75497e-14	2.73736e-12	19.6506	18.3037	18.6864	12.7415	13.9497	13.0009
ENSG00000127561	SYNGR3	16	protein_coding	3420	-1.77606	4.01068e-14	2.92011e-12	1.05907	1.48256	1.08731	0.43505	0.227537	0.379007
ENSG00000280303	AC067931.2	8	lincRNA	2003	1.71618	4.03709e-14	2.93567e-12	0.730277	0.662054	0.46413	2.22846	1.80125	2.0852
ENSG00000107518	ATRNL1	10	protein_coding	9824	0.879293	4.08667e-14	2.96801e-12	1.03518	1.22281	0.895353	1.84377	1.90828	2.03778
ENSG00000107185	RGP1	9	protein_coding	7116	-0.577584	4.18091e-14	3.03267e-12	11.0903	10.4358	11.7578	7.51809	7.68473	7.10399
ENSG00000185808	PIGP	21	protein_coding	7923	0.802542	4.19909e-14	3.04207e-12	1.38905	1.78203	1.57952	2.73522	2.85723	2.67214
ENSG00000101210	EEF1A2	20	protein_coding	2006	0.656868	4.22671e-14	3.05827e-12	906.863	727.365	758.11	1309.86	1245.69	1216.44
ENSG00000261762	AC027228.2	15	antisense	2154	-0.924288	4.28228e-14	3.09463e-12	5.465	6.084	5.80992	3.03329	3.08722	3.00883
ENSG00000265972	TXNIP	1	protein_coding	3625	0.574674	4.39393e-14	3.17137e-12	31.8585	30.0187	30.7944	49.1823	42.1337	46.7031
ENSG00000154920	EME1	17	protein_coding	3294	-0.739504	4.4044e-14	3.17499e-12	7.37991	7.62531	7.53327	4.49728	4.05904	4.94067
ENSG00000048140	TSPAN17	5	protein_coding	5215	-0.610545	4.48664e-14	3.22646e-12	9.02904	9.61794	8.96811	6.438	5.7517	5.86862
ENSG00000267470	ZNF571.AS1	19	antisense	4560	1.81884	4.48689e-14	3.22646e-12	0.213852	0.222384	0.423425	1.02142	0.791207	1.24757
ENSG00000100441	KHNYN	14	protein_coding	8015	-0.673749	4.49452e-14	3.22795e-12	10.1505	8.3699	9.48434	5.72243	5.65769	6.19038
ENSG00000119655	NPC2	14	protein_coding	2749	-1.74213	4.53818e-14	3.25529e-12	1.44427	1.84444	1.37873	0.305919	0.411747	0.681083
ENSG00000007080	CCDC124	19	protein_coding	1660	-0.554552	5.05445e-14	3.62116e-12	182.067	177.768	157.972	121.976	115.917	114.611
ENSG00000169139	UBE2V2	8	protein_coding	6606	-0.541363	5.07689e-14	3.63276e-12	10.8183	11.7256	11.2908	7.45219	7.91391	7.88136
ENSG00000151690	MFSD6	2	protein_coding	6031	0.627669	5.15414e-14	3.6835e-12	3.98455	4.04837	4.28051	6.51084	6.00573	6.50741
ENSG00000117308	GALE	1	protein_coding	3978	-0.980412	5.21429e-14	3.72191e-12	4.55258	4.13755	3.7212	1.80508	2.48971	2.00937
ENSG00000185262	UBALD2	17	protein_coding	1797	-0.629889	5.25201e-14	3.74424e-12	29.7689	30.5598	26.4637	19.2234	18.6208	18.1932
ENSG00000240204	SMKR1	7	protein_coding	1035	1.8818	5.2696e-14	3.75219e-12	0.605692	1.20588	0.967309	3.50014	3.55425	3.13093
ENSG00000134072	CAMK1	3	protein_coding	2720	-1.69962	5.50294e-14	3.91354e-12	1.61332	1.29053	1.63005	0.570795	0.338111	0.476546
ENSG00000231365	AL359915.2	1	antisense	5462	1.1542	5.67231e-14	4.02901e-12	0.650381	0.728356	0.785556	1.81208	1.38585	1.60846
ENSG00000112984	KIF20A	5	protein_coding	3958	-0.515659	5.67915e-14	4.02901e-12	42.3066	42.6094	40.9052	30.1713	27.3286	30.493
ENSG00000129128	SPCS3	4	protein_coding	6831	-0.697897	5.99085e-14	4.24497e-12	12.5217	14.8451	15.7763	8.58936	8.90634	9.09762
ENSG00000092758	COL9A3	20	protein_coding	4831	-1.0269	6.05549e-14	4.28555e-12	2.11948	2.16368	2.17599	1.24533	0.922547	0.983803
ENSG00000124243	BCAS4	20	protein_coding	7583	-0.933613	6.19679e-14	4.38022e-12	2.53523	2.29398	1.93326	1.1858	1.10084	1.25353
ENSG00000111271	ACAD10	12	protein_coding	8931	0.641426	6.26543e-14	4.42336e-12	2.56593	2.43685	2.45819	4.09972	3.72291	3.81384
ENSG00000119487	MAPKAP1	9	protein_coding	6741	-0.468249	6.54647e-14	4.61509e-12	17.3284	17.6239	17.9177	12.7538	12.9922	12.4666
ENSG00000136274	NACAD	7	protein_coding	4917	-0.690499	6.55287e-14	4.61509e-12	8.75463	7.32938	8.08634	4.94681	4.81981	5.22841
ENSG00000214253	FIS1	7	protein_coding	1795	-0.478799	7.07011e-14	4.97335e-12	79.3945	80.6564	77.647	59.2121	56.3581	54.9212
ENSG00000169684	CHRNA5	15	protein_coding	3623	-0.626944	7.38989e-14	5.19202e-12	12.3813	13.026	13.7971	7.89208	8.80629	8.70577
ENSG00000204070	SYS1	20	protein_coding	6117	0.670386	7.41122e-14	5.20073e-12	3.80327	3.45586	3.57734	6.16549	5.67843	5.4035
ENSG00000172164	SNTB1	8	protein_coding	6747	-2.20371	7.6441e-14	5.35768e-12	0.454246	0.520268	0.317971	0.0671158	0.073396	0.13875
ENSG00000131979	GCH1	14	protein_coding	2951	0.766193	8.15257e-14	5.70503e-12	12.2739	12.3181	15.9454	22.601	23.4452	22.9382
ENSG00000119927	GPAM	10	protein_coding	9808	0.621285	8.15929e-14	5.70503e-12	4.80082	5.30482	5.84752	8.11924	8.1072	8.31127
ENSG00000172572	PDE3A	12	protein_coding	8398	1.06243	8.38579e-14	5.85636e-12	0.514239	0.668778	0.502405	1.23249	1.13722	1.13188
ENSG00000125398	SOX9	17	protein_coding	3935	-0.797463	8.78458e-14	6.12751e-12	4.90325	4.75764	5.4338	3.13998	2.69669	2.83654
ENSG00000139880	CDH24	14	protein_coding	3748	0.477315	8.85302e-14	6.16785e-12	42.2053	38.5657	41.1174	57.5617	56.9645	55.1998
ENSG00000059758	CDK17	12	protein_coding	6547	0.736855	8.91413e-14	6.203e-12	2.14911	2.1089	2.5341	3.70533	3.87915	3.75071
ENSG00000101337	TM9SF4	20	protein_coding	5415	-0.618856	9.10499e-14	6.32824e-12	30.1515	25.7858	27.2313	19.186	18.1594	16.8093
ENSG00000113328	CCNG1	5	protein_coding	3096	0.54203	9.25168e-14	6.42252e-12	13.0715	14.1095	13.7896	19.453	19.788	20.3986
ENSG00000160957	RECQL4	8	protein_coding	4236	-0.549962	9.37239e-14	6.49856e-12	15.572	15.3949	14.6873	10.6442	9.83658	10.6929
ENSG00000180592	SKIDA1	10	protein_coding	6700	0.715638	9.43452e-14	6.53385e-12	2.31835	2.16553	2.43353	3.90072	3.55828	3.91226
ENSG00000148303	RPL7A	9	protein_coding	2242	0.45303	9.52358e-14	6.58769e-12	1406.2	1376.72	1285.71	1913.95	1826.67	1828.94
ENSG00000100664	EIF5	14	protein_coding	8505	-0.47463	1.00218e-13	6.92407e-12	21.8914	22.645	23.9129	16.1402	16.5525	16.5698
ENSG00000115902	SLC1A4	2	protein_coding	6939	-1.21019	1.01622e-13	7.01278e-12	1.19454	1.07919	0.92752	0.466134	0.407801	0.508511
ENSG00000277095	AC242852.2	1	unprocessed_pseudogene	1807	-1.04169	1.03684e-13	7.14656e-12	5.58932	4.92121	5.89665	2.75658	2.42727	2.7896
ENSG00000164402	SEPT8	5	protein_coding	7711	-0.476123	1.04446e-13	7.19062e-12	14.1098	13.7377	14.4118	9.91618	10.1743	10.3007
ENSG00000127054	INTS11	1	protein_coding	8220	-0.530092	1.06476e-13	7.32164e-12	23.1334	21.0292	21.6362	15.6452	14.2691	15.655
ENSG00000103043	VAC14	16	protein_coding	8276	-0.644116	1.10774e-13	7.60822e-12	10.3101	8.6432	8.95193	6.16729	5.97505	5.71671
ENSG00000147475	ERLIN2	8	protein_coding	9464	0.664563	1.12658e-13	7.72853e-12	3.95229	4.64868	4.79818	7.24551	6.67516	7.30462
ENSG00000179218	CALR	19	protein_coding	2714	-0.460709	1.14015e-13	7.8124e-12	510.885	482.807	481.005	374.554	353.977	342.996
ENSG00000184916	JAG2	14	protein_coding	6397	-0.995689	1.1441e-13	7.83024e-12	1.69863	1.59742	1.68802	0.950581	0.807294	0.731709
ENSG00000244300	GATA2.AS1	3	antisense	2283	-0.612742	1.18162e-13	8.07753e-12	20.9604	23.2001	22.2397	13.5161	15.2766	14.6357
ENSG00000005469	CROT	7	protein_coding	4979	0.883164	1.20458e-13	8.22477e-12	1.56684	1.45702	1.40754	2.53355	2.78483	2.87814
ENSG00000007923	DNAJC11	1	protein_coding	5083	-0.654964	1.25819e-13	8.58079e-12	23.241	19.3671	22.8196	14.7249	13.5558	13.2746
ENSG00000169857	AVEN	15	protein_coding	1808	-0.818174	1.27533e-13	8.6875e-12	9.59291	8.97409	9.37405	4.79451	5.39965	5.69559
ENSG00000188486	H2AFX	11	protein_coding	1614	-0.485303	1.32632e-13	9.02426e-12	284.056	259.922	261.235	195.393	183.652	196.18
ENSG00000100225	FBXO7	22	protein_coding	8521	-0.556194	1.32929e-13	9.03392e-12	13.9374	12.5783	12.3117	9.05707	8.47657	8.8736
ENSG00000144583	MARCH4	2	protein_coding	4447	0.538787	1.38922e-13	9.43018e-12	17.4645	15.2959	17.094	24.0315	24.5144	23.9336
ENSG00000230590	FTX	X	lincRNA	28271	0.90013	1.39972e-13	9.49037e-12	0.283339	0.275921	0.265598	0.450778	0.550512	0.54255
ENSG00000214029	ZNF891	12	protein_coding	15455	0.91721	1.40392e-13	9.50777e-12	0.504776	0.378545	0.532116	0.916669	0.878855	0.88995
ENSG00000152954	NRSN1	6	protein_coding	4185	-0.584134	1.40649e-13	9.51407e-12	10.469	10.233	10.5772	7.3269	6.91374	6.6075
ENSG00000133121	STARD13	13	protein_coding	8388	0.811683	1.41113e-13	9.53438e-12	1.72725	1.84133	1.90118	2.89979	3.65186	3.05628
ENSG00000148225	WDR31	9	protein_coding	4933	1.4012	1.47353e-13	9.94444e-12	0.367123	0.395325	0.492885	1.23269	0.989516	1.09484
ENSG00000251493	FOXD1	5	protein_coding	2623	-1.28528	1.48959e-13	1.00412e-11	2.31031	2.52782	2.18107	0.838529	1.02487	1.01579
ENSG00000112290	WASF1	6	protein_coding	3260	0.496327	1.56193e-13	1.05166e-11	19.2725	20.291	20.6638	27.8405	28.97	28.1419
ENSG00000162433	AK4	1	protein_coding	7578	0.816791	1.58507e-13	1.06601e-11	1.22249	1.20436	1.26453	2.01463	2.24048	2.26164
ENSG00000100297	MCM5	22	protein_coding	7338	-0.474277	1.59402e-13	1.07079e-11	52.2267	49.8138	48.3762	37.8725	35.1884	35.201
ENSG00000162522	KIAA1522	1	protein_coding	5965	0.749374	1.60577e-13	1.07744e-11	3.87683	3.42623	3.34481	6.37683	5.31316	6.21725
ENSG00000100678	SLC8A3	14	protein_coding	8444	1.82552	1.61438e-13	1.08197e-11	0.098988	0.110856	0.177848	0.36007	0.469164	0.562856
ENSG00000072682	P4HA2	5	protein_coding	8502	-0.835658	1.62682e-13	1.08905e-11	3.12143	2.73414	3.06167	1.94785	1.5227	1.51612
ENSG00000104660	LEPROTL1	8	protein_coding	5421	-0.557212	1.64084e-13	1.09718e-11	16.2412	18.2603	16.318	11.5514	11.1707	11.796
ENSG00000267034	AC010980.2	2	lincRNA	1412	-0.763781	1.75481e-13	1.17204e-11	13.7632	13.9769	14.3327	8.24661	9.01826	7.49694
ENSG00000165417	GTF2A1	14	protein_coding	6819	0.635211	1.81275e-13	1.20886e-11	5.1176	6.05146	6.0301	8.5855	9.28512	8.8285
ENSG00000123933	MXD4	4	protein_coding	7058	0.60069	1.8141e-13	1.20886e-11	13.0072	10.7095	11.895	17.8727	17.5906	18.5793
ENSG00000062524	LTK	15	protein_coding	3490	-0.982037	1.81984e-13	1.2113e-11	9.0012	7.37588	7.72491	3.41059	3.89189	4.93144
ENSG00000119559	C19orf25	19	protein_coding	5111	-0.555254	1.85437e-13	1.23287e-11	9.90781	9.41683	9.93413	6.54368	6.51929	6.86158
ENSG00000147123	NDUFB11	X	protein_coding	1418	-0.526065	1.87804e-13	1.24718e-11	176.789	158.762	156.59	118.066	110.804	112.892
ENSG00000186318	BACE1	11	protein_coding	7190	0.489764	1.99117e-13	1.3208e-11	11.383	10.5996	10.861	15.2233	15.0342	15.8846
ENSG00000087842	PIR	X	protein_coding	2512	-0.751905	2.02403e-13	1.34107e-11	11.4797	10.1854	9.99229	6.30934	6.81523	5.67606
ENSG00000109133	TMEM33	4	protein_coding	8240	-0.572758	2.0445e-13	1.35309e-11	11.3527	10.9624	10.7441	6.98716	7.16018	8.09254
ENSG00000068137	PLEKHH3	17	protein_coding	4803	0.570936	2.07323e-13	1.37055e-11	23.0151	19.3918	22.5121	32.3114	32.0208	32.16
ENSG00000269821	KCNQ1OT1	11	antisense	91667	1.43009	2.09411e-13	1.38278e-11	0.0220361	0.025529	0.0327653	0.0670422	0.089522	0.0604894
ENSG00000108344	PSMD3	17	protein_coding	4964	-0.492416	2.119e-13	1.39763e-11	91.6285	82.7513	81.452	61.7449	59.9408	60.1739
ENSG00000116885	OSCP1	1	protein_coding	2788	1.26263	2.15755e-13	1.42144e-11	1.19922	1.0632	1.02599	2.69155	3.07028	2.14381
ENSG00000125124	BBS2	16	protein_coding	8337	0.719128	2.18913e-13	1.44062e-11	1.89655	1.82453	2.14441	3.096	3.13962	3.43775
ENSG00000172159	FRMD3	9	protein_coding	6486	-0.613736	2.3532e-13	1.54684e-11	9.02094	9.92207	10.7279	6.4331	6.41336	6.53943
ENSG00000076382	SPAG5	17	protein_coding	5472	-0.547268	2.36014e-13	1.54964e-11	13.5439	12.5448	13.0033	9.38668	8.89462	8.46187
ENSG00000075218	GTSE1	22	protein_coding	4242	-0.474913	2.39161e-13	1.56854e-11	29.3265	29.2751	31.4065	21.8074	21.4965	21.4574
ENSG00000088832	FKBP1A	20	protein_coding	2577	0.529388	2.53386e-13	1.65996e-11	69.6816	69.3484	62.049	101.365	95.9165	92.8855
ENSG00000267260	AC020928.1	19	lincRNA	2050	0.894356	2.61174e-13	1.70906e-11	3.19391	3.69099	4.01164	6.46901	6.48767	7.30652
ENSG00000144655	CSRNP1	3	protein_coding	3214	-0.956161	2.6502e-13	1.73228e-11	3.77097	3.30079	3.91601	1.7511	2.11305	1.81485
ENSG00000245848	CEBPA	19	protein_coding	2631	-1.77035	2.68845e-13	1.75531e-11	1.37668	1.21559	1.35902	0.41799	0.376437	0.355815
ENSG00000205593	DENND6B	22	protein_coding	5935	1.15604	2.74377e-13	1.78942e-11	0.481185	0.617736	0.7109	1.46057	1.21581	1.3468
ENSG00000184162	NR2C2AP	19	protein_coding	1794	-0.54857	2.7505e-13	1.7918e-11	27.3726	26.5671	27.7836	19.2556	18.297	18.3039
ENSG00000179604	CDC42EP4	17	protein_coding	5007	-0.554344	2.85961e-13	1.86079e-11	16.9163	15.0184	16.1962	11.2403	10.4695	11.0743
ENSG00000116133	DHCR24	1	protein_coding	4250	-0.487421	2.89311e-13	1.88049e-11	82.9626	74.9037	80.4465	56.6228	58.8084	54.5762
ENSG00000267321	LINC02001	17	lincRNA	1504	-0.866047	2.92843e-13	1.90132e-11	8.98469	10.9436	9.74728	5.54855	5.03293	5.64983
ENSG00000138073	PREB	2	protein_coding	3221	-0.488316	2.94564e-13	1.91036e-11	38.5576	37.3196	35.6782	27.1132	26.795	25.5986
ENSG00000134690	CDCA8	1	protein_coding	2469	-0.584334	3.01262e-13	1.95163e-11	29.7351	28.4978	29.2245	21.2489	18.0225	19.0164
ENSG00000139437	TCHP	12	protein_coding	9054	-0.54785	3.23522e-13	2.0935e-11	5.23909	5.50536	5.42617	3.71536	3.57076	3.76998
ENSG00000224699	LAMTOR5.AS1	1	processed_transcript	10755	-1.24981	3.24854e-13	2.09978e-11	1.39244	2.18314	1.44952	0.757875	0.697237	0.649475
ENSG00000100162	CENPM	22	protein_coding	1778	-0.520612	3.29339e-13	2.12641e-11	45.6398	45.5837	42.352	32.054	30.9949	30.0115
ENSG00000131171	SH3BGRL	X	protein_coding	2304	0.803826	3.35019e-13	2.16069e-11	3.93016	4.16436	4.43845	6.82278	7.64543	7.43868
ENSG00000087586	AURKA	20	protein_coding	2928	-0.533993	3.40336e-13	2.19255e-11	42.6301	43.8248	43.7668	30.4008	31.9408	27.5699
ENSG00000197961	ZNF121	19	protein_coding	7251	0.542947	3.62293e-13	2.33142e-11	6.70512	6.50853	6.77542	9.33193	9.46365	10.3483
ENSG00000005302	MSL3	X	protein_coding	6496	0.745587	3.7018e-13	2.37954e-11	1.97297	2.53374	2.21273	3.74438	3.75715	3.73581
ENSG00000140396	NCOA2	8	protein_coding	10026	0.63285	3.73474e-13	2.39807e-11	2.64001	2.80092	3.17402	4.40042	4.57227	4.38849
ENSG00000148834	GSTO1	10	protein_coding	1691	-0.478062	3.88921e-13	2.4945e-11	87.8199	81.7882	84.2409	62.739	58.5274	60.9819
ENSG00000167130	DOLPP1	9	protein_coding	2249	-0.588007	3.93161e-13	2.51891e-11	38.2496	36.0372	34.2773	25.3698	22.1446	24.6869
ENSG00000198431	TXNRD1	12	protein_coding	6708	-0.545772	3.95417e-13	2.53058e-11	33.2801	37.084	37.9946	23.6464	24.5091	26.0757
ENSG00000280634	THRIL	12	antisense	1977	-2.37911	4.02937e-13	2.57587e-11	0.916043	1.30207	1.30219	0.261771	0.214699	0.182123
ENSG00000159423	ALDH4A1	1	protein_coding	3689	-0.695506	4.12604e-13	2.63478e-11	6.89181	6.72425	7.3082	4.26123	4.65996	4.00172
ENSG00000171475	WIPF2	17	protein_coding	8123	-0.554812	4.17618e-13	2.66387e-11	5.56516	5.49294	5.79278	3.88634	3.71004	3.87406
ENSG00000223768	LINC00205	21	lincRNA	1391	1.17357	4.5853e-13	2.92164e-11	2.30346	2.01884	2.4677	4.83664	5.69608	4.86633
ENSG00000169217	CD2BP2	16	protein_coding	3773	-0.449302	4.68461e-13	2.98165e-11	47.1317	47.6138	45.5454	35.5255	33.656	33.5341
ENSG00000114841	DNAH1	3	protein_coding	13872	2.0833	4.74654e-13	3.01776e-11	0.0502123	0.0393627	0.0515512	0.186534	0.17339	0.249174
ENSG00000136367	ZFHX2	14	protein_coding	10128	1.00007	4.81192e-13	3.05599e-11	1.07288	0.646965	0.854357	1.73733	1.76718	1.67088
ENSG00000138867	GUCD1	22	protein_coding	4529	-0.727478	4.81791e-13	3.05646e-11	23.3002	21.5122	17.9372	13.298	12.0118	12.577
ENSG00000062822	POLD1	19	protein_coding	4858	-0.488319	4.97291e-13	3.15135e-11	30.6405	27.6343	28.484	20.4537	20.8968	20.5154
ENSG00000160789	LMNA	1	protein_coding	6985	-0.500298	5.01377e-13	3.17379e-11	56.641	52.1861	49.2136	37.6749	37.2503	36.8047
ENSG00000110921	MVK	12	protein_coding	6480	-0.562728	5.11215e-13	3.23254e-11	9.16903	8.28207	9.02726	6.19947	5.96077	5.76758
ENSG00000131669	NINJ1	9	protein_coding	2648	-0.782484	5.4338e-13	3.4322e-11	9.25921	8.21886	7.7237	4.64166	4.67525	5.35734
ENSG00000111412	C12orf49	12	protein_coding	8664	-0.560671	5.4635e-13	3.44722e-11	8.07973	8.10307	7.55232	5.49537	4.9726	5.61862
ENSG00000159352	PSMD4	1	protein_coding	3027	-0.470591	5.50916e-13	3.47226e-11	96.8536	96.998	88.4034	69.2848	68.1725	66.2067
ENSG00000197121	PGAP1	2	protein_coding	12761	0.666028	5.62818e-13	3.54344e-11	2.61457	3.01973	3.11579	4.70943	4.25757	4.90948
ENSG00000197879	MYO1C	17	protein_coding	8152	-0.646098	5.98931e-13	3.76672e-11	4.21242	4.28686	4.28088	2.44413	2.93317	2.80025
ENSG00000174469	CNTNAP2	7	protein_coding	16668	0.69552	6.0936e-13	3.82817e-11	0.94444	1.04831	1.12837	1.63006	1.78259	1.64173
ENSG00000156298	TSPAN7	X	protein_coding	3110	-0.605312	6.32988e-13	3.97233e-11	18.2087	16.4288	16.6248	12.0644	11.0551	10.5586
ENSG00000189362	NEMP2	2	protein_coding	6521	-1.29872	6.77119e-13	4.24469e-11	0.790436	0.980901	0.976008	0.317449	0.423093	0.375462
ENSG00000099814	CEP170B	14	protein_coding	7199	-1.05308	7.07184e-13	4.42839e-11	1.14172	1.13774	1.16223	0.620033	0.520821	0.510152
ENSG00000025800	KPNA6	1	protein_coding	7480	-0.498848	7.29933e-13	4.56593e-11	9.52628	9.99055	9.32139	6.85819	6.82843	6.71015
ENSG00000167136	ENDOG	9	protein_coding	1172	-0.533015	7.4315e-13	4.64361e-11	152.146	146.693	133.322	97.3111	97.0003	104.392
ENSG00000186815	TPCN1	12	protein_coding	8728	0.557109	7.47772e-13	4.66747e-11	5.27516	4.73682	5.43221	7.3599	7.63521	7.75558
ENSG00000079616	KIF22	16	protein_coding	4312	-0.477218	7.53177e-13	4.69617e-11	65.7453	62.5564	61.3621	46.8223	46.6426	42.7693
ENSG00000141433	ADCYAP1	18	protein_coding	3805	0.556954	7.74582e-13	4.82447e-11	9.94019	9.67638	10.5059	14.1791	15.5802	14.5915
ENSG00000163346	PBXIP1	1	protein_coding	3851	-0.856512	7.887e-13	4.90715e-11	4.48567	4.03093	4.28959	2.41895	1.9656	2.69271
ENSG00000278540	ACACA	17	protein_coding	13008	-0.489081	7.9695e-13	4.95318e-11	9.78847	10.3384	10.6872	7.30051	7.59206	7.05831
ENSG00000106351	AGFG2	7	protein_coding	5478	-0.682875	8.3762e-13	5.19515e-11	5.17514	4.59945	4.69957	3.18845	2.89275	2.93146
ENSG00000128581	IFT22	7	protein_coding	4132	0.662934	8.37668e-13	5.19515e-11	4.43348	4.58745	4.94975	7.60876	7.65301	6.8491
ENSG00000165443	PHYHIPL	10	protein_coding	4093	0.424094	8.69688e-13	5.38799e-11	37.0311	38.5358	37.0051	49.2485	50.7803	51.0044
ENSG00000262831	AC145207.3	17	antisense	529	-0.728752	8.83761e-13	5.46935e-11	68.0745	57.2139	57.7231	37.9091	38.7817	33.7596
ENSG00000181938	GINS3	16	protein_coding	5105	-0.525867	8.85541e-13	5.47454e-11	10.1105	10.4058	9.9318	7.04558	6.88725	7.20819
ENSG00000187741	FANCA	16	protein_coding	9736	-0.648405	8.92484e-13	5.51161e-11	7.81252	7.17081	7.24225	5.28896	4.26523	4.61536
ENSG00000173141	MRPL57	13	protein_coding	2246	-0.545617	8.98481e-13	5.54276e-11	25.6785	26.9164	28.5283	18.0303	19.1504	18.4036
ENSG00000187479	C11orf96	11	protein_coding	2373	-0.621808	9.06721e-13	5.58767e-11	76.8753	69.8861	64.2491	45.144	42.6904	49.3125
ENSG00000078328	RBFOX1	16	protein_coding	8213	2.46267	9.15932e-13	5.63846e-11	0.025443	0.0474891	0.0696571	0.299309	0.284248	0.210431
ENSG00000167523	SPATA33	16	protein_coding	5746	0.799725	9.50282e-13	5.84373e-11	1.96381	1.92774	1.54324	3.01722	3.17643	3.27097
ENSG00000125691	RPL23	17	protein_coding	5979	0.477986	9.59623e-13	5.89494e-11	156.108	170.245	158.058	237.056	213.638	223.947
ENSG00000182175	RGMA	15	protein_coding	13141	0.819155	1.02322e-12	6.27902e-11	0.800383	0.658901	0.72377	1.20608	1.40507	1.2549
ENSG00000169744	LDB2	4	protein_coding	5586	0.610718	1.03328e-12	6.33401e-11	4.7384	5.111	5.27441	8.17601	7.64929	7.24497
ENSG00000198794	SCAMP5	15	protein_coding	4873	-0.455861	1.04322e-12	6.38824e-11	82.7478	74.6279	77.9395	57.548	58.2293	55.8003
ENSG00000108963	DPH1	17	protein_coding	5757	-0.699064	1.04572e-12	6.39682e-11	4.70655	4.18685	4.13643	2.6294	2.82629	2.57675
ENSG00000171094	ALK	2	protein_coding	6990	0.698645	1.12434e-12	6.87054e-11	2.51115	2.17612	2.52695	3.79441	4.21018	3.72935
ENSG00000112039	FANCE	6	protein_coding	2554	-0.795643	1.14191e-12	6.97059e-11	8.01818	8.03268	8.65197	5.52171	4.18255	4.48309
ENSG00000081026	MAGI3	1	protein_coding	8180	0.616388	1.16379e-12	7.09666e-11	4.04473	4.84435	4.64214	6.59554	6.98784	7.14832
ENSG00000176340	COX8A	11	protein_coding	507	-0.590798	1.18659e-12	7.22816e-11	280.816	294.944	246.271	188.073	173.021	184.503
ENSG00000119900	OGFRL1	6	protein_coding	9051	0.588897	1.19245e-12	7.25623e-11	2.70892	2.83547	2.98657	4.40273	4.09562	4.32816
ENSG00000160813	PPP1R35	7	protein_coding	1187	-0.686417	1.20762e-12	7.34085e-11	34.974	37.9185	30.4241	21.9085	20.8594	21.3547
ENSG00000197530	MIB2	1	protein_coding	8767	0.661088	1.23027e-12	7.47076e-11	4.15528	3.46118	4.11109	5.77761	6.20526	6.59577
ENSG00000179965	ZNF771	16	protein_coding	5637	-0.849489	1.24378e-12	7.54494e-11	7.67349	8.95327	6.36844	4.29202	4.37988	4.07515
ENSG00000127080	IPPK	9	protein_coding	5166	0.631303	1.27266e-12	7.71011e-11	4.08543	3.86555	4.06977	6.32375	6.50465	5.79883
ENSG00000242808	SOX2.OT	3	sense_overlapping	11874	5.06933	1.27366e-12	7.71011e-11	0	0	0.00602255	0.0817207	0.119157	0.0788402
ENSG00000163625	WDFY3	4	protein_coding	16856	0.52527	1.31546e-12	7.95485e-11	2.4546	2.52213	2.57096	3.50392	3.8066	3.55443
ENSG00000141569	TRIM65	17	protein_coding	3906	-0.528362	1.33392e-12	8.05016e-11	13.5529	12.7812	13.5847	9.35737	9.30927	9.01525
ENSG00000234944	AL365199.1	10	lincRNA	1714	1.39272	1.33399e-12	8.05016e-11	0.812772	1.09226	1.41855	2.8684	2.93044	2.94096
ENSG00000040731	CDH10	5	protein_coding	3660	0.947653	1.33579e-12	8.05269e-11	1.69378	2.00342	2.48142	3.588	4.0977	4.24985
ENSG00000086504	MRPL28	16	protein_coding	2404	-0.470885	1.33805e-12	8.05795e-11	69.6255	68.8227	64.6105	50.5627	48.967	46.9392
ENSG00000092841	MYL6	12	protein_coding	4609	-0.507463	1.34703e-12	8.10363e-11	135.486	137.208	119.067	94.0526	90.175	91.3384
ENSG00000101400	SNTA1	20	protein_coding	2342	-0.878557	1.46118e-12	8.78128e-11	5.47243	6.09522	5.67941	3.34223	2.59775	3.41301
ENSG00000172269	DPAGT1	11	protein_coding	5280	-0.590886	1.49877e-12	8.99786e-11	18.5482	15.9852	17.0247	11.8721	11.7771	10.5835
ENSG00000166510	CCDC68	18	protein_coding	5180	3.46219	1.50425e-12	9.02148e-11	0.0403405	0.015059	0.0138054	0.212303	0.341425	0.278036
ENSG00000145191	EIF2B5	3	protein_coding	5702	-0.495552	1.57198e-12	9.41798e-11	24.3095	23.8586	22.1107	17.3467	16.0791	16.4053
ENSG00000069998	HDHD5	22	protein_coding	4936	-0.482872	1.60034e-12	9.57801e-11	25.6265	26.8184	25.1363	19.1868	18.7751	17.5214
ENSG00000173207	CKS1B	1	protein_coding	2338	-0.569615	1.62054e-12	9.68891e-11	82.3759	83.4773	74.7234	58.7966	50.2586	52.9767
ENSG00000172893	DHCR7	11	protein_coding	4160	-0.635099	1.67804e-12	1.00224e-10	42.3955	36.0963	35.3089	25.7516	24.9982	22.5209
ENSG00000141542	RAB40B	17	protein_coding	6194	0.792335	1.69906e-12	1.01376e-10	1.76554	2.19131	1.75489	3.54051	3.16369	3.15064
ENSG00000142235	LMTK3	19	protein_coding	5163	0.916687	1.74518e-12	1.04021e-10	1.53798	1.16336	1.24657	2.5435	2.26082	2.67794
ENSG00000128989	ARPP19	15	protein_coding	6917	-0.493599	1.74908e-12	1.04146e-10	25.6383	28.419	27.2421	18.5083	20.1992	19.0309
ENSG00000112769	LAMA4	6	protein_coding	11575	0.489429	1.79037e-12	1.06496e-10	4.66971	4.64327	4.38647	6.48857	6.24619	6.49502
ENSG00000165194	PCDH19	X	protein_coding	9756	-1.12165	1.79808e-12	1.06845e-10	0.892458	0.67963	0.791643	0.391217	0.326306	0.369062
ENSG00000166603	MC4R	18	protein_coding	1666	1.81132	1.97977e-12	1.17522e-10	0.543523	0.655509	0.472166	2.17446	1.99576	1.68574
ENSG00000173757	STAT5B	17	protein_coding	6447	-0.507048	2.02538e-12	1.20107e-10	8.66495	8.92944	9.18439	6.19106	6.39729	6.25506
ENSG00000119328	FAM206A	9	protein_coding	2758	1.04509	2.03072e-12	1.20301e-10	1.89416	2.51722	2.46324	4.85527	3.92448	5.37866
ENSG00000103494	RPGRIP1L	16	protein_coding	12857	0.763741	2.03281e-12	1.20302e-10	0.850569	1.09816	1.10129	1.70065	1.76624	1.70269
ENSG00000124532	MRS2	6	protein_coding	5133	0.614447	2.03612e-12	1.20375e-10	5.21086	6.27631	6.10211	9.12441	8.93077	8.83834
ENSG00000006007	GDE1	16	protein_coding	4416	-0.5484	2.05221e-12	1.21204e-10	13.5965	15.4916	14.8011	9.93204	9.80409	10.2571
ENSG00000105058	FAM32A	19	protein_coding	1921	-0.53051	2.09124e-12	1.23383e-10	42.0248	41.5813	39.2365	30.173	26.699	28.1148
ENSG00000224470	ATXN1L	16	protein_coding	8542	-0.491444	2.1112e-12	1.24435e-10	9.18996	9.04981	9.45174	6.84615	6.27761	6.56718
ENSG00000196154	S100A4	1	protein_coding	1025	-1.02386	2.14395e-12	1.26237e-10	11.5525	8.82794	9.13955	4.73342	4.83125	4.98811
ENSG00000151151	IPMK	10	protein_coding	6133	1.00158	2.16693e-12	1.27461e-10	0.772299	0.737701	0.69961	1.57163	1.37265	1.47945
ENSG00000006712	PAF1	19	protein_coding	2668	-0.500745	2.16912e-12	1.27461e-10	43.1816	41.1956	38.7847	30.0659	28.239	28.7182
ENSG00000133265	HSPBP1	19	protein_coding	2159	-0.547289	2.18367e-12	1.28187e-10	69.3964	60.9159	59.422	43.9257	42.269	43.6605
ENSG00000131504	DIAPH1	5	protein_coding	7082	-0.457359	2.19725e-12	1.28853e-10	49.0493	47.8365	49.5089	36.3459	37.0398	33.2298
ENSG00000105607	GCDH	19	protein_coding	4136	-0.586978	2.22544e-12	1.30376e-10	10.8119	12.1837	11.5325	8.0237	7.2009	7.73043
ENSG00000138400	MDH1B	2	protein_coding	3110	1.57732	2.23549e-12	1.30832e-10	0.29116	0.702301	0.3909	1.43525	1.27383	1.36613
ENSG00000171119	NRTN	19	protein_coding	1109	-2.16696	2.24322e-12	1.31153e-10	2.76357	1.61779	2.90174	0.758315	0.318951	0.519469
ENSG00000160949	TONSL	8	protein_coding	7111	-0.622559	2.35084e-12	1.37307e-10	5.54415	4.88152	4.86735	3.42054	3.27303	3.24056
ENSG00000260565	ERVK13.1	16	processed_transcript	8966	0.941158	2.35459e-12	1.37388e-10	0.815718	0.826514	1.07674	1.84705	1.49913	1.8794
ENSG00000145782	ATG12	5	protein_coding	8888	-0.604809	2.58059e-12	1.50424e-10	3.77739	4.15129	4.01489	2.47464	2.76192	2.61698
ENSG00000260244	AC104083.1	4	sense_overlapping	2615	1.12251	2.58921e-12	1.50775e-10	2.21083	4.11655	3.25426	6.80297	6.81732	7.15983
ENSG00000143248	RGS5	1	protein_coding	6821	0.437716	2.63904e-12	1.53462e-10	272.368	297.761	302.842	390.17	391.582	400.639
ENSG00000176108	CHMP6	17	protein_coding	2118	-0.883345	2.64062e-12	1.53462e-10	8.71504	8.65501	7.22546	5.16177	4.27532	3.84197
ENSG00000165832	TRUB1	10	protein_coding	3601	-0.823542	2.69591e-12	1.56519e-10	6.24782	8.33994	7.12933	3.98811	4.36129	3.89953
ENSG00000131069	ACSS2	20	protein_coding	5385	-0.595247	2.77181e-12	1.60617e-10	6.06648	6.04054	6.05559	4.24059	3.77035	3.9984
ENSG00000167536	DHRS13	17	protein_coding	2944	-0.768719	2.77202e-12	1.60617e-10	10.0791	8.42587	7.87018	5.18575	5.09428	5.21006
ENSG00000048342	CC2D2A	4	protein_coding	7606	0.697618	2.95724e-12	1.71179e-10	2.19788	2.77932	2.3223	4.06546	3.86921	3.87229
ENSG00000148848	ADAM12	10	protein_coding	9860	0.516882	2.96119e-12	1.71237e-10	6.45682	6.54266	7.06414	9.48044	10.0877	9.14384
ENSG00000170340	B3GNT2	2	protein_coding	2861	-0.654583	3.00249e-12	1.73452e-10	9.61676	9.73365	10.923	6.12758	6.6515	6.46869
ENSG00000106976	DNM1	9	protein_coding	10775	0.547367	3.30644e-12	1.90822e-10	7.47938	6.49383	6.61027	10.0142	9.61189	10.4726
ENSG00000215784	FAM72D	1	protein_coding	2397	-0.715766	3.31069e-12	1.90878e-10	7.72971	8.75406	8.38331	4.88482	4.95822	5.28745
ENSG00000114115	RBP1	3	protein_coding	3905	0.460053	3.33778e-12	1.9225e-10	37.262	34.2585	34.2084	49.6482	48.8047	47.0057
ENSG00000244165	P2RY11	19	protein_coding	2295	0.70662	3.35568e-12	1.93089e-10	8.1643	7.3417	6.32544	12.0078	11.5285	12.1117
ENSG00000175166	PSMD2	3	protein_coding	5453	-0.409516	3.37006e-12	1.93725e-10	95.2273	89.4067	88.1799	68.4507	68.7194	68.2345
ENSG00000060762	MPC1	6	protein_coding	1546	-0.515515	3.39615e-12	1.95032e-10	31.1328	31.4848	30.8065	21.6331	22.3303	21.3798
ENSG00000167508	MVD	16	protein_coding	4717	-0.531392	3.40397e-12	1.95288e-10	24.2912	21.614	21.3307	16.0319	15.2225	15.2664
ENSG00000130294	KIF1A	2	protein_coding	12357	-0.470223	3.41753e-12	1.95873e-10	34.6666	30.3323	32.5122	23.2438	23.4494	23.7066
ENSG00000068394	GPKOW	X	protein_coding	1742	-0.670367	3.44678e-12	1.97355e-10	25.3107	25.4346	26.5603	18.4564	14.4167	15.6259
ENSG00000215251	FASTKD5	20	protein_coding	2874	-0.568242	3.50408e-12	2.00439e-10	15.5353	14.8737	15.0538	10.9392	9.55058	10.1477
ENSG00000186814	ZSCAN30	18	protein_coding	8271	0.864269	3.54105e-12	2.02238e-10	0.867418	0.895965	0.734917	1.55644	1.56523	1.41916
ENSG00000134419	RPS15A	16	protein_coding	6679	0.500827	3.54249e-12	2.02238e-10	32.2565	30.5762	29.3799	44.4956	40.4293	45.5637
ENSG00000135525	MAP7	6	protein_coding	5447	0.643092	3.63277e-12	2.07189e-10	6.06136	6.65918	7.64087	10.2849	10.5069	11.0126
ENSG00000224940	PRRT4	7	protein_coding	3683	0.434102	3.71181e-12	2.1149e-10	103.111	92.8738	96.5982	132.981	132.286	130.082
ENSG00000042286	AIFM2	10	protein_coding	5135	-0.855186	3.7444e-12	2.13137e-10	3.43186	4.23828	3.9133	2.45659	2.08028	1.8371
ENSG00000196550	FAM72A	1	protein_coding	3783	-0.832289	3.77752e-12	2.14813e-10	4.69519	5.56741	6.25704	2.99254	3.23515	3.04568
ENSG00000100271	TTLL1	22	protein_coding	1749	0.89333	3.79867e-12	2.15777e-10	4.14184	4.14781	3.5163	7.6193	6.4312	7.86402
ENSG00000136830	FAM129B	9	protein_coding	4629	-0.479479	3.8019e-12	2.15777e-10	18.1021	17.1211	17.596	12.857	12.1191	12.912
ENSG00000179399	GPC5	13	protein_coding	3544	3.43923	3.82229e-12	2.16723e-10	0.0393084	0.0220106	0.0403565	0.292055	0.538958	0.365746
ENSG00000197162	ZNF785	16	protein_coding	4952	0.655242	3.93409e-12	2.22845e-10	3.10857	3.19772	2.98928	5.08167	4.70003	4.84245
ENSG00000100505	TRIM9	14	protein_coding	8945	0.572035	4.0401e-12	2.28627e-10	3.71439	3.21789	3.31776	5.08408	5.19601	4.97519
ENSG00000066735	KIF26A	14	protein_coding	6756	-0.46932	4.08774e-12	2.31098e-10	76.9643	67.6602	74.4755	51.8114	53.6962	52.7721
ENSG00000148334	PTGES2	9	protein_coding	3039	-0.480774	4.13228e-12	2.33389e-10	80.3583	73.0259	71.1823	54.9408	53.2611	52.7231
ENSG00000154118	JPH3	16	protein_coding	5941	-1.05737	4.4111e-12	2.48895e-10	1.60624	1.26048	1.54073	0.838434	0.65492	0.618176
ENSG00000218510	LINC00339	1	lincRNA	2406	-0.921512	4.52187e-12	2.54898e-10	4.71891	5.21982	4.39889	2.17785	2.61685	2.78348
ENSG00000211455	STK38L	12	protein_coding	6921	0.729431	4.6002e-12	2.59063e-10	2.20407	2.7839	2.6658	4.14069	3.97618	4.55729
ENSG00000173559	NABP1	2	protein_coding	13806	1.47015	4.64329e-12	2.61237e-10	0.126131	0.0904019	0.108775	0.285825	0.327942	0.297309
ENSG00000203791	EEF1AKMT2	10	protein_coding	4225	-1.29112	4.65932e-12	2.61885e-10	1.13755	1.58781	1.33714	0.566517	0.619527	0.460191
ENSG00000196118	CCDC189	16	protein_coding	3081	0.965311	4.84572e-12	2.72099e-10	1.98948	1.41782	1.67116	3.21246	3.16864	3.5994
ENSG00000112038	OPRM1	6	protein_coding	8135	1.02344	4.90066e-12	2.74919e-10	0.727798	0.93971	1.07246	1.66993	2.16534	1.735
ENSG00000157353	FUK	16	protein_coding	7405	-0.786402	5.13027e-12	2.87522e-10	2.14466	1.84348	2.02802	1.20557	1.12731	1.15724
ENSG00000156345	CDK20	9	protein_coding	5727	0.866141	5.31401e-12	2.97534e-10	1.09462	1.185	1.28614	2.28172	2.23582	1.97412
ENSG00000160360	GPSM1	9	protein_coding	5138	0.49126	5.34839e-12	2.99064e-10	20.3216	17.7023	19.5272	27.1703	26.9314	26.8396
ENSG00000073350	LLGL2	17	protein_coding	7909	-2.08898	5.35163e-12	2.99064e-10	0.35228	0.266298	0.316464	0.0490758	0.0805019	0.0910499
ENSG00000176593	AC008969.1	19	processed_transcript	8787	1.30584	5.41947e-12	3.02564e-10	0.293299	0.16867	0.333673	0.574238	0.692377	0.729375
ENSG00000198146	ZNF770	15	protein_coding	5439	0.67818	5.56911e-12	3.10621e-10	9.34874	11.2297	11.4256	15.4024	18.2223	17.5825
ENSG00000103365	GGA2	16	protein_coding	8231	-0.42525	5.58335e-12	3.11117e-10	20.8938	20.5273	20.6603	16.0094	14.8775	15.3367
ENSG00000196730	DAPK1	9	protein_coding	8907	0.503737	5.69487e-12	3.17027e-10	7.64034	7.00622	7.98054	10.5456	10.9844	10.5749
ENSG00000181449	SOX2	3	protein_coding	2513	1.54235	5.70377e-12	3.17219e-10	0.692942	0.527694	0.369937	1.6475	1.52015	1.49009
ENSG00000130962	PRRG1	X	protein_coding	6180	0.753234	5.90747e-12	3.28234e-10	1.4765	1.72925	1.70101	2.82627	2.63284	2.79656
ENSG00000140471	LINS1	15	protein_coding	7790	0.745422	6.0737e-12	3.37148e-10	1.7436	2.08282	2.31335	3.26357	3.40548	3.62368
ENSG00000114770	ABCC5	3	protein_coding	11441	-0.605108	6.13506e-12	3.4023e-10	8.52341	7.33624	7.96936	5.65989	5.21253	4.78985
ENSG00000119772	DNMT3A	2	protein_coding	12020	0.45399	6.23473e-12	3.45428e-10	6.39176	6.38581	6.8775	9.03616	8.87528	9.0164
ENSG00000223749	MIR503HG	X	lincRNA	1678	1.48919	6.26599e-12	3.46829e-10	0.996251	0.743795	1.61946	2.69863	3.03547	3.81944
ENSG00000088340	FER1L4	20	transcribed_unitary_pseudogene	9067	1.73076	6.56027e-12	3.62773e-10	0.215102	0.0946356	0.102531	0.520831	0.3433	0.524181
ENSG00000117593	DARS2	1	protein_coding	3689	-0.467027	6.59514e-12	3.64355e-10	22.1293	22.2873	22.7581	15.5368	16.7414	16.3387
ENSG00000146425	DYNLT1	6	protein_coding	2949	-0.57297	6.99777e-12	3.86232e-10	43.7909	48.0889	40.9331	31.8515	28.043	29.3271
ENSG00000097021	ACOT7	1	protein_coding	4124	-0.520701	7.18982e-12	3.96456e-10	54.3184	48.6305	46.004	35.0901	34.411	34.3294
ENSG00000213903	LTB4R	14	protein_coding	4465	1.32321	7.3778e-12	4.06436e-10	0.296402	0.646407	0.640643	1.39087	1.31505	1.22573
ENSG00000164114	MAP9	4	protein_coding	8857	0.713493	7.68351e-12	4.22877e-10	1.70656	2.03447	1.78436	2.84119	3.31472	2.89444
ENSG00000196338	NLGN3	X	protein_coding	4006	2.28317	7.97349e-12	4.38421e-10	0.104325	0.0973609	0.124958	0.500597	0.51212	0.61118
ENSG00000131094	C1QL1	17	protein_coding	1295	-0.643773	8.02186e-12	4.40665e-10	30.7663	27.2869	26.4511	19.382	16.9347	17.7387
ENSG00000171914	TLN2	15	protein_coding	16209	0.46219	8.31115e-12	4.56125e-10	3.65698	3.46499	3.66625	5.01668	4.85326	4.99802
ENSG00000134247	PTGFRN	1	protein_coding	6352	-0.522096	8.61196e-12	4.72189e-10	9.14545	9.16123	9.80585	6.2531	6.88277	6.45064
ENSG00000114573	ATP6V1A	3	protein_coding	5130	-0.753912	8.65875e-12	4.74307e-10	16.4292	17.6691	12.8665	9.30629	9.30832	9.22251
ENSG00000182459	TEX19	17	protein_coding	1936	-1.61842	8.72822e-12	4.77663e-10	2.15871	1.65198	1.77302	0.768529	0.621196	0.409156
ENSG00000273825	FP700111.2	1	unprocessed_pseudogene	1892	-0.690489	9.2175e-12	5.03965e-10	12.2963	11.5442	13.1533	7.55629	8.30074	7.07935
ENSG00000153391	INO80C	18	protein_coding	5085	-0.716756	9.51817e-12	5.19915e-10	3.493	3.60498	3.45957	2.08637	2.30942	2.0251
ENSG00000135709	KIAA0513	16	protein_coding	8837	-0.824161	9.63536e-12	5.25823e-10	1.79713	1.56241	1.53754	1.03949	0.848567	0.871927
ENSG00000179627	ZBTB42	14	protein_coding	3905	-1.1232	9.67442e-12	5.2746e-10	1.87291	1.7379	1.95948	1.10992	0.670294	0.756074
ENSG00000168772	CXXC4	4	protein_coding	5819	0.621497	1.02027e-11	5.5574e-10	2.88482	3.09663	3.13379	4.65804	4.48604	4.87584
ENSG00000143314	MRPL24	1	protein_coding	1695	-0.449821	1.08274e-11	5.89219e-10	90.4481	85.1388	83.3249	62.7437	65.1923	61.6452
ENSG00000169410	PTPN9	15	protein_coding	8632	-0.49503	1.11274e-11	6.04976e-10	9.77197	9.98565	10.2479	7.59164	6.90058	6.78235
ENSG00000186487	MYT1L	2	protein_coding	13081	0.747209	1.12219e-11	6.09543e-10	0.97445	1.02568	1.21364	1.80505	1.64406	1.94878
ENSG00000108106	UBE2S	19	protein_coding	2788	-0.490862	1.1528e-11	6.25588e-10	333.907	307.49	287.612	229.455	212.712	218.901
ENSG00000168765	GSTM4	1	protein_coding	5745	-0.906152	1.18032e-11	6.39924e-10	3.34633	2.52551	2.78827	1.72282	1.3299	1.56683
ENSG00000140443	IGF1R	15	protein_coding	13509	0.41999	1.18523e-11	6.41989e-10	10.5237	9.82215	10.5238	13.9111	13.6103	13.7903
ENSG00000198818	SFT2D1	6	protein_coding	3104	-0.796125	1.21837e-11	6.59326e-10	5.25102	6.43345	5.2528	3.43874	3.0312	3.24794
ENSG00000128606	LRRC17	7	protein_coding	2674	1.28389	1.24114e-11	6.71021e-10	0.937757	0.612609	0.748814	1.8628	1.79901	1.99284
ENSG00000158286	RNF207	1	protein_coding	6585	0.927335	1.2426e-11	6.71188e-10	0.84622	0.675219	0.955662	1.63076	1.49329	1.60754
ENSG00000127419	TMEM175	4	protein_coding	3623	0.696775	1.28585e-11	6.93903e-10	5.19093	4.11235	4.69771	8.05278	7.10752	7.57282
ENSG00000134313	KIDINS220	2	protein_coding	15362	0.475888	1.3298e-11	7.16957e-10	6.09851	6.83983	6.76853	9.03269	9.37594	8.99088
ENSG00000109339	MAPK10	4	protein_coding	17876	1.14453	1.36366e-11	7.34535e-10	0.124689	0.187639	0.192021	0.379976	0.348255	0.382697
ENSG00000197969	VPS13A	9	protein_coding	20196	0.605297	1.36747e-11	7.35906e-10	1.70722	1.62608	1.96519	2.54327	2.79176	2.73484
ENSG00000140044	JDP2	14	protein_coding	6235	0.716159	1.41628e-11	7.61469e-10	2.03322	1.88915	1.65159	3.08147	2.97269	3.10683
ENSG00000123485	HJURP	2	protein_coding	3821	-0.519357	1.42355e-11	7.64667e-10	18.6122	20.7008	19.801	13.6457	13.0896	14.4927
ENSG00000187860	CCDC157	22	protein_coding	6586	1.10636	1.47604e-11	7.92135e-10	0.518231	0.497454	0.41261	1.07064	1.07415	0.929391
ENSG00000133884	DPF2	11	protein_coding	7715	-0.493638	1.4907e-11	7.99262e-10	7.65613	7.37084	7.16508	5.1903	5.17164	5.40436
ENSG00000139445	FOXN4	12	protein_coding	3471	-1.67701	1.51394e-11	8.10974e-10	1.06358	0.943887	0.803503	0.316834	0.203812	0.352692
ENSG00000103351	CLUAP1	16	protein_coding	7798	0.690458	1.55707e-11	8.33311e-10	1.58996	1.42047	1.54982	2.40576	2.43129	2.53951
ENSG00000185946	RNPC3	1	protein_coding	6867	0.847437	1.56099e-11	8.34642e-10	1.29835	0.988275	1.32256	1.98771	2.1634	2.38046
ENSG00000105339	DENND3	8	protein_coding	14670	-0.780874	1.61286e-11	8.61582e-10	0.935374	0.973075	0.88232	0.55562	0.554565	0.51051
ENSG00000099326	MZF1	19	protein_coding	6691	0.67697	1.62943e-11	8.69637e-10	1.85301	2.08683	1.93448	3.20018	3.19301	2.98119
ENSG00000124194	GDAP1L1	20	protein_coding	3385	0.542002	1.64196e-11	8.75524e-10	27.0799	23.5054	23.619	38.0114	34.3998	35.6547
ENSG00000128944	KNSTRN	15	protein_coding	3654	-0.519848	1.64409e-11	8.75855e-10	21.0832	20.4941	22.663	15.8981	14.4623	14.4259
ENSG00000104381	GDAP1	8	protein_coding	4052	0.607003	1.66336e-11	8.85307e-10	9.29988	10.6459	11.0656	14.5281	16.3939	16.3145
ENSG00000213246	SUPT4H1	17	protein_coding	2079	-0.561915	1.66618e-11	8.85998e-10	46.1683	49.2272	42.8589	33.7608	29.5019	30.3078
ENSG00000106665	CLIP2	7	protein_coding	7315	-0.66635	1.71023e-11	9.08592e-10	3.92313	3.36975	3.97885	2.37005	2.48544	2.25436
ENSG00000110711	AIP	11	protein_coding	1640	-0.53379	1.71239e-11	9.08912e-10	76.3227	69.7769	66.5408	52.1465	47.7086	46.983
ENSG00000164654	MIOS	7	protein_coding	6714	-0.675629	1.74423e-11	9.24964e-10	4.60629	5.43738	5.00604	3.38192	2.80276	3.21767
ENSG00000198046	ZNF667	19	protein_coding	8810	0.837063	1.7949e-11	9.5097e-10	0.932944	1.08907	0.84418	1.50527	1.82278	1.79007
ENSG00000143486	EIF2D	1	protein_coding	8064	-0.609813	1.83126e-11	9.6935e-10	5.9773	5.1462	5.82629	3.9228	3.75473	3.42911
ENSG00000123685	BATF3	1	protein_coding	2713	-1.35413	1.85849e-11	9.82868e-10	2.25934	1.78266	1.55518	0.643801	0.834421	0.716663
ENSG00000141750	STAC2	17	protein_coding	3362	-1.25548	1.86873e-11	9.87387e-10	6.75413	5.10447	4.40301	2.90547	1.91482	1.97057
ENSG00000229891	LINC01315	22	lincRNA	1267	-0.891305	1.88588e-11	9.95545e-10	8.52127	7.88059	7.73253	4.44202	4.57849	3.97853
ENSG00000127585	FBXL16	16	protein_coding	3989	-0.607884	1.98124e-11	1.04494e-09	28.1133	22.8013	25.618	17.1739	15.6774	17.3846
ENSG00000115970	THADA	2	protein_coding	14220	0.491761	1.99241e-11	1.04988e-09	3.30639	2.99515	3.27385	4.4537	4.56697	4.4564
ENSG00000185684	EP400NL	12	protein_coding	12647	0.656663	2.00528e-11	1.0557e-09	1.15659	1.31376	1.27225	1.84653	1.96338	2.08968
ENSG00000182791	CCDC87	11	protein_coding	2908	1.88447	2.02042e-11	1.06271e-09	0.287433	0.134122	0.319688	0.956559	1.02174	0.817186
ENSG00000122729	ACO1	9	protein_coding	7555	-0.877203	2.03516e-11	1.0695e-09	3.72474	2.90133	3.31292	2.10639	1.52629	1.77288
ENSG00000231064	AC234582.1	1	antisense	2466	1.12721	2.07231e-11	1.08804e-09	1.80774	1.54999	2.08793	4.48581	4.3318	3.09538
ENSG00000149212	SESN3	11	protein_coding	10573	0.678171	2.0782e-11	1.09015e-09	3.45868	3.34215	4.22726	5.43316	6.18242	6.04806
ENSG00000176014	TUBB6	18	protein_coding	4117	-0.451528	2.09048e-11	1.09549e-09	21.3007	20.3872	20.9481	15.8229	15.1212	14.8501
ENSG00000175170	FAM182B	20	protein_coding	3854	1.54592	2.09215e-11	1.09549e-09	0.307246	0.384563	0.296883	0.805689	0.991213	1.10241
ENSG00000099889	ARVCF	22	protein_coding	5621	-0.442687	2.13624e-11	1.11757e-09	26.5309	25.951	27.9253	18.9778	19.8222	20.3825
ENSG00000162062	C16orf59	16	protein_coding	2854	-0.633443	2.1563e-11	1.12705e-09	13.0084	12.0807	11.3757	8.15993	7.06441	8.27601
ENSG00000136158	SPRY2	13	protein_coding	3038	0.470408	2.1634e-11	1.12974e-09	19.4198	18.8723	18.9019	25.9782	27.7803	25.505
ENSG00000111834	RSPH4A	6	protein_coding	2840	4.24505	2.27995e-11	1.18954e-09	0	0.0549335	0	0.387229	0.373644	0.380342
ENSG00000173540	GMPPB	3	protein_coding	6742	-0.671554	2.33444e-11	1.21688e-09	4.93843	4.62804	4.07305	2.75379	2.74914	3.06545
ENSG00000131236	CAP1	1	protein_coding	3814	-0.419762	2.34455e-11	1.22105e-09	33.4758	33.8897	34.9496	26.1712	25.4483	24.8471
ENSG00000071794	HLTF	3	protein_coding	6024	0.531701	2.38714e-11	1.24212e-09	8.61431	9.20683	9.48504	12.4891	14.1627	12.8267
ENSG00000178719	GRINA	8	protein_coding	2527	0.527926	2.39915e-11	1.24726e-09	55.8449	47.8158	50.7685	79.0002	71.6391	72.0684
ENSG00000267002	AC060780.1	17	lincRNA	8246	0.817277	2.40736e-11	1.25041e-09	1.0221	1.08788	1.20545	2.20445	1.76729	1.86011
ENSG00000174529	TMEM81	1	protein_coding	1332	-1.32431	2.49169e-11	1.29306e-09	3.18988	3.86514	3.38231	1.45698	1.4871	1.18938
ENSG00000124641	MED20	6	protein_coding	3278	-0.661944	2.51286e-11	1.30288e-09	10.0083	8.85237	8.90079	6.27561	5.22266	6.04123
ENSG00000136908	DPM2	9	protein_coding	3133	-0.552032	2.51696e-11	1.30384e-09	36.5058	34.2846	31.1794	24.7363	22.4671	22.3182
ENSG00000164897	TMUB1	7	protein_coding	2005	-0.508534	2.52121e-11	1.30488e-09	56.0015	48.8264	51.1104	37.7171	35.2834	36.6342
ENSG00000244306	DUXAP10	14	transcribed_processed_pseudogene	10330	0.581177	2.54861e-11	1.31789e-09	6.70922	7.33237	8.25189	11.0343	10.6286	11.6905
ENSG00000049449	RCN1	11	protein_coding	7225	0.542575	2.55924e-11	1.32221e-09	4.45403	4.65334	4.68167	7.04652	6.22736	6.79748
ENSG00000178233	TMEM151B	6	protein_coding	5459	-0.638433	2.58361e-11	1.33362e-09	5.02727	5.01556	4.58493	3.3773	2.88986	3.11315
ENSG00000283154	IQCJ.SCHIP1	3	protein_coding	4409	-1.07658	2.61533e-11	1.34769e-09	1.67462	1.41539	1.68683	0.821648	0.80226	0.63698
ENSG00000250067	YJEFN3	19	protein_coding	2959	2.58591	2.6155e-11	1.34769e-09	0.141239	0.0790864	0.0725026	0.568416	0.597696	0.657083
ENSG00000175756	AURKAIP1	1	protein_coding	1669	-0.429574	2.67131e-11	1.37523e-09	253.87	235.98	229.875	183.683	176.286	174.398
ENSG00000011258	MBTD1	17	protein_coding	7201	0.662948	2.67706e-11	1.37697e-09	3.105	3.31478	3.21758	4.62649	4.90222	5.74011
ENSG00000141556	TBCD	17	protein_coding	13546	-0.483752	2.69139e-11	1.38312e-09	8.57184	8.49964	7.88709	6.10797	6.14682	5.58718
ENSG00000141560	FN3KRP	17	protein_coding	2971	-0.494819	2.70014e-11	1.38639e-09	21.7802	23.2625	21.2778	16.2433	15.144	15.6336
ENSG00000162512	SDC3	1	protein_coding	7067	-0.67509	2.72019e-11	1.39545e-09	4.09037	3.3997	3.62264	2.3983	2.18226	2.38442
ENSG00000169727	GPS1	17	protein_coding	6155	-0.455723	2.73671e-11	1.40269e-09	39.4841	35.7647	36.4472	28.1042	26.0101	27.3304
ENSG00000100473	COCH	14	protein_coding	3621	-0.913311	2.84121e-11	1.45497e-09	2.6546	2.64973	3.19937	1.53641	1.38712	1.59097
ENSG00000175567	UCP2	11	protein_coding	3237	0.496211	2.85522e-11	1.46086e-09	34.1279	30.4118	30.1556	46.604	43.4032	43.5806
ENSG00000226479	TMEM185B	2	protein_coding	2131	-0.698328	2.89333e-11	1.47906e-09	8.30232	9.00486	8.7586	5.6767	5.47754	4.86609
ENSG00000172915	NBEA	13	protein_coding	11949	0.496662	2.90664e-11	1.48456e-09	5.68941	6.44987	6.50542	8.60802	8.93393	8.7566
ENSG00000261373	VPS9D1.AS1	16	antisense	1753	0.613107	2.9394e-11	1.49997e-09	11.9998	10.1901	10.9328	16.4954	17.6354	16.637
ENSG00000106415	GLCCI1	7	protein_coding	6885	-0.533015	3.0814e-11	1.57105e-09	6.2421	5.95947	6.24235	4.39723	3.98669	4.36147
ENSG00000131711	MAP1B	5	protein_coding	12630	0.476821	3.08882e-11	1.57346e-09	31.8767	33.5554	37.0015	46.1231	49.0778	47.3576
ENSG00000140326	CDAN1	15	protein_coding	5428	-0.627389	3.09568e-11	1.57557e-09	4.63251	4.39751	4.72968	2.91987	3.18006	2.81253
ENSG00000187109	NAP1L1	12	protein_coding	17355	0.462826	3.20405e-11	1.6293e-09	30.9843	35.9891	34.052	46.6231	45.5561	47.045
ENSG00000122986	HVCN1	12	protein_coding	3688	3.21854	3.28244e-11	1.66771e-09	0.0377736	0.0423024	0.0387808	0.24557	0.364458	0.56625
ENSG00000196290	NIF3L1	2	protein_coding	1985	-0.499719	3.29124e-11	1.67072e-09	24.0019	25.622	23.9934	17.3702	17.4274	17.2319
ENSG00000110274	CEP164	11	protein_coding	12898	0.509782	3.31162e-11	1.6796e-09	2.91082	2.7034	2.85537	4.07761	4.15201	3.83562
[truncated: 57,027 more rows]

## Sheet: ES2
	gene	chr	bio_type	length	logFC	pValue	FDR	L21193	L21194	L21195	L21196	L21197	L21198
[truncated: 58,174 more rows]

[truncated: 3 more sheets: HEPG2, MV3, PANC1]
