# Supplementary material for: IGF2BP1, a Conserved Regulator of RNA Turnover in Cancer
Source: Front Mol Biosci. 2021 Mar 22;8:632219. doi: 10.3389/fmolb.2021.632219 (PMC8019740; doi:10.3389/fmolb.2021.632219)
Supplement: Supplementary file 1 [file datasheet1.zip › S2_GSEA.xlsx]

## Sheet: NES_hallmarks
	A-549	ES-2	Hep-G2	MV3	PANC-1	BE(2)-C
E2F_TARGETS	-5.25844	-5.4807	-4.64347	-9.07083	-7.44391	-5.44407
G2M_CHECKPOINT	-4.56913	-5.66289	-6.30041	-8.54969	-7.11737	-4.45288
MITOTIC_SPINDLE	-4.86513	-2.5787	-4.2998	-3.75105	-4.36267	-1.74111
HYPOXIA	3.99263	2.03157	-2.41337	1.34162	2.8774	-1.96912
INTERFERON_GAMMA_RESPONSE	-3.69235	3.13299	1.18439	1.02251	-1.7876	1.11321
INTERFERON_ALPHA_RESPONSE	-3.59082	3.76801	-1.46196	2.1835	-1.34523	1.41219
ESTROGEN_RESPONSE_EARLY	-3.06208	1.82963	-1.5522	-1.98953	-1.97547	-2.03996
GLYCOLYSIS	2.9474	-2.26491	-2.40459	-2.59977	1.65509	-2.43875
OXIDATIVE_PHOSPHORYLATION	2.84586	-4.51796	2.93839	-3.69395	5.12145	-4.50721
ANDROGEN_RESPONSE	-2.83927	1.43136	-2.64288	-3.15428	-1.39658	-2.44457
DNA_REPAIR	-2.63229	-4.0971	-1.54693	-2.76195	1.6582	-3.72132
EPITHELIAL_MESENCHYMAL_TRANSITION	2.71636	5.54577	2.04413	3.5675	-2.75653	2.24415
ESTROGEN_RESPONSE_LATE	-2.75299	2.09113	1.29183	-1.74268	-1.60932	-2.0245
P53_PATHWAY	-2.52758	-1.98441	2.34304	-1.95917	2.29322	-2.32525
TNFA_SIGNALING_VIA_NFKB	2.51629	-2.41269	-3.06369	-2.91147	2.58074	-1.23083
KRAS_SIGNALING_UP	2.5341	-2.52366	-2.13846	-1.55747	-1.22739	2.13376
MYC_TARGETS_V1	2.45706	-5.92388	-3.19314	-8.67269	-2.68286	-3.29981
MTORC1_SIGNALING	2.34803	-4.038	-3.26098	-6.00915	-1.65027	-4.35377
APICAL_JUNCTION	-2.27763	2.15388	2.09412	2.43518	1.51172	-2.2917
ALLOGRAFT_REJECTION	2.13971	1.40027	2.14882	0.892273	-1.57666	2.33621
UV_RESPONSE_DN	2.18091	3.76052	-2.0095	3.01717	1.28326	2.73363
INFLAMMATORY_RESPONSE	1.99003	1.77934	2.09904	1.25775	-1.68041	-1.75371
UV_RESPONSE_UP	-2.00765	-2.87577	-1.10771	-3.32626	2.28241	-2.65398
FATTY_ACID_METABOLISM	1.87115	1.48807	2.46637	1.59184	1.98699	-2.18877
BILE_ACID_METABOLISM	1.75893	2.00999	2.10177	2.39179	0.688807	-1.19068
UNFOLDED_PROTEIN_RESPONSE	-1.75746	-3.03141	-3.49115	-3.52283	-2.08089	-2.53505
REACTIVE_OXYGEN_SPECIES_PATHWAY	1.75212	-1.36919	0.919047	-1.45272	2.21382	-2.11363
IL2_STAT5_SIGNALING	1.75143	-1.56295	-2.74669	-2.10463	-1.19127	-2.09731
MYOGENESIS	-1.76511	2.86103	3.49068	2.81069	1.60956	-2.21019
APICAL_SURFACE	-1.73653	1.28391	1.98701	1.71336	-1.89236	-1.09865
NOTCH_SIGNALING	-1.65166	0.695259	-0.696474	-1.03132	-1.00295	0.883825
CHOLESTEROL_HOMEOSTASIS	-1.67327	2.93346	2.52571	0.844447	2.69137	-3.52873
ADIPOGENESIS	-1.72114	-2.79792	1.62491	-1.56393	2.28209	-3.80093
PROTEIN_SECRETION	-1.64588	2.48588	-3.8274	-2.0609	-1.81083	-1.62063
WNT_BETA_CATENIN_SIGNALING	-1.57722	-0.917979	-1.35479	-1.10552	1.33923	-1.38959
HEDGEHOG_SIGNALING	-1.54753	1.04303	-1.44281	1.93948	-1.331	-0.881793
KRAS_SIGNALING_DN	1.56171	2.44318	2.20603	2.0109	-1.59363	1.74203
PI3K_AKT_MTOR_SIGNALING	-1.5813	-2.18178	-2.74092	-2.21366	-1.5047	-2.8752
IL6_JAK_STAT3_SIGNALING	1.44737	2.13972	-1.307	-0.919805	1.28027	-1.44382
XENOBIOTIC_METABOLISM	-1.40523	-1.56347	2.28558	1.49303	0.760189	-2.16092
SPERMATOGENESIS	-1.34525	-1.02304	0.944464	-1.11972	0.828797	0.653408
PEROXISOME	1.33842	1.60351	-1.35991	1.13679	1.43108	-1.4608
MYC_TARGETS_V2	-1.29516	-4.49128	-3.44995	-5.75851	-1.79436	-2.09791
PANCREAS_BETA_CELLS	1.29834	2.2638	-0.878828	1.79544	-0.955459	-0.981143
COAGULATION	1.15073	2.14011	2.38563	2.39239	0.850862	1.27793
TGF_BETA_SIGNALING	-1.10563	2.01658	-1.28033	-1.24225	1.01241	1.32793
APOPTOSIS	-1.07255	1.85006	-1.44192	-1.56516	2.75036	-1.5101
HEME_METABOLISM	-1.00187	2.14693	-1.79179	1.51404	-1.33284	-1.80537
COMPLEMENT	-0.960966	2.12053	1.52372	1.25246	-1.06252	-0.766717
ANGIOGENESIS	0.677892	1.71161	-1.10904	1.93725	-1.24001	1.27679

## Sheet: FDR_hallmarks
	A-549	ES-2	Hep-G2	MV3	PANC-1	BE(2)-C
HALLMARK_E2F_TARGETS	1.66667e-09	6.88915e-10	1.66667e-09	1e-09	1.25e-09	1.25e-09
HALLMARK_G2M_CHECKPOINT	1.66667e-09	6.88915e-10	1.66667e-09	1e-09	1.25e-09	1.25e-09
HALLMARK_MITOTIC_SPINDLE	1.66667e-09	0.00039777	1.66667e-09	7.01186e-09	1.25e-09	0.0484759
HALLMARK_HYPOXIA	2.14935e-09	0.0086743	0.00113286	0.17111	0.000103924	0.0100267
HALLMARK_INTERFERON_GAMMA_RESPONSE	6.2685e-08	7.45343e-06	0.280289	0.413871	0.0402786	0.343394
HALLMARK_INTERFERON_ALPHA_RESPONSE	7.30197e-08	9.17109e-09	0.120938	0.00354987	0.200401	0.145334
HALLMARK_ESTROGEN_RESPONSE_EARLY	2.68301e-05	0.0217257	0.089307	0.00744109	0.0203595	0.00751063
HALLMARK_GLYCOLYSIS	4.3482e-05	0.00460813	0.00131062	0.000237336	0.080049	0.000678055
HALLMARK_OXIDATIVE_PHOSPHORYLATION	4.89258e-05	6.88915e-10	1.26678e-05	1.4549e-08	1.25e-09	1.25e-09
HALLMARK_ANDROGEN_RESPONSE	5.7343e-05	0.0905753	0.000197514	1.34162e-06	0.150923	0.00143705
HALLMARK_DNA_REPAIR	0.000235433	6.88915e-10	0.0672387	0.000128421	0.0680766	3.58202e-09
HALLMARK_EPITHELIAL_MESENCHYMAL_TRANSITION	0.000237608	6.88915e-10	0.00611028	7.35327e-08	0.000287088	0.00283737
HALLMARK_ESTROGEN_RESPONSE_LATE	0.000238097	0.00729859	0.191929	0.0333165	0.0774866	0.00786136
HALLMARK_P53_PATHWAY	0.000479459	0.00978011	0.00188152	0.00744109	0.00351553	0.00143705
HALLMARK_TNFA_SIGNALING_VIA_NFKB	0.000588977	0.00206829	1.60764e-05	2.95983e-05	0.00100048	0.238095
HALLMARK_KRAS_SIGNALING_UP	0.000596695	0.000634533	0.00427724	0.1002	0.252562	0.00528094
HALLMARK_MYC_TARGETS_V1	0.000992451	6.88915e-10	5.47678e-06	1e-09	0.000271909	5.38428e-07
HALLMARK_MTORC1_SIGNALING	0.00208893	6.88915e-10	3.40934e-06	1e-09	0.0705511	1.25e-09
HALLMARK_APICAL_JUNCTION	0.00337522	0.0086743	0.00545789	0.000793795	0.095332	0.00143705
HALLMARK_ALLOGRAFT_REJECTION	0.00568079	0.135995	0.00371093	0.584819	0.0774866	0.00172859
HALLMARK_UV_RESPONSE_DN	0.00755656	1.67231e-08	0.0102376	3.18241e-05	0.241788	0.000126301
HALLMARK_INFLAMMATORY_RESPONSE	0.0101998	0.024864	0.00611028	0.225745	0.0512984	0.0223266
HALLMARK_UV_RESPONSE_UP	0.0126102	3.96337e-05	0.358537	7.40475e-07	0.00483451	0.000233359
HALLMARK_FATTY_ACID_METABOLISM	0.0290012	0.0826045	0.000555098	0.0741107	0.013965	0.00224891
HALLMARK_BILE_ACID_METABOLISM	0.0305936	0.00999052	0.00611028	0.00313583	0.843813	0.274004
HALLMARK_UNFOLDED_PROTEIN_RESPONSE	0.0333601	1.48226e-05	2.85316e-07	4.63342e-08	0.0126067	0.000371583
HALLMARK_REACTIVE_OXYGEN_SPECIES_PATHWAY	0.0421199	0.15021	0.568942	0.128109	0.00504981	0.00528094
HALLMARK_IL2_STAT5_SIGNALING	0.0469239	0.0585938	0.000219305	0.00394755	0.288814	0.00528094
HALLMARK_MYOGENESIS	0.0505119	0.000108933	3.71199e-07	6.91648e-05	0.0774866	0.00238919
HALLMARK_APICAL_SURFACE	0.0519751	0.175037	0.0115524	0.055281	0.0271993	0.350332
HALLMARK_NOTCH_SIGNALING	0.0551706	0.874	0.837782	0.416189	0.486891	0.611321
HALLMARK_CHOLESTEROL_HOMEOSTASIS	0.0551706	5.15285e-05	0.000675127	0.665331	0.000222593	1.42547e-07
HALLMARK_ADIPOGENESIS	0.0551706	7.88531e-05	0.0775471	0.0976447	0.00504981	4.00642e-09
HALLMARK_PROTEIN_SECRETION	0.0596588	0.000842566	4.48868e-09	0.00354088	0.0271993	0.0650679
HALLMARK_WNT_BETA_CATENIN_SIGNALING	0.0681683	0.560914	0.193958	0.347622	0.213226	0.132896
HALLMARK_HEDGEHOG_SIGNALING	0.0682501	0.41656	0.126823	0.014366	0.202758	0.656011
HALLMARK_KRAS_SIGNALING_DN	0.0682501	0.0013199	0.00258689	0.00810886	0.0774866	0.0504076
HALLMARK_PI3K_AKT_MTOR_SIGNALING	0.083585	0.00482957	9.62334e-05	0.00176719	0.0977517	8.14803e-05
HALLMARK_IL6_JAK_STAT3_SIGNALING	0.0959015	0.00795645	0.202625	0.551835	0.235543	0.143243
HALLMARK_XENOBIOTIC_METABOLISM	0.12475	0.0587717	0.00188152	0.104985	0.789061	0.004605
HALLMARK_SPERMATOGENESIS	0.162264	0.433857	0.560581	0.346425	0.71013	0.90099
HALLMARK_PEROXISOME	0.179659	0.04662	0.179937	0.346425	0.150923	0.10989
HALLMARK_MYC_TARGETS_V2	0.179659	6.88915e-10	1.8845e-07	1e-09	0.0537153	0.00528094
HALLMARK_PANCREAS_BETA_CELLS	0.18622	0.00209788	0.610244	0.0373402	0.551682	0.506716
HALLMARK_COAGULATION	0.305135	0.00681083	0.000631175	0.000805812	0.671097	0.209154
HALLMARK_TGF_BETA_SIGNALING	0.342755	0.00941819	0.201977	0.251509	0.462012	0.172633
HALLMARK_APOPTOSIS	0.369355	0.024864	0.113796	0.0880549	0.000221694	0.0992063
HALLMARK_HEME_METABOLISM	0.430254	0.00729859	0.0558399	0.1002	0.200401	0.0236699
HALLMARK_COMPLEMENT	0.488195	0.0057667	0.101038	0.225745	0.412755	0.773602
HALLMARK_ANGIOGENESIS	0.862264	0.0404035	0.356183	0.0128407	0.241788	0.238095

## Sheet: NES_KEGG
	I1_KD_A549	I1_KD_ES2	I1_KD_HepG2	I1_KD_MV3	I1_KD_PANC1	I1_KD_BE2C
KEGG_OLFACTORY_TRANSDUCTION	8.29675	7.6049	-7.8895	7.77963	8.8175	8.14744
KEGG_RIBOSOME	6.59609	-1.80571	6.13251	-4.47269	6.20845	4.41991
KEGG_NEUROACTIVE_LIGAND_RECEPTOR_INTERACTION	3.89114	3.65304	-3.04639	4.18582	-2.16227	-2.01397
KEGG_SPLICEOSOME	-3.02568	-5.14233	-2.5589	-5.73894	-2.43616	-2.39048
KEGG_AUTOIMMUNE_THYROID_DISEASE	2.89277	2.49003	-1.97032	2.29434	2.65717	2.13937
KEGG_TIGHT_JUNCTION	-2.62027	-1.39264	1.41178	-1.13743	-1.30609	-0.948963
KEGG_CYTOKINE_CYTOKINE_RECEPTOR_INTERACTION	2.75758	3.1119	-2.33654	2.72661	2.80523	2.76962
KEGG_SNARE_INTERACTIONS_IN_VESICULAR_TRANSPORT	-2.60634	-0.912196	-1.01362	1.08615	1.2033	-1.28239
KEGG_NON_SMALL_CELL_LUNG_CANCER	-2.46019	-0.934679	-1.62961	-1.52247	-1.44767	-1.51028
KEGG_CIRCADIAN_RHYTHM_MAMMAL	-2.36288	-1.13829	-1.09628	-1.30217	1.33918	0.726013
KEGG_PANCREATIC_CANCER	-2.43096	-1.50604	-2.19025	-1.50317	-1.25874	-0.985206
KEGG_CELL_CYCLE	-2.46518	-2.35236	-4.11279	-4.47532	-3.84865	-2.51004
KEGG_HEMATOPOIETIC_CELL_LINEAGE	2.34016	1.90737	2.13515	-0.805222	-1.62123	-1.24985
KEGG_CHRONIC_MYELOID_LEUKEMIA	-2.32422	-2.43846	-2.7266	-2.16481	-2.02518	-1.50998
KEGG_PROSTATE_CANCER	-2.20659	-1.24171	-2.45726	-1.78625	-1.11927	-1.49966
KEGG_PURINE_METABOLISM	2.22581	-2.35588	-0.952691	-1.85247	-1.60611	1.01252
KEGG_OXIDATIVE_PHOSPHORYLATION	2.18762	-1.56848	2.97429	-1.72265	4.82743	-2.86504
KEGG_PEROXISOME	2.22987	2.00731	2.60185	2.45984	1.70646	-1.02993
KEGG_NOTCH_SIGNALING_PATHWAY	-2.16332	-0.750914	-1.09557	1.10572	-1.08083	-1.12053
KEGG_ARGININE_AND_PROLINE_METABOLISM	-2.03783	-1.32918	0.798196	-1.2111	-0.74405	-2.00382
KEGG_ALLOGRAFT_REJECTION	1.97277	1.21543	1.46166	1.29773	1.57285	1.01563
KEGG_PHOSPHATIDYLINOSITOL_SIGNALING_SYSTEM	-2.04858	1.103	-1.25272	1.60588	0.847517	-1.29881
KEGG_AXON_GUIDANCE	-1.91315	-1.24669	-1.22759	2.12098	-1.64492	-1.23085
KEGG_SMALL_CELL_LUNG_CANCER	-1.99069	-1.21982	-2.43411	-2.24368	-2.40181	-1.23958
KEGG_BLADDER_CANCER	-1.94182	-1.60523	-1.22276	-1.84627	-1.06505	-1.01514
KEGG_GLIOMA	-1.83666	0.950209	-1.25229	-1.19744	-1.31802	-1.42913
KEGG_PATHWAYS_IN_CANCER	-1.93103	1.6196	-2.43314	-1.76985	-1.72505	-1.51566
KEGG_ANTIGEN_PROCESSING_AND_PRESENTATION	-1.88668	1.53498	-1.67794	-1.73198	1.81168	-1.71779
KEGG_DNA_REPLICATION	-1.84599	-1.99319	-1.39491	-4.29186	-2.50717	-3.03322
KEGG_ENDOMETRIAL_CANCER	-1.85896	1.02565	-1.29898	-1.20853	1.12575	-1.01822
KEGG_INOSITOL_PHOSPHATE_METABOLISM	-1.8082	1.49769	-0.830461	1.72317	1.20049	-1.04391
KEGG_PRIMARY_BILE_ACID_BIOSYNTHESIS	1.7736	1.67401	0.800697	1.00685	-1.29709	1.42103
KEGG_LEUKOCYTE_TRANSENDOTHELIAL_MIGRATION	-1.83201	0.760287	1.67553	1.52371	-0.970592	0.856158
KEGG_GLYCINE_SERINE_AND_THREONINE_METABOLISM	-1.75449	-1.12041	1.86281	1.05104	0.92828	-1.8352
KEGG_HUNTINGTONS_DISEASE	1.74209	-2.31929	1.62576	-1.73371	4.25232	-3.53464
KEGG_PHENYLALANINE_METABOLISM	-1.76518	-1.45131	1.54062	-0.942183	-0.796878	-1.03224
KEGG_VASCULAR_SMOOTH_MUSCLE_CONTRACTION	-1.74526	1.54925	1.33742	0.8697	-1.23623	-1.48155
KEGG_NEUROTROPHIN_SIGNALING_PATHWAY	-1.80477	-2.13245	-2.22361	-2.0289	-1.23484	-2.17515
KEGG_REGULATION_OF_AUTOPHAGY	-1.63688	1.50804	-1.80516	1.42338	1.45976	-1.34978
KEGG_SYSTEMIC_LUPUS_ERYTHEMATOSUS	1.71608	1.79472	1.84747	1.447	1.31205	0.930577
KEGG_FOCAL_ADHESION	-1.70039	2.38725	-1.74039	2.53384	-1.60968	1.54065
KEGG_GLYCEROPHOSPHOLIPID_METABOLISM	1.67207	1.97001	0.597855	2.36257	0.761049	-0.882834
KEGG_UBIQUITIN_MEDIATED_PROTEOLYSIS	1.68086	-1.60116	-2.40657	-2.18431	1.51428	-1.31636
KEGG_TRYPTOPHAN_METABOLISM	1.72054	0.989449	2.44578	1.51404	0.701621	-0.914209
KEGG_STARCH_AND_SUCROSE_METABOLISM	1.64502	2.40183	-1.48725	2.497	-1.81013	2.07169
KEGG_GLUTATHIONE_METABOLISM	1.62364	1.15341	1.51622	1.19349	1.76562	0.684048
KEGG_PYRIMIDINE_METABOLISM	1.62717	-3.04453	-1.37549	-3.48965	-1.27272	-2.10933
KEGG_PENTOSE_AND_GLUCURONATE_INTERCONVERSIONS	1.57256	2.71961	-1.08815	-1.76928	2.37022	-1.99286
KEGG_ERBB_SIGNALING_PATHWAY	-1.58825	-1.53621	-1.77216	-1.25193	-1.57592	-1.17105
KEGG_GLYCOSYLPHOSPHATIDYLINOSITOL_GPI_ANCHOR_BIOSYNTHESIS	1.65579	1.1954	0.980484	-0.843847	-0.832178	-1.25034
KEGG_OTHER_GLYCAN_DEGRADATION	1.58895	1.91904	1.30053	1.14138	-1.29014	0.972107
KEGG_INSULIN_SIGNALING_PATHWAY	-1.61228	-1.21433	-1.36309	-0.999076	-1.04705	-2.02842
KEGG_ADHERENS_JUNCTION	-1.5943	1.71131	-1.91485	-1.49488	1.51408	1.36181
KEGG_JAK_STAT_SIGNALING_PATHWAY	1.5843	1.6212	-2.61989	1.54909	1.34749	1.75572
KEGG_ASTHMA	1.51778	1.41773	-1.85958	1.4261	1.70704	-1.67458
KEGG_BASE_EXCISION_REPAIR	-1.55395	-2.12755	1.65097	-2.18817	-1.39901	-1.41155
KEGG_O_GLYCAN_BIOSYNTHESIS	1.49457	1.70849	-0.962408	-1.00595	-0.590614	0.783838
KEGG_NATURAL_KILLER_CELL_MEDIATED_CYTOTOXICITY	-1.54611	1.37459	-1.56924	1.11405	-1.89587	-1.74145
KEGG_ENDOCYTOSIS	-1.53549	-1.99098	-1.52788	2.14418	2.76439	-2.66281
KEGG_APOPTOSIS	-1.50159	-1.41703	-2.18472	-1.2915	-1.37807	-1.34064
KEGG_CELL_ADHESION_MOLECULES_CAMS	-1.50695	2.90847	2.41606	2.30349	-1.28874	1.80655
KEGG_INTESTINAL_IMMUNE_NETWORK_FOR_IGA_PRODUCTION	1.53325	1.07035	-0.997833	1.41044	1.35792	1.1486
KEGG_ABC_TRANSPORTERS	1.48885	2.00726	1.54466	2.45855	0.989814	0.694622
KEGG_ONE_CARBON_POOL_BY_FOLATE	-1.46983	-2.17935	-0.735637	-1.99642	-1.56423	-1.31215
KEGG_RNA_DEGRADATION	1.4574	-2.57188	-1.69134	-1.80198	-2.1324	-1.40809
KEGG_FATTY_ACID_METABOLISM	1.45876	-1.98574	2.19166	1.25133	-1.11044	-1.90505
KEGG_RIG_I_LIKE_RECEPTOR_SIGNALING_PATHWAY	-1.48933	-1.19565	-2.50823	-1.49464	-1.59951	-1.76244
KEGG_PARKINSONS_DISEASE	1.45841	-2.54433	2.93488	-1.94208	4.33244	-3.26334
KEGG_COMPLEMENT_AND_COAGULATION_CASCADES	1.45129	2.96445	2.2247	3.05764	-1.35977	2.16808
KEGG_ALZHEIMERS_DISEASE	1.49055	-1.34059	2.71177	-1.65492	3.88602	-3.15041
KEGG_GRAFT_VERSUS_HOST_DISEASE	-1.45316	1.28548	1.18538	1.49462	-1.97116	1.6633
KEGG_PROGESTERONE_MEDIATED_OOCYTE_MATURATION	-1.42581	-2.17861	-1.29889	-1.5265	-2.14909	-2.83903
KEGG_STEROID_HORMONE_BIOSYNTHESIS	1.41963	3.32771	1.7947	1.80769	2.64346	2.72733
KEGG_ACUTE_MYELOID_LEUKEMIA	-1.45153	-1.98932	-0.765265	-1.21385	1.53253	-1.95525
KEGG_AMINO_SUGAR_AND_NUCLEOTIDE_SUGAR_METABOLISM	1.42368	-1.25087	-1.34482	-2.12217	-0.791504	-1.56124
KEGG_GLYCOLYSIS_GLUCONEOGENESIS	1.40441	-1.66781	1.17457	-0.860259	-0.653044	-2.30867
KEGG_CITRATE_CYCLE_TCA_CYCLE	1.39512	-1.68748	-1.21377	-1.72383	1.35828	-2.00104
KEGG_PORPHYRIN_AND_CHLOROPHYLL_METABOLISM	1.42015	1.64486	0.841502	1.84794	2.44945	-2.03813
KEGG_HEDGEHOG_SIGNALING_PATHWAY	-1.39689	-0.696875	-1.04538	1.59837	1.04748	1.86984
KEGG_PPAR_SIGNALING_PATHWAY	1.35803	-1.21604	1.14385	1.13829	-1.10503	-1.34363
KEGG_PATHOGENIC_ESCHERICHIA_COLI_INFECTION	-1.39305	-0.858833	-1.85586	0.62498	1.16505	-1.74627
KEGG_P53_SIGNALING_PATHWAY	-1.34307	1.91415	0.911071	-1.79596	-0.993536	-1.14643
KEGG_FC_GAMMA_R_MEDIATED_PHAGOCYTOSIS	-1.35528	-1.49493	1.30504	1.00487	1.41984	-1.47524
KEGG_PROTEASOME	-1.31373	-3.22167	-1.94603	-3.39755	-1.26557	-2.90371
KEGG_REGULATION_OF_ACTIN_CYTOSKELETON	-1.31805	-1.54076	-1.56105	1.47617	1.23452	-1.87767
KEGG_WNT_SIGNALING_PATHWAY	-1.34278	0.978103	-1.46123	-0.746527	-1.24679	1.79946
KEGG_N_GLYCAN_BIOSYNTHESIS	-1.32358	1.62013	-1.8669	-1.38365	-2.03723	-1.63418
KEGG_RENAL_CELL_CARCINOMA	-1.28017	-1.09234	-1.07636	-1.2225	1.46607	-1.52799
KEGG_DILATED_CARDIOMYOPATHY	-1.29975	1.73968	1.85637	1.20224	-1.44542	1.7131
KEGG_CYTOSOLIC_DNA_SENSING_PATHWAY	-1.28626	-2.36968	-2.24489	-2.59096	2.16328	1.48694
KEGG_NITROGEN_METABOLISM	1.28572	-1.01219	1.98163	1.23155	-1.43531	-0.886116
KEGG_LYSOSOME	-1.31314	2.45498	-0.954457	-1.65945	-1.87027	-2.20314
KEGG_ECM_RECEPTOR_INTERACTION	1.26275	3.0433	1.84126	2.52209	-2.28373	1.85243
KEGG_MTOR_SIGNALING_PATHWAY	-1.28562	-1.46993	-0.863594	1.2452	1.06628	-1.00476
KEGG_GLYCOSPHINGOLIPID_BIOSYNTHESIS_GANGLIO_SERIES	1.28703	1.87823	0.564013	1.36036	0.810713	0.821381
KEGG_RNA_POLYMERASE	1.22352	-2.63773	-1.32322	-1.98859	1.29016	0.889281
KEGG_ASCORBATE_AND_ALDARATE_METABOLISM	1.27759	2.26094	-1.2494	2.49617	2.33299	-2.33231
KEGG_COLORECTAL_CANCER	-1.2465	-1.2957	-1.17155	-1.57791	-1.03483	-1.02884
KEGG_LONG_TERM_DEPRESSION	-1.24	1.01192	1.21755	0.693569	1.00357	0.686012
KEGG_ETHER_LIPID_METABOLISM	1.23446	1.68656	1.08416	1.56072	1.06081	1.62929
KEGG_BIOSYNTHESIS_OF_UNSATURATED_FATTY_ACIDS	-1.27007	1.5745	1.99446	1.1775	-0.766809	-1.38358
KEGG_MAPK_SIGNALING_PATHWAY	1.22415	-1.17114	-1.84583	-1.31591	1.10841	1.29741
KEGG_GAP_JUNCTION	-1.23537	1.32112	-1.20985	-0.668834	-0.698962	-2.22139
KEGG_VIRAL_MYOCARDITIS	-1.22088	-0.786427	0.740787	1.32937	-1.39595	0.754257
KEGG_VIBRIO_CHOLERAE_INFECTION	-1.23843	0.800261	0.765557	-1.17934	1.51295	0.792007
KEGG_CALCIUM_SIGNALING_PATHWAY	-1.22017	1.8577	2.07498	2.18909	-1.06315	-1.47823
KEGG_PRIMARY_IMMUNODEFICIENCY	-1.20559	1.13423	-1.03308	-0.978917	0.693005	0.959384
KEGG_RETINOL_METABOLISM	-1.20994	2.37382	2.02217	2.09703	2.40575	-2.59643
KEGG_METABOLISM_OF_XENOBIOTICS_BY_CYTOCHROME_P450	1.184	3.03424	2.68769	2.02239	2.32729	2.25387
KEGG_SELENOAMINO_ACID_METABOLISM	1.20115	-1.96691	-1.48736	-0.923015	-1.24774	-0.780763
KEGG_DRUG_METABOLISM_CYTOCHROME_P450	1.17859	2.81183	2.40647	2.25496	2.35325	2.21956
KEGG_LYSINE_DEGRADATION	1.17931	-1.09893	1.03857	-1.00325	-1.20568	1.23193
KEGG_B_CELL_RECEPTOR_SIGNALING_PATHWAY	-1.19307	-1.63209	-1.69338	0.714868	-0.898404	-1.73206
KEGG_TYPE_I_DIABETES_MELLITUS	-1.20937	1.16239	-1.30086	1.50472	-1.4393	1.62567
KEGG_PROPANOATE_METABOLISM	1.17847	-0.884842	1.2451	1.10705	1.01559	-2.10753
KEGG_OOCYTE_MEIOSIS	-1.19529	-2.07034	-1.989	-2.02441	-2.08716	-2.98964
KEGG_GLYCOSAMINOGLYCAN_BIOSYNTHESIS_KERATAN_SULFATE	1.15229	-1.4498	-0.69154	0.892195	1.05921	0.778762
KEGG_SULFUR_METABOLISM	1.16175	1.16304	1.40332	1.67774	-0.472847	-1.02671
KEGG_PYRUVATE_METABOLISM	1.16427	-1.06089	1.39455	-0.966945	0.806458	-2.19291
KEGG_VALINE_LEUCINE_AND_ISOLEUCINE_DEGRADATION	1.14606	-0.984788	1.7773	1.76444	-1.62915	-2.3501
KEGG_RENIN_ANGIOTENSIN_SYSTEM	1.12631	0.840829	-1.34586	1.24843	-0.942223	1.43505
KEGG_HISTIDINE_METABOLISM	-1.15855	-1.06173	1.77372	0.953431	-1.19689	-1.38518
KEGG_NUCLEOTIDE_EXCISION_REPAIR	-1.11196	-1.98482	0.984639	-2.22498	-1.31565	-1.57082
KEGG_HYPERTROPHIC_CARDIOMYOPATHY_HCM	-1.12581	1.56937	-1.97391	1.08527	-1.46126	1.55308
KEGG_PRION_DISEASES	1.12436	-1.36885	1.09572	-0.914697	1.14851	1.15417
KEGG_THYROID_CANCER	-1.10673	-1.39703	-1.62632	-1.46852	0.887157	-0.733932
KEGG_GLYCOSPHINGOLIPID_BIOSYNTHESIS_LACTO_AND_NEOLACTO_SERIES	1.10332	-1.15281	-0.972402	0.793749	-1.06488	-0.934379
KEGG_HOMOLOGOUS_RECOMBINATION	-1.09654	-1.47102	-1.21252	-2.9724	-2.47112	-2.23497
KEGG_GLYCEROLIPID_METABOLISM	-1.10063	-0.719911	0.704182	0.813109	-0.750008	-0.811257
KEGG_PENTOSE_PHOSPHATE_PATHWAY	1.08199	0.895745	0.950199	-1.43227	0.951111	-1.00353
KEGG_AMINOACYL_TRNA_BIOSYNTHESIS	-1.11038	-2.80102	-1.64138	-1.70235	0.865477	-1.3266
KEGG_PROXIMAL_TUBULE_BICARBONATE_RECLAMATION	-1.10676	-1.19037	1.52221	-1.00514	-1.2087	-0.985824
KEGG_LONG_TERM_POTENTIATION	-1.06715	-0.799784	-1.15512	-1.09502	-1.02	-1.98955
KEGG_EPITHELIAL_CELL_SIGNALING_IN_HELICOBACTER_PYLORI_INFECTION	-1.05685	-1.44118	-1.65779	-2.18194	1.71833	1.03722
KEGG_LEISHMANIA_INFECTION	1.07569	0.804843	-1.18248	0.655876	0.648282	0.931169
KEGG_TGF_BETA_SIGNALING_PATHWAY	-1.05168	1.41736	1.24617	1.09671	-1.05419	1.30313
KEGG_GLYCOSAMINOGLYCAN_BIOSYNTHESIS_CHONDROITIN_SULFATE	-1.06033	-0.611878	-1.22376	-0.777307	0.936745	-1.84059
KEGG_GLYCOSAMINOGLYCAN_BIOSYNTHESIS_HEPARAN_SULFATE	1.05943	-1.02675	-0.760917	0.997378	1.31538	1.46219
KEGG_TASTE_TRANSDUCTION	1.05339	1.79163	1.21399	2.1904	1.13698	1.42436
KEGG_FC_EPSILON_RI_SIGNALING_PATHWAY	-1.05892	-1.12475	-0.891667	0.832465	-1.14988	-0.975856
KEGG_FRUCTOSE_AND_MANNOSE_METABOLISM	1.04448	-0.837919	1.33488	-1.59156	1.01088	-1.23993
KEGG_CHEMOKINE_SIGNALING_PATHWAY	-1.0252	-1.30322	-1.07527	0.91383	1.09888	-1.449
KEGG_TYROSINE_METABOLISM	1.01403	-1.9272	2.0595	1.04026	0.630534	-0.706847
KEGG_CARDIAC_MUSCLE_CONTRACTION	-1.02066	-1.14231	1.45817	-0.814102	1.80268	-1.15398
KEGG_ARRHYTHMOGENIC_RIGHT_VENTRICULAR_CARDIOMYOPATHY_ARVC	-1.01525	1.71312	1.89571	1.33589	-1.6602	1.89555
KEGG_T_CELL_RECEPTOR_SIGNALING_PATHWAY	-1.00915	-0.884393	-1.27423	-0.608591	-1.07808	0.845129
KEGG_BASAL_CELL_CARCINOMA	-0.991294	0.948206	-1.09311	1.29323	0.828823	1.30232
KEGG_NOD_LIKE_RECEPTOR_SIGNALING_PATHWAY	-0.984428	-1.66426	-1.93487	-2.31664	-1.38271	1.01179
KEGG_SPHINGOLIPID_METABOLISM	1.00013	0.966888	-1.59808	-1.31856	-1.38234	0.687055
KEGG_TERPENOID_BACKBONE_BIOSYNTHESIS	0.984826	1.31746	1.63779	-0.80933	1.66203	-1.92475
KEGG_TOLL_LIKE_RECEPTOR_SIGNALING_PATHWAY	0.993097	-1.23053	-1.69604	-0.94149	-1.62561	-1.7268
KEGG_BASAL_TRANSCRIPTION_FACTORS	0.983355	-1.68301	-1.18268	-1.99081	0.761228	1.14663
KEGG_DORSO_VENTRAL_AXIS_FORMATION	-0.972745	-1.15555	-1.93674	-1.41897	-1.27152	-1.2164
KEGG_GALACTOSE_METABOLISM	0.970742	0.87454	-1.08128	-0.862595	-1.01728	-0.892646
KEGG_GLYCOSPHINGOLIPID_BIOSYNTHESIS_GLOBO_SERIES	-0.955277	-0.675303	-1.00557	-0.856182	-1.16777	-0.752314
KEGG_VASOPRESSIN_REGULATED_WATER_REABSORPTION	-0.957276	-0.896897	-0.990996	-0.996525	-0.859733	-1.17947
KEGG_ALANINE_ASPARTATE_AND_GLUTAMATE_METABOLISM	-0.937455	-0.843236	0.729394	-1.38932	-1.12016	1.29627
KEGG_ADIPOCYTOKINE_SIGNALING_PATHWAY	0.971543	-1.03552	-1.07098	-1.15864	0.674634	-1.88431
KEGG_PROTEIN_EXPORT	0.944418	-1.21208	-1.19018	-1.36671	-1.4613	-1.59338
KEGG_MELANOMA	-0.918917	-0.898909	-1.21672	-1.64021	-0.816119	0.830867
KEGG_ALPHA_LINOLENIC_ACID_METABOLISM	0.89858	1.48643	1.50329	1.78087	-0.98737	1.58287
KEGG_GLYOXYLATE_AND_DICARBOXYLATE_METABOLISM	-0.884381	-1.96439	1.64189	-1.66165	1.02304	-1.11736
KEGG_NICOTINATE_AND_NICOTINAMIDE_METABOLISM	0.907029	1.22736	1.71763	0.939036	-1.29363	1.08344
KEGG_VEGF_SIGNALING_PATHWAY	-0.894549	-1.28803	-1.03865	0.978348	0.822686	-0.979823
KEGG_GNRH_SIGNALING_PATHWAY	-0.893069	0.873829	-1.08423	-1.13971	-0.617444	-1.95393
KEGG_MISMATCH_REPAIR	-0.876165	-1.56979	-1.26525	-2.62228	-2.29468	-1.93629
KEGG_AMYOTROPHIC_LATERAL_SCLEROSIS_ALS	-0.867412	0.709405	-1.12536	-0.887847	0.869776	-1.03901
KEGG_NON_HOMOLOGOUS_END_JOINING	-0.876534	-1.23818	-1.71234	-1.57658	-1.56279	-0.937418
KEGG_ARACHIDONIC_ACID_METABOLISM	0.84971	2.1999	2.46954	1.57658	-1.16804	1.44341
KEGG_LINOLEIC_ACID_METABOLISM	0.854396	2.12252	2.20431	1.44623	-1.20714	2.20325
KEGG_GLYCOSAMINOGLYCAN_DEGRADATION	-0.822187	2.0175	-0.575624	-0.918114	1.32849	-0.690366
KEGG_TAURINE_AND_HYPOTAURINE_METABOLISM	-0.81694	0.679885	-0.944448	1.29948	-1.11962	1.93613
KEGG_RIBOFLAVIN_METABOLISM	-0.839443	-0.836307	-0.727897	0.807074	-0.65222	1.06576
KEGG_STEROID_BIOSYNTHESIS	0.803614	2.6212	2.19639	1.53848	3.40953	-2.55061
KEGG_BUTANOATE_METABOLISM	-0.776613	-0.873799	1.80825	1.25829	-0.913248	-1.29053
KEGG_TYPE_II_DIABETES_MELLITUS	0.796303	-1.13151	0.837579	-1.16526	1.50353	-0.946611
KEGG_ALDOSTERONE_REGULATED_SODIUM_REABSORPTION	-0.724314	-1.0203	1.66571	-0.814388	0.975554	0.939276
KEGG_CYSTEINE_AND_METHIONINE_METABOLISM	0.690332	-1.75538	-1.18981	-2.06483	-0.694788	-1.00773
KEGG_BETA_ALANINE_METABOLISM	-0.688224	-1.05899	0.822453	1.21056	1.24418	1.10408
KEGG_MATURITY_ONSET_DIABETES_OF_THE_YOUNG	0.67834	1.33781	-0.857145	1.41822	0.844478	-1.13163
KEGG_MELANOGENESIS	-0.690019	0.820496	-0.775925	-0.700665	-0.655488	1.49899
KEGG_FOLATE_BIOSYNTHESIS	-0.647089	1.11581	1.0287	-0.86214	-1.61967	-1.2888
KEGG_DRUG_METABOLISM_OTHER_ENZYMES	0.593848	1.6525	0.838362	1.43165	1.67397	-1.88003
KEGG_PANTOTHENATE_AND_COA_BIOSYNTHESIS	-0.495466	1.67566	1.22273	0.809901	0.731521	0.956629

## Sheet: FDR_KEGG
	I1_KD_A549	I1_KD_ES2	I1_KD_HepG2	I1_KD_MV3	I1_KD_PANC1	I1_KD_BE2C
KEGG_OLFACTORY_TRANSDUCTION	9.2e-09	9.2e-09	6.13333e-09	3.06667e-09	3.68e-09	9.2e-09
KEGG_RIBOSOME	9.2e-09	0.0368514	6.13333e-09	3.06667e-09	3.68e-09	9.2e-09
KEGG_NEUROACTIVE_LIGAND_RECEPTOR_INTERACTION	4.81742e-08	4.75734e-07	0.000122277	3.06667e-09	0.0104137	0.0301805
KEGG_SPLICEOSOME	0.000129252	9.2e-09	0.00182149	3.06667e-09	0.00516539	0.00543487
KEGG_AUTOIMMUNE_THYROID_DISEASE	0.000226817	0.00193625	0.0288203	0.00616731	0.00132406	0.0110982
KEGG_TIGHT_JUNCTION	0.000837364	0.20611	0.193134	0.414104	0.312621	0.593548
KEGG_CYTOKINE_CYTOKINE_RECEPTOR_INTERACTION	0.000837364	2.51837e-05	0.00621752	0.00069712	0.000312355	0.000125058
KEGG_SNARE_INTERACTIONS_IN_VESICULAR_TRANSPORT	0.00180812	0.629618	0.520351	0.454032	0.415372	0.315609
KEGG_NON_SMALL_CELL_LUNG_CANCER	0.00269369	0.607983	0.119232	0.149593	0.275927	0.156488
KEGG_CIRCADIAN_RHYTHM_MAMMAL	0.0049635	0.414068	0.446471	0.280274	0.335889	0.841036
KEGG_PANCREATIC_CANCER	0.0063151	0.13581	0.0189171	0.149593	0.356215	0.56988
KEGG_CELL_CYCLE	0.00819549	0.00506324	6.13333e-09	3.06667e-09	1.05105e-08	0.00154131
KEGG_HEMATOPOIETIC_CELL_LINEAGE	0.00912678	0.0265456	0.0222316	0.75114	0.171865	0.346261
KEGG_CHRONIC_MYELOID_LEUKEMIA	0.0107146	0.00480256	0.000365192	0.0111048	0.045312	0.159841
KEGG_PROSTATE_CANCER	0.0166553	0.339901	0.0028419	0.051581	0.485326	0.159841
KEGG_PURINE_METABOLISM	0.016742	0.00394549	0.59074	0.0464094	0.177264	0.546326
KEGG_OXIDATIVE_PHOSPHORYLATION	0.016742	0.120498	0.000160434	0.085855	3.68e-09	0.000159193
KEGG_PEROXISOME	0.0186192	0.0179178	0.00160141	0.00218362	0.129931	0.546326
KEGG_NOTCH_SIGNALING_PATHWAY	0.0241226	0.816194	0.440284	0.454032	0.488652	0.450921
KEGG_ARGININE_AND_PROLINE_METABOLISM	0.0267714	0.249308	0.78433	0.349785	0.843276	0.0205174
KEGG_ALLOGRAFT_REJECTION	0.0267714	0.370227	0.159318	0.290404	0.177264	0.546326
KEGG_PHOSPHATIDYLINOSITOL_SIGNALING_SYSTEM	0.0311598	0.448652	0.310606	0.112093	0.767595	0.30849
KEGG_AXON_GUIDANCE	0.0424724	0.328571	0.338494	0.00917106	0.171865	0.323629
KEGG_SMALL_CELL_LUNG_CANCER	0.0455317	0.339901	0.00307273	0.0059754	0.00516539	0.320391
KEGG_BLADDER_CANCER	0.0562798	0.115694	0.325253	0.0568242	0.518752	0.546326
KEGG_GLIOMA	0.0633796	0.629618	0.307565	0.367903	0.340516	0.2
KEGG_PATHWAYS_IN_CANCER	0.06679	0.105915	0.00307273	0.0924196	0.0904276	0.159841
KEGG_ANTIGEN_PROCESSING_AND_PRESENTATION	0.06679	0.113118	0.0805839	0.0887171	0.0549547	0.0889905
KEGG_DNA_REPLICATION	0.0693153	0.0226256	0.221974	3.06667e-09	0.00221766	7.51478e-05
KEGG_ENDOMETRIAL_CANCER	0.0718901	0.508593	0.29499	0.356104	0.461538	0.546326
KEGG_INOSITOL_PHOSPHATE_METABOLISM	0.0732277	0.15136	0.720458	0.0705086	0.405427	0.513406
KEGG_PRIMARY_BILE_ACID_BIOSYNTHESIS	0.0732277	0.0787125	0.78433	0.545145	0.340516	0.190154
KEGG_LEUKOCYTE_TRANSENDOTHELIAL_MIGRATION	0.0762398	0.807129	0.0935194	0.151135	0.622042	0.6795
KEGG_GLYCINE_SERINE_AND_THREONINE_METABOLISM	0.0790755	0.407014	0.0366093	0.496063	0.695966	0.0552565
KEGG_HUNTINGTONS_DISEASE	0.0790755	0.00420648	0.119232	0.0937171	3.68e-09	3.22984e-07
KEGG_PHENYLALANINE_METABOLISM	0.0847986	0.162765	0.12863	0.611377	0.781699	0.546326
KEGG_VASCULAR_SMOOTH_MUSCLE_CONTRACTION	0.092764	0.122891	0.253449	0.68991	0.352825	0.160643
KEGG_NEUROTROPHIN_SIGNALING_PATHWAY	0.0998855	0.0115211	0.00876573	0.0198937	0.35629	0.0162308
KEGG_REGULATION_OF_AUTOPHAGY	0.139394	0.166163	0.0309155	0.218592	0.211144	0.287642
KEGG_SYSTEMIC_LUPUS_ERYTHEMATOSUS	0.139394	0.0606016	0.0449851	0.166144	0.340516	0.635985
KEGG_FOCAL_ADHESION	0.148141	0.00480256	0.0735182	0.00175727	0.171865	0.153309
KEGG_GLYCEROPHOSPHOLIPID_METABOLISM	0.150074	0.0179178	0.948557	0.00319934	0.839237	0.657939
KEGG_UBIQUITIN_MEDIATED_PROTEOLYSIS	0.153681	0.109615	0.00307273	0.00774377	0.227893	0.287642
KEGG_TRYPTOPHAN_METABOLISM	0.153681	0.559067	0.0042427	0.149593	0.889007	0.643009
KEGG_STARCH_AND_SUCROSE_METABOLISM	0.153681	0.00323972	0.169087	0.00218362	0.0593316	0.0146025
KEGG_GLUTATHIONE_METABOLISM	0.153681	0.385127	0.155518	0.356104	0.0904276	0.86803
KEGG_PYRIMIDINE_METABOLISM	0.153681	4.68576e-05	0.247094	2.14828e-07	0.34902	0.0165951
KEGG_PENTOSE_AND_GLUCURONATE_INTERCONVERSIONS	0.153681	0.000323534	0.464808	0.0985632	0.00576262	0.0298475
KEGG_ERBB_SIGNALING_PATHWAY	0.153681	0.131956	0.0517431	0.330802	0.177264	0.412112
KEGG_GLYCOSYLPHOSPHATIDYLINOSITOL_GPI_ANCHOR_BIOSYNTHESIS	0.153681	0.351811	0.536009	0.707181	0.763476	0.321077
KEGG_OTHER_GLYCAN_DEGRADATION	0.153681	0.0281522	0.266616	0.404598	0.343578	0.572287
KEGG_INSULIN_SIGNALING_PATHWAY	0.158954	0.343467	0.247256	0.559013	0.523346	0.0239884
KEGG_ADHERENS_JUNCTION	0.179096	0.0860778	0.0261363	0.153506	0.201909	0.264964
KEGG_JAK_STAT_SIGNALING_PATHWAY	0.180433	0.0973545	0.000890098	0.138554	0.300844	0.0581859
KEGG_ASTHMA	0.190006	0.16521	0.0476276	0.199769	0.0904276	0.0889905
KEGG_BASE_EXCISION_REPAIR	0.194858	0.015832	0.104102	0.00786021	0.265986	0.240075
KEGG_O_GLYCAN_BIOSYNTHESIS	0.215291	0.0888317	0.58591	0.55019	0.965723	0.791028
KEGG_NATURAL_KILLER_CELL_MEDIATED_CYTOTOXICITY	0.215291	0.20611	0.118857	0.42614	0.0549547	0.0581859
KEGG_ENDOCYTOSIS	0.215291	0.0281522	0.119558	0.0105887	0.00102772	0.00108167
KEGG_APOPTOSIS	0.216047	0.170093	0.00914501	0.290404	0.29842	0.264964
KEGG_CELL_ADHESION_MOLECULES_CAMS	0.217501	8.40444e-05	0.00771055	0.00580406	0.340516	0.0447412
KEGG_INTESTINAL_IMMUNE_NETWORK_FOR_IGA_PRODUCTION	0.21787	0.449902	0.536009	0.229522	0.300844	0.429023
KEGG_ABC_TRANSPORTERS	0.218994	0.0179178	0.159318	0.00300015	0.59258	0.861827
KEGG_ONE_CARBON_POOL_BY_FOLATE	0.218994	0.0109461	0.827521	0.0143673	0.201795	0.294193
KEGG_RNA_DEGRADATION	0.224297	0.000710494	0.107981	0.051581	0.0144619	0.232647
KEGG_FATTY_ACID_METABOLISM	0.224297	0.0221799	0.0121267	0.338271	0.467606	0.0335397
KEGG_RIG_I_LIKE_RECEPTOR_SIGNALING_PATHWAY	0.224297	0.343669	0.00381576	0.157704	0.177264	0.0552565
KEGG_PARKINSONS_DISEASE	0.229692	0.00108259	0.000227704	0.0319009	3.68e-09	2.4863e-05
KEGG_COMPLEMENT_AND_COAGULATION_CASCADES	0.229793	7.73738e-05	0.00901743	2.58398e-05	0.320589	0.014262
KEGG_ALZHEIMERS_DISEASE	0.233384	0.240995	0.000890098	0.107226	4.94019e-09	5.3079e-05
KEGG_GRAFT_VERSUS_HOST_DISEASE	0.233384	0.263553	0.355606	0.143152	0.022046	0.101704
KEGG_PROGESTERONE_MEDIATED_OOCYTE_MATURATION	0.233384	0.0086873	0.29499	0.149593	0.0219767	0.000159193
KEGG_STEROID_HORMONE_BIOSYNTHESIS	0.233384	7.29044e-06	0.0935194	0.0637911	0.00148406	0.000159193
KEGG_ACUTE_MYELOID_LEUKEMIA	0.237501	0.020169	0.795721	0.356104	0.195069	0.0233079
KEGG_AMINO_SUGAR_AND_NUCLEOTIDE_SUGAR_METABOLISM	0.238237	0.3227	0.253449	0.0121269	0.789285	0.139139
KEGG_GLYCOLYSIS_GLUCONEOGENESIS	0.242194	0.0981757	0.376578	0.68991	0.927532	0.00637993
KEGG_CITRATE_CYCLE_TCA_CYCLE	0.242194	0.0946746	0.344892	0.0829679	0.295651	0.0246333
KEGG_PORPHYRIN_AND_CHLOROPHYLL_METABOLISM	0.242194	0.10318	0.725915	0.051581	0.00221766	0.0222099
KEGG_HEDGEHOG_SIGNALING_PATHWAY	0.258116	0.86566	0.475893	0.121905	0.52201	0.0239884
KEGG_PPAR_SIGNALING_PATHWAY	0.258116	0.342432	0.388144	0.413911	0.467606	0.277521
KEGG_PATHOGENIC_ESCHERICHIA_COLI_INFECTION	0.259738	0.690881	0.0851231	0.944334	0.434849	0.0480521
KEGG_P53_SIGNALING_PATHWAY	0.289253	0.041842	0.624014	0.0705086	0.577692	0.412112
KEGG_FC_GAMMA_R_MEDIATED_PHAGOCYTOSIS	0.306362	0.16521	0.269817	0.573997	0.28224	0.160643
KEGG_PROTEASOME	0.329427	8.85676e-06	0.0322689	5.15786e-07	0.368	0.000119355
KEGG_REGULATION_OF_ACTIN_CYTOSKELETON	0.332708	0.138979	0.142787	0.19602	0.352825	0.0318603
KEGG_WNT_SIGNALING_PATHWAY	0.344591	0.559067	0.159318	0.804878	0.352825	0.0454382
KEGG_N_GLYCAN_BIOSYNTHESIS	0.344591	0.0946746	0.0586047	0.255453	0.022046	0.101704
KEGG_RENAL_CELL_CARCINOMA	0.344591	0.447424	0.478361	0.330184	0.241691	0.157467
KEGG_DILATED_CARDIOMYOPATHY	0.344591	0.0860778	0.0476276	0.348901	0.229541	0.094719
KEGG_CYTOSOLIC_DNA_SENSING_PATHWAY	0.344591	0.00274071	0.014923	0.00104447	0.0107436	0.160643
KEGG_NITROGEN_METABOLISM	0.344591	0.544506	0.0288203	0.343539	0.265986	0.657939
KEGG_LYSOSOME	0.344591	0.00164314	0.58591	0.0985632	0.0549547	0.0145633
KEGG_ECM_RECEPTOR_INTERACTION	0.344591	2.51837e-05	0.0366093	0.00109503	0.00959593	0.0480521
KEGG_MTOR_SIGNALING_PATHWAY	0.347289	0.166163	0.690214	0.330184	0.52201	0.546326
KEGG_GLYCOSPHINGOLIPID_BIOSYNTHESIS_GANGLIO_SERIES	0.352556	0.0368514	0.969819	0.255453	0.795592	0.742046
KEGG_RNA_POLYMERASE	0.352556	0.000948531	0.266616	0.0280207	0.343578	0.657939
KEGG_ASCORBATE_AND_ALDARATE_METABOLISM	0.352556	0.00751503	0.331919	0.00212452	0.00516539	0.00559304
KEGG_COLORECTAL_CANCER	0.363397	0.283857	0.386663	0.125419	0.523346	0.546326
KEGG_LONG_TERM_DEPRESSION	0.373895	0.537857	0.344892	0.8677	0.575	0.861827
KEGG_ETHER_LIPID_METABOLISM	0.37753	0.0802198	0.451569	0.149593	0.52201	0.128098
KEGG_BIOSYNTHESIS_OF_UNSATURATED_FATTY_ACIDS	0.378181	0.115694	0.0189171	0.381447	0.812557	0.240075
KEGG_MAPK_SIGNALING_PATHWAY	0.378181	0.385127	0.0540292	0.272971	0.467606	0.294193
KEGG_GAP_JUNCTION	0.383016	0.241582	0.348267	0.894265	0.878149	0.0110982
KEGG_VIRAL_MYOCARDITIS	0.383016	0.754981	0.842902	0.272971	0.29842	0.808773
KEGG_VIBRIO_CHOLERAE_INFECTION	0.383016	0.754981	0.795721	0.381447	0.201909	0.787925
KEGG_CALCIUM_SIGNALING_PATHWAY	0.388742	0.0723077	0.0208375	0.0110108	0.52201	0.193684
KEGG_PRIMARY_IMMUNODEFICIENCY	0.388742	0.407014	0.519237	0.57523	0.897662	0.58351
KEGG_RETINOL_METABOLISM	0.388742	0.00394549	0.0288203	0.0170864	0.00522813	0.00160934
KEGG_METABOLISM_OF_XENOBIOTICS_BY_CYTOCHROME_P450	0.395406	2.52254e-05	0.000890098	0.0286873	0.00730249	0.00971107
KEGG_SELENOAMINO_ACID_METABOLISM	0.395406	0.0221799	0.159318	0.634564	0.375968	0.777248
KEGG_DRUG_METABOLISM_CYTOCHROME_P450	0.395406	0.000157053	0.00876573	0.00673112	0.00578519	0.00592033
KEGG_LYSINE_DEGRADATION	0.395406	0.412482	0.494474	0.549559	0.408435	0.323629
KEGG_B_CELL_RECEPTOR_SIGNALING_PATHWAY	0.395406	0.0802198	0.0980327	0.861081	0.686264	0.11055
KEGG_TYPE_I_DIABETES_MELLITUS	0.395406	0.384389	0.289884	0.172144	0.265986	0.13745
KEGG_PROPANOATE_METABOLISM	0.398801	0.671481	0.325253	0.449352	0.575	0.0233079
KEGG_OOCYTE_MEIOSIS	0.398801	0.0124529	0.0333624	0.0386814	0.0288842	0.000119355
KEGG_GLYCOSAMINOGLYCAN_BIOSYNTHESIS_KERATAN_SULFATE	0.428624	0.16521	0.850165	0.669737	0.52201	0.79259
KEGG_SULFUR_METABOLISM	0.430854	0.385127	0.227092	0.0985632	0.996055	0.546326
KEGG_PYRUVATE_METABOLISM	0.430854	0.469023	0.236643	0.573997	0.795592	0.0110982
KEGG_VALINE_LEUCINE_AND_ISOLEUCINE_DEGRADATION	0.430854	0.544506	0.0476276	0.0697326	0.179935	0.00543487
KEGG_RENIN_ANGIOTENSIN_SYSTEM	0.440681	0.72805	0.273321	0.330516	0.657756	0.177921
KEGG_HISTIDINE_METABOLISM	0.446986	0.473923	0.0476276	0.598413	0.409417	0.225294
KEGG_NUCLEOTIDE_EXCISION_REPAIR	0.461636	0.018344	0.534492	0.00673112	0.340516	0.136974
KEGG_HYPERTROPHIC_CARDIOMYOPATHY_HCM	0.467576	0.113686	0.0217589	0.454032	0.241514	0.160643
KEGG_PRION_DISEASES	0.467576	0.225841	0.440284	0.638832	0.461538	0.429023
KEGG_THYROID_CANCER	0.471664	0.204237	0.104102	0.204695	0.710208	0.808773
KEGG_GLYCOSPHINGOLIPID_BIOSYNTHESIS_LACTO_AND_NEOLACTO_SERIES	0.471664	0.385127	0.58591	0.764395	0.52201	0.595749
KEGG_HOMOLOGOUS_RECOMBINATION	0.471664	0.166163	0.344892	0.000100411	0.00363525	0.0111853
KEGG_GLYCEROLIPID_METABOLISM	0.471664	0.841227	0.851507	0.75114	0.839237	0.751116
KEGG_PENTOSE_PHOSPHATE_PATHWAY	0.481441	0.668117	0.573956	0.213476	0.641735	0.552169
KEGG_AMINOACYL_TRNA_BIOSYNTHESIS	0.481441	0.000157053	0.0735182	0.0985632	0.759742	0.282885
KEGG_PROXIMAL_TUBULE_BICARBONATE_RECLAMATION	0.481441	0.35926	0.159318	0.546568	0.393958	0.575159
KEGG_LONG_TERM_POTENTIATION	0.496061	0.765273	0.388144	0.454032	0.560269	0.021379
KEGG_EPITHELIAL_CELL_SIGNALING_IN_HELICOBACTER_PYLORI_INFECTION	0.499821	0.16521	0.0818377	0.0105323	0.0929272	0.546326
KEGG_LEISHMANIA_INFECTION	0.506775	0.740767	0.381973	0.901224	0.93556	0.618033
KEGG_TGF_BETA_SIGNALING_PATHWAY	0.506775	0.16521	0.329701	0.443656	0.52201	0.294193
KEGG_GLYCOSAMINOGLYCAN_BIOSYNTHESIS_CHONDROITIN_SULFATE	0.506775	0.924752	0.338211	0.754706	0.663892	0.0683048
KEGG_GLYCOSAMINOGLYCAN_BIOSYNTHESIS_HEPARAN_SULFATE	0.506775	0.527135	0.810083	0.559013	0.340516	0.190154
KEGG_TASTE_TRANSDUCTION	0.507521	0.0578371	0.325253	0.00786021	0.461538	0.19946
KEGG_FC_EPSILON_RI_SIGNALING_PATHWAY	0.509621	0.416	0.655183	0.739746	0.443054	0.58351
KEGG_FRUCTOSE_AND_MANNOSE_METABOLISM	0.513846	0.717493	0.270562	0.128295	0.575	0.368218
KEGG_CHEMOKINE_SIGNALING_PATHWAY	0.534156	0.241023	0.448693	0.656387	0.485326	0.190154
KEGG_TYROSINE_METABOLISM	0.540948	0.0341486	0.0237688	0.523707	0.941607	0.836603
KEGG_CARDIAC_MUSCLE_CONTRACTION	0.540948	0.385127	0.197055	0.75114	0.0904276	0.450491
KEGG_ARRHYTHMOGENIC_RIGHT_VENTRICULAR_CARDIOMYOPATHY_ARVC	0.540948	0.0790174	0.0552096	0.239101	0.167056	0.0335397
KEGG_T_CELL_RECEPTOR_SIGNALING_PATHWAY	0.540948	0.687245	0.307565	0.944334	0.521393	0.69475
KEGG_BASAL_CELL_CARCINOMA	0.540948	0.587672	0.441676	0.290404	0.780619	0.264964
KEGG_NOD_LIKE_RECEPTOR_SIGNALING_PATHWAY	0.551439	0.0982902	0.0261363	0.00616731	0.300844	0.546326
KEGG_SPHINGOLIPID_METABOLISM	0.554701	0.587672	0.119232	0.272971	0.29842	0.861827
KEGG_TERPENOID_BACKBONE_BIOSYNTHESIS	0.555608	0.24999	0.107981	0.747143	0.152727	0.0296171
KEGG_TOLL_LIKE_RECEPTOR_SIGNALING_PATHWAY	0.563954	0.343467	0.104102	0.634564	0.173646	0.0731243
KEGG_BASAL_TRANSCRIPTION_FACTORS	0.567286	0.0946746	0.355606	0.0238357	0.847059	0.4416
KEGG_DORSO_VENTRAL_AXIS_FORMATION	0.587047	0.385127	0.0304881	0.226159	0.352825	0.353369
KEGG_GALACTOSE_METABOLISM	0.595913	0.686134	0.475893	0.68991	0.569225	0.657939
KEGG_GLYCOSPHINGOLIPID_BIOSYNTHESIS_GLOBO_SERIES	0.595913	0.869096	0.536009	0.705136	0.409417	0.808773
KEGG_VASOPRESSIN_REGULATED_WATER_REABSORPTION	0.598915	0.66094	0.534389	0.55019	0.719211	0.385737
KEGG_ALANINE_ASPARTATE_AND_GLUTAMATE_METABOLISM	0.598915	0.734129	0.845013	0.246935	0.47014	0.294193
KEGG_ADIPOCYTOKINE_SIGNALING_PATHWAY	0.598915	0.516007	0.485705	0.381447	0.927532	0.0301805
KEGG_PROTEIN_EXPORT	0.60617	0.343467	0.34862	0.248333	0.250652	0.117333
KEGG_MELANOMA	0.639139	0.683067	0.338494	0.0985632	0.7756	0.742046
KEGG_ALPHA_LINOLENIC_ACID_METABOLISM	0.644571	0.150436	0.132341	0.0937171	0.59542	0.104567
KEGG_GLYOXYLATE_AND_DICARBOXYLATE_METABOLISM	0.648625	0.0265456	0.104102	0.0989395	0.575	0.450921
KEGG_NICOTINATE_AND_NICOTINAMIDE_METABOLISM	0.648625	0.339901	0.0982032	0.634564	0.351212	0.493156
KEGG_VEGF_SIGNALING_PATHWAY	0.663967	0.263553	0.490567	0.574486	0.781699	0.575159
KEGG_GNRH_SIGNALING_PATHWAY	0.669176	0.690881	0.448693	0.422957	0.941607	0.0420226
KEGG_MISMATCH_REPAIR	0.669176	0.109615	0.307565	0.00124126	0.00836146	0.0304123
KEGG_AMYOTROPHIC_LATERAL_SCLEROSIS_ALS	0.669176	0.853525	0.408185	0.68991	0.744723	0.536736
KEGG_NON_HOMOLOGOUS_END_JOINING	0.692441	0.339901	0.0530131	0.142788	0.200231	0.633383
KEGG_ARACHIDONIC_ACID_METABOLISM	0.692441	0.0122649	0.00346677	0.120611	0.424168	0.190154
KEGG_LINOLEIC_ACID_METABOLISM	0.70666	0.0124529	0.0101883	0.204695	0.393958	0.0145633
KEGG_GLYCOSAMINOGLYCAN_DEGRADATION	0.727793	0.0205339	0.969819	0.634564	0.335889	0.861827
KEGG_TAURINE_AND_HYPOTAURINE_METABOLISM	0.727793	0.870343	0.593254	0.290404	0.467606	0.0270559
KEGG_RIBOFLAVIN_METABOLISM	0.728512	0.720847	0.827521	0.75114	0.927532	0.513406
KEGG_STEROID_BIOSYNTHESIS	0.735914	0.000721958	0.0110614	0.139202	2.34779e-07	0.00178588
KEGG_BUTANOATE_METABOLISM	0.771341	0.671481	0.0309155	0.305327	0.667244	0.319591
KEGG_TYPE_II_DIABETES_MELLITUS	0.771341	0.407014	0.72942	0.367903	0.189435	0.58351
KEGG_ALDOSTERONE_REGULATED_SODIUM_REABSORPTION	0.836559	0.510424	0.109589	0.747143	0.622042	0.630802
KEGG_CYSTEINE_AND_METHIONINE_METABOLISM	0.859372	0.0715833	0.34862	0.0186142	0.877813	0.546326
KEGG_BETA_ALANINE_METABOLISM	0.859965	0.50352	0.745191	0.349478	0.375968	0.456214
KEGG_MATURITY_ONSET_DIABETES_OF_THE_YOUNG	0.859965	0.257596	0.721569	0.224203	0.781699	0.4416
KEGG_MELANOGENESIS	0.873312	0.754981	0.790879	0.863057	0.93556	0.169804
KEGG_FOLATE_BIOSYNTHESIS	0.907404	0.407014	0.500178	0.68991	0.177264	0.309986
KEGG_DRUG_METABOLISM_OTHER_ENZYMES	0.951813	0.0936639	0.745634	0.224203	0.129817	0.0360425
KEGG_PANTOTHENATE_AND_COA_BIOSYNTHESIS	0.992141	0.0787125	0.344892	0.75114	0.863015	0.58351

## Sheet: NES_regulatory
	I1_KD_A549	I1_KD_ES2	I1_KD_HepG2	I1_KD_MV3	I1_KD_PANC1	I1_KD_BE2C
AEBP2_TARGET_GENES	-7.16915	-6.82265	-4.78608	-7.48867	-3.56037	-4.727
AHRR_TARGET_GENES	-4.15337	-4.54865	-5.22446	-6.37432	-3.99511	-4.18365
ARNT2_TARGET_GENES	-4.29446	-4.86865	-4.08325	-5.23485	-3.04907	2.82106
ASH1L_TARGET_GENES	-6.68322	-7.15089	-4.01733	-8.26299	-3.95403	-7.31397
ATRX_TARGET_GENES	4.60889	-5.12711	-3.49353	-6.21525	3.99642	4.40843
BANP_TARGET_GENES	-3.98105	-5.89192	-5.10364	-6.66541	-3.14727	-2.8026
BARHL1_TARGET_GENES	-4.88445	-7.13761	-5.13051	-7.08387	-4.99855	-4.69025
BARX1_TARGET_GENES	-5.03929	-7.26401	-5.20589	-7.6907	-4.30296	-6.12796
BARX2_TARGET_GENES	-7.81392	-8.68233	-5.0452	-9.8838	-6.63151	-7.58122
CC2D1A_TARGET_GENES	-4.10202	-4.05026	-4.49349	-4.62489	-5.36218	-3.89216
CCAR2_TARGET_GENES	-4.02139	-4.07908	-3.80467	-4.90548	-3.03858	-3.38735
CEBPZ_TARGET_GENES	-7.01165	-8.13331	-4.58958	-8.8345	-5.1349	-6.63728
CIITA_TARGET_GENES	-6.22492	-6.77085	-4.30609	-6.4021	3.76827	-4.52952
CREB3L4_TARGET_GENES	-5.10903	-6.59154	-6.46033	-7.77986	-4.92159	-4.97445
CTTTGT_LEF1_Q2	-4.38084	3.28105	-4.52229	-2.48127	-4.28577	4.89132
DACH1_TARGET_GENES	4.03064	-3.85954	-3.14892	-3.6104	3.59582	-3.45178
DBP_TARGET_GENES	-4.93697	-7.31411	-5.94405	-7.7569	4.71812	-5.37861
DIDO1_TARGET_GENES	-5.73484	-8.42615	-6.75553	-10.6244	-5.20285	-6.67005
DLX4_TARGET_GENES	-4.64442	-5.37462	-5.92063	-8.07446	-5.25549	-4.46443
E2F2_TARGET_GENES	-5.89582	-7.03887	-6.79313	-8.30331	-5.53942	-6.07571
E2F5_TARGET_GENES	-5.00679	-6.2717	-4.90302	-7.18357	-6.22019	-5.53783
ELF2_TARGET_GENES	-4.32279	-6.72113	-3.34263	-6.9706	3.84398	-4.05544
FEV_TARGET_GENES	-6.53784	-6.75641	-6.43563	-7.82418	-5.26693	-5.65496
FOXD2_TARGET_GENES	-5.03287	-6.73775	-4.3655	-7.34202	-4.74173	-5.0175
FOXN3_TARGET_GENES	4.65583	4.27021	3.94477	5.35809	6.16711	4.88299
FXR1_TARGET_GENES	-6.71005	-7.09897	3.58929	-4.89374	3.81915	-6.73313
GATTGGY_NFY_Q6_01	-4.28072	-4.00194	-2.49054	-3.87163	-3.17649	-4.64387
GCCATNTTG_YY1_Q6	-4.18529	-4.41251	-3.76354	-3.88855	-2.92348	3.18175
GREB1_TARGET_GENES	-4.12578	-2.87629	2.11524	2.56732	2.50252	-4.44843
GRHL1_TARGET_GENES	-5.56332	-5.58823	-7.05732	-7.32631	-5.06837	4.12736
GTGCCTT_MIR506	-4.31042	2.86895	-5.15807	-2.63375	-4.44478	2.9134
GUCY1B1_TARGET_GENES	-4.41152	-5.00298	-4.25141	-6.26482	-2.81238	-4.44119
HDAC3_TARGET_GENES	-6.17195	-5.19104	-6.06221	-5.66904	-5.60609	-4.25232
HES2_TARGET_GENES	4.48935	4.60493	-3.80342	-3.65376	-2.88829	-2.74677
HMG20B_TARGET_GENES	-5.08875	-5.66812	-5.41122	-5.1651	-4.11234	-4.75365
HNF1A_TARGET_GENES	-4.74398	-3.19334	-4.77104	-3.80407	-4.13026	-2.92589
HNRNPH1_TARGET_GENES	-4.66907	-6.14054	-5.99035	-6.50775	-5.65294	4.86538
HNRNPUL1_TARGET_GENES	-6.22904	-7.85748	-3.78491	-5.71642	3.81445	-5.62346
HOXA1_TARGET_GENES	-4.17944	-7.34322	-5.16773	-8.01275	-4.02909	-4.95457
HOXB4_TARGET_GENES	-4.56318	-5.81203	-3.63862	-5.91926	-3.71783	-4.80494
HOXC6_TARGET_GENES	-5.40208	-6.68488	-5.23417	-7.38276	-5.26178	-4.39337
HSD17B8_TARGET_GENES	-5.88702	-6.005	-5.12776	-9.7558	-8.42459	-7.28083
ID2_TARGET_GENES	3.96465	-5.3777	-3.45381	-4.92416	3.37875	-4.01904
INSM2_TARGET_GENES	-4.25219	-4.52839	-3.61935	-5.09369	-3.59733	-4.59753
JDP2_TARGET_GENES	-6.50016	-9.38424	-5.97884	-9.20656	-4.6188	-6.10371
KDM5D_TARGET_GENES	-5.06149	-7.99458	-5.85302	-8.35979	-6.00981	-5.79302
KLF13_TARGET_GENES	-6.27793	-8.4487	-5.15403	-7.35538	-5.06668	-7.43609
KLF17_TARGET_GENES	-6.30002	-6.78562	-5.01756	-5.39251	-4.64847	-7.33879
KLF3_TARGET_GENES	-4.38197	-4.5006	-3.90466	-4.81621	-4.04562	-4.49374
KLF7_TARGET_GENES	-4.40837	-5.25605	-3.1164	-5.0117	-3.80053	-5.34141
LHX2_TARGET_GENES	-4.24004	-5.16647	-4.73855	-6.37242	-3.60074	-4.29847
MAFG_TARGET_GENES	-4.18659	3.50226	-5.4401	-4.68991	-4.95502	-3.24139
MGGAAGTG_GABP_B	-4.42138	-5.25201	-5.09435	-5.10464	-3.3225	-2.69237
MIR124_3P	-4.75003	3.27597	-6.17007	-3.23775	-4.90547	-2.70882
MIR506_3P	-4.76918	3.33319	-6.14208	-3.22921	-4.96591	-2.72728
MIR8485	-4.3386	3.05842	-6.11531	-2.80044	-4.74528	3.54994
MORC2_TARGET_GENES	-5.9326	-8.82876	-7.44864	-10.0345	-6.42762	-5.3229
MTA1_TARGET_GENES	-5.68991	-9.09437	-6.67623	-8.93098	-5.54979	-6.4066
MZF1_TARGET_GENES	-4.46928	-5.12361	-6.44623	-5.5106	-5.78421	4.83657
NAB2_TARGET_GENES	-4.7839	-5.80366	-5.15199	-4.78644	-5.00309	-5.47162
NCOA4_TARGET_GENES	-3.92727	-4.8449	-3.28812	-5.02341	3.20229	-4.98671
NKX2_2_TARGET_GENES	-4.13636	-5.65828	-6.59297	-6.8733	-5.37781	3.81717
NKX2_5_TARGET_GENES	-4.3415	-5.33981	-4.85353	-4.78137	-4.42168	-3.63535
PRDM6_TARGET_GENES	-5.00709	6.51104	-8.14114	-4.70295	-7.5536	6.39333
PRKDC_TARGET_GENES	-4.92218	-4.31679	2.89979	-4.76552	-3.65861	-5.14664
RAG1_TARGET_GENES	-4.24948	-4.46001	-5.662	-5.17768	-5.77944	4.39385
RBM34_TARGET_GENES	-4.72029	-6.25949	-2.41382	-4.90266	3.65994	-6.09774
RYBP_TARGET_GENES	-5.24433	-4.42311	-3.7885	-4.39753	-3.62466	-4.93384
SALL4_TARGET_GENES	-6.51602	-6.94936	-6.39934	-6.94673	-4.98599	-4.64827
SCGGAAGY_ELK1_02	-5.01457	-7.98303	-5.61729	-7.2562	3.9256	-5.14329
SETD1A_TARGET_GENES	-4.8132	-9.14725	-6.48525	-10.3932	-4.98777	-6.13404
SETD7_TARGET_GENES	-4.02909	-5.47386	-2.68348	-4.67081	3.72253	-3.97236
SFMBT1_TARGET_GENES	-6.11801	-5.74156	-5.27993	-7.10769	-6.21096	-4.48356
SKIL_TARGET_GENES	-6.49927	-6.33362	-4.27224	-5.98853	-4.42503	-5.25797
SOX6_TARGET_GENES	-5.56884	-5.71596	-4.89696	-5.34285	-4.63758	-4.54807
SUMO1_TARGET_GENES	-5.72755	-6.36956	-3.69434	-6.55886	3.51058	-4.78879
SUPT20H_TARGET_GENES	-5.97526	-8.45921	-4.30838	-9.87963	3.85662	-6.43479
TCF7_TARGET_GENES	-5.06324	3.31701	-4.73213	-3.92263	-4.07741	-3.77559
TEAD2_TARGET_GENES	-5.17997	-6.88199	-6.89702	-8.58921	-5.00942	-4.32998
TET1_TARGET_GENES	-4.11745	-5.12952	-4.37004	-6.43115	-3.95404	4.06292
TFEB_TARGET_GENES	-4.54377	-5.20957	-6.35737	-6.67047	-4.87674	-3.86533
THAP1_TARGET_GENES	-6.41322	-9.52503	-5.14915	-9.46778	5.3358	-6.82393
TSC22D4_TARGET_GENES	-5.52741	-3.81834	4.60221	3.88717	4.37501	-5.70069
U2AF2_TARGET_GENES	4.42857	4.40867	-2.68351	4.0952	5.22698	4.91492
UBN1_TARGET_GENES	4.97633	-5.56324	-7.25012	-7.81727	-6.01148	4.79777
WRNIP1_TARGET_GENES	-4.73243	-6.04519	-4.1461	-6.85976	-4.28797	-4.3668
YBX3_TARGET_GENES	-4.20385	-3.74628	-2.06553	-4.43445	1.48967	-3.11101
ZBED5_TARGET_GENES	-4.00666	-6.66793	-4.45871	-6.19688	-3.71313	-6.1356
ZBTB10_TARGET_GENES	-6.92958	-7.31366	-5.20402	-5.99635	-4.90555	-6.74199
ZBTB12_TARGET_GENES	-4.37361	-6.04453	-3.74202	-5.41338	-4.02493	-4.78086
ZBTB24_TARGET_GENES	-4.89302	-5.40183	-4.63884	-4.48818	-4.4684	-4.91595
ZC3H11A_TARGET_GENES	-4.13929	-5.28749	-2.78127	-5.06225	3.65718	-4.12548
ZFHX3_TARGET_GENES	-5.03494	-7.39822	-5.93886	-9.10459	-4.6365	-5.20349
ZFP69B_TARGET_GENES	-5.39671	-6.60318	-4.04254	-5.33095	-4.42138	-5.89949
ZFP91_TARGET_GENES	-5.05187	-5.19297	-3.33601	-3.68218	3.79501	-5.07326
ZMYND8_TARGET_GENES	-5.35633	-7.45127	-6.48024	-8.12408	-5.18052	-5.4233
ZNF175_TARGET_GENES	-4.0548	-4.63088	-4.16969	-4.47215	-3.28383	-3.28071
ZNF205_TARGET_GENES	-4.82175	-6.47816	-5.64752	-6.28664	-5.06873	-5.65328
ZNF224_TARGET_GENES	-4.69357	-5.07335	-4.83078	-5.44788	-4.07113	-3.97871
ZNF260_TARGET_GENES	-4.06981	-4.51448	-3.14053	-5.37943	-4.1692	-3.69528
ZNF282_TARGET_GENES	-4.84275	-5.45549	-2.71492	-4.5801	3.82822	-3.95676
ZNF2_TARGET_GENES	-4.25067	-4.66755	-3.35589	-4.21347	-3.65076	-4.17137
ZNF30_TARGET_GENES	-5.61877	-6.84698	-4.61593	-7.16174	-4.80728	-4.70862
ZNF350_TARGET_GENES	-4.77174	-4.9686	-4.83257	-6.50158	-4.47391	3.9256
ZNF391_TARGET_GENES	-4.6818	-3.98052	-3.62888	-4.71811	-4.02964	-4.14807
ZNF394_TARGET_GENES	-4.40804	-5.00153	-4.09847	-4.50946	-3.53038	-3.66684
ZNF395_TARGET_GENES	-5.14164	-5.8537	-4.3999	-5.81579	-3.98239	-4.12241
ZNF407_TARGET_GENES	4.92663	-7.47093	-7.11003	-8.45268	-5.95138	-5.25842
ZNF410_TARGET_GENES	-4.14892	-3.11698	-2.94514	-3.60756	-3.56305	-4.04912
ZNF423_TARGET_GENES	-4.43085	-4.17813	-2.59648	-2.99654	3.18847	-3.80673
ZNF507_TARGET_GENES	-5.19596	-4.6457	-4.36304	-5.78517	-3.87131	-3.84361
ZNF513_TARGET_GENES	-4.04448	3.38165	-3.93708	-2.27649	-4.29928	3.52535
ZNF561_TARGET_GENES	-4.76567	-5.05601	-2.08024	-4.20252	-2.75723	-4.18315
ZNF592_TARGET_GENES	-6.02274	-7.99645	-4.21213	-7.99617	-4.94591	-6.31364
ZNF654_TARGET_GENES	-4.18045	3.38964	-2.41423	3.85046	3.80029	-3.88144
ZNF660_TARGET_GENES	-4.78372	-5.15286	-3.21888	-6.22543	-3.11513	-4.80814
ZNF711_TARGET_GENES	-5.50513	-7.42412	-5.9832	-8.65282	-6.36783	4.97873
ZNF740_TARGET_GENES	-5.42323	-5.45517	-4.2693	-3.96544	-3.78606	-4.30944
ZNF92_TARGET_GENES	-4.20783	-3.52564	4.32419	4.28946	4.55423	-5.64377
ZSCAN30_TARGET_GENES	-6.18648	-5.95202	-4.15405	-5.53227	-5.50667	-5.51173
ZSCAN5DP_TARGET_GENES	-5.21656	-6.59186	-4.41072	-7.75219	4.26461	-4.8902
GLI4_TARGET_GENES	-3.92333	-5.51806	-3.85478	-5.75834	-3.72467	-3.84103
PITX1_TARGET_GENES	-3.86247	-3.29318	-2.87694	-4.32789	-3.05225	-2.8917
CUX1_TARGET_GENES	-3.92483	-3.10366	-3.43367	-4.475	-3.57533	-3.43333
ARID5B_TARGET_GENES	-3.91041	-4.26317	-4.48874	-6.24015	-3.64736	-3.79861
CIC_TARGET_GENES	-3.95742	-3.38721	-3.53215	-4.44231	-3.23097	-3.27369
E2F1_Q6_01	-3.90762	-3.05172	-3.00047	-5.51412	-5.33874	-3.01833
ZNF184_TARGET_GENES	-3.81913	-5.55484	-2.89266	-3.59624	-3.25425	-4.5219
OVOL3_TARGET_GENES	-3.80267	-4.01124	-3.3329	-4.93165	-2.97181	-3.64015
ZNF354B_TARGET_GENES	-3.91115	-3.10531	-1.9563	-3.87989	-1.86857	-3.80486
ID1_TARGET_GENES	-3.80718	-4.69838	-4.14556	-5.7951	-4.04636	-3.70119
ZNF213_TARGET_GENES	-3.81073	-3.12335	-1.94569	-3.17519	-3.07696	-3.04501
EWSR1_TARGET_GENES	-3.77877	-4.77918	-3.75609	-5.02417	2.76312	-4.13082
RCGCANGCGY_NRF1_Q6	3.72166	-5.75082	-3.45436	-5.67242	3.76034	-3.79433
ZNF766_TARGET_GENES	-3.67217	-5.14031	-4.1242	-4.31845	-3.31994	-3.54105
ZNF8_TARGET_GENES	3.80086	-4.21449	-3.33603	-4.22915	-3.1297	3.74379
ZNF10_TARGET_GENES	-3.78507	-4.21968	-3.94287	-3.16086	-3.47243	-3.2614
CACGTG_MYC_Q2	-3.75963	-5.64176	-4.75002	-6.4741	-3.91312	3.12634
FOXJ2_TARGET_GENES	3.66283	3.54188	2.65161	3.40381	4.4437	4.18731
ZNF768_TARGET_GENES	-3.64817	-2.58686	2.66851	2.9498	2.93623	-4.23955
TGCTGCT_MIR15A_MIR16_MIR15B_MIR195_MIR424_MIR497	-3.69696	-3.09297	-4.74507	-2.43574	-2.56746	3.52238
ZNF784_TARGET_GENES	-3.74055	-3.74033	-2.93409	-4.54408	-3.27369	-2.5845
CHAF1B_TARGET_GENES	3.63383	-4.52839	-2.32231	-4.33687	2.76993	-3.17564
ACCAAAG_MIR9	-3.67631	2.94239	-4.48984	-2.52104	-4.4666	2.49302
TBX3_TARGET_GENES	-3.59753	-4.37912	-4.20266	-4.8732	2.72975	-2.89828
E2F1_Q3	-3.64862	-2.60271	-3.06204	-5.22599	-4.66664	-3.05908
ZNF146_TARGET_GENES	-3.6389	-3.63846	-3.29006	-4.93498	-3.93873	-2.6661
ZSCAN31_TARGET_GENES	-3.63522	-5.28254	-3.10485	-5.09634	-3.21928	-3.94765
MEF2C_TARGET_GENES	-3.64962	-3.85901	-4.08234	-4.12408	-4.42054	-3.47719
USF_01	-3.6569	-3.26534	-3.80327	-3.58825	-2.88429	-2.0499
MIR216A_3P	-3.64332	3.01423	-5.47925	-1.82988	-4.67259	3.62994
ATF6_TARGET_GENES	3.64654	-5.85292	-3.94619	-5.40065	3.36219	-4.73508
PRDM4_TARGET_GENES	-3.60798	3.96794	-2.08997	-2.01131	-3.74978	-3.38208
ZNF843_TARGET_GENES	-3.61307	-3.63528	-2.12855	-3.42366	-3.18764	-2.76704
NFKBIA_TARGET_GENES	-3.58904	-1.81412	3.79327	2.69235	2.32406	-3.63363
HDGF_TARGET_GENES	-3.6013	-4.94983	3.50216	-2.97232	3.74327	-4.91047
ZNF610_TARGET_GENES	-3.63937	-4.42036	-3.12773	-4.46027	-3.2774	-4.15421
MYOCD_TARGET_GENES	-3.53694	-2.58832	3.07687	2.70334	3.41086	-2.96837
ZNF320_TARGET_GENES	-3.55777	4.40638	-2.55358	-3.49054	-4.46079	4.20618
MIR128_3P	-3.55711	2.93634	-5.43282	-1.68276	-4.75857	3.58359
GCACTTT_MIR175P_MIR20A_MIR106A_MIR106B_MIR20B_MIR519D	-3.56251	2.88482	-5.2436	2.47146	-3.27082	4.98645
MIR6785_5P	-3.53091	-1.58593	1.63502	1.59424	2.50941	-3.04349
MIR12136	-3.54902	6.56106	-8.06812	-3.53612	-7.61617	6.50323
ZNF589_TARGET_GENES	-3.55312	-3.04642	-2.60815	-3.29623	-2.86477	-3.06031
MEF2D_TARGET_GENES	-3.44644	-3.06276	-3.86909	-3.1214	-2.14471	-2.94083
GLI3_TARGET_GENES	-3.52315	-4.26329	-4.25824	-5.53005	-3.96295	3.0945
DYRK1A_TARGET_GENES	-3.40349	-4.65808	-4.24162	-5.3606	-3.26333	3.28299
CTCAGGG_MIR125B_MIR125A	-3.31553	1.97865	-2.8923	1.75205	-2.06185	-2.45317
E2F_03	-3.40452	-2.69091	-2.70665	-4.18033	-4.26235	-2.65546
PCGF1_TARGET_GENES	-3.45464	3.29108	1.98686	2.76138	3.46253	-4.33082
ZNF664_TARGET_GENES	-3.36731	-3.22274	-3.07007	-2.64621	-3.25368	-3.0691
ETS2_B	-3.43538	-2.3689	-2.24181	1.41135	-1.59888	-1.44508
MIR548D_3P	3.40277	4.13276	-6.45468	-3.47855	-5.54482	6.06312
MIR4763_3P	-3.31735	-1.62817	-1.06231	2.33059	2.79366	-2.23756
LCORL_TARGET_GENES	-3.35042	-3.62123	-2.94931	-3.58903	-3.17611	-3.60686
NFMUE1_Q6	-3.43302	-3.15642	-3.28426	-3.62467	-2.6191	2.1752
MIR338_5P	3.31033	3.72462	-5.69347	-2.44365	-4.00773	4.83589
MIR1207_5P	-3.34193	-1.87257	-1.39142	2.45952	2.95544	-2.92222
PAX7_TARGET_GENES	-3.40659	-2.43464	-2.52022	-2.58375	-2.5342	2.14015
MIR6883_5P	-3.40355	-1.39987	1.54744	1.72162	2.31424	-2.82962
ZNF362_TARGET_GENES	-3.36545	-3.2614	-3.25224	-3.86699	-2.6714	-2.8548
MIR548H_3P_MIR548Z	3.37586	4.11115	-6.43952	-3.50528	-5.40562	5.87286
YY1_Q6	-3.37542	-3.23288	-2.38176	-3.20791	2.37802	-2.08437
TGCACTT_MIR519C_MIR519B_MIR519A	-3.38755	2.87298	-5.15946	1.90407	-3.4275	4.62603
TAF9B_TARGET_GENES	3.4061	3.13132	-3.11907	-5.26501	3.23984	2.79472
MIR548BB_3P	3.33086	3.87737	-6.32263	-3.65649	-5.39465	5.74749
ADA2_TARGET_GENES	-3.27244	-5.28543	-2.72728	-5.82988	3.21395	3.60522
TGCCTTA_MIR124A	-3.27013	2.47573	-4.75845	-3.08831	-4.22028	-2.86352
MIR3681_3P	-3.29706	2.74057	-5.01874	-1.57998	-4.05227	3.57861
GTGACGY_E4F1_Q6	-3.33137	-4.68377	-3.70377	-3.51915	-2.47021	-2.5344
MIR548AC	3.30548	4.10479	-6.44722	-3.57834	-5.41425	5.89567
DNMT3A_TARGET_GENES	-3.4012	-4.81293	-2.80344	-4.90839	-2.49021	-2.38946
MIR3529_3P	-3.3522	2.8405	-6.56959	-3.12811	-5.87185	3.6591
KAT5_TARGET_GENES	3.31315	-7.81544	-5.03226	-8.53184	-3.84066	-3.74744
ZNF322_TARGET_GENES	-3.28281	-4.05073	2.67451	-3.68042	3.90068	-4.6461
MIR4492	-3.31093	-2.09364	1.37024	1.85502	1.78793	-3.23046
SNIP1_TARGET_GENES	-3.29096	-5.31698	-2.6862	-4.55387	-2.83164	-3.21488
KTGGYRSGAA_UNKNOWN	-3.23295	-2.36017	-2.18253	-3.0895	-2.45139	-1.55533
ZNF549_TARGET_GENES	-3.26576	3.63614	-3.65549	-4.5991	-4.23879	3.27935
ZSCAN21_TARGET_GENES	-3.30295	-2.81401	-2.75489	-2.21105	-2.85442	-2.33653
ADNP_TARGET_GENES	-3.22202	-2.76592	1.95172	-1.90518	2.01525	-3.96706
SRPK1_TARGET_GENES	-3.24356	-2.55036	-4.50167	-3.74613	-2.21462	2.47265
DLX6_TARGET_GENES	-3.28556	-4.82407	-4.46411	-5.26331	-2.98705	-2.83065
IRF5_TARGET_GENES	3.33058	-4.72538	-3.64751	-5.38958	3.05765	3.72465
ZNF318_TARGET_GENES	3.20553	3.62877	-3.72159	-4.36981	3.11386	3.37274
ZNF436_TARGET_GENES	-3.28413	-1.97921	3.70482	2.57377	2.23886	-3.97819
MIR9_5P	-3.25288	4.07381	-5.67352	-2.61994	-4.0413	1.90338
ZNF680_TARGET_GENES	-3.23155	3.12916	-3.5773	-2.58335	-3.98543	3.14296
RGAGGAARY_PU1_Q6	-3.16611	-1.48531	-2.03519	2.06389	-2.03157	-2.42813
MIR4728_5P	-3.21921	1.52951	1.71118	1.72434	2.65166	-3.14349
ZBTB18_TARGET_GENES	3.26263	3.65771	-2.60255	-2.69256	-3.61028	2.89016
FOXG1_TARGET_GENES	-3.24201	-4.59973	-4.29134	-4.92239	-2.65535	-3.04868
E2F_Q6	-3.21007	-2.96643	-2.92818	-5.61199	-5.47724	-3.25198
MIR340_5P	3.16526	5.39555	-7.12356	-3.29259	-6.80516	5.65802
MIR5196_5P	-3.20808	-1.31108	-2.3658	-2.08192	-1.00413	-2.12311
TGACCTY_ERR1_Q2	-3.18351	-3.00286	-2.78045	-2.06984	-2.1695	-2.85675
HOXB6_TARGET_GENES	3.11021	-4.15545	-2.87764	-4.6909	-2.69267	2.97641
ZNF830_TARGET_GENES	-3.17325	-4.05815	-1.9086	-3.09499	-2.05856	-2.76392
ELF5_TARGET_GENES	-3.18606	-4.47619	-4.7066	-4.63914	-3.19214	-2.63266
GABP_B	-3.20773	-3.96662	-2.6955	-3.98437	1.83582	-2.40511
CBX7_TARGET_GENES	-3.08496	-3.43759	-2.80022	-3.7791	2.38947	-2.63845
MIR20A_5P	-3.10847	3.97047	-6.1405	2.25164	-4.01057	4.64381
MIR526B_3P	-3.10893	3.66257	-6.05363	2.06893	-3.73983	4.79516
RYTTCCTG_ETS2_B	-3.08818	-3.35431	-3.3188	2.28136	-1.86032	-2.44932
MIR106B_5P	-3.20616	3.94056	-6.20066	2.15095	-3.95624	4.61592
ZNF597_TARGET_GENES	-3.18564	-3.11883	-3.25425	-3.05951	-2.8792	-3.14723
MIR106A_5P	-3.14359	3.94276	-6.12218	2.15977	-3.7788	4.88508
ZNF134_TARGET_GENES	-3.30111	-3.49272	-4.30077	-3.40597	-4.35213	3.53447
HES4_TARGET_GENES	3.04559	-5.35804	-3.22993	-4.66208	-2.73763	-2.71231
SRSF4_TARGET_GENES	-3.17619	-4.92932	-2.09686	-4.55441	2.96442	-3.93962
MIR3714	-3.14293	2.70305	-3.95624	-2.84742	-3.7628	-2.92231
ZNF101_TARGET_GENES	-3.11546	-3.92595	-2.64133	-4.12626	-2.41187	-3.59237
MIR149_3P	-3.14792	-1.63706	1.83299	1.9055	2.62513	-2.98277
ZSCAN2_TARGET_GENES	3.11439	-3.68078	-2.45438	-4.45254	-3.92782	3.07417
E2F_Q3	-3.19353	-2.40012	-2.63831	-4.58994	-4.43043	-1.66313
ZNF579_TARGET_GENES	-3.09072	-3.99534	-2.11278	-3.30161	-3.54213	-3.35335
H1_6_TARGET_GENES	-3.15006	-3.19111	-1.74199	-2.44759	-2.17899	-2.8764
HDAC4_TARGET_GENES	-3.08047	-3.4657	-3.49389	-3.73509	-2.82563	-2.3881
E2F1DP1RB_01	-3.08198	-2.44402	-2.76897	-5.0801	-4.6313	-2.66998
HHEX_TARGET_GENES	3.05465	-4.29944	-4.72314	-5.10339	-3.09662	-3.17276
GTF2A2_TARGET_GENES	3.10628	-3.63723	-1.9447	-4.60654	3.86018	-2.61681
MIR142_5P	3.01849	4.4579	-3.94495	1.57464	-3.78033	5.05506
MXD1_TARGET_GENES	3.01866	-3.93246	-6.00641	-5.71243	-4.71765	2.74481
SP1_Q6_01	-3.10664	-3.31146	-1.28219	2.4488	3.43499	-2.96014
ZNF528_TARGET_GENES	-3.08677	-2.80138	-2.05048	-2.73396	-3.21584	2.55261
GGCAGCT_MIR22	-3.03979	-1.80223	-3.3005	-1.82695	-2.34833	1.99456
MIR1244	3.06777	2.97698	-1.83181	1.22539	-2.05931	2.02623
CREB_Q3	-3.07039	-1.8287	-1.81658	-2.47368	-1.70402	-2.79756
GGGTGGRR_PAX4_03	-3.05711	-2.36387	-2.13264	2.48629	-2.86923	-2.64828
MIR548AJ_3P_MIR548X_3P	3.06078	6.29739	-7.85622	-4.21569	-6.88644	6.89794
FOXO4_TARGET_GENES	2.98592	-3.46286	-2.55754	-3.18358	3.0536	-2.20222
MIR4261	-3.0072	2.62359	-4.61188	-1.8305	-4.5428	3.36104
BDP1_TARGET_GENES	-3.04337	-3.30616	2.1959	3.42606	2.42045	-3.01873
MIR93_5P	-2.92596	3.80057	-6.02295	2.00299	-3.70275	4.753
MIR4319	-2.95713	2.39329	-2.91159	-1.76107	-2.0494	1.91412
MIR17_5P	-3.07478	3.72872	-6.09624	1.86867	-3.71349	4.77822
MIR9983_3P	-3.02259	3.77408	-4.20065	1.31391	-3.93536	4.28123
E2F1_Q6	-3.10552	-2.7934	-3.31154	-6.14726	-5.48639	-3.27482
RFX7_TARGET_GENES	3.07142	-3.62131	-3.64803	-3.98534	2.26541	2.88144
ATGAAGG_MIR205	-2.95599	1.88305	-3.44365	-1.64129	-3.14095	1.54723
MIR4747_5P	-3.06703	-1.2833	-2.18789	-1.9386	-1.08993	-2.17118
MIR20B_5P	-2.94611	3.82173	-5.96149	1.97788	-3.686	4.81839
NOTCH3_TARGET_GENES	-2.95392	3.36671	-4.37679	-3.75946	-4.88695	3.5156
ZNF7_TARGET_GENES	-3.05525	-2.69688	-1.7837	-3.65943	-2.58216	2.41724
MIR7856_5P	2.90381	3.89804	-4.85329	1.7895	-3.54239	4.92514
CTNNB1_TARGET_GENES	-3.00254	-2.91353	-2.12682	-2.9984	-1.96822	2.13147
MIR5590_3P	2.97766	4.55625	-3.94492	1.65128	-3.9045	4.98191
ZNF22_TARGET_GENES	-2.9861	2.92615	-2.74742	-2.79146	-3.44939	-2.65684
TGCGCANK_UNKNOWN	-2.98774	-2.87543	-2.69931	-4.17336	2.66258	2.54726
MIR519D_3P	-2.93963	3.75175	-5.99578	1.92568	-3.69709	4.68203
MIR4505	-2.92327	-1.92142	-1.96011	-1.30803	1.93861	-3.28941
TGGTGCT_MIR29A_MIR29B_MIR29C	-2.91889	4.2443	-3.3426	3.5649	-2.54391	3.20695
HMGA1_TARGET_GENES	2.98984	4.93505	-3.73217	1.6588	-2.94743	4.60859
TOP2B_TARGET_GENES	2.84858	-4.02078	-2.54048	-4.68702	2.34964	-3.09105
MAX_01	-2.81706	-3.52359	-2.45201	-3.28606	-3.34444	2.17855
ACACTGG_MIR199A_MIR199B	-2.97926	2.17265	-3.28194	-1.80704	-2.90564	1.77192
ACTAYRNNNCCCR_UNKNOWN	-2.99825	-5.23819	-3.16187	-4.28749	2.36256	-3.71696
MIR4328	2.85884	4.50275	-4.61907	-2.07787	-3.40779	4.22383
MIR3910	-2.98866	2.00236	-5.01519	-2.70909	-4.20797	2.12437
ZNF250_TARGET_GENES	-2.81297	-4.43159	-2.9991	-4.57469	2.53395	-2.92608
FOXE1_TARGET_GENES	2.91759	-3.89058	-2.71334	-5.74284	2.43153	-2.86039
MIR19B_3P	2.87204	4.99589	-5.30354	2.49933	-5.04733	5.2023
ALKBH3_TARGET_GENES	-2.94642	-4.3009	-3.34629	-4.2746	-2.41653	-2.61197
ZNF140_TARGET_GENES	-2.93826	-2.66674	-2.90064	-2.64252	-2.32908	2.57641
MIR125A_5P	-2.83974	2.25617	-3.14902	-1.69483	-1.72561	2.27693
SNAI1_TARGET_GENES	-2.87974	-2.34177	-1.93392	-3.12753	-1.84669	-2.68618
MIR129_5P	-2.84678	2.92924	-3.69423	-1.05194	-3.63488	3.48748
E2F1DP1_01	-3.01239	-2.63292	-3.49549	-5.84809	-4.90109	-3.3778
E2F1DP2_01	-3.01239	-2.63292	-3.49549	-5.84809	-4.90109	-3.3778
E2F4DP2_01	-3.01239	-2.63292	-3.49549	-5.84809	-4.90109	-3.3778
E2F_02	-3.01239	-2.63292	-3.57368	-5.84809	-4.97913	-3.3778
E2F_Q4	-3.01239	-2.71101	-2.99367	-5.50066	-5.47614	-3.22177
LHX9_TARGET_GENES	-2.90779	-4.21067	-4.35549	-3.88232	-3.36216	-2.68467
ZNF85_TARGET_GENES	-2.847	-2.28037	-2.43291	-2.80175	-2.76672	1.94605
MIR4262	2.91244	4.92261	-6.40634	-2.39817	-6.24458	6.60026
MIR6825_5P	-2.86817	-1.44604	1.67853	2.64693	3.14732	-1.83721
SF1_Q6	-2.87207	-2.2846	1.32794	1.25552	1.56246	-2.2247
GTF2E2_TARGET_GENES	-2.81709	-4.21282	-2.60412	-4.85406	-2.01127	-2.5197
MYCMAX_03	-2.85573	-2.34768	-2.65944	-2.11569	-2.65897	2.46097
MIR5787	-2.82853	-1.38939	-1.93569	-1.03082	1.82748	-2.91808
E12_Q6	-2.76696	1.32352	1.71111	1.93812	1.59921	-2.39169
ZNF331_TARGET_GENES	-2.82129	-2.347	-2.28377	-2.7016	-2.79659	2.13017
MIR616_5P	-2.8566	3.9909	-4.64741	-3.70586	-5.70718	4.18816
PAX3_B	-2.82813	-2.0602	-2.26846	-2.30018	-0.786742	1.26291
DOT1L_TARGET_GENES	2.8305	-3.22313	-3.13195	-3.77962	1.97594	-2.27674
GTTTGTT_MIR495	-2.80531	1.60447	-3.87137	-1.95311	-3.50205	2.2784
ZNF274_TARGET_GENES	2.83079	3.74073	-3.65009	-2.3864	-3.81781	3.32453
EMX1_TARGET_GENES	-2.87456	1.90264	-3.68221	-3.11333	-3.14179	2.12086
MIR19A_3P	2.8693	4.97366	-5.27361	2.50894	-5.04969	5.14072
MIR371B_5P	-2.7982	4.07323	-4.59807	-3.65095	-5.71069	4.26163
MIR561_3P	2.82581	3.45016	-4.85903	1.73801	-4.69686	4.29402
ZNF236_TARGET_GENES	-2.85764	-2.77174	-3.81389	-3.29562	1.81744	-1.74927
AACTTT_UNKNOWN	-2.79122	3.96726	-4.68034	2.48584	-3.75216	4.62905
MCM3_TARGET_GENES	-2.74872	-2.90128	-2.38792	-2.17828	2.00274	-3.30133
TTTGCAC_MIR19A_MIR19B	2.77145	3.65931	-4.67218	2.36771	-3.93589	4.52113
AUTS2_TARGET_GENES	-2.9216	-3.61152	-2.78764	-4.38165	-3.57747	2.93646
MIR373_5P	-2.84873	3.9048	-4.53659	-3.68279	-5.70787	4.20728
ZNF584_TARGET_GENES	-2.98067	-2.91003	-1.85049	-2.30527	-1.92546	-2.78276
MIR2053	2.84793	3.81676	-1.79147	0.994817	-2.57688	3.41306
E2F_Q3_01	-2.88146	-3.06948	-3.06863	-4.85998	-4.49209	-2.55978
MIR1297	-2.88413	3.31609	-6.38355	-3.33397	-4.92324	4.98474
MIR548L	2.82186	3.82261	-5.16919	-2.14643	-4.11349	4.57924
MIR6734_3P	-2.90419	-1.36123	-2.48978	-1.21999	-1.21431	1.55099
ZNF816_TARGET_GENES	-2.80472	-3.1785	2.2407	-3.46663	2.52424	2.49877
CTTTAAR_UNKNOWN	-2.7553	1.87098	-2.15146	1.76874	-1.82624	-1.74832
AP2_Q6	-2.79696	-1.71651	-2.64783	-2.11867	-1.79565	1.83216
RLF_TARGET_GENES	-2.82306	-2.98859	-3.34877	-3.26405	-2.8422	-2.53115
MIR4731_5P	-2.7881	-1.71802	-1.0564	0.993352	1.38624	-2.96207
IRF9_TARGET_GENES	2.77223	-3.164	-2.66574	-2.85107	1.84296	-2.16595
MIR5680	-2.76477	4.0994	-4.69333	-2.46404	-4.37611	3.95838
TTGGGAG_MIR150	-2.76779	1.60454	-2.31251	-1.90878	-2.80631	1.49024
MIR6799_3P	-2.78932	0.976623	-1.10512	1.01455	-0.967028	1.80194
MIR1277_5P	-2.80698	4.32365	-7.08908	-3.71946	-5.91503	4.19952
TCANNTGAY_SREBP1_01	-2.84301	-2.33141	-2.80076	-2.62938	-1.71729	-2.83965
MIR300	2.67165	4.85174	-5.61844	-1.78353	-4.37147	4.92678
MIR6731_5P	-2.71971	0.82305	-1.43341	1.12449	-1.21212	1.1684
TEL2_Q6	-2.83608	-4.26945	-2.24097	-2.18838	-2.09229	-1.84231
MIR661	-2.82993	1.09015	-1.98594	1.85549	1.21038	-1.88852
MIR92A_2_5P	-2.77206	-1.80632	0.999295	1.05581	2.30967	-2.6854
MIR651_3P	-2.65575	3.81074	-7.17499	-3.261	-6.55631	5.00034
MIR125B_5P	-2.7573	2.25987	-3.07568	-1.61892	-1.73111	2.26808
MIR381_3P	2.64497	4.80724	-5.60748	-1.81626	-4.34235	4.91959
E2F4DP1_01	-2.83521	-2.33078	-3.38804	-5.92794	-5.0352	-3.07159
MIR4803	2.72177	3.61671	-4.36889	-1.687	-3.85153	4.1146
AML1_01	-2.66032	-1.7978	-1.92893	0.992381	-1.56972	1.37434
AML1_Q6	-2.66032	-1.7978	-1.92893	0.992381	-1.56972	1.37434
MIR6836_5P	-2.7222	-1.14267	-1.29228	1.32876	1.14406	-1.97951
MIR181D_5P	2.63468	4.37887	-5.49373	-1.86232	-5.77774	5.85481
IRX2_TARGET_GENES	-2.64416	-2.10877	-2.82175	1.62483	-1.70552	-1.48751
ZBTB44_TARGET_GENES	-2.70989	-3.32041	-2.73844	-2.45284	-2.56532	-3.3414
MIR6132	-2.72688	-1.13381	-1.33169	1.24068	-1.14223	-1.90614
MIR6891_5P	-2.76527	-2.02669	-3.16628	-2.1395	-2.3042	-1.80013
ETS2_TARGET_GENES	-2.74963	-3.96337	-2.20338	-3.01377	-2.23883	-2.80587
MIR548AE_3P_MIR548AQ_3P	2.61525	5.46797	-7.71104	-4.2355	-6.69833	6.01537
TOX4_TARGET_GENES	-2.65458	-2.15231	-3.07349	-2.80527	-2.28827	-1.50141
SMN1_TARGET_GENES	-2.66617	-3.19182	1.4855	2.66958	-2.07591	3.30455
SMN2_TARGET_GENES	-2.66617	-3.19182	1.4855	2.66958	-2.07591	3.30455
MIR3143	2.58848	3.90594	-4.00038	-1.79992	-4.10911	4.48437
MIR548J_3P	2.6558	5.43401	-7.69439	-4.25949	-6.72343	6.02083
E2F_Q6_01	-2.68072	-2.52536	-2.54605	-4.17207	-4.0473	-3.07197
NFXL1_TARGET_GENES	-2.7367	-2.25719	-1.66609	3.63868	2.99805	-2.13315
MIR98_5P	2.61898	2.4193	-3.76619	-1.66542	-3.22347	2.78558
PAX6_TARGET_GENES	2.66035	3.3537	-2.456	-3.48629	-3.70318	3.39988
ATATGCA_MIR448	2.56407	2.90378	-3.48603	1.71342	-3.76299	2.74918
MIR1252_5P	-2.5744	1.9951	-3.90627	-1.54438	-2.706	2.34871
MIR8085	-2.77724	0.990882	-1.30584	1.25326	-1.09787	1.21975
PHF21A_TARGET_GENES	-2.79412	-2.55335	-1.952	-2.61357	-2.15057	-2.58327
ZNF257_TARGET_GENES	-2.61567	-2.85198	-2.42803	-2.54646	2.28198	-2.41696
NFKB_Q6	-2.60914	-1.1939	-1.97837	1.8883	-1.77048	-1.092
MIR548AH_3P_MIR548AM_3P	2.59923	5.40562	-7.6892	-4.3166	-6.77834	6.01104
MIR548P	-2.67821	3.16451	-5.58725	-3.07963	-4.90702	5.09788
MIR181C_5P	2.65604	4.39774	-5.51958	-1.92954	-5.82648	5.86051
CCTGCTG_MIR214	-2.78196	-1.6748	-1.88425	-1.60505	-1.34232	1.66425
SRF_C	-2.62725	-1.53639	-2.5568	-1.44601	-1.57878	-1.92376
MIR939_3P	-2.71831	1.40683	-1.71743	1.31557	1.71957	-2.52906
CDC73_TARGET_GENES	-2.66997	-3.988	2.29027	-3.80307	2.45942	-3.68523
MIR153_3P	-2.58009	2.66049	-4.47144	-2.49058	-4.03196	2.18738
ALPHACP1_01	-2.60499	-1.57667	1.08306	1.00371	-2.02248	-1.39375
E2F_Q4_01	-2.73483	-2.79541	-2.98559	-4.79869	-4.83114	-3.1451
MIR1180_5P	-2.65108	-1.45032	-2.28572	-1.30523	-1.12733	-0.788625
ZNF329_TARGET_GENES	2.60397	-3.21356	-2.85034	-3.58647	-2.38134	-2.68582
ZSCAN4_TARGET_GENES	-2.62836	2.4502	-2.8253	2.55	-3.64602	-3.64704
PAX3_TARGET_GENES	-2.65812	4.82946	-6.47248	-3.35122	-4.77318	4.54974
MIR1271_3P	-2.66828	1.30618	-1.43418	-1.20987	-1.01872	1.08075
MIR4251	-2.70555	2.75878	-3.17933	-1.42564	-2.99136	2.22619
MIR181A_5P_MIR181B_5P	2.62147	4.36754	-5.50916	-1.90989	-5.8011	5.88732
MIR6764_5P	-2.64654	-1.06265	1.55471	1.48136	1.88475	-2.15688
MIR550A_3_5P_MIR550A_5P	-2.6787	1.2774	-1.43491	-1.26573	-1.01665	1.08736
SP1_Q4_01	-2.62187	-2.7975	-1.39085	1.31813	1.68252	-2.67997
MIR556_5P	2.51725	0.830389	-1.78264	1.17447	-1.28768	-0.777155
MZF1_02	-2.70632	1.48725	-2.38696	2.03803	1.34696	2.08057
MIR4755_3P	-2.67754	-1.17757	-1.88955	1.14772	1.15035	-2.63508
PSMB5_TARGET_GENES	2.68922	-3.79469	-1.81039	-4.61745	3.41614	-2.38961
BPTF_TARGET_GENES	2.58452	3.4131	-4.24624	-2.55867	-3.2672	3.19856
MIR921	-2.6503	1.16073	-2.81335	-1.64573	-1.10031	0.826557
MIR3619_5P	-2.57081	1.77049	-2.70744	-1.99883	-2.42935	3.12064
E2F1_Q4_01	-2.61439	-2.89886	-3.09725	-4.55093	-4.5784	-2.43775
LET_7I_5P	2.50984	2.31239	-3.80604	-1.7299	-3.23741	2.82974
ARNT_01	-2.58202	-2.93292	-3.17696	-2.8281	-2.98355	2.08791
DNMT1_TARGET_GENES	-2.51428	-3.42038	-3.33629	-2.40425	1.65391	-1.57297
MIR212_3P	2.52294	2.0482	-3.45588	-1.3759	-2.86745	2.98325
SGCGSSAAA_E2F1DP2_01	-2.61989	-2.56275	-2.4571	-5.39602	-4.16383	-3.01847
GTACTGT_MIR101	2.58061	1.90017	-2.99802	1.50069	-3.21118	4.43375
GGGYGTGNY_UNKNOWN	-2.55485	1.92315	-2.48194	2.2351	-2.46672	-3.40927
ZNF197_TARGET_GENES	-2.64167	-2.65954	-2.52855	-2.09477	-2.1974	-2.93183
MIR302E	-2.63989	3.62838	-4.61002	1.60081	-4.95835	4.50138
LET_7F_5P	2.58909	2.39996	-3.79514	-1.63879	-3.07888	2.86832
MIR4324	-2.56725	-1.96758	-2.9882	-1.68925	-3.26182	-1.61637
ATF6_01	-2.48291	-0.742157	-1.94343	-1.57293	1.2648	1.43769
LET_7B_5P	2.57866	2.34016	-3.79514	-1.75604	-3.1374	2.8085
MIR3662	-2.59411	5.74988	-7.96142	-2.25157	-6.96547	6.86774
LET_7A_5P_LET_7C_5P_LET_7E_5P	2.57409	2.3784	-3.75226	-1.68312	-3.14848	2.73698
ZNF577_TARGET_GENES	2.45249	-2.48302	-1.7565	-2.67407	-2.59172	-2.3788
PEA3_Q6	-2.56616	-2.06877	-1.96632	-1.23604	-1.57125	-2.03652
ZNF581_TARGET_GENES	-2.55129	-3.01064	-3.3242	-3.39981	-2.37571	3.0124
CAGTATT_MIR200B_MIR200C_MIR429	2.46218	3.4665	-4.73094	-2.36836	-3.36219	4.32231
MIR217_5P	2.57399	2.53163	-3.6623	-1.69719	-3.07525	2.83241
MIR6768_5P	-2.56335	1.68084	-3.55041	-1.41505	-3.02455	2.06344
ZNF524_TARGET_GENES	2.55413	-2.70465	2.03222	2.13175	2.79072	-2.77255
MIR524_5P	-2.517	5.59884	-6.66589	-3.11167	-6.2645	6.41308
CAGTGTT_MIR141_MIR200A	-2.62797	-2.27477	-5.16575	-3.24308	-3.25403	2.68418
MIR3065_3P	-2.55235	3.25473	-3.07784	1.44729	-3.00169	2.40586
MIR507	-2.5543	2.24788	-4.15954	-1.95038	-4.67314	2.36953
HAND1_TARGET_GENES	-2.53173	2.77545	-2.49804	-2.21859	-2.28506	-2.11416
MIR30E_5P	-2.53971	4.40975	-6.66445	-2.87375	-5.41717	4.90273
MIR6838_5P	-2.5248	2.74579	-4.6282	-1.83096	-3.48793	5.17056
SMARCA1_TARGET_GENES	-2.61547	-1.64958	-1.15203	-1.51262	-1.43347	-2.11577
ZSCAN5C_TARGET_GENES	-2.49769	1.88298	-2.54519	-1.57825	-2.14201	1.56484
MIR6878_5P	-2.63114	0.962808	-1.89284	-1.40045	-1.5246	2.1901
CATTGTYY_SOX9_B1	-2.46101	-2.12287	-1.44658	-1.26107	-2.67252	2.92047
MIR497_5P	-2.56548	2.51204	-4.53105	-1.863	-3.65225	4.94328
NKX2_3_TARGET_GENES	2.56552	-3.1604	-3.13273	-2.87191	-2.55777	2.41288
KMT2D_TARGET_GENES	2.54557	2.56249	-2.25411	-2.09111	-3.17482	-2.31572
TCCCRNNRTGC_UNKNOWN	-2.6167	-3.0596	-3.04486	-4.078	-2.94942	-1.66996
E2F_Q2	-2.52962	-1.94805	-2.62713	-2.14911	-1.82934	-1.60113
NCOA6_TARGET_GENES	-2.61081	-2.01091	-1.87997	-2.53442	1.99304	1.94326
PAX4_01	-2.43041	-1.71357	-1.30981	-1.39646	-1.54457	-1.15572
CTGCAGY_UNKNOWN	-2.49109	2.62408	-2.44285	2.84354	2.6182	3.11439
MIR5582_3P	2.55774	4.92904	-6.03789	-1.97704	-6.32161	5.73371
MIR16_5P	-2.44788	2.51914	-4.97171	-2.12929	-3.83532	4.92616
MIR30A_5P	-2.51597	4.42738	-6.69546	-2.84759	-5.40068	4.89308
MIR30D_5P	-2.51597	4.42738	-6.69546	-2.84759	-5.40068	4.89308
MIR4500	2.4795	2.26611	-3.93104	-2.10096	-3.30004	2.87287
MIR520D_5P	-2.53703	5.5157	-6.76295	-3.19078	-6.25033	6.33068
MIR3184_5P	-2.53454	-2.29858	-0.897911	-0.880304	1.93699	-1.77418
TGANTCA_AP1_C	-2.55276	-2.17628	-3.29286	-1.89608	-1.35995	-2.37056
MIR132_3P	2.41336	2.26223	-3.35323	-1.47585	-2.72176	3.03827
MIR9_3P	2.48719	2.92235	-3.99397	-2.35961	-3.64416	3.76353
STAT1_02	-2.48224	-2.84027	-1.76263	-2.15496	-1.79839	-2.10135
MIR4458	2.44851	1.79231	-3.67794	-1.94336	-2.77299	2.43738
MIR424_5P	-2.51341	2.56498	-4.58227	-1.863	-3.59946	4.99576
MIR34A_5P	-2.43958	1.4032	-2.46765	-1.26305	-2.09349	2.13629
CACTGTG_MIR128A_MIR128B	-2.56828	-1.55974	-4.04416	-1.99982	-3.08624	1.88223
MIR30B_5P_MIR30C_5P	-2.51378	4.52636	-6.63764	-2.71936	-5.31043	4.94635
ERR1_Q2	-2.47385	-1.6788	-2.55904	-1.54042	-1.66315	1.54853
SRF_Q4	-2.54597	-1.74938	-2.59258	-1.22987	1.23924	1.30374
MIR576_5P	2.45567	3.37189	-3.95901	-1.80685	-5.00755	5.07105
MIR655_3P	2.40591	3.7957	-4.56306	-1.9826	-4.07962	4.48252
MIR4533	-2.39881	1.8801	-2.46061	-1.40333	-1.83627	1.76044
MIR449A	-2.38808	1.5444	-2.41515	1.28108	-2.13048	2.14592
MIR26A_5P	-2.49866	3.12003	-5.77828	-2.71472	-4.05355	4.50787
MIR26B_5P	-2.49866	3.17421	-5.77828	-2.71472	-4.1074	4.50787
MIR15A_5P	-2.49048	2.45429	-4.97519	-2.15776	-3.84592	4.86338
MIR374C_5P	2.41398	3.83323	-4.52163	-1.97592	-4.0614	4.55101
SUPT16H_TARGET_GENES	-2.45703	-1.9669	1.91153	-2.39976	2.37736	-2.50214
MIR659_3P	-2.56473	2.08085	-3.91265	-1.77385	-3.03533	1.44716
MIR144_3P	2.44903	3.82193	-5.6752	-2.249	-5.64091	5.07221
LET_7G_5P	2.47421	2.34016	-3.79514	-1.69741	-3.25444	2.8085
MIR15B_5P	-2.39897	2.51914	-4.90611	-2.0798	-3.78474	4.92616
MIR4498	-2.38618	1.43991	-1.15133	1.95983	-1.66485	-2.30714
MIR7114_3P	-2.44526	-1.5454	-2.49062	-1.36775	-1.22389	0.669135
MIR199A_5P	-2.46277	2.92422	-2.83578	1.65431	-2.9791	2.77167
GAGCTGG_MIR337	-2.51476	-2.21187	1.09412	1.81126	1.42943	2.72926
PCBP2_TARGET_GENES	-2.41403	-2.2338	-2.25507	2.39952	-2.62589	2.6196
MIR5691_MIR6805_3P	-2.41403	1.35155	-3.79881	-1.58987	-2.6159	2.27647
MIR6504_3P	-2.50166	3.46834	-4.73937	-2.78749	-4.01171	4.25252
MIR7106_5P	-2.43248	-1.1804	-1.72119	-1.38567	2.00221	1.61909
WGGAATGY_TEF1_Q6	-2.48961	2.59058	-1.38868	3.15772	-2.08754	1.84298
MIR6721_5P	-2.39053	-1.48167	-1.57924	1.40421	1.80365	-2.50269
MIR6849_3P	-2.35991	1.80339	-1.17887	-1.69512	-1.68626	1.27501
MIR214_3P	-2.49382	-1.92429	-2.86556	-1.72273	-2.14808	3.31034
MIR7150	-2.38693	1.49883	-1.61119	1.36134	-2.12419	1.26051
MIR301B_3P	2.32103	4.15014	-5.15804	1.87351	-3.78376	4.17905
MIR558	-2.42112	1.56409	-1.73971	-1.16744	-1.66012	-0.969183
ZNF677_TARGET_GENES	-2.45167	-2.53901	-1.87222	-1.87987	-1.93827	-1.85281
MIR1249_5P	-2.37057	-1.18646	-1.07075	-0.919171	1.7126	-2.1551
MYOD_Q6_01	-2.42327	1.33355	1.3852	1.41525	1.68231	-2.92646
ETS1_B	-2.31925	-2.16884	-2.20086	1.6844	-2.09042	-1.42595
MIR423_5P	-2.5211	-2.51853	1.10108	-0.978888	1.96592	-1.99519
ATF5_TARGET_GENES	2.45398	-2.5559	-4.55095	-4.14031	-4.0015	-1.83539
MIR3663_3P	-2.4371	2.89363	-2.17582	-1.69003	-2.28389	2.24062
MIR4430	-2.43951	-1.36191	-2.31419	-1.27095	-1.17109	1.1972
BACH1_01	-2.42535	-1.51109	-1.6708	1.26488	1.3292	-1.75748
MIR548T_5P	-2.39995	3.54906	-5.2551	-2.79909	-5.34424	4.08021
SS18_SSX1_FUSION_TARGET_GENES	-2.35288	2.8799	1.80051	2.2894	-2.32254	-2.03913
TTGCACT_MIR130A_MIR301_MIR130B	-2.48016	3.85035	-4.77718	-1.73598	-3.96816	4.36283
ZNF223_TARGET_GENES	-2.42843	-2.64669	-1.7331	-1.3618	1.73118	-1.82946
RUVBL1_TARGET_GENES	2.41524	-1.99897	-1.54056	-2.75337	1.45588	2.04759
AGGGCAG_MIR18A	-2.45334	1.59616	-1.25381	-1.46136	-1.96409	-1.49341
MIR6797_5P	-2.39381	-1.29289	-0.994598	-0.860036	1.47619	-1.9052
ZNF558_TARGET_GENES	-2.47725	-1.86613	-2.35139	-1.88351	-1.98174	1.72367
MIR4649_3P	-2.32194	2.12392	-1.96487	0.835421	-2.41422	1.81975
MIR3202	-2.4032	0.837993	-1.3413	1.4547	1.69576	1.47976
MIR3686	2.34357	3.59251	-4.57157	1.4504	-3.52963	4.86711
MIR3652	-2.46026	-1.48898	-2.34524	-1.47371	-1.5391	1.10934
HMGB2_TARGET_GENES	-2.3866	-2.78041	-3.12751	-3.78563	-3.18203	3.86484
IGLV5_37_TARGET_GENES	2.34584	2.17283	2.79697	2.58486	-2.50028	-3.05262
ZF5_01	-2.44811	-2.63401	-2.55676	-2.38019	-2.15356	-2.3313
MYOGENIN_Q6	-2.3784	1.06016	2.71493	2.0327	-1.47784	1.3442
GCANCTGNY_MYOD_Q6	-2.42584	2.59118	1.5778	3.21591	1.69703	3.00626
NR1D1_TARGET_GENES	-2.35608	-1.65514	-1.91608	-2.14595	-1.68139	-1.47004
MIR4698	-2.4484	4.56552	-5.74087	-2.44121	-5.74709	5.65456
AREB6_02	-2.3739	1.09831	-1.63304	1.58896	-1.23174	-1.4814
AAGWWRNYGGC_UNKNOWN	-2.43679	1.79544	-1.30985	-1.23688	-1.21984	1.33914
TTGCCAA_MIR182	-2.34746	2.78838	-3.51891	-2.01494	-3.07127	2.83221
AREB6_03	-2.40003	1.21601	-1.57603	1.89216	-1.58809	-1.91985
MIR301A_3P	2.34926	4.14669	-5.13414	1.89491	-3.80936	4.19753
STTTCRNTTT_IRF_Q6	-2.38359	2.90621	-1.05882	1.25054	-1.36292	1.50601
MIR4441	-2.36212	-1.46193	-1.84175	-0.951111	1.00068	-2.1358
MIR548AZ_5P	-2.35692	3.64578	-5.19933	-2.70003	-5.31127	4.22439
MIR199B_5P	-2.40638	2.95657	-2.79571	1.70352	-2.92222	2.83161
MIR607	2.37091	5.7445	-7.60584	-3.29715	-6.20384	6.3575
LET_7B_3P	2.26809	5.31355	-7.15325	-2.73521	-6.41076	6.5802
MIR1537_5P	2.48913	3.37818	-2.6853	1.80549	-2.37538	2.90017
ELK1_01	-2.38561	-3.58677	-2.43349	-1.67811	-1.63262	-2.60556
ARNT_02	-2.39856	-2.7919	-2.54443	-2.81809	1.4888	-1.87922
MIR570_3P	-2.30012	4.61472	-6.06273	-2.35249	-5.97016	6.29758
ZIC2_01	-2.36577	2.15139	-1.03654	2.83199	1.27428	1.91483
CBX5_TARGET_GENES	-2.36055	3.0544	1.63782	2.47645	-2.64863	2.59436
MIR130A_3P	2.30975	4.28122	-5.10559	1.97183	-3.74456	4.34046
ATOH1_TARGET_GENES	-2.26058	-4.01393	-2.63839	-4.6287	-2.03702	-3.06892
E2F1_Q3_01	-2.3597	-2.52508	-2.38628	-2.29155	-2.05266	-2.35813
PPAR_DR1_Q2	-2.30684	-2.23923	1.64016	-1.12185	-1.64474	-2.49074
EPC1_TARGET_GENES	-2.29261	-5.17411	-3.22666	-6.25888	-2.55457	-3.89887
MIR4729	-2.40686	2.92344	-5.13434	-1.91276	-3.77931	4.63537
USF_Q6	-2.37425	-2.63297	-2.35908	-2.32006	-2.16881	1.9116
MIR4673	-2.3721	1.39422	-0.783614	-1.17318	-1.20404	1.93337
TAZ_TARGET_GENES	-2.37468	-3.06339	2.05113	-1.65767	2.61612	-3.26622
ZBTB5_TARGET_GENES	2.29585	-3.21672	-1.71137	-3.96631	2.57826	-3.95588
GATA1_01	-2.34621	-0.999179	0.597273	1.14094	-1.12313	1.6798
MIR548AS_3P	-2.32588	2.90602	-4.17319	-1.49871	-2.76681	4.37124
LET_7D_5P	2.36843	1.70131	-3.65445	-2.04452	-2.93597	2.48629
MIR525_5P	-2.34157	1.62924	-2.09476	-0.99723	-1.47251	2.10771
MIR6870_5P	-2.28861	-1.41915	-1.17325	1.42554	2.13937	-1.47335
GAGCCAG_MIR149	-2.36032	-2.31079	-2.03197	-1.03017	-1.42214	1.79432
MIR6809_3P	-2.31254	2.61276	-4.212	-2.30076	-4.54272	4.84634
LET_7C_3P	-2.38359	3.36805	-4.46836	-2.62054	-5.27927	4.24829
MIR432_5P	-2.42044	-0.981286	-1.9913	-1.33316	-1.5157	1.66747
MIR3978	-2.30181	2.26034	-3.52662	-1.12197	-2.70828	3.66539
MIR3180_5P	-2.39088	2.30196	-2.9839	-1.43794	-3.107	2.32001
SATB1_TARGET_GENES	-2.34989	-2.35042	-1.58905	-1.87998	1.51666	-1.69566
LET_7A_3P	2.32085	5.33347	-7.19112	-2.70139	-6.4366	6.62823
MIR4452	2.26901	2.70838	-1.23198	-0.985217	-1.85898	1.81838
MIR12119	-2.24724	1.66592	-2.67116	-1.56611	-1.88759	1.37561
TATAAA_TATA_01	2.32266	2.7322	-1.7859	2.20405	-1.41807	2.26085
MIR4291	-2.30357	3.21091	-4.57806	1.34973	-3.8646	2.85297
LET_7F_1_3P	2.22434	5.26862	-7.19695	-2.77988	-6.41076	6.53541
MIR944	2.27386	4.88756	-4.30417	-1.0552	-3.96398	4.16475
MIR4735_5P	-2.1843	2.48679	-2.97772	-1.40198	-3.28153	3.36428
YY1_02	-2.3239	2.0334	-2.51227	-2.34455	1.63792	2.01581
MIR4429	-2.28696	2.56977	-4.14287	-2.14031	-3.72714	3.77939
MIR195_5P	-2.41692	2.57728	-4.92124	-2.18387	-3.73954	4.93952
MIR761	-2.32905	-1.67026	-2.92137	-1.66227	-2.4169	3.40792
MIR6794_3P	-2.34086	1.14893	-2.24189	1.63898	-1.32775	1.58157
MIR6840_3P	-2.31053	-1.91977	-2.00709	-1.21513	-1.68751	-1.67255
NR0B1_TARGET_GENES	2.35654	-2.60275	-2.68093	-2.53137	-2.00189	-2.32755
ZNF618_TARGET_GENES	-2.31901	-2.09339	-2.01594	-2.32205	-3.0448	2.32072
MIR4495	2.29741	5.25159	-4.73877	-2.19299	-3.33568	4.75535
MIR200B_3P	-2.21929	5.4054	-5.41333	-2.86026	-3.88774	4.97826
NFY_C	-2.39811	-1.65706	-1.58537	-1.95499	-2.56142	-2.34595
CREB3_TARGET_GENES	-2.3105	-3.82073	-1.94126	-3.15296	-2.36671	-3.06119
MCAATNNNNNGCG_UNKNOWN	-2.31784	-1.27076	-1.20056	-2.34955	-1.94756	-2.10142
GCGNNANTTCC_UNKNOWN	-2.32056	-2.49528	-1.96023	-2.14431	-1.44232	-1.36518
HDAC8_TARGET_GENES	-2.34861	-3.22057	1.40335	-1.99622	-1.17564	-2.33218
ETS_Q4	-2.31909	-3.01772	-1.92045	-1.67503	-2.12381	-1.54421
ACTGTGA_MIR27A_MIR27B	-2.23176	2.59474	-4.95372	-2.06052	-3.31082	2.50251
MIR4450	-2.21473	-1.67292	-1.28577	-1.45884	-0.774932	0.894196
FOXR2_TARGET_GENES	2.25285	-1.54	0.893029	-1.81345	0.848732	1.20792
MIR520A_5P	-2.23841	1.50995	-1.94142	-1.06786	-1.71981	2.05202
NR1I2_TARGET_GENES	-2.24638	-3.59565	-2.59669	-3.60891	-2.61054	-2.18952
MIR122B_3P	-2.36617	2.27804	-3.03686	-1.76087	-2.55425	-0.99184
MIR101_3P	2.31449	3.51564	-4.95762	-2.10217	-3.94392	4.93171
ZBED4_TARGET_GENES	-2.30225	-3.49058	-2.67986	-3.83991	-2.97229	-2.57238
MIR10399_5P	-2.30394	3.24953	-4.51242	-2.69952	-3.94152	4.14586
MIR3173_3P	-2.30526	-1.67499	-2.67068	-1.74115	-1.91571	-1.18225
SREBP1_01	-2.29202	-2.43035	-2.64997	-2.3786	-1.39162	-1.79493
TGTTTAC_MIR30A5P_MIR30C_MIR30D_MIR30B_MIR30E5P	-2.23484	3.90846	-5.6386	-3.04597	-4.30457	3.24022
MIR10527_5P	-2.25288	4.09304	-6.25586	-2.86749	-5.65372	6.03054
MIR6742_3P	-2.21723	-1.39997	-2.33006	1.10453	0.995719	1.87958
NFE2L1_TARGET_GENES	-2.30408	-3.45506	-3.72228	-4.27	-1.78901	-2.79921
MIR4465	-2.25103	2.97879	-5.41178	-2.62101	-3.89745	4.15819
MIR6811_3P	-2.35953	-0.651311	-1.04272	-1.13599	0.913402	-1.21307
TAATAAT_MIR126	-2.30482	1.81988	-2.87101	-2.10237	-3.69279	2.68701
MIR4308	-2.33907	1.24765	-1.88158	-1.2064	1.08422	-1.21659
MIR1827	-2.19865	-0.899991	-2.35513	-1.14716	-1.29007	1.36845
GTGCAAT_MIR25_MIR32_MIR92_MIR363_MIR367	2.27231	2.82354	-4.36584	-1.44966	-1.85859	3.83989
MIR320A_3P_MIR320B_MIR320C_MIR320D	-2.25137	2.55004	-4.1218	-2.11738	-3.68162	3.74547
MIR204_5P	-2.23958	1.91337	-4.30588	-3.0611	-2.86602	3.43712
MIR4276	2.24069	3.19919	-2.92742	-1.12531	-2.5604	2.91858
MIR6783_3P	-2.21014	-1.736	-1.69955	1.03549	-1.59517	1.41789
MIR544B	-2.28591	1.69639	-2.51796	-1.20037	-2.30432	-1.69695
MIR3173_5P	-2.27336	-0.780299	-1.37495	0.643793	-0.552582	1.31018
MIR4756_5P	-2.25749	-1.86506	1.03604	-0.921644	1.15713	-1.81411
MIR1915_3P	-2.18586	0.820519	1.37678	1.25789	1.39227	-1.77553
CASP8AP2_TARGET_GENES	-2.21977	-3.59401	-2.24718	-3.89251	-2.9407	-2.68155
MIR124_5P	-2.21128	2.40069	-2.2164	1.25538	-2.02764	2.52628
HOXC13_TARGET_GENES	-2.16889	-1.57918	-1.90723	-2.55368	-1.16666	-2.06909
MIR32_3P	-2.19207	3.67448	-5.75716	-2.55485	-3.85743	3.52961
PAX_Q6	-2.18304	-1.48883	-1.91281	1.3048	1.56148	-1.2232
SETBP1_TARGET_GENES	-2.22731	-2.99515	-2.51328	-3.04294	-2.02532	-1.6594
MIR6740_3P	-2.20358	-1.71307	-2.70777	-1.43011	-1.24028	1.40466
CCCNNNNNNAAGWT_UNKNOWN	-2.21137	-1.64361	-1.33816	-1.37423	1.00571	-1.00083
MIR548AT_5P	2.14996	3.77884	-4.7259	1.29206	-4.05468	3.84067
MIR200C_3P	-2.18877	5.41265	-5.3624	-2.81653	-3.91092	5.00722
MIR218_1_3P	-2.35833	1.83912	-2.106	-1.82708	-0.922869	-1.19702
MIR9500	-2.24946	-1.41526	-3.21892	0.884009	-1.64379	1.07358
HSF2_TARGET_GENES	-2.17364	-3.73126	-2.922	-3.43806	-2.22947	-1.71847
MIR519C_3P	-2.20718	2.99951	-5.69068	2.03017	-3.32444	3.76456
MIR429	-2.22016	5.34912	-5.41805	-2.72362	-3.95469	5.19213
NERF_Q2	-2.2468	-2.60211	-2.19027	2.1288	-2.05229	-1.58732
MIR548AJ_5P_MIR548G_5P_MIR548X_5P	-2.28837	4.03868	-6.25135	-2.70703	-4.3671	4.0996
MIR2052	2.27581	3.62088	-3.60917	-1.12102	-1.82606	3.72322
KLF14_TARGET_GENES	-2.18425	-2.61562	1.81316	-1.8605	1.77377	-3.72675
MIR29A_3P	-2.22359	5.71237	-3.60735	2.52641	-3.25651	4.48534
SP1_Q6	-2.24828	-2.69648	-1.06882	2.11423	2.4753	-2.452
MIR6807_3P	2.25752	1.76655	-3.39807	-2.06835	-3.03331	2.6142
WTTGKCTG_UNKNOWN	-2.22993	1.33648	-1.3966	1.58469	-1.70028	2.1623
CAGCTTT_MIR320	-2.18114	2.76363	-3.21307	-2.05719	-2.33811	2.85169
MIR548AA_MIR548AP_3P_MIR548T_3P	-2.31205	4.26721	-5.59792	-2.5553	-5.56963	5.49251
MIR194_3P	-2.3383	1.43507	-0.9152	1.33557	-1.22928	1.81549
USF_02	-2.27776	-2.67345	-2.87314	-2.4087	-2.24172	-1.66265
MIR5001_5P	-2.29593	-1.49054	-1.68852	-1.83087	1.67183	-1.81885
AC118549_1_TARGET_GENES	2.23847	2.50867	-2.56958	-3.61476	-1.90941	3.39541
MIR95_5P	2.24578	3.1007	-5.98965	-3.66566	-4.82972	4.67864
MIR130B_3P	2.23037	4.2424	-5.28458	1.94799	-3.65533	4.18314
MIR4672	-2.14191	2.48876	-3.86102	-1.71681	-3.68665	3.7873
MIR4329	-2.19843	0.799172	-2.26901	-0.827601	-1.45754	1.30688
MIR98_3P	2.28733	5.37366	-7.19524	-2.71609	-6.39782	6.58245
MLXIP_TARGET_GENES	2.12082	-2.25537	1.4939	-2.72135	-1.67889	2.05908
MIR21_3P	-2.18334	2.2982	-2.93277	-1.67102	-2.41196	-1.03039
MIR1184	-2.226	2.00797	-2.00998	-1.80788	-1.54647	-1.36132
RNGTGGGC_UNKNOWN	-2.21055	-2.72241	1.78516	2.39754	2.15261	2.38275
SP1_Q2_01	-2.21213	-1.49291	1.14867	2.24015	2.48227	-1.75267
MIR4779	-2.28465	-1.78025	0.887594	0.683833	1.50573	-1.29462
MIR494_3P	-2.25337	2.2225	-4.33403	-2.55069	-3.90754	4.26911
MIR5688	2.19702	4.06382	-6.34196	-2.98719	-5.46203	5.51512
MIR27A_3P_MIR27B_3P	2.16891	4.74028	-4.7077	3.12381	-3.54359	4.38348
LBP1_Q6	2.13994	1.93988	-1.05406	2.6014	1.85081	-1.37191
MIR3614_5P	-2.15677	1.14603	-2.34756	-1.3562	-2.21753	-1.3497
STAT6_01	-2.12383	-1.98222	-2.02216	-0.836086	-2.01264	1.3807
MIR7111_5P	-2.09395	-1.27493	-1.068	1.45309	2.0431	1.06723
MIR940	-2.1389	1.27403	-1.27436	1.28537	1.10127	1.69317
MIR3646	2.16677	5.28981	-6.97434	-2.31549	-6.33309	6.37756
MIR4722_5P	-2.19819	-1.5242	-1.34391	-0.894912	-2.43473	1.28593
ZNF585B_TARGET_GENES	-2.19965	1.58268	-1.09244	-1.40287	1.28454	1.52921
GACAATC_MIR219	-2.29113	-1.96371	-2.82528	-1.38438	-2.1873	1.61099
MIR1321	-2.23709	-1.92131	0.953765	-0.977785	1.12821	-1.86267
MIR1972	-2.14814	-1.37763	-1.45492	-0.624773	-1.04012	-0.915224
AGCACTT_MIR93_MIR302A_MIR302B_MIR302C_MIR302D_MIR372_MIR373_MIR520E_MIR520A_MIR526B_MIR520B_MIR520C_MIR520D	-2.20177	-1.94984	-3.45563	1.92899	-3.05772	4.01167
TEF1_Q6	-2.27761	1.48687	-1.48037	1.40871	-1.83562	1.32909
MIR4313	2.22029	1.48671	-0.721158	2.49299	1.2004	1.69224
MIR30A_3P	-2.15291	4.71746	-5.16495	-2.17152	-4.46503	4.33363
MIR3960_MIR8072	-2.2866	2.24498	1.66499	2.49565	-1.89238	1.32026
HNF4_01_B	-2.13538	-1.06723	1.90149	1.39425	1.19014	-2.4108
MIR4283	-2.1382	-1.16385	1.18494	2.18097	2.00113	-2.81464
MIR6832_3P	-2.15863	2.16055	-3.59033	-2.81666	-2.12646	3.10102
GGAMTNNNNNTCCY_UNKNOWN	-2.16234	-3.08856	-2.08656	-3.2375	-1.38488	-1.56147
ZIM3_TARGET_GENES	2.16705	3.39588	-2.67011	-2.72223	-3.38582	3.26528
WCAANNNYCAG_UNKNOWN	-2.18712	-1.64451	1.25752	1.64565	-1.78865	2.28576
MIR30E_3P	-2.1247	4.73612	-5.14277	-2.13865	-4.50924	4.29018
MIR182_5P	2.06257	3.69112	-3.89246	-2.08521	-3.78389	4.04512
MIR4739	-2.20791	-2.01288	-1.00885	-0.832728	1.13495	-1.83185
MIR548E_5P	2.1859	4.88556	-7.66858	-2.87189	-6.49656	5.51249
RTAAACA_FREAC2_01	-2.18837	3.13612	-2.60373	3.80025	1.89655	2.04014
MIR3666	2.15285	4.15951	-5.22196	1.86946	-3.78264	4.25572
MIR5088_3P	-2.07786	1.64416	-1.42435	-1.05398	-1.2268	1.17686
E2F1_Q4	-2.16393	-3.8346	-1.92264	-3.73538	-3.26292	-2.45893
MIR9985	2.12144	4.69247	-4.66056	3.17137	-3.54359	4.33453
MIR4660	-2.17816	-1.2054	-2.62971	-0.79989	-2.3549	1.04476
MIR199A_3P_MIR199B_3P	2.11207	2.20194	-2.83777	-1.30364	-2.57387	2.96158
MIR767_5P	2.09126	3.25289	-2.10932	2.09813	-1.676	2.60265
MIR211_5P	-2.19743	1.92762	-4.33122	-3.06558	-2.9022	3.40171
SREBP1_Q6	-2.0751	-1.55221	-1.57201	1.8474	-1.35807	1.5198
SMAD_Q6	-2.13082	1.72565	-2.04206	-1.10376	-1.71614	2.5375
MIR454_3P	-2.19893	4.18184	-5.49322	1.95418	-3.96662	4.23854
TGCACTG_MIR148A_MIR152_MIR148B	-2.20275	2.9881	-4.33677	1.86884	-3.36114	3.85566
CAVIN1_TARGET_GENES	-2.20141	1.43823	-0.953328	1.32672	-1.56497	-1.05641
MIR29B_3P_MIR29C_3P	-2.16694	5.71237	-3.60735	2.52641	-3.25651	4.54341
MIR30D_3P	-2.0763	4.66347	-5.09951	-2.21295	-4.44868	4.27947
LEF1_Q2	-2.15556	1.899	-1.63061	2.35371	1.69945	1.62441
MIR4516	-2.14808	-1.81288	-2.47994	1.08271	-1.56198	1.76191
TASOR_TARGET_GENES	-2.22563	-3.69144	-2.37677	-3.34173	-2.45344	-1.81066
MIR5698	-2.13713	-1.37283	-1.17364	1.40311	2.06236	-1.15332
GGTGTGT_MIR329	-2.1036	2.07659	-1.71941	1.14583	-1.34945	1.60026
NRF2_01	-2.17303	-3.58203	-2.60257	-3.32039	-2.01873	-2.25585
MIR330_3P	-2.09488	2.24345	-5.46604	-2.2834	-4.19342	3.42401
MIR3121_3P	-2.15619	3.98666	-5.7844	-2.61884	-3.80867	3.72288
MIR6780B_5P	-2.15014	1.01484	-1.47747	1.28911	1.70273	-1.96683
GCGSCMNTTT_UNKNOWN	-2.14481	-1.01693	-1.66067	-1.92978	-2.10659	2.85151
MIR4723_5P	-2.12046	-1.35014	-0.999423	1.46546	1.70045	-1.23409
MIR302A_3P_MIR302B_3P_MIR302C_3P_MIR302D_3P	-2.09501	3.50433	-3.56585	1.75595	-3.66581	3.92303
MIR4666A_3P	2.19357	4.54392	-6.82245	-2.44431	-5.26091	5.27424
MIR3120_3P	-2.13732	2.03425	-5.56925	-2.89756	-4.4242	2.42418
MIR6133	-2.10016	-1.12328	-1.94811	-1.07556	1.19844	-1.43526
PPARGC1A_TARGET_GENES	-2.14544	-2.59848	1.64715	-3.17515	1.10251	-2.35648
TET1_Splice_Variant_VP_DE456_TARGET_GENES	-2.07363	-2.01581	-2.9294	-2.13689	-1.44023	-2.39234
ZNF547_TARGET_GENES	-2.14696	-2.35189	-2.06007	-2.1559	-1.6275	2.14171
MIR519A_3P_MIR519B_3P	-2.23071	3.03141	-5.69235	2.05538	-3.28598	3.80979
MIR4510	-2.15362	-1.13332	-2.32781	-1.14866	-1.10664	-1.30299
MIR3168	2.11346	1.87071	-3.64735	1.23732	-3.26532	2.51964
HNF4_Q6	-2.12572	1.22748	-1.23966	1.90986	0.996976	-1.84807
MIR4796_3P	-2.12034	-2.41094	-4.39746	-2.58238	-2.76723	2.51626
ZNF596_TARGET_GENES	2.0315	2.84852	-2.22029	2.34633	-3.03005	3.72158
NRF1_Q6	-2.06611	-2.72964	-1.93944	-2.84016	2.32305	-2.85573
MIR187_5P	2.04996	1.97849	-2.86687	-1.4215	-2.72808	2.97215
MIR3129_5P	2.06792	2.15278	-2.89782	-1.32652	-2.52584	2.92931
MIR450B_5P	-2.08136	2.84816	-4.64761	-1.78208	-5.20534	3.67768
MIR6875_3P	-2.12742	3.59526	-3.99479	-1.67912	-3.95552	3.40759
AP2_Q6_01	-2.05859	-2.98432	1.67084	-1.26334	1.43121	-1.82007
MIR6837_3P	2.22787	1.95005	-1.76883	-0.930102	-1.06584	2.06933
MIR5681A	-2.11591	-2.1844	-2.41257	-1.3935	-2.02173	-1.34787
EBNA1BP2_TARGET_GENES	-2.04117	1.64532	-2.02564	-1.63088	-1.76116	1.96615
MIR185_3P	-2.17021	1.15753	1.78987	1.68506	1.90716	-1.02851
USF2_Q6	-2.03455	-2.89438	-2.99142	-3.62869	-2.59207	-2.59104
MIR6083	2.11431	3.41678	-3.39089	-1.26654	-2.48011	4.00856
MIR148B_3P	-2.08604	3.4109	-4.29943	1.66957	-3.15693	3.07686
MIR329_3P	-2.1085	1.91144	-1.55673	1.0521	-2.56891	1.83509
MIR548F_5P	-2.17988	4.09361	-6.0913	-2.49008	-4.0907	4.1546
ZNF133_TARGET_GENES	-2.0014	1.98437	-1.33839	1.56451	-1.84355	1.50729
AATGTGA_MIR23A_MIR23B	-2.11921	-2.2633	-5.33148	-2.50355	-3.43378	2.758
MIR148A_3P	-2.12635	3.36813	-4.33008	1.70559	-3.20816	3.0942
MIR152_3P	-2.12635	3.36813	-4.33008	1.64065	-3.20816	3.0942
ZNF563_TARGET_GENES	2.05804	-2.03833	1.77857	-1.59765	2.40489	1.96095
MIR4470	-2.01729	3.05119	-3.48108	-1.09026	-3.31998	2.66863
MIR4448	-2.16245	1.49422	-2.89162	-1.594	-1.8453	1.16813
CSHL1_TARGET_GENES	2.12168	2.31156	-2.0712	-1.89747	1.89872	2.30172
AGTCTTA_MIR499	1.98278	1.88963	-1.89591	-1.02436	-1.82151	2.24626
CTACCTC_LET7A_LET7B_LET7C_LET7D_LET7E_LET7F_MIR98_LET7G_LET7I	-2.01866	-2.23033	-3.46237	-1.7125	-1.63162	2.17176
MIR10526_3P	-2.07785	1.05002	-2.90952	-1.16352	-1.96778	1.64138
MIR4295	2.12579	4.13986	-5.12497	1.95708	-3.80236	4.29026
MIR627_3P	-2.20412	4.00868	-4.91187	1.59457	-5.07573	4.24994
MIR4487	-2.08444	0.679965	-1.49156	-1.21801	-0.931058	-1.17091
MIR3692_5P	-2.11567	1.18429	-1.68032	-1.24496	-1.71524	-1.28676
SIPA1_TARGET_GENES	-1.98846	-2.07715	-1.39785	-1.57981	1.33037	-1.44629
CTTTGTA_MIR524	-2.0537	3.4197	-4.90689	-1.95384	-3.70216	4.01253
CACTTTG_MIR520G_MIR520H	-2.16475	2.27394	-2.15605	1.79614	-2.44338	3.43696
MIR6129	-2.06827	-1.01012	-2.15813	-1.21416	1.0876	-1.57656
MIR1825	-2.13136	2.84277	-2.14562	-1.43259	-2.74418	2.18637
HTF_01	-2.12005	1.32202	-1.28653	-2.00796	0.989628	-0.953872
MIR545_5P	-2.11786	2.27439	-4.40961	-1.65483	-4.25164	4.08678
MIR7110_3P	-2.151	-1.44266	-3.81346	-1.3075	-3.32766	2.20839
MIR12118	-2.13026	-1.50414	-2.59226	-1.65361	-1.86977	-1.17269
MIR520A_3P	-2.03102	3.23156	-3.76416	1.68424	-3.96649	4.32101
MIR3667_3P	-2.10221	1.59533	-3.0231	0.832013	-1.43671	1.45617
MIR5689	2.06236	3.04058	-3.54262	2.20864	-2.28841	3.00193
MIR362_3P	-2.05375	1.83453	-1.39404	1.00462	-2.50285	1.69272
MIR19A_5P	-2.06889	2.27861	-3.14073	-1.93092	-3.18287	2.33802
STAT_Q6	-2.0794	1.47786	-2.28831	0.752089	-0.994426	1.29437
MIR548U	2.0255	2.28031	-2.87758	-1.19688	-2.31663	2.83402
MIR34C_5P	-2.10678	-1.47981	-2.70765	-1.30498	-1.93672	2.07997
MIR449B_5P	-2.04164	-1.42487	-2.66675	-1.27086	-1.81207	2.11439
EGR2_01	-2.00371	-1.95113	-1.8635	-0.812796	-1.93146	-2.02368
MIR4271	-2.08393	1.1927	-1.02506	1.28132	1.434	-1.45457
MIR1253	-2.19035	-1.00539	-3.26797	-0.876601	-2.45898	1.42996
KDM1B_TARGET_GENES	-2.06064	1.64042	-2.09928	-2.10369	-2.95318	1.67207
MIR6130	-2.09149	-1.12373	-2.14297	-1.20058	1.02442	-1.2884
MIR648	-2.13997	0.828513	-3.09128	-1.53547	1.27395	1.14265
MIR7_2_3P	2.05488	4.7273	-6.59525	-2.12903	-5.16521	5.18105
MIR372_5P	-2.1084	1.76685	-3.29122	-1.84516	-3.73161	3.33127
MIR5579_3P	1.99143	-1.20287	-3.25762	1.44264	-1.24335	1.65592
HOXA7_TARGET_GENES	-2.00743	-2.49261	-1.7266	-2.07851	-1.20184	1.2908
MIR4650_5P	-2.00824	-0.903329	-0.96089	0.779411	-1.39641	-1.63571
MIR660_5P	2.05894	1.15219	-2.07692	-1.61547	1.00008	1.857
DBP_Q6	-2.00625	-0.715718	-1.86944	-0.673776	-2.14078	1.72346
MIR147B_5P	-2.05619	2.25107	-4.38306	-1.54848	-4.09675	2.81113
NKX2_8_TARGET_GENES	-2.06025	-1.09915	0.560173	-1.60535	0.702635	-1.57663
MIR665	-2.11301	-1.55983	-1.0653	-0.962714	-1.7686	1.54982
HOXA10_TARGET_GENES	-2.04867	-2.46373	-2.63771	-3.09707	-2.81756	1.79421
NCOA2_TARGET_GENES	-2.03599	-3.40087	-2.04022	-3.19358	-1.769	-2.498
MIR610	2.03106	2.09073	-1.5735	-1.12109	-1.82396	-0.834252
LMTK3_TARGET_GENES	-2.06218	-3.19493	-1.85116	-2.71941	1.96698	-3.15584
MIR548AR_3P	-2.0813	4.14284	-5.62159	-2.52377	-5.59497	5.40319
RORA_TARGET_GENES	1.97377	-2.08496	-2.4881	-4.08073	-2.25616	-2.00936
EGR_Q6	-2.13941	-2.17595	-1.88881	1.49365	1.53717	-1.73811
MIR6801_5P	-1.90755	1.73019	-1.40527	0.946867	-2.26963	1.25882
MIR141_3P	2.00356	2.56191	-5.63827	-2.58344	-3.42769	2.5605
MIR6857_5P	-2.04714	-0.915095	-1.43342	1.00383	-1.45994	0.948608
HNF4_DR1_Q3	-2.04148	-1.40592	2.50207	1.43826	1.19523	-2.50909
MIR1301_3P_MIR5047	-2.01789	-1.20017	-2.48422	-2.33206	-2.33995	2.43863
MIR6882_3P	-2.01789	1.36897	-1.7229	-1.17457	-1.22173	0.960859
MIR766_3P	-2.07775	-1.28189	-1.13597	-1.22389	-1.95713	-1.09079
CREB_Q4_01	-2.03108	-1.81271	-2.41838	-1.91268	1.90862	-2.23554
ACTGAAA_MIR30A3P_MIR30E3P	1.91802	2.58871	-2.41802	-1.88091	-2.35855	2.89852
MIR4422	2.04203	4.34408	-5.8397	-2.19654	-4.34115	4.75946
MIR557	-2.06813	1.91945	-4.03923	-1.79676	-4.21399	2.54123
HBZ_TARGET_GENES	2.09341	3.64257	-4.34881	-2.1161	-3.00609	2.3134
MIR548E_3P	-1.98604	3.66217	-5.08266	-2.2887	-4.92938	5.56601
ARGGGTTAA_UNKNOWN	-2.08211	1.78006	1.31438	2.67855	1.39066	1.67479
CCAWYNNGAAR_UNKNOWN	-2.09225	2.34711	1.157	-1.34275	1.27409	-1.32077
MIR3065_5P	-2.08262	2.88419	-5.21265	-2.9678	-5.03022	4.18904
ELK1_02	2.00175	-3.38474	-3.29956	-3.17561	-1.93985	2.23623
ZMYM2_TARGET_GENES	-2.02332	-2.22217	-1.26601	-2.65326	1.43296	1.42757
CAGCCTC_MIR4855P	-2.08731	-2.1034	-1.24738	-1.98472	1.93052	1.52218
SIX1_TARGET_GENES	-2.02962	2.12343	1.54221	1.95994	-2.13767	2.30403
MIR495_3P	2.11191	4.12736	-6.16734	-2.7372	-5.12853	4.89447
MIR762	-2.0414	-1.52777	-1.53895	-1.65859	1.77207	-1.92336
MYCMAX_01	-1.98329	-3.61026	-2.48448	-3.19129	-2.83646	1.99521
MIR8065	-2.03072	1.70361	-2.41797	1.29551	-2.23512	2.5079
MIR3187_3P	-1.99212	1.33728	-2.52818	1.56961	-1.17463	1.13759
MIR3139	-2.08418	0.752691	-1.2147	-0.651117	-2.26405	-1.18232
CAGCAGG_MIR370	-2.02967	-1.24702	-2.07427	-1.23608	-1.60541	2.45585
AGCYRWTTC_UNKNOWN	-1.98397	-1.60883	-1.40803	-0.93119	-1.31851	1.88706
ISRE_01	-1.9908	2.16663	-2.16074	1.71013	-1.32535	1.265
MIR1976	-2.00455	0.935959	-1.28343	-1.14121	-1.28199	0.991496
MIR548N	-1.95053	4.92766	-6.28249	-2.31335	-5.70887	4.57258
MIR6752_3P	-2.07945	1.08832	1.12794	1.62754	1.63657	-2.3492
E4F1_Q6	-1.99016	-2.46335	-2.47155	-1.56421	-1.68008	-1.90234
MIR137_3P	-1.99912	3.30495	-4.38451	-1.43345	-3.49116	3.31997
TMTCGCGANR_UNKNOWN	1.96883	-2.28135	-2.35095	-2.84755	1.91073	2.51352
ACAWNRNSRCGG_UNKNOWN	-2.02404	-2.19717	-0.985745	-1.50418	-1.53339	-1.32589
MIR4443	-2.12814	-0.88219	1.04828	1.71967	-1.47573	-1.05195
MIR1266_3P	2.04427	1.47745	-1.98774	-1.43227	-1.5641	1.39119
MIR1291	-1.87398	0.854178	1.94771	1.4672	1.76292	-2.52622
MIR4531	-2.04003	2.36675	-3.65015	-1.37361	-2.45075	2.96282
MIR3664_5P	1.89895	1.46694	-2.25581	0.731107	-1.81825	1.53753
CTCCAAG_MIR432	-2.05444	-2.09429	-2.25322	-1.89257	-1.05709	1.00516
MIR335_3P	-1.98891	5.35863	-6.89946	-2.67907	-6.20625	5.50196
MIR548BC	-1.96064	3.69154	-5.10803	-2.26018	-4.92175	5.52342
ATF4_Q2	-1.99628	-1.55488	-2.71785	-1.64957	1.59383	1.59152
MIR3658	-1.98125	4.84566	-6.62782	-3.15503	-6.22887	5.17801
OLF1_01	-1.96818	1.28485	-1.75355	0.893183	1.35247	-1.29502
AGGAAGC_MIR5163P	-1.96872	0.900456	-2.02356	-1.38233	-1.32226	-1.39017
TNCATNTCCYR_UNKNOWN	-1.93305	-1.52647	-1.1774	-1.25845	1.24079	-1.23747
TCF1P_Q6	-1.93604	1.30467	-1.78562	-1.19736	1.38895	1.13853
MIR4436B_5P	2.07186	2.98739	-2.74703	-1.72924	-2.08253	3.66397
MIR520B_3P_MIR520C_3P_MIR520E_3P	-1.97365	3.17857	-3.74004	1.58419	-3.95944	4.17873
MIR4801	2.07561	2.56878	-2.51559	2.42866	-2.60543	4.07142
MIR466	2.02221	4.09195	-3.9603	1.47851	-3.52355	4.80668
MIR3928_5P	2.11083	1.415	-2.80522	1.10017	-1.37297	1.63474
TGAATGT_MIR181A_MIR181B_MIR181C_MIR181D	-2.09474	3.03343	-5.85349	-2.45915	-4.95118	4.1715
CTATGCA_MIR153	-1.99475	2.09408	-3.4559	-2.86654	-2.19885	2.0802
MIR519D_5P	-2.00814	2.52559	-3.55062	-1.37094	-2.44064	2.39242
MIR3182	-1.99733	2.07713	-3.90237	-1.32587	-3.50752	2.4547
MIR4418	-1.98949	1.36385	-2.39082	-1.86749	-2.79631	1.18337
DLX2_TARGET_GENES	-1.97418	3.26151	-4.19377	-1.65023	-2.04235	1.66255
MIR4524A_5P	2.01845	2.09488	-3.45134	-1.40087	-1.49408	3.10335
MIR4524B_5P	2.01845	2.09488	-3.45134	-1.40087	-1.49408	3.10335
MIR1302	-1.90335	-1.08165	-2.52284	-0.993109	-1.61987	1.12615
ZNF33A_TARGET_GENES	-2.06635	-2.29024	-1.41144	1.40455	-1.84467	1.86571
MIR4701_3P	1.96627	1.431	0.909894	0.833334	0.568438	2.17906
ZNF490_TARGET_GENES	-1.87842	2.16507	-1.80478	2.02482	-1.64701	1.8932
MIR153_5P	1.94831	5.81118	-6.23912	-2.30887	-5.70701	6.72958
MIR373_3P	-1.96276	3.23524	-3.73706	1.65994	-3.85365	4.21312
MIR6893_5P	-2.04989	1.48205	-1.32224	1.60749	-1.05984	1.75625
MIR582_5P	-1.99488	3.25482	-5.70243	-2.0042	-3.38851	4.67872
MIR4778_5P	1.98947	3.67097	-2.49589	1.98025	-3.617	3.43959
MIR130A_5P	-1.93261	2.57711	-3.65331	-1.51133	-4.04423	2.94641
MIR7_1_3P	2.06124	4.7594	-6.59492	-2.09163	-5.08129	5.10572
MIR6806_3P	2.04729	1.45988	-2.62449	1.14534	-1.55784	1.46738
TFIIA_Q6	-2.01071	-1.66344	-2.05279	-1.08182	-1.72087	-1.76433
MIR5701	1.94613	1.21635	-1.74705	1.30783	-1.11705	2.12035
TBX1_TARGET_GENES	-1.92735	-3.21203	-2.52436	-2.63012	-1.81228	-3.22276
YGCGYRCGC_UNKNOWN	-1.98993	-1.98699	-2.41429	-2.33182	-1.89966	-1.92046
MIR4513	2.02809	2.2058	-1.01778	1.51644	-1.2422	1.67217
MIR382_3P	1.94147	1.23427	-1.55715	-1.21927	-2.09199	1.86263
MIR766_5P	-1.9759	1.73875	-2.33137	1.06812	-1.3393	1.69575
NPAT_TARGET_GENES	-1.90694	-4.09442	-1.82813	-3.73853	1.87411	-2.73208
GACTGTT_MIR212_MIR132	-1.97952	1.77222	-2.50261	-1.31131	-2.33324	2.72342
MIR18A_3P	-2.10107	-1.1492	-1.13087	-1.48405	-1.46843	-1.28624
ACTWSNACTNY_UNKNOWN	-2.03103	-2.11978	-1.02151	-1.5197	1.10912	-1.46079
MIR10397_5P	1.94182	2.79594	-1.92688	2.0591	-1.52196	1.88504
MIR520D_3P	-1.98638	3.24527	-3.78816	1.6493	-3.95014	4.34362
MIR32_5P	1.94916	3.40594	-5.46838	-2.28281	-3.87241	4.5766
TCCGTCC_MIR184	-1.98327	-1.54245	-1.3491	-1.04133	-1.12264	-1.21277
STAT6_02	-1.94693	-1.61093	-2.59902	-0.842878	-1.20818	-1.75369
RBM15_TARGET_GENES	-2.02912	-3.09224	1.18037	-2.65373	-1.33806	-2.36135
MIR6871_3P	-1.92663	3.98664	-1.46099	1.74879	-1.71451	2.57199
MIR4652_3P	-1.89359	4.32821	-3.5329	1.29892	-3.6926	3.93297
MIR4656	-2.02957	1.30832	-1.62052	1.26262	-1.24101	1.50537
MIR4297	-2.02277	-0.886433	-2.52107	-0.921992	-1.1372	1.56989
MIR1468_3P	-2.06467	3.98324	-7.39821	-3.14597	-5.67886	5.03682
AP1_Q6	-1.92124	-2.04045	-2.02842	1.14153	1.41547	-2.15937
MIR4685_5P	-1.9636	-1.01617	0.837788	1.95734	1.31764	-1.50666
MIR203A_3P	1.93054	3.94772	-4.35456	-1.64062	-2.80508	4.31013
MIR497_3P	-2.06235	2.43682	-5.47461	-2.92889	-3.85753	1.78145
MIR208B_5P	1.92241	2.51562	-3.82202	-1.20889	-2.2748	2.9929
MIR10395_5P	1.95363	1.34998	-1.21251	1.52232	1.10134	1.66334
MIR92A_3P	1.92995	3.33662	-5.53815	-2.33923	-3.89063	4.50583
LMNB2_TARGET_GENES	-2.04333	-1.991	-1.28	-1.19538	1.02754	-1.53229
ELF1_Q6	-1.96712	-1.72372	-1.6805	1.40682	1.73015	-1.60887
MIR6124	-1.9268	3.464	-4.5246	-1.87552	-4.07521	3.88002
MIR25_3P	1.86482	3.02783	-5.23586	-2.2364	-3.36801	4.41652
MIR4789_5P	1.95321	3.55026	-4.19022	-2.17176	-3.32356	4.13186
MIR4692	-1.99209	-1.6544	-1.94428	-0.933998	-1.3283	1.43478
MIR200A_3P	1.96059	2.50275	-5.57152	-2.55658	-3.4643	2.527
MIR522_3P	1.95571	2.56177	-3.79535	-2.21844	-3.01841	2.95017
SOX10_TARGET_GENES	-1.94965	1.25807	-2.83545	-0.926382	-2.30546	2.41311
MIR485_5P	-1.97177	-1.1144	-2.55541	1.2113	-2.16422	1.50448
MIR559	1.96797	4.76296	-5.57026	-2.5831	-5.27112	5.06044
MIR4742_5P	1.99376	1.45271	-3.93231	-2.40855	-2.64939	1.96385
RGAANNTTC_HSF1_01	-1.95908	1.49956	-2.0794	-0.921494	-1.73497	1.53391
MIR363_3P	1.90594	3.03183	-5.39838	-2.34229	-3.35509	4.37181
MIR1283	-1.92931	3.08929	-3.18597	-2.20488	-4.12699	3.689
MIR372_3P	-1.90266	3.23156	-3.69939	1.61843	-3.83524	4.2536
MIR4325	-1.94025	2.62989	-3.89951	-1.54951	-2.99098	2.70046
MIR760	-2.03211	1.34456	-1.87363	1.65801	-2.09555	-1.35204
GTGCCAA_MIR96	-1.98206	-1.93685	-2.46137	1.62398	-1.97254	1.63592
MIR22_3P	-1.85664	-1.64393	-2.69417	-1.4045	-1.72506	-1.31116
MIR708_5P	-2.02992	-0.800803	-1.12653	-0.927789	-2.58209	-1.08742
USF_Q6_01	-1.85366	-2.26069	-2.9186	-2.64354	-2.39904	2.5423
MIR224_3P	1.96493	2.56606	-3.9611	-2.22263	-3.09038	2.9706
MIR194_5P	-1.89383	-1.42216	-3.59946	-1.71437	-3.22946	3.50949
MIR4726_5P	-1.89129	-2.04437	1.11561	-1.21713	1.08634	-1.40906
MIR587	1.90779	2.60669	-3.74123	-1.80125	-2.83197	3.24411
AAGCACA_MIR218	-1.85724	2.58335	-3.76807	-1.99038	-3.12025	3.7874
TAXCREB_01	-1.88197	-1.75785	-2.31794	-1.42801	1.00951	1.19642
TTTGCAG_MIR518A2	-1.86108	2.03881	-4.41204	-2.36544	-3.38494	2.869
MIR4447	-1.95292	-2.36532	1.84948	0.972364	2.05353	-1.83462
MIR103A_3P_MIR107	-1.92496	2.8165	-4.19578	-1.6255	-2.99701	3.1356
MIR9898	1.89619	1.60257	-1.89728	1.01792	-1.87069	1.82398
MIR4725_3P	-1.9126	1.34357	-1.5075	1.32954	1.59591	-1.88331
MIR3116	-1.982	-1.01509	-2.55915	1.47172	0.835146	-1.00414
MIR6852_5P	-2.00386	-0.996668	-1.1645	1.49595	1.36616	-1.27209
MIR4724_3P	1.91431	3.59459	-1.5887	-1.23197	-2.06848	3.3952
MIR4789_3P	1.92481	3.06706	-4.35639	1.25781	-3.13725	3.89107
MIR613	-1.88621	3.23977	-5.62165	-2.59879	-3.72798	2.27156
MIR1343_3P	-1.94895	-1.71186	-1.33175	-0.962028	-0.872818	1.3658
KMCATNNWGGA_UNKNOWN	-1.89135	1.61006	-2.23662	-1.39876	-1.38643	-1.24432
CP2_01	-1.95597	1.26922	0.791564	1.85823	-1.22202	-1.50596
TGACAGNY_MEIS1_01	-1.89193	2.7156	-2.59954	1.74917	-2.01113	2.74876
MIR5703	-1.91809	-1.71164	-2.59895	1.31099	-2.03697	-1.15791
MIR636	-1.92116	2.47644	-2.33508	1.66177	-2.51296	2.35209
IK2_01	-1.87979	2.20587	-2.10568	1.81515	-1.36395	1.46247
GTATTAT_MIR3693P	-1.83846	3.08019	-2.87238	2.52658	-2.3205	4.57325
MIR367_3P	1.89395	3.05622	-5.38495	-2.34581	-3.37584	4.42039
CCAGGGG_MIR331	-1.8977	-0.990475	1.16401	1.95741	2.54694	-2.08385
AR_01	1.80081	1.31829	1.78989	1.25893	0.993088	-1.20289
MIR6855_3P	1.968	2.10462	-0.988441	1.6056	-1.19628	1.73699
MIR202_3P	1.82759	3.31478	-3.05783	1.51228	-2.68193	3.01416
MIR4255	1.95159	2.42807	-4.5422	-1.80177	-3.93705	2.91039
MIR4298	-1.98841	-1.17395	-2.65288	-1.66292	-2.23207	1.05274
MIR6884_5P	-1.97806	-1.20916	-2.6276	1.37654	-1.81929	1.63144
MIR548A_3P	-1.8788	3.771	-5.08266	-2.34301	-4.98434	5.56601
COUP_01	-1.87068	-2.0561	-1.30918	1.01555	-0.962948	-1.30671
MIR3119	1.86859	4.25657	-3.58139	1.81415	-3.15507	2.53087
MIR3158_5P	-1.87802	-1.43175	-2.46927	-1.38883	-2.76059	-1.17018
GTCTTCC_MIR7	-1.98861	1.56708	-3.07647	-1.82202	-2.31042	1.71686
CGTSACG_PAX3_B	-1.91273	-2.29318	-2.59799	-2.3229	-2.34152	-1.24426
SPZ1_01	-1.99353	-1.43164	-1.56522	1.17541	1.47237	1.47383
GATGKMRGCG_UNKNOWN	-2.0252	1.30142	-1.20319	-1.78625	1.19656	2.01238
MIR1910_3P	-1.86385	1.07157	-2.72288	-1.63301	-2.76125	2.38947
MIR888_3P	2.01829	1.5666	-3.42051	-1.69516	-2.40822	2.34882
MSX1_TARGET_GENES	-1.92113	1.88722	-3.77791	-2.93674	-2.11399	-1.37845
MIR100_3P	1.89709	1.75324	-1.06492	-0.884986	-1.56026	0.954205
ATCATGA_MIR433	2.01704	-1.47198	-2.56134	-1.5886	-1.96423	1.75796
MIR6835_3P	-1.84251	4.65886	-4.46662	1.50587	-4.1177	4.64607
MIR19B_1_5P_MIR19B_2_5P	-1.92586	2.43046	-3.03298	-1.7983	-3.04265	2.39581
CATTTCA_MIR203	-1.89166	2.83749	-4.20635	-1.5714	-2.7078	3.77952
MIR4650_3P	1.86981	-1.38947	-3.2094	-1.35161	-1.99944	-1.12294
MIR7161_5P	1.92704	2.14475	-3.26383	-1.47654	-3.17197	2.95978
MIR5580_5P	-1.89908	1.12185	-1.44891	0.845636	-1.10583	1.43847
MIR8063	1.83599	3.4297	-4.71797	-2.17555	-5.24016	3.83862
BCL6B_TARGET_GENES	-1.93088	-1.66359	-2.62971	-1.24156	-2.61524	2.51103
MIR4684_3P	-1.88209	-1.60971	-2.95092	-1.40273	-2.97339	1.83613
MIR12132	1.96313	2.58786	-2.58613	-1.14506	-1.85299	3.24877
MIR548AK_MIR548AM_5P_MIR548C_5P_MIR548H_5P_MIR548O_5P_MIR548AU_5P	1.76424	4.65775	-5.60003	-2.29883	-5.17708	5.23714
MIR548A_5P	1.76424	4.71174	-5.54697	-2.19046	-5.12306	5.23714
MIR548O_5P_MIR548W	1.76424	4.65775	-5.60003	-2.29883	-5.17708	5.23714
HIF1_Q5	-1.85216	-2.06256	-2.50624	-2.52765	1.82021	-2.41484
MIR6715B_5P	-1.97424	-1.49241	-3.39128	-1.44884	-2.31007	2.34342
ACACTAC_MIR1423P	-1.88518	-1.35221	-3.68841	-2.22745	-2.48745	2.73431
CAGCTG_AP4_Q5	-1.8639	2.91427	-1.78711	4.3442	2.29897	2.90531
MIR4768_5P	-1.87003	1.3406	-3.51796	-1.08139	-3.11335	3.75799
AP2_Q3	-1.86432	-2.16482	-1.47277	-1.25875	1.87722	-1.60937
MIR92B_3P	1.92707	3.34589	-5.44407	-2.29704	-3.87722	4.51241
MYAATNNNNNNNGGC_UNKNOWN	-1.76857	0.77925	-1.12885	0.853591	-1.49813	1.07951
MIR6507_5P	-1.8592	4.56287	-4.1111	-1.96496	-4.28149	3.19249
MIR4460	1.86645	2.18335	-3.23395	-1.58693	-1.87658	1.28213
TTANTCA_UNKNOWN	-1.85877	2.17911	-2.71197	1.79317	-1.08904	1.65929
NF1_Q6	-1.8017	-1.1926	-1.722	1.19661	1.50274	1.30337
MIR4693_5P	1.82279	2.91108	-3.0313	-1.38855	-1.56142	2.38536
MIR5195_5P	1.92373	0.537808	-1.44449	-0.787926	-0.765886	1.49824
ACATTCC_MIR1_MIR206	1.82157	-2.25752	-4.93874	-2.51197	-3.56805	2.05017
MIR548F_3P	-1.91474	3.77186	-5.14468	-2.3459	-4.92706	5.55552
ATCMNTCCGY_UNKNOWN	-1.96756	-1.50047	-1.32687	-1.17954	-1.25357	-1.86072
MIR548G_3P	1.88654	2.89578	-4.18354	1.8422	-3.27865	4.16453
MIR4766_5P	-1.91592	3.97025	-3.35507	2.20043	-3.66953	4.48894
MIR6516_3P	1.96488	4.19669	-2.24622	1.63722	-1.84982	2.40481
GTAAACC_MIR2995P	-1.83332	-1.12843	-1.51083	-1.91148	-0.838879	1.98833
MIR3691_3P	-1.79916	-1.75151	-1.90336	-1.05518	-1.6189	0.862986
CTTGTAT_MIR381	1.72978	2.76954	-3.71989	-1.74233	-3.6911	3.85208
MIR6127	-1.9651	-0.969141	-1.88418	-1.30099	1.10002	-1.42589
MIR17_3P	1.88455	1.85881	-2.19335	1.61546	-2.08264	3.24666
MIR10398_5P	-1.90996	-0.941939	-1.709	-1.28325	-1.48054	-1.71533
MIR4434	-1.96528	-1.8343	-2.64023	1.26157	-2.15866	1.00065
MIR4760_5P	1.80658	3.40103	-3.09761	-1.1263	-1.81357	2.35697
TGCTTTG_MIR330	-1.89099	2.39077	-4.62351	-1.56218	-3.87539	3.44546
MIR493_5P	1.89367	2.8971	-3.58062	-1.74188	-3.57796	4.035
NGFIC_01	-1.85415	-2.40499	-2.46565	-1.18029	-1.51848	-2.65745
MIR23C	1.85568	4.4447	-5.5234	-2.28375	-4.01449	5.48631
AP1_01	1.88174	-1.79808	-1.88146	-1.68739	1.78898	-1.72538
MIR6760_5P	-1.86201	-1.27407	-2.54627	-1.16273	-1.80912	-1.11874
ATACTGT_MIR144	1.81807	1.85648	-3.79277	-1.43519	-2.91276	3.01036
MIR4476	-1.96268	-1.06157	-2.39132	1.15095	-2.12277	1.08554
MIR6747_3P	-1.85526	-1.12056	-1.37191	2.26218	0.88199	1.1715
MIR539_5P	-1.79031	2.11491	-4.27602	-1.24757	-4.37749	3.37998
MIR4699_3P	1.86693	3.25505	-5.46851	-2.33676	-3.60139	4.44575
AAANWWTGC_UNKNOWN	-1.80379	1.68134	-1.65993	1.67085	-1.82018	0.848526
MIR548AH_5P	-1.85009	3.03228	-4.48638	-1.54461	-3.27895	3.55349
MIR12125	-1.76936	1.32887	-2.41558	1.0451	-1.23175	1.07976
MIR4662A_5P	1.90262	1.03865	-1.51448	-0.882431	-1.22548	1.23957
MIR3973	1.86958	2.60102	-4.46874	-1.63497	-3.84802	3.39921
MIR138_5P	-1.81438	2.46429	-2.0146	-1.92769	-2.57798	1.65449
MIR149_5P	-1.87119	1.19397	-1.07753	1.61339	-0.945688	1.15093
MIR4668_5P	1.77728	3.59729	-4.53054	-1.68693	-3.94291	4.80921
MIR509_3_5P	-1.83757	1.16777	-2.40361	-1.60641	-2.71668	1.24099
MIR28_5P	-1.91644	-0.851652	-1.18227	-0.817185	-2.47381	-1.07124
GR_Q6_01	-1.83367	1.48726	-1.49039	0.925314	-1.84919	1.71854
ACTGCCT_MIR34B	-1.90995	1.75882	-3.8645	-1.75541	-2.76202	2.42236
GAGACTG_MIR452	-1.81514	-1.17273	-2.83356	-1.38614	-2.28976	1.88644
MIR498_5P	-1.85938	2.6502	-5.0299	-2.36722	-3.53505	3.64283
ZIC1_01	-1.88607	-1.1437	1.14728	2.73368	1.85705	-1.76644
ACCTGTTG_UNKNOWN	-1.91008	1.28346	-0.906161	1.87487	1.92112	-1.96084
MIR548AP_5P_MIR548J_5P	1.79167	4.70585	-5.47211	-2.24001	-5.13011	5.23554
MIR548AS_5P	1.79167	4.70585	-5.52512	-2.29441	-5.18427	5.23554
MIR6808_5P	-1.82758	1.36365	-1.27436	1.46584	1.10127	1.85562
MYBL1_TARGET_GENES	1.83127	1.9278	-2.37319	-2.7229	-1.73651	-1.69637
AP1_Q2_01	-1.81162	-1.63493	-1.89059	1.36038	1.28441	-1.3635
MYOD_Q6	-1.85139	-1.31549	1.69013	0.946722	-1.48552	-1.3904
MIR551B_5P	1.81405	4.35193	-5.9849	-2.14686	-5.7224	4.58126
MIR6738_3P	-1.86183	1.39104	-1.95647	-1.13086	-2.6961	2.38476
WDHD1_TARGET_GENES	-1.89071	-2.69829	-1.56334	-2.12573	-1.89333	-2.53433
AACATTC_MIR4093P	1.92809	1.94454	-3.27543	-1.44136	-3.0242	1.78074
CREB_Q2_01	-1.81944	-2.57244	-2.72995	-2.18851	-1.22561	-1.94357
TTTGTAG_MIR520D	1.78566	2.41534	-3.36922	-2.36555	-3.56042	3.70571
MIR4269	-1.78484	-1.71504	-3.48542	-1.65622	-2.41694	2.12191
CEBP_Q2	-1.92508	1.76312	-1.22127	1.24721	-0.994444	1.37075
MIR206	-1.8201	2.86458	-5.33324	-2.62299	-3.46216	2.2895
MIR670_3P	-1.79374	2.91085	-4.03175	-2.10786	-3.24148	3.45893
GGTGAAG_MIR412	1.82294	1.51095	-0.94147	-0.974297	-1.98207	-0.956946
MIR6799_5P	-1.78539	-0.835257	-2.21461	-1.12897	-0.712913	1.22101
MIR548AB	1.71212	4.71174	-5.49392	-2.35301	-5.2311	5.29125
MIR548Y	1.83687	4.73154	-5.66735	-2.40096	-5.192	5.20213
MIR518C_5P	-1.8603	1.09321	-2.16059	-1.26234	-1.52754	-1.07841
COUP_DR1_Q6	-1.7861	-1.93154	2.35013	1.03469	1.36911	-2.56794
MIR608	-1.80892	1.10609	1.87293	2.55348	-1.33668	-1.35998
MIR1224_3P	-1.89545	-1.11038	-2.29292	-1.7734	-1.70821	-1.57557
MIR12124	-1.76375	2.04838	-4.00586	-1.08755	-4.00635	3.21712
GCACCTT_MIR18A_MIR18B	-1.85637	3.39053	-2.91356	1.82862	-1.78002	2.79355
RFX1_02	1.89787	1.50881	1.59854	2.38494	3.27261	2.51455
GTAAGAT_MIR200A	-1.91242	1.66336	-2.7933	-1.65194	-2.31188	1.32477
MIR30C_2_3P	-1.74205	-1.04391	-1.67653	-1.34203	-0.904624	1.18563
TCATCTC_MIR143	-1.90863	1.84436	-3.36632	-0.980702	-1.39344	-1.36643
MIR8089	-1.8307	1.42946	-1.24649	2.06664	-1.79931	1.70532
MIR24_3P	1.82859	1.73124	-2.62432	1.6016	1.78372	1.4747
MIR195_3P	1.74142	2.34325	-3.5205	-1.63867	-2.628	2.99669
MIR9851_3P	1.85267	1.91996	-2.82256	-1.58091	-1.46115	1.7074
MIR4307	1.82171	4.27967	-4.03102	-1.81893	-4.16565	4.66672
MIR371A_5P	-1.81711	2.4639	-2.75792	-1.75308	-2.47423	2.98971
MIR326	-1.74606	-1.4057	-1.29335	0.981371	1.41139	-1.30769
ATF3_Q6	1.8114	-1.62147	-1.02597	-0.61359	1.76867	-1.51492
MIR875_5P	1.88267	1.85832	-2.19911	-0.907378	-1.23543	2.19959
NFY_Q6_01	-1.77208	-1.49966	-1.14353	-1.43592	-1.89271	-1.99556
MIR1250_3P	1.70873	3.98592	-5.47545	-2.18627	-4.49071	4.69757
AP2GAMMA_01	-1.7069	-2.09301	2.01027	1.67326	1.50203	-1.99911
MIR376A_3P_MIR376B_3P	1.86895	1.83829	-2.05602	-1.26122	-1.51534	2.92558
MIR4719	-1.7644	3.44778	-4.71823	-1.73041	-5.29369	4.69529
MIR548AZ_3P	-1.92128	3.78719	-5.16617	-2.46149	-4.7619	5.61808
MIR500A_5P	-1.76767	2.16821	-2.5765	-1.83639	-2.00924	2.46152
MIR216B_5P	1.83206	1.85579	-1.77261	-0.990832	-1.11737	2.40387
MIR509_5P	-1.88204	1.13757	-2.35769	-1.65384	-2.76926	1.19668
CETS1P54_01	-1.81455	-3.10582	-3.37931	-2.98901	-1.95216	-2.20488
MIR208A_5P	1.81575	2.49489	-3.80791	-1.11804	-2.20572	3.01701
MIR3657	-1.87767	0.637913	-1.27291	0.998434	-0.760433	1.22677
MIR3191_3P	1.89592	1.16522	0.799449	1.59959	1.67796	1.64952
MYC_Q2	-1.79137	-2.73124	-3.00365	-3.44447	-2.62576	-2.21067
MIR3192_5P	-1.82746	0.983568	-1.41349	-0.825949	1.10049	3.07298
MIR486_3P	-1.86901	1.15663	1.12889	2.02883	1.93913	1.3205
MYOD_01	-1.84931	-1.20337	-1.19489	0.944026	-1.14321	-2.03344
MIR3150B_3P	-1.8127	-1.11848	-1.76243	0.760928	-1.4636	1.93663
ZNF704_TARGET_GENES	-1.84279	-3.00689	-2.81743	-3.43262	1.36168	-1.60856
MIR12116	1.84071	2.03219	-2.36568	0.91254	-1.37548	1.62386
MIR6876_5P	-1.88452	-1.14038	-2.62507	0.991316	-2.12277	-1.07022
MIR548AN	-1.72764	2.91868	-5.34106	-2.86334	-4.32968	3.50357
MIR548AR_5P	1.74755	4.66734	-5.4942	-2.25261	-5.17226	5.15565
MIR6885_3P	-1.74526	2.64177	-3.70146	-1.73248	-3.09297	3.38873
MIR4799_5P	1.76874	3.95344	-4.35841	-3.44672	-5.47649	4.27132
MIR23A_3P_MIR23B_3P	1.7893	4.49225	-5.5201	-2.28085	-4.02084	5.42202
MIR6722_3P	-1.79574	-2.4066	1.22808	1.25112	1.50704	-2.05765
MIR361_3P	-1.71945	-1.39758	-2.02594	1.40585	1.00055	1.37043
MIR3942_3P	1.83767	4.05534	-3.41592	1.57582	-3.82805	4.04959
CDC5L_TARGET_GENES	-1.80373	-2.44193	1.44467	1.93488	2.05873	-2.26522
MIR548AQ_5P	1.83555	4.63333	-5.72467	-2.41312	-5.0596	5.30826
MIR1305	1.75669	4.1985	-5.42806	-2.66116	-4.81951	5.23551
MIR1299	-1.76835	2.64404	-3.64745	1.54703	-3.03725	3.01842
MIR8083	-1.83794	0.8571	-1.29909	0.960435	-1.15651	1.00841
MIR492	-1.83978	0.962082	-1.39527	-1.86054	-1.23203	-0.753821
MIR556_3P	-1.82498	1.94839	-1.74745	-1.29448	-2.27697	1.57166
MIR6134	-1.82603	-1.67091	-2.03231	-1.52554	-1.28745	-1.55577
MIR544A	1.8061	1.88799	-3.34124	-1.52727	-2.39333	2.23824
MIR135A_5P	-1.81303	3.35999	-4.46753	-2.42438	-3.71186	3.32602
MIR3074_3P	1.85232	2.82026	-1.19501	-0.939541	-1.96479	2.19927
MIR3689D	-1.83153	-0.960526	-1.00896	0.801584	1.36078	-1.06964
MIR6715A_3P	1.82056	2.28012	-3.36539	-1.64102	-2.3268	3.9542
MIR299_5P	-1.86901	1.35161	-3.11642	-1.98002	-1.83688	1.66605
MIR3688_3P	-1.7638	3.34392	-3.55342	-2.17935	-3.53418	2.27903
MIR3189_5P	-1.84899	-1.33685	-2.05944	-1.84741	-1.76338	1.2984
MIR5582_5P	-1.71986	2.58684	-4.7787	-1.89589	-4.38055	3.23587
MIR330_5P	-1.95869	-0.904094	-1.7611	1.28092	1.21141	1.53807
MIR518A_5P_MIR527	1.82172	3.2982	-3.13456	1.49234	-2.41278	2.86601
TCTATGA_MIR376A_MIR376B	1.7771	2.28496	-1.52482	1.27651	-1.2091	2.61504
MIR548AW	1.77442	4.13181	-6.4561	-2.62938	-4.20626	5.02287
MIR302C_5P	-1.91051	3.89247	-5.2934	-2.89285	-6.46497	5.40304
MIR6829_5P	-1.7715	1.17554	-1.38493	-1.23912	1.26594	-0.973554
MIR501_5P	1.83575	1.38131	-1.68071	-1.15912	-1.62234	2.64825
PBXIP1_TARGET_GENES	-1.75619	0.70614	1.36267	1.4305	-0.854014	-1.66009
P53_02	-1.72823	1.31161	-1.56238	1.93837	-0.861805	-1.82796
HNF4_01	-1.85804	-1.0671	-0.987637	1.28902	1.60403	-1.71219
MIR548I	1.73959	4.70585	-5.52512	-2.34881	-5.18427	5.28976
MIR6516_5P	1.70648	2.91512	-2.77594	1.47059	-1.90902	3.03924
MIR196A_1_3P	-1.72961	3.02481	-4.23468	-1.64273	-3.70981	3.54186
MIR6837_5P	-1.71297	-1.33104	0.671923	2.08172	1.3643	-1.46096
CTCAAGA_MIR526B	-1.77144	1.47596	-1.59592	-1.19798	-1.83313	-0.709599
MIR646	-1.74443	-2.39147	-5.0849	-2.88147	-2.83454	2.46208
MIR6845_5P	-1.81349	-0.889133	0.615122	0.576197	0.993053	-1.5955
CHOP_01	-1.754	2.12769	-2.42542	0.957521	-1.90949	2.10613
LMO2COM_01	-1.82253	1.04777	1.50925	1.54554	-1.27087	1.80917
MIR6737_3P	-1.75377	2.28076	-1.90986	1.72991	-1.65926	3.26469
MAZ_Q6	-1.855	-1.39924	-1.41241	1.65578	1.2552	-1.35504
MIR135B_5P	-1.83666	3.31922	-4.45696	-2.3842	-3.73457	3.2776
MIR553	-1.83123	-1.13553	0.806466	0.96473	-1.06382	-0.791828
MIR4708_3P	-1.78003	2.063	-2.11758	-1.07441	-1.41311	2.27251
MIR96_5P	-1.72252	2.22354	-3.01254	1.37375	-3.20671	3.31625
MIR4514	-1.7697	-1.58483	-1.59092	-0.928275	-1.15206	1.44227
MIR6500_3P	1.75804	1.17311	-2.83435	-0.764738	-2.24713	2.29133
ZNF582_TARGET_GENES	-1.79303	-1.91443	1.07214	-1.78361	-1.21145	-1.5003
MIR515_5P	-1.78215	1.76913	-2.89266	-1.67019	-2.57003	1.81284
MIR4645_5P	-1.81163	1.28825	-0.829676	-1.32475	-1.29961	1.62982
MIR641	-1.81338	2.18249	-5.54122	-2.23929	-3.28317	2.79912
HIF1_Q3	1.791	-1.55425	-2.436	-2.50877	-1.30702	-1.75018
MIR4651	-1.72405	-1.15425	2.26369	2.76776	-1.45006	-1.39492
GTCAGGA_MIR378	-1.77775	1.17157	-2.23204	-0.951969	-1.57365	1.22141
MIR3692_3P	1.72626	3.41023	-3.12304	-1.81362	-3.12125	4.84746
MIR145_5P	1.83648	3.4635	-3.56407	1.52792	-3.31849	3.63245
MIR4763_5P	-1.79303	-0.876577	-1.03284	-0.96174	0.946431	-1.51099
MIR4493	-1.74602	1.16233	-1.42516	1.09662	1.16954	-1.21975
MIR6869_5P	1.81038	0.571296	-0.965781	-0.586681	-0.999203	0.899347
MIR6810_5P	-1.77553	1.35167	-1.01218	0.843544	1.07077	1.10566
MIR1_3P	-1.8079	2.85114	-5.18795	-2.72658	-3.54014	2.28403
CACTGCC_MIR34A_MIR34C_MIR449	-1.78477	1.40313	-2.454	-1.37126	1.58133	2.53637
MIR6809_5P	-1.79722	-1.51052	-2.24601	1.08903	-1.49836	1.04765
ZFP3_TARGET_GENES	1.72283	-2.11245	1.66086	2.0375	1.95129	-2.1094
TGGAAA_NFAT_Q4_01	-1.76525	3.23058	-3.724	2.87981	-2.96063	3.39228
AP1_Q6_01	-1.76279	-1.35037	-2.06399	-1.21953	1.38257	-1.04151
CCAATNNSNNNGCG_UNKNOWN	-1.86063	-1.12709	-1.41384	-1.97916	-1.63349	-1.99249
MIR4761_5P	-1.78216	1.37047	-1.72278	0.757196	-0.934217	-1.182
MIR1266_5P	-1.6981	-0.655256	-1.62279	-1.3248	-1.66448	-1.19764
TCOF1_TARGET_GENES	-1.78166	-1.48437	-1.24712	-2.08366	-1.32107	-1.28571
MIR410_3P	1.76657	3.41122	-5.22982	-1.63036	-3.80984	4.14686
MIR3188	-1.79295	-1.41436	0.795888	-2.05192	-1.79333	-1.24878
ZSCAN5B_TARGET_GENES	1.78173	-1.66865	1.56458	-1.45972	1.1931	-1.13801
CTGAGCC_MIR24	1.74317	-1.69018	1.46991	-1.25945	2.16317	1.98356
MIR892C_3P	1.73986	2.91907	-3.09923	2.67647	-2.02677	4.39383
MIR301A_5P	1.74358	1.19905	-1.06673	1.36642	-1.48233	1.17951
MIR301B_5P	1.74358	1.19905	-1.06673	1.36642	-1.48233	1.17951
TSHZ1_TARGET_GENES	-1.81458	-1.83046	-1.44184	-1.65811	1.35625	-2.68688
MIR10393_3P	-1.78781	1.7096	-1.60401	0.979257	-2.29019	1.35656
HSF_Q6	-1.75418	-1.36622	-1.3357	-0.893244	1.04181	1.08769
MIR1265	1.78124	0.992921	-2.12315	-1.30448	-2.12582	1.53166
MIR7113_5P	-1.83855	0.860746	0.778997	1.01198	-1.17496	-1.50124
MIR597_3P	-1.72289	1.45769	-1.81185	-1.12652	-1.11086	1.16967
MIR1262	1.80268	1.38629	0.725342	0.651725	0.566105	2.03551
MEF2_02	-1.81502	1.27453	1.87974	1.54988	1.78702	-1.88594
MIR605_3P	-1.76148	2.4635	-2.53236	1.21732	-2.24166	2.60749
MIR6757_3P	1.75095	1.83884	-2.82034	-0.939247	-2.17405	1.98529
PHB2_TARGET_GENES	1.70057	-2.0016	-0.918088	1.51805	-1.3605	-1.99846
RFX1_01	1.69271	1.96201	1.45657	1.56199	3.09878	2.24951
MIR548AD_5P_MIR548AE_5P_MIR548AY_5P_MIR548B_5P_MIR548D_5P	1.74675	4.73189	-5.61749	-2.32547	-5.14495	5.27474
MIR548BB_5P	1.72357	4.73091	-5.6739	-2.33968	-5.20008	5.2829
ZMYND11_TARGET_GENES	-1.76588	-1.14961	1.02579	-1.53705	1.34217	-1.53038
MIR5195_3P	1.77858	3.3674	-3.40177	1.7243	-3.27744	3.56576
MIR1914_5P	1.69192	-1.12572	-1.20487	1.10897	-1.25021	1.30449
SIX4_TARGET_GENES	-1.82944	-0.756578	-1.40491	0.842044	-1.04045	-1.31067
MIR4713_5P	1.78154	-1.1873	-2.77096	1.10535	-1.83699	3.23759
MIR4668_3P	-1.73332	2.86194	-5.63092	-1.78025	-5.0117	4.6275
MIR5589_3P	-1.80167	1.02827	-2.59021	-1.42486	-1.77192	1.3515
MIR4306	-1.74185	1.63864	-1.87159	1.74136	-1.98182	2.63871
MIR302A_5P	1.77338	3.28805	-4.35384	-1.94034	-3.01172	2.70491
NMYC_01	-1.71508	-2.57209	-2.49869	-3.06706	-1.99379	1.68177
MIR519E_5P	-1.78203	1.80693	-2.85648	-1.63111	-2.58392	1.76711
ZNF37A_TARGET_GENES	-1.8198	1.53523	1.74241	1.73935	1.35696	-1.7516
MIR6775_3P	-1.73109	1.01768	1.46221	1.02449	1.32009	-1.73474
E2F_01	-1.75916	-1.90598	-1.88078	-2.94115	-2.01985	-1.3666
SMTTTTGT_UNKNOWN	-1.80999	2.39514	-2.40769	1.63993	-2.48784	2.64339
MIR16_2_3P	1.76289	2.38143	-3.48502	-1.59127	-2.58342	3.03857
ACTTTAT_MIR1425P	1.69102	2.36672	-3.8493	1.52278	-2.50733	4.05352
PPARA_02	-1.78758	-1.18319	-0.980262	1.52351	-1.10701	-0.848349
MIR186_5P	1.72085	5.4281	-7.05297	-1.93464	-6.14377	5.52398
MIR3135A	-1.79918	0.584833	-1.6	0.796767	-0.597204	-0.83432
MIR545_3P	1.69953	3.09797	-4.45076	-2.17058	-3.60756	2.78851
AACWWCAANK_UNKNOWN	1.73533	2.00722	-1.30653	-1.21343	-1.62311	1.89056
ACCAATC_MIR509	-1.75689	1.34082	-1.24649	1.85105	-1.67021	2.30365
AR_02	1.7667	1.561	-1.6805	1.9537	-0.921681	0.902539
ZNF623_TARGET_GENES	-1.69773	-1.65622	2.7276	1.20614	2.28516	-2.952
MIR3685	1.79248	2.61914	-3.24082	1.29158	-2.99497	2.98195
MIR6503_3P	1.73965	0.993926	-1.17008	-1.04116	0.952648	1.55941
MIR1271_5P	-1.66852	2.1979	-3.13664	1.26876	-2.79065	2.93963
YATTNATC_UNKNOWN	-1.704	1.53888	-1.73809	1.61988	-0.79772	1.79635
SRF_Q5_01	-1.73507	-1.32389	-2.71104	1.52901	1.57042	-2.19088
MIR5003_3P	-1.61974	2.15339	-4.09	-1.51804	-4.05645	3.47017
BACH2_01	-1.72069	-2.11691	-2.09023	1.35192	-1.36801	-2.00318
CTTTGA_LEF1_Q2	-1.7009	2.61495	-2.86059	2.15282	-1.65641	2.59323
MIR7_5P	-1.72944	1.77518	-3.40213	-1.69626	-2.6262	1.9843
MIR8057	-1.77822	1.30762	-2.58167	-1.44108	-2.84548	1.37373
MIR4433B_5P	-1.75674	-1.00024	-2.15133	-1.20066	-2.21279	0.760877
MIR4644	-1.76905	0.963259	-1.33094	1.41267	-1.8723	1.84726
MIR4475	-1.78595	0.967728	-2.23302	-0.774809	-1.20316	1.53935
MIR6895_3P	-1.79615	0.741932	-2.06554	-1.19882	-2.17595	1.81181
SP1_01	-1.66492	-1.66769	0.985224	1.37836	1.66069	1.59903
MIR585_5P	1.76956	2.65578	-3.06399	-1.09363	-1.63561	2.93116
MIR653_5P	1.74901	2.4634	-1.5936	-0.983669	-1.99145	2.29718
GTTRYCATRR_UNKNOWN	1.76446	0.68396	0.898439	1.88999	2.83109	2.10736
HOXD11_TARGET_GENES	-1.76432	1.89257	-1.85449	-1.92834	2.09382	-1.92934
MIR3617_5P	-1.71617	2.14059	-5.48568	-2.28081	-3.23512	2.84434
MIR7112_3P	1.75695	1.25966	-1.24802	-0.692699	-1.62273	2.39688
PTF1BETA_Q6	-1.6847	1.96327	-1.67779	1.42301	-2.01517	1.58887
MIR12133	-1.62244	2.13907	-3.02472	1.36246	-2.81914	2.96495
MIR8087	1.71122	1.5978	-2.8648	-0.981063	-2.49512	1.96907
DR1_Q3	-1.69855	-1.66305	2.19484	-1.07636	-1.38162	-2.39928
MIR625_5P	-1.70219	1.52269	-1.5367	1.16915	-1.06998	2.18362
MIR6887_3P	1.71465	1.98556	1.35478	2.9815	2.52045	-1.97171
ZNF512B_TARGET_GENES	1.70651	-1.47162	-1.58034	1.6678	-2.05312	2.26726
TATTATA_MIR374	-1.63642	2.01659	-4.01743	1.40369	-2.83544	3.91028
MIR3941	-1.65627	2.56023	-3.38013	-1.23767	-3.90207	3.97356
MIR7157_3P	-1.72252	2.33257	-1.87539	1.7721	-1.61603	3.29949
MIR4753_3P	-1.66149	3.25096	-4.46973	-2.43287	-3.69323	4.0577
P53_DECAMER_Q2	-1.66929	1.20724	-1.62692	1.64305	1.11254	1.42402
ZNF785_TARGET_GENES	1.694	-1.57821	1.57562	1.39687	1.19465	1.38123
CREB_02	1.72425	-2.19836	-2.83119	-2.63241	-1.62892	-1.84057
MIR10395_3P	1.71405	2.93143	-2.7517	-1.08274	-2.84711	2.48382
GGGACCA_MIR133A_MIR133B	-1.64827	1.97969	-1.90107	1.86088	-1.67425	1.80126
MIR11181_3P	-1.64701	-0.982107	0.827755	0.983043	-1.72002	-1.94751
MIR4518	-1.6968	-0.632179	-1.75949	-1.40449	-1.55596	-1.32273
MIR191_5P	-1.72096	0.984894	-1.63064	-1.63365	-1.53812	0.911335
TTGCWCAAY_CEBPB_02	-1.80107	0.966611	-1.08399	-1.3346	-1.03012	-1.38305
MIR7160_5P	-1.70603	-1.06618	-1.3923	1.64807	-1.2714	-1.17007
MIR4784	-1.77455	-1.0763	-1.68052	0.691149	-1.46047	1.79707
MIR510_3P	1.67533	2.762	-3.72732	-1.65821	-3.68924	4.14349
MIR6768_3P	-1.72418	1.91861	-2.62326	-1.53749	-3.03294	2.37843
GATA2_01	-1.68115	1.00921	0.747114	1.58013	-0.908177	2.13564
KCCGNSWTTT_UNKNOWN	-1.68413	-1.58494	-2.03041	-1.51582	-3.35911	2.17006
MIR6730_5P	-1.70687	1.35986	-2.46193	1.02127	-1.76529	1.39568
MIR3128	-1.72985	2.53361	-2.12003	0.938064	-1.173	1.57109
MIR6851_5P	-1.67185	-0.909072	0.676589	0.799057	1.41542	-1.09907
MIR20A_3P	-1.69124	1.68487	-3.91471	-1.91547	-3.84892	2.18952
ZSCAN18_TARGET_GENES	-1.79886	-1.95355	-1.44944	-1.97243	-1.79891	-1.20848
TERF1_TARGET_GENES	-1.65984	1.38728	-1.57696	1.29901	-2.5277	1.18469
MIR3133	-1.66811	5.0593	-6.18748	-2.47185	-5.57776	4.91808
MIR7106_3P	1.68994	-1.06226	1.69776	1.74453	1.39639	1.0147
MIR6856_3P	1.68664	1.76561	-0.88659	1.44169	-1.45472	1.72422
ACTACCT_MIR196A_MIR196B	1.65495	1.90727	-2.70554	1.63043	-1.94557	2.52751
ATTCTTT_MIR186	-1.69314	3.0804	-4.48226	-1.19873	-3.83466	3.31779
MIR8066	1.69415	3.06066	-3.27817	-1.88742	-3.11762	2.92351
MIR146A_3P	-1.71353	1.93557	-3.37152	-1.30862	-2.17987	2.73547
MIR221_3P	1.63426	2.94705	-2.29786	1.2748	-2.47474	3.46671
MIR3672	1.66227	1.56889	-1.1862	1.24232	-1.51886	1.85709
CAGGTA_AREB6_01	-1.68548	-1.91569	-1.85633	2.19547	-1.2699	1.69833
MIR1294	-1.76529	1.97023	-1.5264	-1.11654	-1.71043	1.93639
MIR345_3P	-1.68448	2.80378	-2.76519	1.0257	-2.7268	1.32731
TACTTGA_MIR26A_MIR26B	-1.67438	1.99942	-4.11949	-2.72877	-2.75473	3.17933
MIR3176	-1.66762	1.20395	-1.60933	-1.58017	-1.64764	2.0345
MIR1290	1.69465	2.5353	-2.97081	-1.39933	-2.70984	2.15762
MIR4528	1.73038	2.68026	-1.80537	-1.77233	-3.80931	2.0843
MIR1233_3P	1.65863	2.66811	-1.37333	2.0706	-1.64931	1.38087
STAT1_01	-1.7515	-2.04853	-1.26611	-0.83642	1.28146	-1.40462
MIR3654	1.66513	1.20094	-2.15446	-1.01727	-1.52769	1.48701
MIR498_3P	-1.66935	3.68885	-2.96176	-1.13408	-2.82995	2.5224
MIR4711_3P	-1.6248	1.14848	-1.49291	-1.0411	-1.34181	2.02474
ER_Q6	-1.64355	-1.77674	-1.7792	-1.14698	-1.2832	-1.05385
MIR561_5P	1.6645	1.94315	-2.53222	1.04865	-2.52028	2.30736
MIR2110	1.70328	-1.56519	-1.99537	-1.01409	-1.29723	1.45072
TGASTMAGC_NFE2_01	1.68072	-1.84004	-1.4223	1.70865	-1.47381	-1.81804
CACBINDINGPROTEIN_Q6	-1.6775	-1.57442	-1.39857	1.61742	2.06003	1.89365
MIR576_3P	1.66054	1.199	-1.06289	0.929261	-2.00824	1.70208
MIR4277	1.69037	1.76007	-2.38525	-1.54762	-2.48187	1.15479
GTGCCAT_MIR183	1.67778	1.96969	-2.81366	-1.54519	-2.73656	2.86969
MIR6867_5P	-1.69905	2.99425	-2.49795	2.70967	-2.13857	4.31815
LEF1_Q6	-1.65744	-1.1382	-1.18708	0.826884	1.0585	2.01038
MIR802	1.64465	2.27676	-3.20102	-1.18479	-1.81334	2.5899
MIR4680_3P	-1.65987	3.40433	-3.47705	-1.35886	-3.59753	4.19167
MIR5007_5P	-1.711	1.0716	-1.83297	-1.0511	-0.989039	0.720982
MIR767_3P	-1.69364	1.80415	-2.71773	-0.799179	-2.95537	1.68186
MIR4715_3P	1.67326	1.3671	-2.00109	1.10287	-1.54248	2.60269
MIR4671_3P	1.68368	3.19901	-3.28982	1.37822	-2.80945	3.44665
SNRNP70_TARGET_GENES	1.65494	-2.27102	2.34547	-3.25897	1.85561	-2.16025
MIR133A_3P_MIR133B	-1.65157	1.91854	-2.84739	-1.95893	-2.7577	-1.70837
TGCAAAC_MIR452	1.66398	1.96983	-1.34037	-0.702373	-1.12909	2.77243
MIR6736_5P	1.63548	1.18724	0.522848	0.695709	-0.632566	1.88889
MIR3138	-1.68609	1.66892	-1.82535	-1.39911	-1.89811	1.20893
MIR6796_3P	1.63691	3.10485	-1.0499	1.19992	1.06089	2.04346
MIR5699_5P	-1.66162	2.12801	-1.17868	-1.11379	-1.08271	2.04305
MIR619_5P	-1.70376	1.56387	-1.92198	1.23215	-1.68198	1.06259
MIR450A_2_3P	1.68091	1.50737	-1.56928	1.5254	-1.14524	0.713654
MIR345_5P	1.6551	0.918532	-1.07995	-0.808423	-1.41781	-0.769865
MIR4640_5P	-1.70532	-1.16599	1.19606	1.35139	1.88776	-2.4033
CREB3L2_TARGET_GENES	-1.69867	-2.14246	-2.69603	-2.68953	-1.52464	1.49075
MIR532_5P	-1.66141	3.2576	-2.83197	-2.07958	-2.59538	2.90984
MIR6793_5P	-1.67434	-1.25212	-0.848163	1.51265	-1.31304	1.08481
MIR8068	1.62304	2.99054	-2.34117	-1.03043	-3.00571	4.09825
GATA1_02	1.61419	2.28182	-0.791837	1.5283	-1.59872	1.78722
MIR6817_3P	-1.66982	1.38585	-1.70865	1.69865	-2.15101	-1.23978
TGGNNNNNNKCCAR_UNKNOWN	-1.6008	1.40841	1.54782	1.4257	-1.23361	1.63824
ATGTACA_MIR493	-1.61478	2.52268	-4.27431	-1.67799	-2.99806	3.23901
MIR6831_3P	1.5829	1.55815	-1.23183	0.959498	-1.2838	2.08304
MIR3160_3P	-1.67582	-1.01431	-2.02169	-1.20284	-1.38009	0.576077
MIR874_3P	-1.71417	1.64635	-1.90718	-0.787607	-1.40189	1.76766
MIR219B_3P	1.60039	-0.899833	-2.2139	0.748095	-1.36125	1.15667
MIR579_3P	1.5479	3.52951	-5.13006	-1.9761	-4.32846	3.33929
GGCNRNWCTTYS_UNKNOWN	1.67641	2.14266	-1.14896	1.82724	2.49616	1.17029
RORA2_01	-1.69299	-1.60601	-1.70204	1.06193	-1.05821	-2.0296
MIR125B_2_3P	1.635	-1.05268	-2.39287	-1.61126	-2.70115	3.06441
MIR224_5P	-1.73595	2.86735	-2.97731	-2.29266	-2.62488	2.67229
GGCAGTG_MIR3243P	-1.69246	-1.50662	-1.38687	-1.24858	-1.72634	1.76682
MIR5590_5P	1.6406	2.13675	-1.54235	0.857773	-1.80176	2.276
CAGGTCC_MIR492	-1.66639	-1.31446	-2.40551	-1.87675	-1.0828	1.03199
MIR874_5P	-1.66079	-1.42063	-1.0128	-1.23405	1.21142	-1.12397
MIR9986	-1.74068	1.87028	-1.50681	-1.07845	-1.7309	1.93478
MIR3125	-1.64951	2.33701	-3.53773	-1.90034	-3.0461	2.59808
MIR3609	-1.6448	3.17468	-4.42312	-1.4691	-3.22531	3.6082
MIR3671	1.69426	3.8797	-6.50594	-2.7326	-6.03298	5.1212
MIR135A_2_3P	1.66859	0.816342	-0.819743	0.864504	-1.85474	1.73273
TGTGTGA_MIR377	1.67142	-1.27771	-3.67094	1.28941	-2.44026	3.24225
MIR4327	-1.68949	1.37222	-2.18017	1.2729	-1.66708	3.13502
ZNF23_TARGET_GENES	-1.66037	-1.19166	1.49064	0.856499	1.18349	-1.52192
MIR6511A_5P	-1.68076	-1.08262	-2.46498	-1.6229	-2.67901	2.30257
YTTCCNNNGGAMR_UNKNOWN	-1.64924	-1.17666	-0.785009	-0.934714	-0.868692	-1.11832
E47_02	-1.60253	1.19573	-1.64245	1.2518	-1.32017	1.71124
NFY_01	-1.60021	2.31624	-2.08886	-1.13851	-1.88097	1.34676
MIR4676_3P	1.65871	3.00242	-3.18118	2.59206	-2.02677	4.39383
MTF1_Q4	-1.61347	-1.95607	-2.32034	-1.38503	-2.39088	-1.72534
MIR30C_1_3P	-1.66635	-0.964024	-1.49987	-1.25783	-1.03271	1.00019
PAX6_01	1.64138	-0.53679	0.741052	1.19913	-0.88682	2.00194
MIR744_3P	1.58236	1.59269	-1.43813	1.09943	-0.922308	1.49699
MIR4652_5P	-1.6856	1.19019	1.34915	1.4814	-0.795035	1.01069
GCAAGGA_MIR502	1.65765	-1.03287	-0.961114	-1.42894	1.28568	-0.905201
MIR6512_5P	1.67266	2.60052	-3.53579	-1.52755	-2.90276	3.26207
MIR3189_3P	-1.60302	-1.10362	-2.51399	1.16444	-1.21108	1.08798
TGTATGA_MIR4853P	-1.72295	2.1387	-2.82087	-1.89046	-1.96475	3.01209
MIR4267	-1.61735	-1.00903	-2.26345	1.38519	-2.09363	-1.37272
MIR490_3P	-1.64709	-0.850036	-2.50415	-1.26758	-2.41875	-0.94113
WHN_B	1.66609	-2.22001	-2.63389	-1.27575	-1.84466	1.57323
MIR4661_3P	-1.66987	1.15521	-1.74163	-1.02514	-1.00434	-0.95676
MIR892A	-1.65764	2.2421	-1.7018	-1.12588	-1.99224	2.72058
MIR151A_3P	1.62919	-0.843606	-1.15043	-0.984554	-1.29019	0.99313
HNF1_C	-1.60175	1.59165	-2.06909	2.02647	-0.842847	1.23676
MIR3149	1.6161	1.77066	-1.67964	1.21232	-1.08495	3.13445
AAGCCAT_MIR135A_MIR135B	1.64847	-1.60171	-3.34798	-1.66295	-3.88062	2.57403
HIVEP1_TARGET_GENES	1.59171	1.80068	-1.78752	-2.08125	1.57774	1.72749
SRSF9_TARGET_GENES	1.58057	1.94311	0.861337	1.225	-1.09722	1.35543
MIR4435	-1.65374	0.7269	-1.41313	1.03209	-0.773655	2.03748
MIR656_3P	-1.57734	3.81387	-4.83401	1.85492	-3.94601	4.07221
MIR4758_3P	-1.68359	-0.906341	-0.708757	0.81779	0.998948	-0.950276
ZNF404_TARGET_GENES	-1.61053	-1.29723	1.0467	-1.15394	-0.886902	-1.53328
MIR4506	1.5983	0.737922	-1.15256	-1.01509	-1.58106	-0.738384
ATGTTTC_MIR494	-1.70319	1.64853	-2.45485	-1.32868	-2.20508	3.25285
MIR6778_3P	-1.64507	1.5805	-1.80956	1.53213	-1.56486	1.78581
MIR3680_3P	-1.67251	4.35997	-4.34439	-1.70138	-4.82998	4.15498
MIR615_5P	1.60751	-0.680442	-1.59797	1.10578	-0.92963	-1.40649
MIR6795_5P	-1.66546	-0.991788	-1.40815	-1.2739	-1.22949	-1.0159
MIR6887_5P	-1.66546	-0.991788	-1.30678	-1.2739	-1.22949	-1.08543
NR1H4_TARGET_GENES	-1.59965	1.45913	4.43022	3.57143	1.7684	-2.30055
GGCCAGT_MIR193A_MIR193B	1.64695	1.01334	-1.90716	1.18736	-1.78896	2.24438
MIR4727_3P	1.5921	2.69757	-1.47014	1.03482	-1.6042	1.07745
CDC5_01	-1.60247	2.12885	-1.62192	1.54472	-1.47031	1.00776
ICSBP_Q6	-1.58402	2.2774	-1.93521	2.00851	-1.75601	1.8261
MIR5000_3P	1.61725	1.51951	-0.952169	2.09464	-0.696242	2.47254
MIR503_5P	1.62892	-1.3881	-2.22323	-1.6027	1.18257	2.4115
AAGCACT_MIR520F	1.62096	2.29972	-3.40124	2.29461	-2.82583	3.5168
MIR1208	1.62093	1.89603	-3.19338	-1.33515	-1.40063	2.05749
MIR7844_5P	1.62874	2.16646	-3.49049	-1.14307	-2.2736	3.10829
MIR6878_3P	-1.6405	-1.26758	-2.18389	-0.995366	-1.52077	-1.3362
MIR4481	-1.6688	-1.04482	-1.0518	1.20655	1.06941	1.3928
NFKB_Q6_01	-1.61996	1.47603	-1.74384	1.86545	-1.15225	-1.62237
MIR155_3P	-1.61609	1.7472	-1.8308	-1.09146	-1.97663	2.41875
PTPRA_TARGET_GENES	-1.60855	-1.71966	0.978448	-1.42888	-1.24818	-1.03272
ACATATC_MIR190	-1.63842	1.24059	-2.6257	-1.36562	-1.71187	1.96057
MIR4653_5P	1.54211	1.24001	-1.58921	1.00467	-0.982725	1.06799
EGR1_01	1.61867	-2.77019	-2.26843	-1.34139	1.79423	-1.93054
ZNF586_TARGET_GENES	-1.65282	-1.06715	-1.35976	0.890263	-1.02761	1.08272
ZNF157_TARGET_GENES	-1.59073	-0.872402	1.69257	1.66729	-1.27488	1.16143
MIR1_5P	-1.66305	1.43403	-3.09092	-1.42652	-1.83211	-0.862001
MIR185_5P	-1.58213	1.05316	-1.30244	1.35139	-1.90374	1.86123
MIR942_5P	-1.57378	1.94492	-3.20038	-1.13666	-1.99411	1.89479
MIR222_3P	1.57399	2.95019	-2.15721	1.30622	-2.43419	3.48138
MIR589_5P	-1.62828	1.26684	-0.985923	-1.10903	-1.26354	1.04303
MIR6819_3P	-1.69534	1.92751	-2.04816	1.36861	0.930525	1.51949
MIR6729_3P	-1.6572	1.46807	-1.3154	-1.13671	-1.0961	0.879341
MIR548S	1.55149	1.98589	-2.79984	1.88081	-1.85435	2.38727
TATA_01	1.63718	1.35633	1.7663	-1.73255	1.71357	1.09783
MIR4720_3P	1.57884	2.37377	-1.78982	1.46497	-1.48516	2.66652
MIR4756_3P	1.58501	2.31574	-2.57523	-1.57125	-2.03371	2.15533
MAPK3_TARGET_GENES	-1.58357	-1.70745	-1.12771	-2.54108	2.70979	-1.68227
MIR6895_5P	1.59318	1.07057	0.884732	-1.08862	-0.916964	1.08346
AAAGGGA_MIR204_MIR211	-1.58972	2.30677	-3.38721	-1.93824	-2.45096	2.73062
TGCCAAR_NF1_Q6	-1.5432	1.66127	-2.06267	2.16531	-1.27937	1.67072
MIR1282	-1.59523	1.1425	-1.45038	1.21654	1.5361	-1.18204
MIR7107_3P	1.63913	1.68356	0.730083	1.81954	-1.135	1.51401
MIR140_5P	1.58206	2.4318	-2.27868	1.13542	-1.92197	1.64986
MIR4420	1.6421	3.02846	-3.59658	-1.94021	-3.47682	3.37055
MIR654_3P	-1.60676	1.63569	-2.4745	-1.0293	-1.8542	1.14683
MIR4317	1.60876	1.14824	-2.00124	-0.765547	0.713748	1.53545
MIR3140_3P	1.66145	2.94561	-3.81112	1.10984	-2.60449	2.78671
MIR6501_3P	-1.63256	1.60915	-1.4188	-1.97892	-2.427	1.71617
CREB_Q4	-1.61637	-2.76684	-1.88865	-2.21052	2.15826	-2.47032
AGGCACT_MIR5153P	-1.64222	1.3043	-2.70755	-1.37738	-1.85194	1.90562
ARHGAP35_TARGET_GENES	-1.65373	-1.95057	-2.00065	-2.78949	-1.70932	-1.2924
MIR1273H_5P	-1.55718	0.902731	-1.60684	-1.24431	-1.50595	0.991787
MIR139_5P	1.5992	1.39489	-3.17391	1.20041	-2.57896	3.08612
MIR5584_3P	1.58751	2.72049	-2.30047	-1.33837	-2.32368	2.37062
MIR4496	-1.56567	2.00534	-3.07891	1.01835	-1.88136	2.18126
MIR6778_5P	-1.58663	-0.942769	-2.64686	-0.667823	-1.00497	-1.39571
MIR452_5P	1.6417	3.0145	-3.09371	2.68546	-2.1366	4.57549
MIR3921	1.52222	1.1354	-1.67296	0.99916	-0.965933	1.04611
USF_C	-1.54858	-3.11791	-2.63243	-3.38955	-2.59596	-1.70134
MIR6779_5P	-1.56874	-0.609737	-1.76172	-1.12209	-1.53592	1.00724
MIR4667_3P	-1.63037	-1.63388	-1.87279	-1.14519	-0.950874	-1.22281
CREB_Q2	1.59087	-2.24894	-1.74397	-1.80198	2.09831	-1.89273
MIR4682	1.53122	1.19634	-2.63353	-1.03725	-2.14001	1.7512
TGACCTTG_SF1_Q6	-1.58268	-1.80718	-1.09863	-1.10874	-1.14639	-1.68551
MIR4691_5P	-1.6193	2.27419	-1.67762	-0.892356	-1.7932	1.09424
MIR6788_5P	-1.61571	-0.900552	-1.50663	-1.31486	-0.964178	1.01412
MIR337_3P	1.63874	3.09966	-3.10852	1.21971	-3.38304	4.09753
MIR378G	1.59488	1.52999	-2.10605	0.756336	1.57398	1.22603
MIR6515_5P	-1.62774	-0.945689	-1.55058	1.20266	1.11857	0.869397
MIR3674	1.57831	2.31389	-2.31694	-1.25717	-2.68407	2.88758
MIR5583_5P	1.55025	2.84777	-2.16901	-1.0324	-1.22758	2.41458
MIR504_3P	-1.63077	1.66836	-1.41233	-1.94525	-1.18859	2.55661
MIR3120_5P	-1.57868	1.1192	-1.66576	2.19385	-1.70918	1.67713
EVI1_04	-1.58416	1.53721	-0.980297	-0.695842	-1.56741	1.06958
MIR4284	-1.592	-1.21363	-2.99435	-1.33974	-1.00364	-1.08475
MIR3918	-1.58166	-1.52806	-1.54048	0.618428	-1.34341	-1.28031
MIR450A_1_3P	-1.54238	1.3177	-2.48866	-2.35609	-3.0738	2.00988
FOXQ1_TARGET_GENES	-1.62443	-2.45351	-0.877087	-2.50154	1.5717	-1.1874
ACCATTT_MIR522	-1.66224	1.86778	-3.64587	-2.49836	-3.02271	2.53736
YCATTAA_UNKNOWN	-1.51449	1.90066	-2.12086	1.38854	-2.32395	1.83697
MIR4716_5P	1.60307	2.10933	-1.79572	1.71505	-1.56832	2.50309
IRF7_01	-1.53822	2.68938	-1.30448	1.70538	-1.40014	1.99366
MIR4436A	1.62999	1.89827	-0.903562	2.06165	0.899914	2.3377
WWTAAGGC_UNKNOWN	-1.64506	-1.24969	-1.28164	-1.46901	0.691091	-1.70387
MIR653_3P	1.55821	2.31661	-2.9104	-0.979306	-1.50178	2.16952
MIR548M	-1.61592	1.91214	-3.42115	-1.69271	-3.08142	2.53816
MIR448	-1.55175	2.62945	-4.85341	-1.33855	-3.96659	3.13356
MIR4700_5P	-1.55191	1.5	-1.50952	1.98482	-1.98418	1.43632
ZNF169_TARGET_GENES	-1.60569	-1.16775	-1.1637	-1.31956	-1.53059	1.20442
CAGNYGKNAAA_UNKNOWN	-1.59716	1.46247	-0.9212	1.24816	-0.717836	2.06821
RUVBL2_TARGET_GENES	-1.6053	-1.37837	-0.911543	-2.28505	1.03331	-1.71534
MIR4289	1.58511	1.42692	-1.84682	0.77778	-2.0081	1.35062
MIR5682	-1.59325	3.80611	-2.5328	1.46995	-2.48693	2.34534
MIR6750_3P	1.59731	1.70582	-2.23854	-0.980302	-0.793556	2.43318
MIR5009_3P	1.55372	1.96972	-2.24859	1.08203	-1.98583	2.5672
MIR4750_3P	1.58149	0.963498	0.768732	0.721829	-1.41333	0.87693
MIR1324	-1.58359	-1.37046	-1.50458	-1.31412	1.24935	1.65901
MIR935	-1.61895	1.37802	-2.02679	-0.924063	-1.92263	2.69637
MIR2115_3P	-1.54622	2.1735	-2.62093	-2.01799	-3.20033	2.14313
MIR3922_3P	-1.60294	1.19217	-1.1616	-1.1776	-1.74562	2.15291
MIR33A_3P	1.55	4.00513	-4.80648	-2.14881	-4.97079	4.09921
WGTTNNNNNAAA_UNKNOWN	-1.51606	2.33507	-2.64643	-1.17582	-1.6648	1.94667
MIR873_5P	-1.60293	1.48157	-1.88179	-1.20013	-1.60865	1.68204
STAT1_03	-1.53314	-1.9309	-0.930253	-1.59563	-1.43015	-1.6131
MIR1322	-1.58869	1.52547	-0.897881	1.06827	-2.07407	1.77878
MIR4303	1.62483	2.55356	-3.23394	1.89953	-1.59743	1.5266
MIR513A_5P	1.54271	3.52656	-3.51378	1.87618	-2.37309	4.32247
MIR4423_5P	1.60061	1.14977	-1.39726	1.40233	-0.970394	1.74544
MIF1_01	1.52124	2.16507	1.61214	1.81537	2.95509	2.6184
MIR5197_5P	-1.54981	3.07499	-3.21543	-1.17185	-2.43423	2.41079
MIR6715B_3P	1.55052	1.82645	-3.44175	-1.93664	-2.56388	2.46327
ZF5_B	-1.55055	-2.06294	-1.95403	-0.860699	-1.63551	-1.47096
MIR499A_5P	1.53058	2.56035	-3.41226	-1.60028	-2.64153	2.33786
MIR4635	-1.62854	1.62786	-1.93777	-2.09	-2.62081	2.08173
MIR6792_3P	-1.57385	2.25507	-1.87475	0.866305	-1.76905	1.17574
AP1_Q4_01	1.59342	-1.32974	-1.79	1.84155	1.75919	-1.57422
CTACTGT_MIR199A	-1.56579	2.0474	-2.78628	2.05066	-3.02017	2.56775
MIR6802_3P	-1.60825	-1.09372	-1.99001	-0.861403	-1.51203	-1.89938
MIR6871_5P	-1.59513	2.61399	0.771549	1.6401	-1.28037	2.2942
MIR218_5P	1.54904	2.52275	-4.38454	-1.65783	-3.18039	3.86254
MIR3679_3P	-1.62082	1.4202	-2.62311	-1.53774	-2.20467	2.49988
MIR6794_5P	-1.55762	1.0139	-1.27609	1.21796	-1.06089	1.82895
MIR578	1.54183	2.47028	-2.26139	0.86816	-2.11062	2.92074
CCANNAGRKGGC_UNKNOWN	1.53879	-1.41957	-0.785256	2.24785	1.0209	1.06633
SMAD4_Q6	-1.5516	1.2702	0.758032	1.17094	1.13978	1.46184
TERT_TARGET_GENES	-1.55045	-1.90959	1.04658	-1.98424	1.75555	-1.33128
MYB_Q5_01	-1.56808	1.0378	-2.3123	-0.700839	1.30596	-1.30822
MIR10524_5P	1.57779	2.10442	-1.88197	1.11291	-1.37753	1.14626
TCTGGAC_MIR198	1.54167	-1.71662	-2.18447	0.920886	-1.2209	-0.870913
MIR6508_5P	1.54825	2.92047	-3.30088	-1.46366	-2.84919	3.98811
MIR9900	-1.57901	-1.03799	-0.742526	-1.06926	-1.87158	-0.736201
MIR711	-1.57123	1.73993	-1.21506	-1.08303	-1.26313	0.833835
RAX2_TARGET_GENES	-1.57924	-1.76726	-0.997271	-2.48439	0.931127	-2.17369
RNTCANNRNNYNATTW_UNKNOWN	-1.57965	-0.602971	-1.10173	-1.31842	0.663522	-0.767304
MIR5683	-1.53854	2.79877	-2.65761	1.43134	-2.74133	3.00184
AFP1_Q6	-1.52472	1.6555	-2.27004	1.21428	-2.63741	1.20984
MIR548Q	1.58038	-0.907903	-0.862944	-0.761761	0.939844	1.76852
MIR135B_3P	1.56823	0.696572	-0.868392	0.818264	-1.9663	1.64201
MIR6791_5P	-1.608	1.94758	1.32293	2.73947	1.905	1.75882
CACCAGC_MIR138	-1.56768	-2.29048	-2.27895	-1.1543	-1.30503	1.79116
MIR1269A_MIR1269B	1.56647	2.40297	-1.32196	1.75383	-1.66747	2.32054
FOXD3_TARGET_GENES	-1.58859	1.49777	-0.964224	-0.864259	1.82885	-0.894645
MIR4726_3P	-1.54854	-0.455584	-1.32568	-0.994647	1.0771	-0.803378
MIR4263	-1.53364	3.24508	-3.58982	-1.63153	-3.69265	3.88964
MIR211_3P	-1.55475	-1.15172	-1.67865	-1.23215	-1.89587	-1.18289
MIR4326	-1.54882	1.25632	-1.15012	1.52374	-1.60079	1.58118
MIR548AI_MIR570_5P	-1.59899	1.99279	-3.25231	-2.34618	-3.05215	2.77893
E2A_Q2	-1.53524	-1.09728	2.29921	1.96412	-2.13856	-1.6175
MIR6877_3P	-1.58834	1.80771	-1.93532	1.29873	1.01881	1.40543
GCAAGAC_MIR431	1.53851	1.64453	0.902922	1.79326	1.39721	1.5866
TCTCTCC_MIR185	-1.60068	1.58422	0.956615	1.59846	-1.99836	-1.48658
MIR3161	1.56656	2.57654	-2.71402	-0.770927	-1.66095	1.49363
MIR152_5P	-1.56938	1.42877	-1.58973	-1.83351	-1.94116	1.17787
RRCCGTTA_UNKNOWN	-1.56586	-1.26073	-2.32377	-2.41511	-1.78793	-1.0219
ZNF512_TARGET_GENES	-1.51172	-1.45617	-1.79498	-2.058	-2.24952	-1.41376
MIR6131	-1.59624	1.3412	-2.1687	-2.09505	-2.39454	1.74291
TBPL1_TARGET_GENES	-1.55025	-0.879804	-0.908514	0.969819	-1.27405	1.10561
AGCATTA_MIR155	1.50372	2.43754	-2.92749	1.3671	-1.57539	2.86539
MIR887_5P	-1.56083	0.812395	0.747679	0.878363	-2.0107	1.89531
MIR548BA	-1.58546	2.15458	-3.16969	-2.22881	-2.86659	2.787
ZNF595_TARGET_GENES	-1.55629	-1.73314	-1.25433	-2.90516	-2.13448	-2.05403
MIR3175	-1.55956	1.20241	1.22317	-0.931155	0.895397	1.62852
MIR4520_3P	-1.54955	1.03953	-1.86665	-0.731524	-1.62469	1.5178
MIR6733_5P	-1.55943	-1.06168	-2.65237	-1.27422	-1.47661	2.33558
MIR7151_3P	-1.56346	2.54613	-2.50717	-2.11849	-3.16168	2.5426
MIR4633_3P_MIR6500_5P	-1.57014	1.56431	-0.773242	0.856811	1.22824	1.00236
MIR8076	1.49386	1.98107	-1.8278	-1.26763	-2.36392	1.90875
MIR205_5P	-1.55813	2.50455	-4.11205	-2.05993	-3.27126	2.50296
AREB6_04	-1.54183	1.22819	-1.54969	1.57707	-1.75286	1.34167
MIR3201	-1.53633	1.78953	-1.81976	-0.801182	-0.768731	1.89642
MIR6828_5P	-1.59297	1.74015	-2.71507	-0.998822	-1.80577	2.00328
NCX_01	-1.56119	1.1237	-1.05886	-0.587991	-1.46355	1.61715
MYCMAX_02	-1.53111	-1.81458	-2.25682	-2.41097	-1.88679	2.17948
MIR1205	-1.55557	1.2006	-1.54991	1.59722	-2.05388	2.20134
AP1_Q2	-1.55018	-1.95402	-1.8506	1.28439	1.37476	-1.12353
MIR5693	-1.5645	0.816265	-1.63681	1.34959	-1.62199	1.8309
MIR3675_5P	-1.58882	-1.09894	-0.910986	-1.69532	-1.16532	0.683354
MIR329_5P	1.47289	1.21561	-2.88939	-1.57759	-1.86076	2.07141
MIR4755_5P	-1.49647	2.52172	-4.615	-2.48302	-3.33452	3.67179
MIR181B_2_3P_MIR181B_3P	1.56183	2.89878	-3.7236	-1.93858	-3.62569	3.30456
AREB6_01	-1.51075	1.68103	-1.18139	1.78219	-1.47419	-1.42106
AP1_Q4	-1.5273	-1.89301	-1.8899	-1.38821	1.60178	-1.57199
MIR605_5P	-1.58071	1.07424	-3.51988	-1.82379	-2.79754	2.66052
MIR7155_5P	-1.58461	-0.96686	0.7499	-1.03826	1.83856	1.18811
MIR6733_3P	1.51761	2.36416	-1.98854	0.905312	-1.1069	1.75562
MIR8061	1.51723	3.06276	-3.1319	-0.983794	-1.40089	2.40256
MIR4489	-1.55388	-0.883043	-1.44649	-1.18159	-1.23909	-0.839947
MIR568	-1.49748	2.40612	-2.80156	-1.44647	-3.73312	2.74859
MIR580_5P	1.51169	3.74767	-3.76202	1.22212	-2.98704	2.67753
MIR8067	-1.50378	2.97184	-3.50514	-1.44342	-3.2148	4.14823
MIR548AV_5P_MIR548K	1.51602	3.70665	-4.38476	-1.63046	-3.715	4.093
MIR6739_5P	-1.50217	1.10791	-2.88253	-1.42542	-1.40325	2.43606
SQSTM1_TARGET_GENES	-1.56584	-0.949095	1.98268	-1.57328	1.36617	-1.61373
AACTGGA_MIR145	1.53673	-2.02213	-2.85861	1.32283	-3.20754	2.63399
MIR4757_5P	-1.53566	-0.829852	-1.50866	-1.16601	-0.876999	-1.77008
HEY2_TARGET_GENES	1.50903	-1.41519	1.03573	-1.26604	-1.24808	-0.854734
NFKB_C	-1.48667	1.63811	-1.74085	1.65667	-1.57158	-1.4181
MIR205_3P	1.50227	4.24298	-4.83195	-1.68919	-3.68509	3.74878
MIR7113_3P	1.52164	0.932302	-1.38026	1.06084	1.15096	1.23092
MIR4700_3P	1.53381	2.15526	-1.62758	1.01195	-1.26468	1.68274
MIR4762_5P	1.46658	2.65714	-2.97879	-1.21756	-1.88912	2.64561
NFAT_Q6	-1.50633	1.59098	-1.69434	2.23693	-1.7443	1.61784
RACTNNRTTTNC_UNKNOWN	-1.54051	-1.74357	1.05394	1.62717	1.52171	-2.00602
GGAANCGGAANY_UNKNOWN	-1.53763	-3.88711	-1.38545	-2.56031	2.014	-2.19583
MIR6848_3P	-1.51325	1.20776	-1.62965	-1.3073	-1.24024	1.6417
MIR7847_3P	-1.50831	-1.33217	-1.41013	0.951644	-1.11674	-1.0007
MIR370_3P	-1.5376	1.78476	-1.48837	1.19209	-1.16134	1.1913
MIR642A_5P	1.49524	1.88979	-2.24634	-1.2898	-1.22101	0.992896
MIR3975	1.50824	0.790512	-1.84335	0.661728	-1.34856	1.48268
MIR2467_3P	-1.57473	1.07931	-0.910735	1.34781	0.750421	-1.4736
MIR3152_3P	1.52756	2.12647	-1.5469	0.7317	-1.15686	2.12925
MIR8064	1.52973	2.29596	-2.45101	-0.986178	-1.20054	3.17195
MIR6830_5P	1.53538	-0.927691	-1.91631	-1.18077	-2.51507	1.43397
TAGAACC_MIR182	-1.52371	1.55487	-1.80382	-1.27265	-2.62654	-0.928524
MIR670_5P	-1.49125	2.3288	-3.266	-1.34643	-2.14879	2.42369
CTTTGCA_MIR527	-1.50535	2.76406	-3.22993	2.31781	-2.28271	3.08127
MIR3160_5P	-1.50484	2.78566	-2.72277	1.6087	-3.25497	3.42566
MIR488_3P	-1.48717	1.58653	-3.00471	-0.91592	-1.56312	1.78975
MIR4709_5P	-1.54598	1.53476	-2.80409	1.10917	-1.92396	1.49455
AGGAGTG_MIR483	-1.5172	-1.75265	-1.75625	-0.856007	-1.74258	1.11245
MIR4504	1.50239	2.95935	-2.2485	1.74749	-1.04589	3.29699
TFIII_Q6	-1.50124	-1.29238	1.20506	1.71999	1.59661	1.83212
MIR4761_3P	1.51651	1.30617	-1.63386	0.578686	-1.54651	2.22152
MIR582_3P	-1.55293	-1.2754	-2.12528	-1.5055	-2.77842	1.32062
MIR3129_3P	1.50409	2.92547	-2.1106	-1.05064	-1.28346	2.44636
MIR3690	-1.53999	-0.92301	-1.67359	-0.751378	-1.05861	-1.16099
MIR3670	-1.55817	-1.10564	1.0301	-1.71186	-1.63361	1.01884
MIR8084	1.47647	2.50783	-4.32053	-2.01991	-3.22971	3.64267
MIR4257	-1.53162	-1.61952	-2.269	-1.25392	-1.28852	2.60105
MIR6165	-1.52494	1.56114	-1.93883	-0.972165	-1.8987	2.31373
GGCNNMSMYNTTG_UNKNOWN	-1.49821	-1.38759	-1.61595	-1.35801	-1.03508	2.00377
MIR5006_3P	-1.47504	2.41602	-4.72355	-2.51817	-3.43085	3.64145
MIR1185_1_3P_MIR1185_2_3P	-1.4602	3.59312	-5.01523	-1.81329	-4.20839	4.48256
MIR182_3P	-1.54397	-1.0663	-2.60988	-1.88465	-1.9357	-1.31334
AHR_Q5	-1.50463	-1.59428	-1.68344	-1.36316	-2.66149	-1.74943
MIR633	1.45866	2.65242	-2.28181	1.13052	-1.87662	2.32651
MIR4667_5P	-1.54414	1.35388	-1.89818	2.23969	-2.02886	1.6795
IRF_Q6	-1.48146	2.12439	-1.42732	1.97182	-1.76113	1.56141
MIR7154_3P	1.51866	1.40195	0.74077	1.21068	1.28796	1.12692
MIR483_3P	-1.55579	1.19885	-2.14988	-1.63544	-2.91418	1.80049
MIR5584_5P	1.51726	3.00768	-3.18598	-1.2381	-2.43453	3.61795
MIR125A_3P	1.48978	1.24834	-2.5185	1.46582	-1.17159	1.8434
MIR513B_5P	1.48788	2.62313	-3.72591	-1.98254	-2.79253	4.02014
MIR192_3P	1.53303	1.48222	-1.35115	0.808966	-2.09351	2.01348
MIR2054	1.48764	1.99582	-2.59556	-1.13641	-1.75877	3.68092
TTTTGAG_MIR373	-1.5033	2.74583	-3.38683	-1.60274	-3.41267	3.5865
CAGCACT_MIR5123P	-1.51223	2.35757	-1.05615	2.67305	-1.69496	3.12899
ATF_B	1.51324	-1.82824	-1.67582	-1.68338	2.05591	-2.22797
MIR1304_5P	1.46132	2.03935	-2.98625	1.12993	-1.96186	1.74049
TGCACGA_MIR517A_MIR517C	-1.48874	-1.50576	-0.81142	0.702698	-1.48185	-0.765087
MIR369_3P	-1.49661	2.22104	-3.58335	-1.57946	-3.45079	3.96754
MIR6842_3P	-1.52099	-0.913958	-1.88416	1.20517	-1.36074	1.47013
GCAAAAA_MIR129	-1.47586	2.09197	-3.53632	2.25287	-2.781	2.96544
MIR4477A	-1.46437	2.90569	-3.88711	-2.34176	-3.93898	2.82869
MIR6831_5P	1.48602	1.48935	-1.90425	-1.74694	-2.11535	1.57146
MIR6889_5P	-1.47995	-0.751966	0.930257	1.25253	0.707967	-1.28792
HNF1_01	-1.46452	1.12601	-1.39191	1.90269	-1.30153	1.67719
TCCAGAG_MIR518C	-1.51803	1.82187	-2.68176	1.6961	-1.72423	-1.59892
PAX2_02	-1.45618	2.17487	-1.45969	1.16418	-1.02569	2.46317
MIR1257	-1.53191	1.52632	-2.20523	-1.22416	-2.05569	1.19456
CDPCR1_01	1.47523	1.22754	-0.821253	0.927912	-1.15079	1.45579
MIR6753_3P	1.49321	1.54622	0.701553	1.80406	-1.30615	1.54128
MIR5003_5P	-1.46893	1.97363	-2.86049	-1.83647	-3.21415	3.06358
MIR6861_5P	-1.48195	0.572923	-1.16756	-1.47229	-0.98444	0.85203
MIR6873_5P	-1.4977	0.456776	-0.954224	-1.15621	1.03624	1.2339
CDX2_Q5	-1.45669	1.3275	-1.59224	1.31568	-1.45621	2.09493
CTGTTAC_MIR194	-1.51296	1.24392	-2.49718	-1.5	-2.33287	2.38167
MIR219A_1_3P	1.48846	2.65897	-1.79712	-1.04565	-1.12945	1.76204
RYAAAKNNNNNNTTGW_UNKNOWN	-1.48558	1.04556	-1.50647	-1.10036	-1.27923	1.16715
MIR1237_3P	-1.53615	1.74932	-1.8929	1.1529	-1.84536	1.77893
RAAGNYNNCTTY_UNKNOWN	-1.54139	1.48629	-1.53061	1.26551	-1.08578	-1.13924
CEBPB_02	-1.45345	2.13424	-1.9421	1.37369	-1.51563	1.39538
MIR3135B	-1.48476	-1.54047	-2.62017	1.05957	1.43482	-1.46941
AP4_Q6	-1.47997	1.3671	1.52566	2.04477	1.67795	-1.79732
MIR365A_3P_MIR365B_3P	1.45823	2.61951	-2.99818	-1.25439	-1.77528	1.89725
MIR3916	-1.46327	2.49943	-3.43988	-2.13143	-3.10232	2.45372
ATF_01	-1.44111	-1.94904	-2.56124	-1.87296	2.07863	1.75708
YY1_01	1.4558	1.36034	-2.27017	-1.37499	1.13924	2.92749
FOXD3_01	-1.44372	1.64323	-2.74918	1.3238	1.37389	1.59004
MIR4690_3P	-1.49241	-1.18113	-1.61181	-1.40672	-1.55318	-1.85429
MIR4760_3P	1.49488	3.25478	-4.09544	-1.43265	-3.70222	3.81202
PCGF6_TARGET_GENES	1.49628	-2.18519	-1.86154	-2.20404	-1.77412	-2.04464
FOXJ2_01	-1.45887	1.29029	-1.66762	1.37549	-1.3323	1.39498
MIR29A_5P	1.46313	3.46552	-3.09776	-1.15781	-1.89139	2.22683
MIR6736_3P	-1.4735	1.92488	-1.65807	1.74816	-1.0209	1.70647
ASXL2_TARGET_GENES	-1.44557	-1.04547	0.892556	-1.25063	-2.28285	-2.46899
MCM2_TARGET_GENES	1.47842	-2.48724	-1.43963	-1.36714	2.18336	-1.25095
MIR3179	-1.54463	-1.69022	-0.996763	-1.46781	0.96542	0.875525
MIR6857_3P	-1.47641	1.52327	-1.31492	1.30998	-1.87632	0.894449
MIR377_3P	1.49823	1.88354	-4.04377	-2.63796	-3.44984	3.43472
MIR15A_3P	1.48099	2.20923	-1.60452	-0.978304	-1.31994	1.41434
MIR6893_3P	-1.50144	1.56282	-1.90924	1.09255	-1.03359	1.02228
ZNF667_TARGET_GENES	-1.5188	-1.72841	-2.17844	-2.70283	-2.31597	-2.02477
ZIC3_01	-1.44412	1.45365	-1.14235	2.96816	-1.99013	-2.05649
MIR3934_3P	-1.49908	-1.47004	-1.27297	-1.11448	-1.89497	1.2127
MIR6843_3P	-1.45812	1.16212	-1.69214	-1.25158	-1.18127	1.72576
CHAMP1_TARGET_GENES	1.45008	1.35131	-3.29391	-1.84584	-3.2247	2.91401
MIR4716_3P	-1.4894	1.01505	-1.09018	1.22073	1.19852	2.15789
MIR625_3P	1.47113	1.41667	-1.75019	-1.14414	-1.93969	1.61167
YTCCCRNNAGGY_UNKNOWN	1.49534	-1.02017	-1.49351	-1.56831	-0.607631	-1.09372
GTCNYYATGR_UNKNOWN	1.44626	1.80734	1.35319	0.949713	1.59501	1.32315
GTAGGCA_MIR189	1.48918	1.43748	-2.06029	1.19281	0.714024	1.75533
MIR7848_3P	1.49239	-1.00912	-1.43101	-0.765478	-1.39233	1.69408
MIR219A_2_3P	1.49024	1.4926	-2.51557	-0.550066	0.926475	2.2233
MIR6749_3P	-1.4801	1.21864	-0.566778	-0.829085	0.983969	1.35404
MIR549A_3P	1.49415	1.10448	-1.61607	0.930994	-1.55793	1.92651
AP2ALPHA_01	-1.45986	-2.35916	1.67978	1.81061	-1.4146	-2.31553
MIR4732_5P	1.43679	1.12794	-0.797605	0.864861	-0.944879	1.83429
RNCTGNYNRNCTGNY_UNKNOWN	1.48577	1.02968	-0.942026	2.11675	-1.11139	2.15916
MIR4292	-1.52658	1.89759	1.40412	2.78577	1.71534	1.85763
ATF1_Q6	-1.4692	1.24848	-1.6107	-1.21347	2.20867	1.39893
MIR6796_5P	-1.4921	-0.819699	-1.55609	1.07002	0.933302	-1.24431
MIR7515	-1.52291	-1.07367	-1.12442	-1.00893	-1.13255	1.20692
MIR7153_3P	1.44984	1.19009	-1.42947	-1.04698	-1.30637	1.15886
MIR650	1.42951	1.38855	-1.88529	-0.767742	-1.20973	-1.35792
MIR5187_3P	-1.48382	1.94947	-2.78754	-1.3234	-2.29402	1.97312
MIR6789_5P	-1.49894	-1.48857	-2.07999	-1.75333	-1.23	-0.805873
MIR6766_5P	1.48085	-0.83041	2.11738	2.87656	2.6018	-1.75992
MIR6506_5P	-1.47823	1.4528	-1.78884	1.6047	-1.05397	1.17355
MIR4693_3P	-1.48546	-0.975091	-1.5896	-0.744423	0.647	-0.822769
MIR548AV_3P	-1.43666	1.8772	-3.80452	-2.46459	-2.99033	3.54006
MIR4743_3P	1.44087	2.69904	-3.32027	-1.31108	-3.29161	3.70492
MIR6859_5P	-1.43371	2.59688	-3.28732	-1.81017	-2.82517	2.64772
MIR1236_3P	-1.44012	1.63648	-2.83545	-1.37983	-1.90538	2.01996
MIR4478	-1.45645	1.4789	-1.94041	-1.2361	-1.89048	1.9776
MIR4735_3P	1.4219	2.82445	-3.21997	1.16732	-1.63176	1.55517
MIR3605_5P	1.47229	1.01339	1.30633	1.32005	0.588882	1.68422
MIR3190_3P	-1.47252	2.63382	-2.84994	-1.22606	-2.2022	1.14947
FOXO4_01	1.45016	2.36731	-1.64231	3.20341	1.44924	1.9058
MIR6756_5P	1.45963	-1.04102	1.83361	2.72196	2.72259	-2.0247
MIR8054	1.44894	3.70665	-4.38476	-1.63046	-3.715	4.093
MIR671_5P	-1.48447	1.34811	-1.76284	1.24348	-2.14317	1.87128
MIR664B_3P	1.41626	3.4176	-5.06671	-1.83862	-4.34031	3.19458
MIR154_3P	1.46291	3.03481	-1.842	1.51463	-1.66622	2.8558
MIR548O_3P	-1.4364	3.01543	-4.02155	-1.51841	-3.04381	4.10172
MIR3612	1.43807	1.30082	-1.97582	-0.833885	-1.22746	-1.5154
TCCAGAT_MIR5165P	-1.4548	-1.31661	-1.36992	-1.10814	-1.42149	1.32067
MIR134_3P	-1.43343	-1.26025	-1.69989	1.01723	-0.824905	1.1678
MIR16_1_3P	1.44638	2.32949	-3.52258	1.23781	-2.73219	3.63194
MIR5695	-1.46368	-1.29514	-1.30672	1.01497	-1.23706	1.00925
MIR520G_5P	-1.46884	-0.789726	-0.933421	-2.32234	-1.52369	-1.20948
PXR_Q2	-1.42885	1.16031	-1.60277	1.37658	-1.52001	1.74342
MIR150_3P	1.41201	1.36443	-2.16729	-0.945029	-2.30063	2.69193
AMEF2_Q6	-1.43436	1.32594	-1.16259	1.04968	1.00762	1.27798
MIR502_5P	1.47287	0.908274	-1.08069	0.925037	1.39257	-0.655924
MIR4695_5P	-1.45299	-0.93142	-1.63065	-1.3861	-1.30041	1.43936
MIR3167	1.45275	1.83803	-1.41504	0.634928	-0.825183	2.33889
CHAF1A_TARGET_GENES	1.46172	-1.36439	-2.12879	-1.37642	-1.23342	-1.39236
AP4_Q5	1.47687	1.67006	-1.25546	2.20127	1.61504	-1.51831
MIR1264	1.41356	2.30322	-2.12964	-1.3852	-1.94317	2.87079
MIR649	1.51793	1.83922	-2.3855	-1.58056	-1.55577	2.57672
AGTCTAG_MIR151	1.46247	0.686785	0.430072	0.834121	-0.724555	1.15442
MIR924	1.44541	0.897903	-0.783011	-1.1951	-0.850665	-0.903567
MIR2276_3P	1.42823	2.155	-2.65424	1.36788	-1.79795	2.37893
GCATTTG_MIR105	-1.45195	2.33086	-3.69459	-1.29189	-1.6319	2.8724
MYCMAX_B	1.47797	-2.13456	-2.39805	-1.96855	-1.71909	1.9596
MIR7159_5P	1.45361	3.38804	-4.50719	-2.08398	-3.86104	3.6941
IK1_01	-1.43376	-1.22222	-2.12115	1.27794	-1.22777	0.999162
MIR10394_5P	-1.42294	1.4281	-1.59671	1.55832	-1.91766	2.08563
LHX3_01	-1.43048	1.72769	-1.04241	1.28053	1.24419	1.72037
MIR6077	-1.45222	1.0578	-1.3863	0.945628	1.20709	1.43366
MIR6873_3P	-1.41247	1.76771	-2.36271	0.974599	-3.21118	3.46058
MIR877_3P	-1.44016	1.30458	-2.016	-1.01384	-1.31712	1.1038
CEBP_Q3	-1.42343	1.7707	-1.40643	-0.814779	-0.897956	1.43223
MIR488_5P	1.4567	1.82202	0.922669	1.07453	-1.54616	1.53915
MIR1275	1.44689	2.62316	-1.40231	2.51918	-0.862118	1.949
MIR1263	-1.48835	1.27394	-1.5464	1.30577	-0.964648	2.43225
MIR215_5P	1.46057	2.01492	-2.64266	-1.22536	-1.33006	2.25894
MIR9718	1.44907	2.34005	-1.49108	1.77937	-1.73915	1.88103
MIR6864_3P	1.44142	1.38306	-1.34259	1.17468	-1.52678	1.6628
MIR1912_5P	1.43699	1.68039	-2.48269	0.929341	-1.55474	2.35192
SRF_01	-1.49428	-1.37469	-1.13075	-1.41034	0.845831	-2.15266
TAATGTG_MIR323	1.41046	2.28438	-4.03953	-1.60553	-3.25409	2.70069
MIR200B_5P	1.43794	1.66306	-2.52827	-2.29707	-1.9637	1.84711
MIR6741_5P	1.45585	1.09616	1.07425	-1.43214	-0.679091	0.777678
MIR4446_5P	1.43566	2.83682	-4.15765	-1.51911	-3.33324	3.25315
MIR3194_3P	-1.44283	-0.847947	-1.32621	1.20828	-0.999139	1.22964
RORA1_01	-1.43279	-1.43009	-1.89114	-0.810963	-2.13483	-1.24748
MIR3618	-1.47068	1.72287	-3.0361	-2.06029	-2.00043	1.43389
MIR1256	1.46506	0.988216	-1.09864	1.28095	-1.25451	2.02055
MIR181A_2_3P	1.4194	-1.71792	-2.24945	-1.4821	-2.4834	1.79936
ETF_Q6	-1.44678	-1.73434	-2.05548	-2.02114	-2.21735	1.77514
MIR222_5P	-1.42229	2.70594	-3.77909	-2.67807	-3.37182	2.45162
MIR1248	1.41488	1.69138	-2.07434	-1.27011	-2.28763	2.47505
MIR7702	1.44488	1.12841	-1.7791	-1.31278	-1.58926	2.01084
CTCTAGA_MIR526C_MIR518F_MIR526A	-1.46207	1.17861	-1.26801	-1.79726	-1.38998	-1.26346
MIR5697	-1.50815	1.95375	-3.3462	-1.77716	-2.21048	2.38304
MYB_Q3	1.42992	2.25913	-1.4259	1.36696	1.00106	1.51024
TAAYNRNNTCC_UNKNOWN	1.39966	1.30225	-0.996448	1.58607	1.15825	2.3104
MIR4272	1.43578	2.09378	-3.8597	-1.65859	-3.14716	2.66776
FOXO1_02	-1.42288	1.68823	-1.74999	2.76297	1.39074	2.18699
MIR6744_3P	-1.46302	-1.07249	-1.59677	-1.26132	-1.12202	-1.7159
ACAGGGT_MIR10A_MIR10B	-1.438	1.52687	-1.70043	-1.10836	-1.12454	1.36412
HOXA4_Q2	-1.40992	0.979691	-1.66521	1.03832	-1.35677	1.11268
NRSF_01	1.43391	1.23698	-1.26664	2.04002	1.30977	0.57953
EVI1_06	-1.44302	0.683889	-1.12338	-0.890309	0.888442	-1.03324
MIR190B_3P	-1.44703	3.07947	-3.28293	-2.15586	-3.02703	2.37561
MIR3940_5P	1.42298	1.06097	-0.48593	0.974827	1.83344	0.840159
MIR424_3P	1.43282	1.20245	0.717838	0.921116	-0.82995	0.957444
EVI1_03	1.44358	1.04741	-0.863569	1.3239	0.918911	1.1654
MIR1206	1.38199	1.90052	-2.84576	0.83773	-1.89977	1.9014
OCT1_01	-1.4076	-1.2957	-1.65984	2.05917	1.31183	1.75171
AAACCAC_MIR140	1.43038	0.965493	-1.98082	0.984797	-1.24367	1.3081
MIR664A_5P	-1.45573	1.67239	-1.95066	1.32751	-1.90991	1.45151
CCCAGAG_MIR326	-1.4624	-1.27833	-2.5186	1.0702	0.995291	-1.29843
MIR586	1.46374	2.37247	-3.8732	-1.3631	-2.06502	3.13636
MIR5685	-1.4213	-1.10131	-1.68337	-1.3846	-1.63461	-1.78766
TAAWWATAG_RSRFC4_Q2	-1.4384	1.01149	1.904	1.70764	1.04389	-1.18255
MIR6512_3P	-1.48086	-1.72152	-2.47789	-1.30687	-1.4384	-1.6733
MIR621	-1.41839	1.07281	-1.43745	-1.15363	0.935583	2.23384
MIR6753_5P	-1.4668	-1.35495	-1.08537	-1.26485	-1.48101	-0.787248
MIR517_5P	1.45152	-1.2995	-1.39725	-1.29136	-1.89525	1.21947
MIR3606_3P	1.42922	4.48001	-5.27865	-2.19927	-4.88887	4.73252
TCCCCAC_MIR491	-1.46955	-0.866105	-0.717673	1.00412	1.68142	-1.19036
GCTCTTG_MIR335	1.44614	-1.23011	-2.31593	-1.28285	-0.993723	1.32054
MIR6073	-1.43242	2.06632	-3.01968	-1.1234	-2.03276	2.49524
MIR654_5P	-1.45644	-0.914621	-0.672714	-1.4687	1.15521	-1.87031
MIR6739_3P	1.42269	2.18227	-3.48438	0.94397	-2.3163	2.4563
MIR934	1.42556	0.769505	1.07935	-1.0806	-1.51195	1.35084
NFY_Q6	-1.39675	1.29944	-1.64503	-1.70613	-2.46893	-1.543
MIR4795_3P	-1.42111	3.078	-4.00301	-1.61584	-2.71008	3.12347
MIR4472	-1.42136	-1.01442	1.10264	0.545673	1.0631	-0.852033
MIR15B_3P	-1.42816	1.94666	-1.87239	-0.78401	-2.15936	1.93614
CCAWWNAAGG_SRF_Q4	-1.43986	-1.218	-1.78509	-1.11914	-1.37203	-1.74868
MIR5008_3P	-1.45407	2.59538	-1.46999	1.6901	-1.7919	3.19102
MIR142_3P	1.38631	3.32906	-4.04154	-1.55129	-2.92228	2.65907
MIR4790_5P	-1.44404	-0.62124	1.1663	0.740306	-1.60726	1.10158
MIR487A_3P	1.42086	2.98127	-1.76933	1.57097	-1.62549	2.83952
LET_7A_2_3P	1.43345	2.49388	-1.46224	-1.85847	-2.42165	2.77347
LET_7G_3P	1.43345	2.49388	-1.46224	-1.85847	-2.42165	2.77347
NFKAPPAB_01	-1.39865	1.51581	-1.68645	-1.27652	-1.06677	-1.18213
MIR548AG	-1.44092	2.08991	-3.21827	-2.1944	-2.90296	2.84336
MIR6867_3P	1.40406	0.829905	-1.16368	-0.925814	-2.24931	-0.818125
YRCCAKNNGNCGC_UNKNOWN	-1.38198	-1.15085	1.2141	-1.3935	-1.08384	-1.11529
HNF1_Q6	-1.38322	1.26623	-1.61312	1.59599	-1.05222	-1.26453
MIR2355_5P	-1.48026	1.77392	-1.55146	1.12718	-1.61781	1.39012
GATA6_01	-1.38248	1.90835	-1.21028	0.986103	-1.46978	2.47634
MIR6868_3P	-1.38509	3.52012	-3.03371	-1.43412	-2.43675	2.90803
F10_TARGET_GENES	1.40947	3.95426	-2.73922	1.50937	-1.98565	3.12722
SOX9_B1	-1.43024	-1.47039	-1.86831	1.32458	-1.51655	3.25708
PAX5_01	-1.45429	1.2148	-1.90517	1.01053	1.29197	2.20768
SP3_Q3	1.4112	1.09009	1.19683	2.00331	1.41788	-1.53112
MIR6128	-1.41778	2.08326	-3.02432	1.48268	-2.66548	2.4162
MIR421	1.38674	2.32132	-2.75951	1.15432	-3.58891	3.5592
MIR4753_5P	-1.39039	1.8835	-3.28511	-1.56466	-2.30934	2.8808
MIR4266	-1.43137	1.05054	-1.49804	-1.33602	-1.46586	1.76447
MZF1_01	1.42579	1.45743	1.27256	1.52121	-2.27487	1.92677
CATRRAGC_UNKNOWN	-1.45277	-1.02024	-1.15906	1.02255	0.745909	1.60972
MIR1227_5P	-1.39685	1.19746	1.91089	1.09154	1.13134	-1.46774
MIR543	1.40499	3.1985	-4.03776	1.44395	-4.27165	3.16441
MIR1272	1.41888	0.946312	-0.991158	1.30273	-1.09296	1.41518
MIR4725_5P	-1.41632	1.41565	-2.18427	-1.38382	-0.974405	1.72484
MIR6770_5P	1.38571	1.96947	-1.02448	2.00116	-1.56427	2.49011
YRTCANNRCGC_UNKNOWN	-1.41788	-1.4368	-2.14884	-1.17829	-1.53681	1.04369
SRY_01	-1.41107	1.9519	-1.99254	2.09699	-1.75464	2.06112
AGCTCCT_MIR28	-1.40112	-1.57939	-1.22613	-1.65136	-2.00192	1.36905
MIR29B_1_5P	-1.40048	2.3903	-2.34344	-1.67087	-2.36266	2.41835
MIR4786_3P	-1.44229	1.39839	-2.71286	1.51636	-1.39101	1.29713
MIR4659A_3P_MIR4659B_3P	1.35863	3.91299	-4.98158	-2.01109	-4.76905	4.52076
MIR216B_3P	1.38378	1.96474	-2.13232	-1.02929	-2.11735	2.77251
MIR4432	-1.40958	1.43653	-1.27067	-1.79166	-2.13597	2.52525
MIR513A_3P_MIR513C_3P	1.38763	4.85558	-5.46668	-2.21548	-4.77288	5.04817
MIR8080	-1.42463	1.877	-2.61417	-1.96653	-1.95246	1.87401
MIR5586_3P	-1.4327	-0.779353	-1.45193	-0.720775	-1.6369	0.96212
ZNF622_TARGET_GENES	-1.43171	1.46171	-1.57126	-2.23068	-1.37582	1.00231
MIR580_3P	-1.39247	2.38159	-2.61264	1.17492	-3.09182	2.79863
SOX3_TARGET_GENES	1.41365	1.31723	-2.32815	1.25704	-0.999637	1.03951
GTATGAT_MIR154_MIR487	-1.40053	1.94221	-1.89457	1.42843	-1.57193	3.10164
MIR7162_3P	-1.40495	2.30763	-3.40306	1.385	-2.82908	1.68155
MIR3977	1.40655	1.8145	-2.52688	-1.5923	-2.03465	1.95418
MIR4768_3P	-1.3816	1.36186	-2.35893	-1.2816	-2.42259	1.32417
MIR1286	-1.39106	0.703785	-1.24689	1.33438	-0.705587	2.08283
ZNF708_TARGET_GENES	-1.3884	1.98128	-1.24341	1.85777	0.938135	2.05205
MIR338_3P	1.3467	1.34626	-2.34335	-0.707879	-1.66832	2.48092
ATGCTGC_MIR103_MIR107	-1.38909	1.65278	-3.50738	2.0664	-2.175	2.81419
MIR33B_3P	-1.39614	0.930904	1.13344	0.71729	0.935152	1.20658
MIR519E_3P	-1.39614	0.930904	0.983888	0.71729	0.784794	1.20658
EFC_Q6	-1.38017	-1.1445	-0.997255	1.25103	1.24972	1.87305
MIR3619_3P	-1.43645	2.21119	-1.30527	1.29233	-2.12358	2.13145
GATA1_04	1.39359	2.26121	1.95091	2.51513	1.47154	1.89626
MIR3926	-1.38448	1.24419	-2.76377	-1.04726	-1.90556	2.37101
MIR3919	-1.39879	2.81476	-3.29222	-1.97646	-3.06417	2.61259
ZSCAN23_TARGET_GENES	1.39993	1.61784	0.910071	1.44693	1.40932	1.1212
SOX11_TARGET_GENES	-1.39052	-1.7485	-1.42604	-1.3404	-1.67797	1.26222
MIR888_5P	1.41397	2.63862	-3.13131	-2.18116	-3.61638	3.99149
MIR103B	-1.39092	-1.30101	-1.24712	-0.978329	-1.88802	-0.721772
MIR5008_5P	-1.38155	-1.66323	-0.980079	0.777487	-1.4369	-1.4102
MIR34C_3P	1.44487	1.21785	-2.34487	-1.19486	-2.00821	2.07541
MIR3611	1.3785	1.85099	-3.54241	-1.30001	-1.99255	2.04738
POU3F2_02	-1.37357	-1.31438	-1.71855	-0.695956	-1.15204	0.969509
MIR6804_5P	-1.40138	-0.725607	-1.29674	0.869641	1.02311	-1.02264
MIR6866_3P	-1.39129	1.99011	-2.31876	-1.24585	-1.33206	2.30771
MIR593_5P	1.37767	1.84686	-2.59167	-1.54752	-1.34871	1.4857
MIR6762_3P	-1.41141	1.35939	-1.14161	1.0552	-1.32351	-1.32852
TAXCREB_02	-1.39721	-1.35662	-1.46049	1.00229	1.04159	-1.28372
MIR5696	1.34692	3.80454	-4.98043	-1.7345	-5.15512	4.16839
MIR105_5P	1.40132	3.43478	-4.26258	-1.24555	-3.27669	3.21086
CRGAARNNNNCGA_UNKNOWN	-1.38916	-1.35992	-1.60364	-2.00115	0.880927	0.983477
MIR6866_5P	1.41485	1.81705	-1.57551	0.680553	-0.998589	1.70483
POU6F1_01	-1.41863	1.61466	-1.35398	1.06307	-1.15049	1.65181
YNGTTNNNATT_UNKNOWN	-1.35494	1.64966	-2.22323	1.06736	-2.5882	1.62554
GTGGGTGK_UNKNOWN	-1.37344	1.33109	-1.70583	1.76235	1.38907	1.21385
ZNF669_TARGET_GENES	1.38221	-1.56842	-1.83687	-1.76057	1.45591	-1.24737
MYB_Q6	-1.37006	1.35099	-0.779303	1.27668	1.47002	-1.71122
MIR4705	1.3561	1.97602	-1.93927	-0.99901	-1.56047	1.67716
MIR3606_5P	-1.40642	0.951407	-1.97153	-0.988843	-2.09919	2.40439
MIR4742_3P	1.39131	2.76759	-2.15519	-1.92262	-2.917	3.15062
MIR541_3P	-1.38837	-0.936926	0.609084	-1.51667	1.19748	-1.91843
GATA1_03	-1.38571	1.27398	-0.962156	1.70496	-1.55076	-1.36958
MIR6783_5P	-1.40948	2.34719	-1.79685	1.42096	-1.7199	2.02288
MIR10525_3P	1.41737	2.50121	1.19695	1.67783	-1.43067	2.44028
MIR6762_5P	-1.42278	-0.680346	0.603985	0.697549	0.663629	-1.49202
MIR219A_5P	-1.39188	2.05252	-3.02562	1.27253	-1.95226	2.75815
MIR618	1.39774	2.14766	-2.09819	1.00694	-2.06171	1.44455
CDX1_TARGET_GENES	1.36677	-1.10748	1.11372	-0.987531	-1.21093	0.758808
MIR1284	1.3893	3.30515	-3.95109	-1.60956	-2.73022	2.75607
MIR136_5P	1.3743	1.58066	-3.21788	-1.02414	-2.39555	2.21987
CREB_01	1.38659	-2.0294	-2.12197	-2.29186	2.08049	-2.95855
MIR892C_5P	1.39164	2.59668	-3.36041	-1.97725	-3.17393	2.5622
TTGGAGA_MIR5155P_MIR519E	-1.40667	1.70764	-3.59173	-1.62667	-2.5711	1.06134
ATGTTAA_MIR302C	-1.3736	1.92807	-3.9247	-1.72447	-3.42107	2.85467
SRF_Q6	-1.37344	-0.940112	-2.10785	1.18398	-1.49192	-1.67321
SRSF7_TARGET_GENES	1.38631	-2.43202	-1.11962	-2.66374	-1.4535	1.40121
MIR1287_5P	1.43282	1.38422	-1.64546	-1.09134	-1.32576	1.10064
MIR3922_5P	-1.37049	1.44873	-2.19791	1.17018	-1.08529	1.5842
MIR4782_3P	1.34666	2.09084	-2.9656	1.31563	-1.8992	2.89396
GTGACTT_MIR224	1.34444	1.77623	-3.16623	-1.41584	-2.21998	-1.0458
DPPA3_TARGET_GENES	1.37256	-0.941821	-1.39154	0.987108	1.40166	-1.41335
MIR7160_3P	1.37326	1.33656	-0.720577	1.05794	1.15797	0.537072
MIR664A_3P	1.36682	2.23325	-3.86483	-1.54962	-3.20819	2.9328
MIR1228_3P	-1.35914	1.72891	-2.24402	-1.11032	-1.97395	1.51566
MIR3187_5P	1.34465	-1.13674	-1.96243	-0.996641	-1.1054	1.26991
MIR3664_3P	-1.38451	2.25151	-1.48129	0.98123	-1.28345	1.8378
MIR6874_5P	-1.37167	-1.01198	-1.47615	-0.591321	-0.859116	-0.783741
MIR892B	-1.36995	1.77549	-1.94344	-1.55133	-2.08112	1.00535
MIR6881_3P	1.35835	2.25886	-3.09445	-1.36743	-3.43176	2.34611
AML_Q6	-1.34746	1.61625	1.99384	1.45115	1.30351	-1.22175
MIR876_5P	1.33299	1.81897	-2.17042	0.599823	-1.33203	2.34277
MIR3614_3P	-1.36674	1.46165	-1.76551	-1.05323	-1.24271	1.71719
MIR5581_5P	-1.34447	0.676145	-1.81206	-0.786921	-0.990949	1.58106
MIR3689A_3P_MIR3689B_3P_MIR3689C	-1.36081	0.713308	-1.55599	-0.925483	-1.46408	1.11912
MIR6085	-1.35442	-1.64898	-1.7214	-1.82873	1.33609	-0.803685
MIR4455	-1.40976	-1.05143	-0.970245	2.10709	-0.927138	1.656
MIR5002_5P	1.3844	3.71315	-3.65567	-1.90283	-2.72288	3.40382
FOXM1_01	-1.3671	1.50287	-1.1055	1.23752	-1.0006	1.71837
STAT5A_03	-1.34034	-1.13927	-1.55787	1.4011	-1.93889	1.20104
MIR6751_5P	-1.34865	-0.650452	-0.956783	0.705033	-1.11783	1.28474
MIR4507	1.36783	1.00667	-0.477023	0.919239	1.74836	0.883463
MIR6780A_5P	-1.37717	-0.83337	-1.87324	-1.25166	-1.07151	1.03755
GGTAACC_MIR4095P	-1.37406	1.01569	-1.98443	-1.599	-1.33917	-0.922893
MIR6765_3P	-1.39347	-1.25227	-1.71849	-1.93734	-1.35212	-1.84928
MIR11399	1.37422	1.27351	-1.22931	-0.611898	-1.87472	1.8739
MIR12122	-1.35692	2.73716	-2.2957	1.50268	-1.38573	3.03274
MIR922	-1.32308	1.71364	-3.21394	-1.54613	-2.19844	2.93958
MIR143_5P	1.34479	1.78726	-2.73716	-1.57215	-2.48149	2.74775
AP1_C	1.35886	-1.20176	-1.99278	1.48883	1.52058	-1.9085
MIR526B_5P	1.34726	2.47945	-2.79835	1.16255	-1.16963	2.0533
MIR4722_3P	-1.37727	1.55623	-1.17759	1.70607	-1.25962	-1.97355
MIR7853_5P	1.37933	3.46156	-4.22429	-1.18303	-3.15996	3.33946
MIR1233_5P	-1.32669	-0.876677	-2.34844	0.492605	-1.2415	-1.17058
WYAAANNRNNNGCG_UNKNOWN	-1.33996	-0.960926	-1.10709	-1.24457	0.824786	1.17934
FOXO1_01	-1.36488	1.59717	-0.995692	2.77599	-1.04934	1.65715
MIR93_3P	1.33959	1.49385	-2.29197	-1.33114	-2.48239	1.08427
MIR6515_3P	1.35695	1.77978	-3.68948	-1.34639	-1.70021	2.10707
MIR3927_3P	1.37031	1.48472	-2.18008	-1.79995	-2.04252	1.16012
MIR617	1.39366	2.48997	-2.05128	-1.3903	-0.792329	-1.16766
MIR4736	-1.36239	1.48582	-1.86166	0.771908	-0.900352	1.52685
COREBINDINGFACTOR_Q6	-1.33728	-1.83432	1.69578	1.05152	0.982034	-1.48847
MIR320E	1.38924	1.25356	-1.97866	1.22973	0.85657	2.45546
STAT5A_04	1.33869	1.61497	-1.89016	0.785	0.916903	1.75455
MIR4701_5P	-1.35225	1.88623	-2.26711	1.08218	-1.39234	1.0185
MIR588	-1.35225	1.88623	-2.26711	1.08218	-1.28778	1.0185
MIR515_3P	-1.32613	1.00222	0.91156	0.736842	-0.750574	1.30332
MIR1197	-1.36117	2.03354	-2.18047	1.06442	-2.6311	1.57359
CCTNTMAGA_UNKNOWN	-1.36246	2.10221	-1.55025	-0.951878	-1.51541	1.003
MIR4468	-1.33861	0.802266	-1.49313	0.691208	-1.38973	-0.986885
MIR517A_3P_MIR517B_3P_MIR517C_3P	-1.3556	-1.07196	1.13254	1.13184	-0.842265	1.01781
MIR4637	1.38796	1.53554	-1.53243	-1.16916	-1.27618	1.52049
MIR12117	-1.34361	1.50253	-2.16055	0.937094	-1.16102	1.36513
MIR6740_5P	-1.34177	1.13518	-1.81362	-1.07762	-1.84568	1.19082
MIR4666A_5P	1.35654	1.78034	-2.87612	-2.06834	-2.96289	2.50577
MIR6890_3P	-1.34715	-1.22344	-2.10154	-1.39059	-1.37155	-1.52472
MIR376B_5P_MIR376C_5P	1.32423	1.63411	-1.60536	-0.574857	-1.78878	1.49582
STAT_01	-1.33824	1.08089	-1.17505	-1.46985	-1.35058	-1.4184
YTATTTTNR_MEF2_02	-1.34022	2.58414	-2.32512	2.30479	-1.93564	1.93613
MIR4728_3P	-1.33394	3.03801	-2.22933	2.2338	-1.60762	1.45311
CCGNMNNTNACG_UNKNOWN	-1.35826	-1.44932	-1.84918	-2.03846	-1.3611	-1.24181
MIR6720_5P	-1.37716	-1.90434	-2.54422	-1.17987	-1.39096	-1.72704
CEBPGAMMA_Q6	-1.32462	1.00534	-1.34754	-1.10038	-1.59569	1.37372
OCT1_Q6	1.33194	1.40333	-1.63631	1.4548	-1.10893	2.92894
MIR12130	1.35404	1.12151	-1.54833	-1.23711	-0.737582	0.721258
MIR122B_5P	1.32666	4.25855	-2.96372	-1.89886	-1.9351	2.24605
MIR651_5P	1.32547	2.09441	-2.12893	1.44082	-2.09651	2.15969
MIR4694_3P	-1.35297	2.96495	-2.27169	-1.61367	-3.67425	3.19871
ZNF165_TARGET_GENES	1.38592	-1.39696	-1.15694	-1.663	-0.927249	-1.18675
MIR508_5P	-1.33473	-1.57826	-1.83004	-0.825709	-1.54367	1.6748
MIR3935	1.35875	2.42459	-2.82677	-0.820343	0.874403	1.36018
MIR4322	1.33428	1.04752	-0.760827	0.928027	-0.578297	1.83651
MIR30B_3P	-1.32533	0.784397	-1.6118	-0.99014	-1.42821	1.17755
MIR4312	1.3266	-1.36392	-0.892832	-1.5477	-0.86468	1.39004
OSF2_Q6	-1.33476	-1.16091	-1.31288	-1.1158	-0.677521	1.2307
ZNF418_TARGET_GENES	1.35245	1.43046	0.642832	0.93983	0.621687	1.08749
MIR7159_3P	1.34864	3.44338	-3.50819	1.80843	-2.92376	2.90234
FOXO4_02	1.34476	2.88598	-1.87476	3.719	1.38077	2.13134
MIR3688_5P	1.30103	1.71142	-2.66348	0.912322	1.5794	2.5725
MIR3943	-1.34796	1.82505	-0.992279	1.03028	1.51257	-0.955828
ERCC8_TARGET_GENES	-1.30266	1.55761	0.591035	1.89748	-1.43224	1.34315
MIR628_3P	1.34725	1.62582	-1.91356	-1.16382	-2.21664	1.95761
MIR4717_5P	1.34947	1.73732	-2.50073	1.94955	-0.946943	1.71994
PRDM5_TARGET_GENES	-1.34096	1.60483	-1.69488	1.38308	-0.707428	1.49833
MIR1273H_3P	1.33458	1.69972	-1.52598	-1.08227	0.71463	2.18025
MIR6844	-1.3214	2.13632	-3.91299	-1.63338	-2.16253	3.47576
ATGCTGG_MIR338	1.3009	1.3398	-1.28944	1.43093	-1.47712	2.5994
GTGGTGA_MIR197	-1.34699	-1.76787	-1.50624	-1.22509	-1.69576	-1.08122
CCAWNWWNNNGGC_UNKNOWN	-1.33489	1.34079	-1.21876	-1.53591	-1.01645	1.89094
MIR4663	-1.3267	0.901888	-0.851672	1.30244	-1.24165	1.00929
MIR589_3P	-1.31758	2.45262	-3.92378	1.08366	-3.43167	3.05301
MIR6071	-1.32559	-1.79663	-2.7244	-1.31022	-2.1397	2.3197
MIR24_1_5P_MIR24_2_5P	1.30717	2.19168	-2.48426	0.930052	-2.41785	2.39399
MIR5007_3P	1.29979	-0.737115	-2.05341	0.768915	-2.00069	2.60578
MIR3925_5P	-1.34212	1.89616	-2.07748	-1.57559	-2.75518	2.30049
MIR643	-1.31708	1.77768	-2.11568	-1.34961	-2.34794	1.56874
MIR6766_3P	-1.34943	2.04653	-2.92729	1.26114	-1.96047	2.85464
MIR4732_3P	-1.32836	1.62071	-2.79525	1.05216	-2.30763	2.58241
MIR7976	-1.3208	0.996556	-1.36237	-1.24963	-1.77644	1.48393
MIR4318	-1.31261	1.73953	-3.23928	-0.896239	-1.97782	2.63805
MIR18A_5P_MIR18B_5P	1.30081	3.05676	-3.45365	1.14445	-1.98803	1.60722
ACTGCAG_MIR173P	-1.34622	-1.50282	-3.53937	-1.42934	-2.30163	2.82442
MIR4646_3P	-1.35278	-1.18498	-1.37176	-0.89364	-1.26532	-1.6369
MIR6874_3P	1.3434	1.89633	-2.01312	1.27504	-0.818709	1.5694
MIR676_5P	1.28257	1.48893	-2.64794	-1.35383	-1.99386	2.0224
MIR4798_3P	-1.2773	-0.732706	-2.17676	-1.23375	-1.44327	-0.932951
PAX4_03	1.3363	1.27392	0.969389	-1.14096	1.4726	2.84764
MIR192_5P	1.30308	1.86727	-2.48675	-1.20476	-1.11441	2.06855
[truncated: 1,563 more rows]

## Sheet: FDR_regulatory
	I1_KD_A549	I1_KD_ES2	I1_KD_HepG2	I1_KD_MV3	I1_KD_PANC1	I1_KD_BE2C
AEBP2_TARGET_GENES	2.93149e-09	1.3391e-09	8.5625e-10	1.94645e-09	9.94023e-08	1.15649e-09
AHRR_TARGET_GENES	2.93149e-09	1.3391e-09	8.5625e-10	1.94645e-09	1.39141e-09	1.15649e-09
ARNT2_TARGET_GENES	2.93149e-09	1.3391e-09	8.5625e-10	1.94645e-09	1.94854e-05	0.000119987
ASH1L_TARGET_GENES	2.93149e-09	1.3391e-09	1.04681e-09	1.94645e-09	3.72068e-09	1.15649e-09
ATRX_TARGET_GENES	2.93149e-09	1.3391e-09	2.49707e-07	1.94645e-09	2.30493e-09	1.15649e-09
BANP_TARGET_GENES	2.93149e-09	1.3391e-09	8.5625e-10	1.94645e-09	1.0539e-05	0.000149327
BARHL1_TARGET_GENES	2.93149e-09	1.3391e-09	8.5625e-10	1.94645e-09	1.39141e-09	1.15649e-09
BARX1_TARGET_GENES	2.93149e-09	1.3391e-09	8.5625e-10	1.94645e-09	1.39141e-09	1.15649e-09
BARX2_TARGET_GENES	2.93149e-09	1.3391e-09	8.5625e-10	1.94645e-09	1.39141e-09	1.15649e-09
CC2D1A_TARGET_GENES	2.93149e-09	1.3391e-09	8.5625e-10	1.94645e-09	1.39141e-09	3.00841e-09
CCAR2_TARGET_GENES	2.93149e-09	1.3391e-09	3.20792e-09	1.94645e-09	2.85124e-05	1.4749e-06
CEBPZ_TARGET_GENES	2.93149e-09	1.3391e-09	8.5625e-10	1.94645e-09	1.39141e-09	1.15649e-09
CIITA_TARGET_GENES	2.93149e-09	1.3391e-09	8.5625e-10	1.94645e-09	2.65502e-08	1.15649e-09
CREB3L4_TARGET_GENES	2.93149e-09	1.3391e-09	8.5625e-10	1.94645e-09	1.39141e-09	1.15649e-09
CTTTGT_LEF1_Q2	2.93149e-09	1.55712e-06	8.5625e-10	0.00126353	1.39141e-09	1.15649e-09
DACH1_TARGET_GENES	2.93149e-09	6.10841e-09	5.30489e-06	1.67736e-07	3.55024e-08	7.04208e-07
DBP_TARGET_GENES	2.93149e-09	1.3391e-09	8.5625e-10	1.94645e-09	1.39141e-09	1.15649e-09
DIDO1_TARGET_GENES	2.93149e-09	1.3391e-09	8.5625e-10	1.94645e-09	1.39141e-09	1.15649e-09
DLX4_TARGET_GENES	2.93149e-09	1.3391e-09	8.5625e-10	1.94645e-09	1.39141e-09	1.15649e-09
E2F2_TARGET_GENES	2.93149e-09	1.3391e-09	8.5625e-10	1.94645e-09	1.39141e-09	1.15649e-09
E2F5_TARGET_GENES	2.93149e-09	1.3391e-09	8.5625e-10	1.94645e-09	1.39141e-09	1.15649e-09
ELF2_TARGET_GENES	2.93149e-09	1.3391e-09	2.42003e-07	1.94645e-09	5.9312e-09	1.15649e-09
FEV_TARGET_GENES	2.93149e-09	1.3391e-09	8.5625e-10	1.94645e-09	1.39141e-09	1.15649e-09
FOXD2_TARGET_GENES	2.93149e-09	1.3391e-09	8.5625e-10	1.94645e-09	1.39141e-09	1.15649e-09
FOXN3_TARGET_GENES	2.93149e-09	1.3391e-09	1.83692e-09	1.94645e-09	1.39141e-09	1.15649e-09
FXR1_TARGET_GENES	2.93149e-09	1.3391e-09	1.34296e-07	1.94645e-09	1.33389e-08	1.15649e-09
GATTGGY_NFY_Q6_01	2.93149e-09	1.3391e-09	0.000379696	9.44239e-09	3.4505e-06	1.15649e-09
GCCATNTTG_YY1_Q6	2.93149e-09	1.3391e-09	4.19072e-09	5.18723e-09	2.32202e-05	4.132e-06
GREB1_TARGET_GENES	2.93149e-09	4.52449e-05	0.0066761	0.00149323	0.00110562	1.15649e-09
GRHL1_TARGET_GENES	2.93149e-09	1.3391e-09	8.5625e-10	1.94645e-09	1.39141e-09	1.27536e-09
GTGCCTT_MIR506	2.93149e-09	6.77837e-05	8.5625e-10	0.000795877	1.39141e-09	4.64142e-05
GUCY1B1_TARGET_GENES	2.93149e-09	1.3391e-09	8.5625e-10	1.94645e-09	0.000206255	1.15649e-09
HDAC3_TARGET_GENES	2.93149e-09	1.3391e-09	8.5625e-10	1.94645e-09	1.39141e-09	1.15649e-09
HES2_TARGET_GENES	2.93149e-09	1.3391e-09	1.87531e-09	1.20053e-07	3.46591e-05	0.000136245
HMG20B_TARGET_GENES	2.93149e-09	1.3391e-09	8.5625e-10	1.94645e-09	1.39141e-09	1.15649e-09
HNF1A_TARGET_GENES	2.93149e-09	1.28424e-06	8.5625e-10	8.35468e-09	1.39141e-09	4.28959e-05
HNRNPH1_TARGET_GENES	2.93149e-09	1.3391e-09	8.5625e-10	1.94645e-09	1.39141e-09	1.15649e-09
HNRNPUL1_TARGET_GENES	2.93149e-09	1.3391e-09	5.1192e-09	1.94645e-09	7.67845e-09	1.15649e-09
HOXA1_TARGET_GENES	2.93149e-09	1.3391e-09	8.5625e-10	1.94645e-09	1.39141e-09	1.15649e-09
HOXB4_TARGET_GENES	2.93149e-09	1.3391e-09	6.12413e-08	1.94645e-09	4.2763e-08	1.15649e-09
HOXC6_TARGET_GENES	2.93149e-09	1.3391e-09	8.5625e-10	1.94645e-09	1.39141e-09	1.15649e-09
HSD17B8_TARGET_GENES	2.93149e-09	1.3391e-09	8.5625e-10	1.94645e-09	1.39141e-09	1.15649e-09
ID2_TARGET_GENES	2.93149e-09	1.3391e-09	8.08312e-08	1.94645e-09	8.27031e-07	3.08702e-09
INSM2_TARGET_GENES	2.93149e-09	1.3391e-09	1.04683e-08	1.94645e-09	1.87786e-07	1.15649e-09
JDP2_TARGET_GENES	2.93149e-09	1.3391e-09	8.5625e-10	1.94645e-09	1.39141e-09	1.15649e-09
KDM5D_TARGET_GENES	2.93149e-09	1.3391e-09	8.5625e-10	1.94645e-09	1.39141e-09	1.15649e-09
KLF13_TARGET_GENES	2.93149e-09	1.3391e-09	8.5625e-10	1.94645e-09	1.39141e-09	1.15649e-09
KLF17_TARGET_GENES	2.93149e-09	1.3391e-09	8.5625e-10	1.94645e-09	1.39141e-09	1.15649e-09
KLF3_TARGET_GENES	2.93149e-09	1.3391e-09	1.26318e-09	1.94645e-09	1.39141e-09	1.15649e-09
KLF7_TARGET_GENES	2.93149e-09	1.3391e-09	1.88033e-06	1.94645e-09	1.56056e-08	1.15649e-09
LHX2_TARGET_GENES	2.93149e-09	1.3391e-09	8.5625e-10	1.94645e-09	6.98678e-08	1.15649e-09
MAFG_TARGET_GENES	2.93149e-09	6.59863e-07	8.5625e-10	1.94645e-09	1.39141e-09	4.13851e-06
MGGAAGTG_GABP_B	2.93149e-09	1.3391e-09	8.5625e-10	1.94645e-09	1.14061e-06	0.000156234
MIR124_3P	2.93149e-09	9.84845e-07	8.5625e-10	6.92497e-06	1.39141e-09	0.000541173
MIR506_3P	2.93149e-09	1.5117e-06	8.5625e-10	1.16185e-05	1.39141e-09	0.000225536
MIR8485	2.93149e-09	9.44333e-06	8.5625e-10	0.000310742	1.39141e-09	1.04199e-06
MORC2_TARGET_GENES	2.93149e-09	1.3391e-09	8.5625e-10	1.94645e-09	1.39141e-09	1.15649e-09
MTA1_TARGET_GENES	2.93149e-09	1.3391e-09	8.5625e-10	1.94645e-09	1.39141e-09	1.15649e-09
MZF1_TARGET_GENES	2.93149e-09	1.3391e-09	8.5625e-10	1.94645e-09	1.39141e-09	1.15649e-09
NAB2_TARGET_GENES	2.93149e-09	1.3391e-09	8.5625e-10	1.94645e-09	1.39141e-09	1.15649e-09
NCOA4_TARGET_GENES	2.93149e-09	1.3391e-09	1.9709e-07	1.94645e-09	4.61532e-06	1.15649e-09
NKX2_2_TARGET_GENES	2.93149e-09	1.3391e-09	8.5625e-10	1.94645e-09	1.39141e-09	3.12894e-08
NKX2_5_TARGET_GENES	2.93149e-09	1.3391e-09	8.5625e-10	1.94645e-09	1.39141e-09	4.44795e-08
PRDM6_TARGET_GENES	2.93149e-09	1.3391e-09	8.5625e-10	1.94645e-09	1.39141e-09	1.15649e-09
PRKDC_TARGET_GENES	2.93149e-09	1.3391e-09	2.20511e-05	1.94645e-09	7.91949e-08	1.15649e-09
RAG1_TARGET_GENES	2.93149e-09	1.3391e-09	8.5625e-10	1.94645e-09	1.39141e-09	1.15649e-09
RBM34_TARGET_GENES	2.93149e-09	1.3391e-09	0.000928891	1.94645e-09	2.64554e-08	1.15649e-09
RYBP_TARGET_GENES	2.93149e-09	1.3391e-09	1.3851e-08	1.94645e-09	3.4687e-08	1.15649e-09
SALL4_TARGET_GENES	2.93149e-09	1.3391e-09	8.5625e-10	1.94645e-09	1.39141e-09	1.15649e-09
SCGGAAGY_ELK1_02	2.93149e-09	1.3391e-09	8.5625e-10	1.94645e-09	3.66782e-09	1.15649e-09
SETD1A_TARGET_GENES	2.93149e-09	1.3391e-09	8.5625e-10	1.94645e-09	1.39141e-09	1.15649e-09
SETD7_TARGET_GENES	2.93149e-09	1.3391e-09	0.000145564	1.94645e-09	3.70409e-08	3.99823e-09
SFMBT1_TARGET_GENES	2.93149e-09	1.3391e-09	8.5625e-10	1.94645e-09	1.39141e-09	1.15649e-09
SKIL_TARGET_GENES	2.93149e-09	1.3391e-09	8.5625e-10	1.94645e-09	1.39141e-09	1.15649e-09
SOX6_TARGET_GENES	2.93149e-09	1.3391e-09	8.5625e-10	1.94645e-09	1.39141e-09	1.15649e-09
SUMO1_TARGET_GENES	2.93149e-09	1.3391e-09	9.57788e-09	1.94645e-09	2.72253e-07	1.15649e-09
SUPT20H_TARGET_GENES	2.93149e-09	1.3391e-09	8.5625e-10	1.94645e-09	1.40195e-08	1.15649e-09
TCF7_TARGET_GENES	2.93149e-09	8.22727e-07	8.5625e-10	3.58288e-09	1.39141e-09	2.79056e-08
TEAD2_TARGET_GENES	2.93149e-09	1.3391e-09	8.5625e-10	1.94645e-09	1.39141e-09	1.15649e-09
TET1_TARGET_GENES	2.93149e-09	1.3391e-09	8.5625e-10	1.94645e-09	1.4594e-09	3.54654e-09
TFEB_TARGET_GENES	2.93149e-09	1.3391e-09	8.5625e-10	1.94645e-09	1.39141e-09	4.46534e-09
THAP1_TARGET_GENES	2.93149e-09	1.3391e-09	8.5625e-10	1.94645e-09	1.39141e-09	1.15649e-09
TSC22D4_TARGET_GENES	2.93149e-09	2.03669e-09	8.5625e-10	6.82263e-09	1.39141e-09	1.15649e-09
U2AF2_TARGET_GENES	2.93149e-09	1.3391e-09	0.00011189	1.94645e-09	1.39141e-09	1.15649e-09
UBN1_TARGET_GENES	2.93149e-09	1.3391e-09	8.5625e-10	1.94645e-09	1.39141e-09	1.15649e-09
WRNIP1_TARGET_GENES	2.93149e-09	1.3391e-09	8.5625e-10	1.94645e-09	1.39141e-09	1.15649e-09
YBX3_TARGET_GENES	2.93149e-09	1.51366e-08	0.0082954	1.94645e-09	0.118455	4.83149e-06
ZBED5_TARGET_GENES	2.93149e-09	1.3391e-09	8.5625e-10	1.94645e-09	5.76997e-08	1.15649e-09
ZBTB10_TARGET_GENES	2.93149e-09	1.3391e-09	8.5625e-10	1.94645e-09	1.39141e-09	1.15649e-09
ZBTB12_TARGET_GENES	2.93149e-09	1.3391e-09	7.9196e-09	1.94645e-09	1.4531e-09	1.15649e-09
ZBTB24_TARGET_GENES	2.93149e-09	1.3391e-09	8.5625e-10	1.94645e-09	1.39141e-09	1.15649e-09
ZC3H11A_TARGET_GENES	2.93149e-09	1.3391e-09	6.33463e-05	1.94645e-09	6.10752e-08	1.15649e-09
ZFHX3_TARGET_GENES	2.93149e-09	1.3391e-09	8.5625e-10	1.94645e-09	1.39141e-09	1.15649e-09
ZFP69B_TARGET_GENES	2.93149e-09	1.3391e-09	9.63809e-10	1.94645e-09	1.39141e-09	1.15649e-09
ZFP91_TARGET_GENES	2.93149e-09	1.3391e-09	4.28445e-07	1.16013e-07	2.65502e-08	1.15649e-09
ZMYND8_TARGET_GENES	2.93149e-09	1.3391e-09	8.5625e-10	1.94645e-09	1.39141e-09	1.15649e-09
ZNF175_TARGET_GENES	2.93149e-09	1.3391e-09	8.5625e-10	1.94645e-09	1.30722e-06	1.72412e-06
ZNF205_TARGET_GENES	2.93149e-09	1.3391e-09	8.5625e-10	1.94645e-09	1.39141e-09	1.15649e-09
ZNF224_TARGET_GENES	2.93149e-09	1.3391e-09	8.5625e-10	1.94645e-09	1.39141e-09	1.39141e-09
ZNF260_TARGET_GENES	2.93149e-09	1.3391e-09	4.38209e-06	1.94645e-09	1.39141e-09	2.58974e-08
ZNF282_TARGET_GENES	2.93149e-09	1.3391e-09	9.58042e-05	1.94645e-09	1.21319e-08	3.13158e-09
ZNF2_TARGET_GENES	2.93149e-09	1.3391e-09	4.10906e-07	1.94645e-09	2.63687e-08	1.15649e-09
ZNF30_TARGET_GENES	2.93149e-09	1.3391e-09	8.5625e-10	1.94645e-09	1.39141e-09	1.15649e-09
ZNF350_TARGET_GENES	2.93149e-09	1.3391e-09	8.5625e-10	1.94645e-09	1.39141e-09	3.275e-08
ZNF391_TARGET_GENES	2.93149e-09	2.10027e-09	2.42632e-08	1.94645e-09	1.39403e-09	1.15649e-09
ZNF394_TARGET_GENES	2.93149e-09	1.3391e-09	8.5625e-10	1.94645e-09	5.79749e-07	7.17683e-08
ZNF395_TARGET_GENES	2.93149e-09	1.3391e-09	8.5625e-10	1.94645e-09	3.5078e-09	1.15649e-09
ZNF407_TARGET_GENES	2.93149e-09	1.3391e-09	8.5625e-10	1.94645e-09	1.39141e-09	1.15649e-09
ZNF410_TARGET_GENES	2.93149e-09	6.3446e-06	6.8857e-06	7.61243e-08	1.95799e-07	1.33161e-09
ZNF423_TARGET_GENES	2.93149e-09	1.3391e-09	0.000103605	8.56399e-05	3.47753e-06	2.06631e-08
ZNF507_TARGET_GENES	2.93149e-09	1.3391e-09	8.5625e-10	1.94645e-09	2.71453e-08	1.43513e-08
ZNF513_TARGET_GENES	2.93149e-09	4.54133e-07	8.5625e-10	0.00560676	1.39141e-09	1.38754e-07
ZNF561_TARGET_GENES	2.93149e-09	1.3391e-09	0.0061744	1.94645e-09	0.000106556	1.15649e-09
ZNF592_TARGET_GENES	2.93149e-09	1.3391e-09	8.5625e-10	1.94645e-09	1.39141e-09	1.15649e-09
ZNF654_TARGET_GENES	2.93149e-09	2.67308e-07	0.00148039	5.03106e-08	1.8084e-08	2.10934e-09
ZNF660_TARGET_GENES	2.93149e-09	1.3391e-09	1.39544e-06	1.94645e-09	4.82997e-06	1.15649e-09
ZNF711_TARGET_GENES	2.93149e-09	1.3391e-09	8.5625e-10	1.94645e-09	1.39141e-09	1.15649e-09
ZNF740_TARGET_GENES	2.93149e-09	1.3391e-09	8.5625e-10	2.70769e-09	1.36358e-08	1.15649e-09
ZNF92_TARGET_GENES	2.93149e-09	5.15717e-08	8.5625e-10	1.94645e-09	1.39141e-09	1.15649e-09
ZSCAN30_TARGET_GENES	2.93149e-09	1.3391e-09	8.5625e-10	1.94645e-09	1.39141e-09	1.15649e-09
ZSCAN5DP_TARGET_GENES	2.93149e-09	1.3391e-09	8.5625e-10	1.94645e-09	1.39141e-09	1.15649e-09
GLI4_TARGET_GENES	2.93149e-09	1.3391e-09	1.5801e-09	1.94645e-09	2.88574e-08	1.4683e-08
PITX1_TARGET_GENES	3.76456e-09	1.30286e-06	4.05499e-05	1.94645e-09	2.09882e-05	5.00799e-05
CUX1_TARGET_GENES	4.02873e-09	5.96375e-06	1.29489e-07	1.94645e-09	4.85433e-07	6.26893e-07
ARID5B_TARGET_GENES	4.39108e-09	1.3391e-09	8.5625e-10	1.94645e-09	8.12231e-08	2.35286e-08
CIC_TARGET_GENES	4.93524e-09	8.50781e-07	4.57207e-08	1.94645e-09	1.2761e-06	3.38983e-06
E2F1_Q6_01	5.78135e-09	1.00143e-05	7.26903e-06	1.94645e-09	1.39141e-09	6.40063e-06
ZNF184_TARGET_GENES	7.35267e-09	1.3391e-09	3.97814e-05	2.71714e-07	2.36912e-06	1.15649e-09
OVOL3_TARGET_GENES	9.94655e-09	1.3391e-09	6.27738e-07	1.94645e-09	1.75304e-05	1.73336e-07
ZNF354B_TARGET_GENES	1.34727e-08	1.36747e-05	0.0112411	5.63602e-09	0.0257541	9.13388e-09
ID1_TARGET_GENES	1.3633e-08	1.3391e-09	8.5625e-10	1.94645e-09	1.52539e-09	6.04349e-08
ZNF213_TARGET_GENES	2.10735e-08	6.62182e-06	0.0114144	6.75439e-06	1.06675e-05	1.75018e-05
EWSR1_TARGET_GENES	2.49711e-08	1.3391e-09	8.93571e-09	1.94645e-09	0.000118659	1.15649e-09
RCGCANGCGY_NRF1_Q6	3.15771e-08	1.3391e-09	2.67441e-07	1.94645e-09	1.09823e-08	1.32518e-08
ZNF766_TARGET_GENES	3.3655e-08	1.3391e-09	8.5625e-10	1.94645e-09	2.25896e-06	1.2336e-07
ZNF8_TARGET_GENES	3.3655e-08	1.3391e-09	2.6138e-07	1.94645e-09	6.47168e-06	5.85334e-08
ZNF10_TARGET_GENES	3.37022e-08	1.3391e-09	8.5625e-10	1.0688e-05	2.90491e-07	2.70053e-06
CACGTG_MYC_Q2	3.39255e-08	1.3391e-09	8.5625e-10	1.94645e-09	4.27755e-09	1.15992e-05
FOXJ2_TARGET_GENES	3.71799e-08	4.28533e-07	0.000116513	8.12893e-07	1.39141e-09	1.15649e-09
ZNF768_TARGET_GENES	4.07576e-08	0.000342097	0.000150061	8.44096e-05	3.89118e-05	1.15649e-09
TGCTGCT_MIR15A_MIR16_MIR15B_MIR195_MIR424_MIR497	4.14591e-08	1.08385e-05	8.5625e-10	0.00369937	0.000497754	5.23691e-07
ZNF784_TARGET_GENES	4.35891e-08	2.17223e-08	2.32712e-05	1.94645e-09	1.14061e-06	0.000397146
CHAF1B_TARGET_GENES	4.48635e-08	1.3391e-09	0.00226991	1.94645e-09	9.50279e-05	1.15992e-05
ACCAAAG_MIR9	5.87278e-08	0.000107323	8.5625e-10	0.00111154	1.39141e-09	0.000646846
TBX3_TARGET_GENES	7.52572e-08	1.3391e-09	8.5625e-10	1.94645e-09	0.000161435	2.45309e-05
E2F1_Q3	7.56499e-08	0.000962393	1.16555e-05	1.94645e-09	1.39141e-09	6.67499e-06
ZNF146_TARGET_GENES	8.05007e-08	6.59117e-08	1.19269e-06	1.94645e-09	5.09375e-09	0.000509627
ZSCAN31_TARGET_GENES	8.21123e-08	1.3391e-09	3.65575e-06	1.94645e-09	4.36759e-06	6.22998e-09
MEF2C_TARGET_GENES	8.79677e-08	1.3391e-09	8.5625e-10	1.94645e-09	1.39141e-09	2.5706e-07
USF_01	8.79677e-08	4.46184e-06	6.24112e-09	9.23866e-08	3.70408e-05	0.0120832
MIR216A_3P	8.8237e-08	1.70592e-05	8.5625e-10	0.0590771	1.39141e-09	9.82663e-08
ATF6_TARGET_GENES	9.70242e-08	1.3391e-09	8.5625e-10	1.94645e-09	9.80499e-07	1.15649e-09
PRDM4_TARGET_GENES	1.01223e-07	4.02716e-09	0.00705491	0.0117155	2.88574e-08	7.45103e-07
ZNF843_TARGET_GENES	1.13366e-07	3.8105e-08	0.00404127	1.86571e-06	4.66233e-06	0.000133532
NFKBIA_TARGET_GENES	1.38143e-07	0.0301174	3.09779e-08	0.000547883	0.00153213	7.4218e-08
HDGF_TARGET_GENES	1.46893e-07	1.3391e-09	8.92581e-08	6.32317e-05	2.13265e-08	1.15649e-09
ZNF610_TARGET_GENES	1.46893e-07	1.3391e-09	2.275e-06	1.94645e-09	3.1242e-06	1.15649e-09
MYOCD_TARGET_GENES	1.49596e-07	0.000219102	1.01071e-05	0.000546838	4.4734e-07	2.18474e-05
ZNF320_TARGET_GENES	1.60594e-07	1.3391e-09	0.000341344	9.08662e-07	1.39141e-09	1.15649e-09
MIR128_3P	1.60594e-07	3.89036e-05	8.5625e-10	0.106075	1.39141e-09	1.90953e-07
GCACTTT_MIR175P_MIR20A_MIR106A_MIR106B_MIR20B_MIR519D	1.62624e-07	2.06041e-05	8.5625e-10	0.00155947	2.74479e-06	1.15649e-09
MIR6785_5P	1.85493e-07	0.0971908	0.0468703	0.108008	0.000815387	2.80963e-05
MIR12136	1.94017e-07	1.3391e-09	8.5625e-10	6.9273e-07	1.39141e-09	1.15649e-09
ZNF589_TARGET_GENES	2.72543e-07	7.85519e-06	0.0001716	4.198e-06	4.10829e-05	5.46395e-06
MEF2D_TARGET_GENES	4.88612e-07	7.35251e-06	8.5625e-10	1.0112e-05	0.00600933	2.90646e-05
GLI3_TARGET_GENES	5.47221e-07	1.3391e-09	8.5625e-10	1.94645e-09	1.81447e-09	1.4516e-05
DYRK1A_TARGET_GENES	5.60003e-07	1.3391e-09	8.5625e-10	1.94645e-09	3.89057e-06	1.32764e-06
CTCAGGG_MIR125B_MIR125A	5.82082e-07	0.0178686	4.39617e-05	0.111276	0.0117197	0.00105629
E2F_03	6.42877e-07	0.000301	0.000116513	1.94645e-09	1.39141e-09	0.000266605
PCGF1_TARGET_GENES	6.42939e-07	2.83182e-06	0.0100598	0.000189863	2.30028e-07	1.15649e-09
ZNF664_TARGET_GENES	7.13646e-07	2.16052e-06	5.41878e-06	0.000489576	3.24783e-06	2.02703e-05
ETS2_B	7.20837e-07	0.00220156	0.00228557	0.222896	0.100491	0.139743
MIR548D_3P	7.34381e-07	1.3391e-09	8.5625e-10	8.60007e-07	1.39141e-09	1.15649e-09
MIR4763_3P	8.22008e-07	0.0907271	0.421822	0.00515298	0.00015208	0.00255111
LCORL_TARGET_GENES	8.40708e-07	5.97982e-08	6.76583e-06	2.18365e-07	2.98633e-06	1.35504e-07
NFMUE1_Q6	8.41237e-07	6.40883e-06	9.02797e-07	3.48795e-08	0.000368561	0.0047871
MIR338_5P	9.12249e-07	6.3293e-08	8.5625e-10	0.00189964	4.05905e-09	1.15649e-09
MIR1207_5P	9.12249e-07	0.0205402	0.161258	0.00204128	2.37254e-05	6.0337e-05
PAX7_TARGET_GENES	9.95277e-07	0.000626666	0.000481427	0.000604803	0.000895282	0.00569068
MIR6883_5P	1.01943e-06	0.179792	0.0928259	0.0616193	0.0016677	4.85852e-05
ZNF362_TARGET_GENES	1.01943e-06	1.4583e-06	4.3336e-07	4.11603e-09	0.000167768	8.50249e-05
MIR548H_3P_MIR548Z	1.19366e-06	1.3391e-09	8.5625e-10	3.36455e-07	1.39141e-09	1.15649e-09
YY1_Q6	1.22716e-06	5.78104e-06	0.000602107	3.26489e-06	0.00251663	0.0117342
TGCACTT_MIR519C_MIR519B_MIR519A	1.29335e-06	4.22368e-05	8.5625e-10	0.03978	3.46359e-07	1.15649e-09
TAF9B_TARGET_GENES	1.44775e-06	1.10617e-05	2.07169e-06	1.94645e-09	5.5705e-06	0.000106761
MIR548BB_3P	1.54415e-06	5.27337e-09	8.5625e-10	8.34278e-08	1.39141e-09	1.15649e-09
ADA2_TARGET_GENES	1.59756e-06	1.3391e-09	6.68864e-05	1.94645e-09	4.71054e-06	1.97893e-07
TGCCTTA_MIR124A	1.67774e-06	0.00067731	8.5625e-10	2.089e-05	1.39141e-09	4.79559e-05
MIR3681_3P	1.67774e-06	0.000221102	8.5625e-10	0.127721	1.39141e-09	4.75414e-07
GTGACGY_E4F1_Q6	1.67774e-06	1.3391e-09	1.26609e-08	3.14141e-07	0.000731965	0.00061433
MIR548AC	1.73513e-06	1.3391e-09	8.5625e-10	2.60599e-07	1.39141e-09	1.15649e-09
DNMT3A_TARGET_GENES	1.8963e-06	1.3391e-09	2.44374e-05	1.94645e-09	0.00107017	0.00173091
MIR3529_3P	1.96129e-06	5.57118e-05	8.5625e-10	7.61692e-06	1.39141e-09	1.83742e-07
KAT5_TARGET_GENES	2.12744e-06	1.3391e-09	8.5625e-10	1.94645e-09	7.5403e-09	4.82885e-08
ZNF322_TARGET_GENES	2.12744e-06	1.3391e-09	0.00030313	1.80059e-07	5.66324e-09	1.15649e-09
MIR4492	2.12744e-06	0.010992	0.176918	0.0603145	0.0413369	1.54218e-06
SNIP1_TARGET_GENES	2.2488e-06	1.3391e-09	0.000212609	1.94645e-09	5.51957e-05	6.67499e-06
KTGGYRSGAA_UNKNOWN	2.31769e-06	0.00172298	0.00794138	4.16461e-05	0.000489344	0.0757107
ZNF549_TARGET_GENES	2.43725e-06	2.6976e-08	1.58587e-08	1.94645e-09	1.39141e-09	3.44831e-06
ZSCAN21_TARGET_GENES	2.69156e-06	8.71612e-05	7.20955e-05	0.00611015	3.90102e-05	0.00223209
ADNP_TARGET_GENES	2.71228e-06	4.16942e-05	0.0123481	0.0397004	0.0123957	2.20641e-09
SRPK1_TARGET_GENES	2.81679e-06	0.000707815	8.5625e-10	2.46968e-08	0.00693812	0.00143446
DLX6_TARGET_GENES	2.85693e-06	1.3391e-09	8.5625e-10	1.94645e-09	1.98047e-05	5.34165e-05
IRF5_TARGET_GENES	2.86006e-06	1.3391e-09	1.73696e-08	1.94645e-09	5.53961e-06	5.16515e-08
ZNF318_TARGET_GENES	2.86006e-06	7.13165e-08	6.13563e-09	1.94645e-09	1.69898e-05	2.7168e-06
ZNF436_TARGET_GENES	3.11248e-06	0.018126	1.29371e-08	0.000924066	0.00549321	1.83949e-09
MIR9_5P	3.56979e-06	1.3391e-09	8.5625e-10	0.000483417	2.44207e-09	0.0246718
ZNF680_TARGET_GENES	3.857e-06	6.53416e-06	7.36517e-08	0.00139367	1.39141e-09	1.8453e-05
RGAGGAARY_PU1_Q6	3.92486e-06	0.131432	0.00679637	0.0129133	0.0136454	0.000887955
MIR4728_5P	4.00951e-06	0.111782	0.0494486	0.0650617	0.000369032	5.77451e-06
ZBTB18_TARGET_GENES	4.23745e-06	7.98313e-08	0.000337165	0.000574175	1.88264e-07	3.78366e-05
FOXG1_TARGET_GENES	4.29673e-06	1.3391e-09	8.5625e-10	1.94645e-09	0.000234908	1.66982e-05
E2F_Q6	4.29673e-06	1.15985e-05	2.6218e-05	1.94645e-09	1.39141e-09	4.43337e-06
MIR340_5P	4.58978e-06	1.3391e-09	8.5625e-10	3.48922e-06	1.39141e-09	1.15649e-09
MIR5196_5P	4.68499e-06	0.219686	0.00103315	0.0143794	0.490352	0.00776748
TGACCTY_ERR1_Q2	4.80527e-06	1.34522e-05	4.96828e-05	0.0143613	0.00672435	4.81401e-05
HOXB6_TARGET_GENES	5.09588e-06	1.3391e-09	5.68622e-05	1.94645e-09	0.000288838	2.4763e-05
ZNF830_TARGET_GENES	5.18918e-06	1.3391e-09	0.0148213	7.45087e-06	0.00989879	8.19214e-05
ELF5_TARGET_GENES	5.47094e-06	1.3391e-09	8.5625e-10	1.94645e-09	3.47753e-06	0.00029811
GABP_B	5.92615e-06	1.67901e-09	0.000116468	1.94645e-09	0.0376614	0.00151421
CBX7_TARGET_GENES	5.92615e-06	3.01687e-07	4.89197e-05	2.04294e-08	0.00137546	0.000507676
MIR20A_5P	5.92615e-06	2.21493e-09	8.5625e-10	0.00820226	1.39141e-09	1.15649e-09
MIR526B_3P	6.19051e-06	5.9824e-08	8.5625e-10	0.0135576	4.42667e-08	1.15649e-09
RYTTCCTG_ETS2_B	6.79603e-06	5.58462e-07	6.19031e-07	0.00562664	0.0422106	0.000869572
MIR106B_5P	6.79603e-06	2.14992e-09	8.5625e-10	0.0143794	4.30239e-09	1.15649e-09
ZNF597_TARGET_GENES	7.06093e-06	7.39445e-06	1.19882e-06	3.28937e-05	4.66008e-05	9.11787e-06
MIR106A_5P	7.5874e-06	1.3391e-09	8.5625e-10	0.0144067	1.9538e-08	1.15649e-09
ZNF134_TARGET_GENES	7.7171e-06	8.49197e-08	8.5625e-10	2.25379e-06	1.39141e-09	5.85368e-07
HES4_TARGET_GENES	8.0145e-06	1.3391e-09	6.27738e-07	1.94645e-09	0.000129452	0.000199949
SRSF4_TARGET_GENES	8.05799e-06	1.3391e-09	0.00396676	1.94645e-09	2.24566e-05	1.71465e-09
MIR3714	8.67078e-06	0.000358258	8.5625e-10	0.000145865	1.77931e-08	3.14945e-05
ZNF101_TARGET_GENES	1.10389e-05	2.6029e-09	0.000206434	1.94645e-09	0.00118652	2.04238e-07
MIR149_3P	1.17107e-05	0.0866746	0.0220797	0.0327442	0.000412043	2.10116e-05
ZSCAN2_TARGET_GENES	1.19811e-05	5.03255e-08	0.00116153	1.94645e-09	9.78372e-09	6.21516e-06
E2F_Q3	1.23081e-05	0.00121818	0.000164722	1.94645e-09	1.39141e-09	0.0615388
ZNF579_TARGET_GENES	1.23081e-05	1.3391e-09	0.00609538	2.34887e-06	1.31613e-07	8.04606e-07
H1_6_TARGET_GENES	1.26976e-05	3.71488e-06	0.0196425	0.00274414	0.00653482	6.56293e-05
HDAC4_TARGET_GENES	1.367e-05	3.94514e-07	1.08627e-07	2.7941e-08	0.000115177	0.00210284
E2F1DP1RB_01	1.41008e-05	0.0013002	6.574e-05	1.94645e-09	1.39141e-09	0.000267246
HHEX_TARGET_GENES	1.44218e-05	1.3391e-09	8.5625e-10	1.94645e-09	9.40798e-06	4.132e-06
GTF2A2_TARGET_GENES	1.47677e-05	1.06953e-07	0.0118221	1.94645e-09	1.44705e-08	0.000392578
MIR142_5P	1.47677e-05	1.3391e-09	8.5625e-10	0.128714	1.63666e-08	1.15649e-09
MXD1_TARGET_GENES	1.55247e-05	1.45641e-09	8.5625e-10	1.94645e-09	1.39141e-09	0.000115709
SP1_Q6_01	1.58939e-05	1.69921e-06	0.203191	0.00180141	7.53532e-07	2.26883e-05
ZNF528_TARGET_GENES	1.63932e-05	8.36127e-05	0.0111009	0.000395295	3.93434e-06	0.000814731
GGCAGCT_MIR22	1.68099e-05	0.0422318	1.54844e-06	0.0408742	0.00189348	0.025768
MIR1244	1.72757e-05	3.13152e-05	0.0261448	0.346044	0.0117214	0.0191854
CREB_Q3	1.74281e-05	0.027291	0.0215407	0.0010168	0.077137	0.000108964
GGGTGGRR_PAX4_03	1.92651e-05	0.00198465	0.00513317	0.000986684	5.76439e-05	0.000132733
MIR548AJ_3P_MIR548X_3P	2.04373e-05	1.3391e-09	8.5625e-10	1.94645e-09	1.39141e-09	1.15649e-09
FOXO4_TARGET_GENES	2.28177e-05	2.52724e-07	0.000160087	3.87908e-06	1.14341e-05	0.00464343
MIR4261	2.30425e-05	0.00042491	8.5625e-10	0.0424642	1.39141e-09	2.12011e-06
BDP1_TARGET_GENES	2.33218e-05	9.64762e-07	0.00301494	6.58763e-07	0.00157937	2.04837e-05
MIR93_5P	2.49206e-05	1.53813e-08	8.5625e-10	0.0127963	7.70713e-08	1.15649e-09
MIR4319	2.51975e-05	0.00213073	1.18243e-05	0.0940095	0.0155038	0.0280556
MIR17_5P	2.53123e-05	4.76141e-08	8.5625e-10	0.0309038	7.92792e-08	1.15649e-09
MIR9983_3P	2.55796e-05	2.96469e-08	8.5625e-10	0.285106	2.78699e-09	1.15649e-09
E2F1_Q6	2.58142e-05	0.000154475	6.27738e-07	1.94645e-09	1.39141e-09	2.19615e-06
RFX7_TARGET_GENES	2.72917e-05	1.10689e-07	1.53241e-08	1.94645e-09	0.00275435	0.000115042
ATGAAGG_MIR205	2.86983e-05	0.0241396	2.85524e-07	0.129292	3.06317e-06	0.0807697
MIR4747_5P	2.96259e-05	0.230715	0.0027849	0.0264865	0.402488	0.0106698
MIR20B_5P	2.97639e-05	6.4631e-09	8.5625e-10	0.0323613	8.07673e-08	1.15649e-09
NOTCH3_TARGET_GENES	2.97639e-05	4.54133e-07	8.5625e-10	1.3992e-08	1.39141e-09	5.1383e-07
ZNF7_TARGET_GENES	3.06482e-05	0.000169545	0.0289963	2.84149e-07	0.00048581	0.00140991
MIR7856_5P	3.1384e-05	1.72299e-08	8.5625e-10	0.0938417	8.78052e-08	1.15649e-09
CTNNB1_TARGET_GENES	3.1657e-05	3.31855e-05	0.00629523	3.28937e-05	0.019664	0.00598255
MIR5590_3P	3.84126e-05	1.3391e-09	9.84799e-10	0.106813	3.5078e-09	1.15649e-09
ZNF22_TARGET_GENES	3.84126e-05	3.02872e-05	2.76713e-05	0.000455428	4.79608e-07	0.000296347
TGCGCANK_UNKNOWN	3.8811e-05	3.58298e-05	5.92645e-05	1.94645e-09	0.000326842	0.000570744
MIR519D_3P	3.89312e-05	1.17957e-08	8.5625e-10	0.0278565	5.16125e-08	1.15649e-09
MIR4505	4.50402e-05	0.0295547	0.0124824	0.287781	0.0181012	3.72018e-06
TGGTGCT_MIR29A_MIR29B_MIR29C	4.70192e-05	1.3391e-09	1.97465e-07	5.30967e-08	0.000470602	7.06459e-06
HMGA1_TARGET_GENES	4.92849e-05	1.3391e-09	1.31652e-08	0.104334	3.29115e-05	1.15649e-09
TOP2B_TARGET_GENES	4.99348e-05	1.3391e-09	0.00033221	1.94645e-09	0.00209057	5.88469e-06
MAX_01	5.7526e-05	2.286e-07	0.000496869	1.62611e-06	1.02361e-06	0.00623833
ACACTGG_MIR199A_MIR199B	5.94619e-05	0.00835551	7.62669e-07	0.0487142	2.26146e-05	0.049726
ACTAYRNNNCCCR_UNKNOWN	5.96411e-05	1.3391e-09	4.24405e-06	1.94645e-09	0.0026938	1.1145e-08
MIR4328	6.27877e-05	1.3391e-09	8.5625e-10	0.0156234	1.4431e-06	1.15649e-09
MIR3910	6.27939e-05	0.00982848	8.5625e-10	0.000276893	1.39141e-09	0.0118542
ZNF250_TARGET_GENES	6.27939e-05	1.3391e-09	5.30489e-06	1.94645e-09	0.000414899	3.89879e-05
FOXE1_TARGET_GENES	6.27939e-05	3.01785e-09	6.90791e-05	1.94645e-09	0.00124232	5.46003e-05
MIR19B_3P	6.27939e-05	1.3391e-09	8.5625e-10	0.000877309	1.39141e-09	1.15649e-09
ALKBH3_TARGET_GENES	6.27939e-05	1.3391e-09	4.08078e-07	1.94645e-09	0.000995141	0.000853689
ZNF140_TARGET_GENES	7.04664e-05	0.000259321	2.1282e-05	0.000488621	0.00331999	0.000658148
MIR125A_5P	7.40216e-05	0.00488495	5.05788e-06	0.0970566	0.0664537	0.00387119
SNAI1_TARGET_GENES	7.44722e-05	0.00247383	0.0162968	1.48728e-05	0.0284789	0.000197619
MIR129_5P	7.44722e-05	3.79661e-05	1.04961e-08	0.490586	6.90872e-08	4.89396e-07
E2F1DP1_01	7.44722e-05	0.000314701	1.05211e-07	1.94645e-09	1.39141e-09	6.18978e-07
E2F1DP2_01	7.44722e-05	0.000314701	1.05211e-07	1.94645e-09	1.39141e-09	6.18978e-07
E2F4DP2_01	7.44722e-05	0.000314701	1.05211e-07	1.94645e-09	1.39141e-09	6.18978e-07
E2F_02	7.44722e-05	0.000314701	5.06294e-08	1.94645e-09	1.39141e-09	6.18978e-07
E2F_Q4	7.44722e-05	0.000185383	1.02929e-05	1.94645e-09	1.39141e-09	2.19516e-06
LHX9_TARGET_GENES	7.44948e-05	1.3391e-09	8.5625e-10	1.2059e-08	1.58838e-06	0.000211749
ZNF85_TARGET_GENES	7.50229e-05	0.00340425	0.000720927	0.000253983	0.000146179	0.0267108
MIR4262	8.57604e-05	1.3391e-09	8.5625e-10	0.00383298	1.39141e-09	1.15649e-09
MIR6825_5P	8.69189e-05	0.173117	0.054628	0.000735634	1.00843e-05	0.0274758
SF1_Q6	8.73933e-05	0.00195777	0.180106	0.3128	0.0879788	0.00492359
GTF2E2_TARGET_GENES	8.77291e-05	1.3391e-09	0.000321552	1.94645e-09	0.0102073	0.000698666
MYCMAX_03	9.01742e-05	0.00300678	0.000176342	0.00797867	0.000330422	0.00213874
MIR5787	9.01742e-05	0.178652	0.00950287	0.521706	0.0299925	4.68385e-05
E12_Q6	9.08595e-05	0.214135	0.0358629	0.049116	0.074476	0.00141797
ZNF331_TARGET_GENES	9.11345e-05	0.00192435	0.00175191	0.00017497	0.000195661	0.00952495
MIR616_5P	9.24412e-05	3.33517e-09	8.5625e-10	1.10054e-07	1.39141e-09	1.15649e-09
PAX3_B	9.24412e-05	0.0115858	0.00252037	0.00535111	0.749201	0.232505
DOT1L_TARGET_GENES	9.6003e-05	7.08511e-06	3.11563e-06	2.93149e-09	0.0159094	0.00497935
GTTTGTT_MIR495	9.6003e-05	0.0802492	1.52123e-09	0.0242876	2.71742e-07	0.0025794
ZNF274_TARGET_GENES	9.6003e-05	5.62866e-08	1.13984e-08	0.00274414	8.05857e-09	2.16702e-06
EMX1_TARGET_GENES	9.81333e-05	0.0229086	2.34161e-08	1.4018e-05	2.43712e-06	0.00713411
MIR19A_3P	0.000100888	1.3391e-09	8.5625e-10	0.00103168	1.39141e-09	1.15649e-09
MIR371B_5P	0.000101725	1.3391e-09	8.5625e-10	2.84141e-07	1.39141e-09	1.15649e-09
MIR561_3P	0.000103926	4.2397e-07	8.5625e-10	0.0965731	1.39141e-09	1.15649e-09
ZNF236_TARGET_GENES	0.00010483	0.000114988	1.31348e-08	2.71177e-06	0.0555071	0.0645737
AACTTT_UNKNOWN	0.000105681	1.3391e-09	8.5625e-10	0.00126481	1.86112e-08	1.15649e-09
MCM3_TARGET_GENES	0.000106152	2.74425e-05	0.00136377	0.00797867	0.0134187	2.43656e-06
TTTGCAC_MIR19A_MIR19B	0.000106152	6.63724e-08	8.5625e-10	0.00402463	1.21348e-08	1.15649e-09
AUTS2_TARGET_GENES	0.000106152	3.34149e-08	2.5396e-05	1.94645e-09	1.22519e-07	3.78221e-05
MIR373_5P	0.000106152	3.93286e-09	8.5625e-10	1.26674e-07	1.39141e-09	1.15649e-09
ZNF584_TARGET_GENES	0.00010655	5.57118e-05	0.0211218	0.00359724	0.0184756	7.14943e-05
MIR2053	0.00010655	1.81282e-08	0.0308403	0.562169	0.000696107	1.1602e-06
E2F_Q3_01	0.000106684	9.70577e-06	1.60936e-05	1.94645e-09	1.39141e-09	0.000781211
MIR1297	0.000107993	2.36045e-06	8.5625e-10	9.07873e-07	1.39141e-09	1.15649e-09
MIR548L	0.000111162	1.35159e-08	8.5625e-10	0.00909209	1.39141e-09	1.15649e-09
MIR6734_3P	0.000114299	0.2087	0.000586308	0.346825	0.280503	0.0780608
ZNF816_TARGET_GENES	0.000116975	3.7342e-06	0.00322082	6.10561e-07	0.000520707	0.000825923
CTTTAAR_UNKNOWN	0.000125171	0.0257838	0.00489494	0.0801059	0.0265123	0.055422
AP2_Q6	0.000125434	0.0698417	9.71414e-05	0.00789627	0.0369786	0.0335989
RLF_TARGET_GENES	0.000137489	2.00267e-05	4.71362e-07	1.94133e-06	8.04982e-05	0.000581989
MIR4731_5P	0.000138016	0.0698417	0.439908	0.550214	0.196565	1.91529e-05
IRF9_TARGET_GENES	0.000155916	5.89947e-06	0.000124102	0.00013255	0.0445328	0.00621438
MIR5680	0.000169142	1.3391e-09	8.5625e-10	0.00165347	1.39141e-09	1.66387e-09
TTGGGAG_MIR150	0.000173414	0.0721787	0.00185259	0.0489822	4.54961e-05	0.111676
MIR6799_3P	0.000175362	0.521344	0.376758	0.555302	0.532476	0.0428715
MIR1277_5P	0.000177504	1.3391e-09	8.5625e-10	1.10486e-07	1.39141e-09	1.15649e-09
TCANNTGAY_SREBP1_01	0.000178808	0.00277533	4.87972e-05	0.000870529	0.0528939	6.11725e-05
MIR300	0.000187057	1.3391e-09	8.5625e-10	0.0665575	1.39141e-09	1.15649e-09
MIR6731_5P	0.000190194	0.732055	0.136365	0.410068	0.28267	0.310324
TEL2_Q6	0.000192829	1.3391e-09	0.00291034	0.00622472	0.00901366	0.0232066
MIR661	0.000195343	0.397161	0.0104802	0.0477397	0.285673	0.0229416
MIR92A_2_5P	0.000195343	0.0471818	0.510431	0.483129	0.00388021	0.000199949
MIR651_3P	0.000195343	1.39675e-08	8.5625e-10	5.97138e-06	1.39141e-09	1.15649e-09
MIR125B_5P	0.000199369	0.00419064	6.64e-06	0.11243	0.0632543	0.00461213
MIR381_3P	0.00020289	1.3391e-09	8.5625e-10	0.0597119	1.39141e-09	1.15649e-09
E2F4DP1_01	0.000210482	0.002899	3.51817e-07	1.94645e-09	1.39141e-09	1.44227e-05
MIR4803	0.000211988	2.46208e-07	8.5625e-10	0.113716	1.3134e-08	1.15649e-09
AML1_01	0.000229848	0.0497147	0.0100077	0.566877	0.116019	0.173121
AML1_Q6	0.000229848	0.0497147	0.0100077	0.566877	0.116019	0.173121
MIR6836_5P	0.000238971	0.365121	0.211137	0.269702	0.338342	0.00763406
MIR181D_5P	0.000240824	1.3391e-09	8.5625e-10	0.0489822	1.39141e-09	1.15649e-09
IRX2_TARGET_GENES	0.000241686	0.00392179	6.31122e-05	0.139231	0.0821934	0.108147
ZBTB44_TARGET_GENES	0.00030485	7.3145e-07	6.69275e-05	0.00279062	0.000324746	1.42492e-06
MIR6132	0.000307533	0.375286	0.182983	0.323464	0.335149	0.0183504
MIR6891_5P	0.000317906	0.0158996	1.54844e-06	0.00936184	0.00144184	0.0542697
ETS2_TARGET_GENES	0.000334389	4.79262e-09	0.00366947	1.70319e-05	0.00948605	8.43512e-05
MIR548AE_3P_MIR548AQ_3P	0.000358509	1.3391e-09	8.5625e-10	1.94645e-09	1.39141e-09	1.15649e-09
TOX4_TARGET_GENES	0.000360998	0.00413143	2.65793e-06	9.30391e-05	0.00174817	0.12291
SMN1_TARGET_GENES	0.000362276	2.60715e-06	0.0935843	0.000757082	0.0140986	1.62613e-06
SMN2_TARGET_GENES	0.000362276	2.60715e-06	0.0935843	0.000757082	0.0140986	1.62613e-06
MIR3143	0.000364434	2.78773e-09	8.5625e-10	0.0701414	1.39141e-09	1.15649e-09
MIR548J_3P	0.000364434	1.3391e-09	8.5625e-10	1.94645e-09	1.39141e-09	1.15649e-09
E2F_Q6_01	0.000370129	0.000854795	0.000339784	1.94645e-09	1.39141e-09	1.7522e-05
NFXL1_TARGET_GENES	0.000371476	0.00303741	0.0573656	1.10054e-07	2.56892e-05	0.00929069
MIR98_5P	0.000381919	0.00111751	2.78608e-09	0.104105	2.23155e-06	8.30108e-05
PAX6_TARGET_GENES	0.000394431	2.02369e-06	0.000738632	7.40869e-07	2.20346e-08	2.18202e-06
ATATGCA_MIR448	0.000395944	0.00010048	2.32982e-07	0.0941896	2.90837e-08	0.000293135
MIR1252_5P	0.000402438	0.0163832	1.92867e-09	0.13671	0.000300112	0.00278432
MIR8085	0.000413183	0.511882	0.207959	0.321451	0.411992	0.260532
PHF21A_TARGET_GENES	0.000413183	0.000711432	0.0126922	0.000408268	0.0113593	0.000309525
ZNF257_TARGET_GENES	0.000413183	0.000114096	0.000738632	0.000877365	0.00279682	0.00116463
NFKB_Q6	0.000416752	0.30545	0.0109017	0.0353817	0.0402026	0.377928
MIR548AH_3P_MIR548AM_3P	0.000416752	1.3391e-09	8.5625e-10	1.94645e-09	1.39141e-09	1.15649e-09
MIR548P	0.000416752	5.55831e-06	8.5625e-10	8.30879e-06	1.39141e-09	1.15649e-09
MIR181C_5P	0.000431847	1.3391e-09	8.5625e-10	0.0377535	1.39141e-09	1.15649e-09
CCTGCTG_MIR214	0.000439925	0.0791934	0.0174879	0.12024	0.209738	0.0737609
SRF_C	0.000439925	0.122979	0.00036168	0.208094	0.107445	0.0191307
MIR939_3P	0.000459721	0.170349	0.048405	0.291742	0.0485749	0.000840817
CDC73_TARGET_GENES	0.000463578	1.3391e-09	0.00128499	1.37814e-08	0.00162783	3.7448e-08
MIR153_3P	0.000472848	0.000367259	8.5625e-10	0.00173736	1.39141e-09	0.00746735
ALPHACP1_01	0.000474676	0.0983847	0.389471	0.543794	0.0115662	0.173468
E2F_Q4_01	0.000479801	9.49927e-05	1.10518e-05	1.94645e-09	1.39141e-09	4.02234e-06
MIR1180_5P	0.000482465	0.138656	0.00260727	0.293915	0.364338	0.744875
ZNF329_TARGET_GENES	0.000483836	4.50157e-06	2.43417e-05	1.16513e-07	0.00485862	0.000113681
ZSCAN4_TARGET_GENES	0.000484079	0.000787625	4.819e-05	0.00111161	3.2896e-08	2.27781e-08
PAX3_TARGET_GENES	0.000492344	1.3391e-09	8.5625e-10	3.74378e-06	1.39141e-09	1.15649e-09
MIR1271_3P	0.000494715	0.232571	0.113094	0.350295	0.482856	0.409471
MIR4251	0.000501723	9.63166e-05	2.49442e-06	0.213266	1.35734e-05	0.00667117
MIR181A_5P_MIR181B_5P	0.000536447	1.3391e-09	8.5625e-10	0.0489822	1.39141e-09	1.15649e-09
MIR6764_5P	0.000536447	0.419204	0.0778843	0.189155	0.0244404	0.00467958
MIR550A_3_5P_MIR550A_5P	0.000546268	0.254295	0.118009	0.32463	0.490162	0.391101
SP1_Q4_01	0.000552252	0.000164062	0.136959	0.278504	0.0578952	0.000178436
MIR556_5P	0.000559941	0.706654	0.0296238	0.393191	0.251942	0.772672
MZF1_02	0.00056441	0.106748	0.000865458	0.0281945	0.206272	0.00976849
MIR4755_3P	0.000578777	0.330523	0.0181468	0.40224	0.3651	0.000209905
PSMB5_TARGET_GENES	0.00058186	1.42267e-08	0.0371704	1.94645e-09	1.86089e-06	0.00140561
BPTF_TARGET_GENES	0.000588008	6.16486e-07	8.5625e-10	0.00161603	7.68695e-07	1.50375e-05
MIR921	0.000593217	0.332405	7.34898e-05	0.118964	0.38799	0.692436
MIR3619_5P	0.000598098	0.0432076	8.39225e-05	0.0318963	0.00146205	2.24144e-05
E2F1_Q4_01	0.000605811	3.19979e-05	4.01705e-06	1.94645e-09	1.39141e-09	0.000943696
LET_7I_5P	0.000616584	0.00207625	1.44418e-09	0.0751397	2.29029e-06	9.10345e-05
ARNT_01	0.000641823	3.54763e-05	1.94959e-06	8.04931e-05	2.57583e-05	0.011372
DNMT1_TARGET_GENES	0.000641823	1.60823e-07	7.08471e-07	0.00348757	0.066376	0.0918079
MIR212_3P	0.000648755	0.0149179	1.71557e-07	0.241902	6.60997e-05	4.28724e-05
SGCGSSAAA_E2F1DP2_01	0.000652856	0.000687431	0.000783562	1.94645e-09	1.39141e-09	2.4893e-05
GTACTGT_MIR101	0.000664538	0.0214254	1.37746e-05	0.16704	2.09637e-06	1.15649e-09
GGGYGTGNY_UNKNOWN	0.000667719	0.0197704	0.000336912	0.00667275	0.00124232	9.11037e-07
ZNF197_TARGET_GENES	0.000671473	0.000105126	0.00046434	0.0133139	0.00706284	2.27384e-05
MIR302E	0.000687801	8.9287e-08	8.5625e-10	0.124733	1.39141e-09	1.15649e-09
LET_7F_5P	0.000688213	0.00162334	3.38338e-09	0.107326	3.81868e-06	8.48226e-05
MIR4324	0.000694082	0.014205	1.34903e-05	0.0704389	2.83727e-06	0.0858649
ATF6_01	0.000708946	0.833901	0.0185831	0.148774	0.231539	0.135555
LET_7B_5P	0.000718577	0.00221385	3.38338e-09	0.0603145	2.78211e-06	0.000132214
MIR3662	0.000718577	1.3391e-09	8.5625e-10	0.0120171	1.39141e-09	1.15649e-09
LET_7A_5P_LET_7C_5P_LET_7E_5P	0.000718577	0.00143371	5.23974e-09	0.0949588	6.04966e-06	0.00020018
ZNF577_TARGET_GENES	0.000718577	0.00157837	0.0292754	0.000454325	0.000244982	0.00164433
PEA3_Q6	0.000752517	0.00816037	0.00874651	0.334515	0.103048	0.00942933
ZNF581_TARGET_GENES	0.000756576	1.93105e-05	9.59967e-07	6.70648e-07	0.00264055	2.17015e-05
CAGTATT_MIR200B_MIR200C_MIR429	0.00076064	9.43375e-07	8.5625e-10	0.00274414	1.87594e-06	1.15649e-09
MIR217_5P	0.000766376	0.000548107	1.86367e-08	0.0869264	7.83562e-06	0.000175865
MIR6768_5P	0.000777321	0.0868171	1.63039e-07	0.226417	1.13029e-05	0.00886634
ZNF524_TARGET_GENES	0.000791868	0.000201313	0.00528096	0.011859	8.92673e-05	0.00013437
MIR524_5P	0.000799574	1.3391e-09	8.5625e-10	1.60893e-05	1.39141e-09	1.15649e-09
CAGTGTT_MIR141_MIR200A	0.000824118	0.00315686	8.5625e-10	4.30211e-06	3.06285e-06	0.000343345
MIR3065_3P	0.000828181	6.53416e-06	2.21878e-06	0.209138	1.50256e-05	0.00164433
MIR507	0.000831186	0.00321276	8.5625e-10	0.0287723	1.39141e-09	0.00199699
HAND1_TARGET_GENES	0.000835311	0.000165612	0.00037248	0.00709439	0.00278298	0.0099091
MIR30E_5P	0.000839664	1.3391e-09	8.5625e-10	8.45533e-05	1.39141e-09	1.15649e-09
MIR6838_5P	0.00090933	9.33903e-05	8.5625e-10	0.0558998	4.85984e-07	1.15649e-09
SMARCA1_TARGET_GENES	0.000919234	0.0681767	0.327839	0.196723	0.157738	0.00720026
ZSCAN5C_TARGET_GENES	0.000931564	0.0248739	0.000341344	0.172468	0.00636477	0.0777563
MIR6878_5P	0.000934658	0.5703	0.0157301	0.228466	0.126581	0.0108834
CATTGTYY_SOX9_B1	0.000948245	0.00816037	0.130798	0.323339	0.000438587	0.00010846
MIR497_5P	0.000954313	0.00109192	8.5625e-10	0.0518996	5.01079e-08	1.15649e-09
NKX2_3_TARGET_GENES	0.000954313	9.82327e-06	2.15064e-06	7.43992e-05	0.000845726	0.00182778
KMT2D_TARGET_GENES	0.000975902	0.000280331	0.00186524	0.0186357	2.6302e-06	0.00222509
TCCCRNNRTGC_UNKNOWN	0.000975902	1.43454e-05	1.34647e-05	1.94645e-09	6.22919e-05	0.0646509
E2F_Q2	0.000975902	0.014432	0.000126192	0.00973456	0.0400443	0.0915469
NCOA6_TARGET_GENES	0.000978477	0.00954288	0.0127376	0.000646789	0.0126729	0.017927
PAX4_01	0.000988041	0.052784	0.189363	0.237264	0.113199	0.345384
CTGCAGY_UNKNOWN	0.000995918	0.000412343	0.000656833	8.20275e-05	0.000245698	5.84739e-06
MIR5582_3P	0.00102562	1.3391e-09	8.5625e-10	0.0250175	1.39141e-09	1.15649e-09
MIR16_5P	0.00105645	0.000577515	8.5625e-10	0.0108698	1.29008e-08	1.15649e-09
MIR30A_5P	0.00106004	1.3391e-09	8.5625e-10	8.56399e-05	1.39141e-09	1.15649e-09
MIR30D_5P	0.00106004	1.3391e-09	8.5625e-10	8.56399e-05	1.39141e-09	1.15649e-09
MIR4500	0.00106577	0.00515944	1.90815e-09	0.0169021	1.3304e-06	7.6575e-05
MIR520D_5P	0.00107282	1.3391e-09	8.5625e-10	9.39935e-06	1.39141e-09	1.15649e-09
MIR3184_5P	0.00107647	0.00256389	0.618247	0.672119	0.0189225	0.0540409
TGANTCA_AP1_C	0.00110656	0.00332373	1.39188e-06	0.0423952	0.212215	0.00174711
MIR132_3P	0.00111817	0.00437517	5.03879e-07	0.201496	0.000143011	3.11033e-05
MIR9_3P	0.00111839	2.45406e-05	8.5625e-10	0.00315959	1.60426e-07	3.8944e-08
STAT1_02	0.00113772	8.58347e-05	0.0278739	0.00891494	0.0376886	0.00731173
MIR4458	0.00114545	0.034923	2.01692e-08	0.019985	0.000118054	0.000945863
MIR424_5P	0.00119535	0.000741737	8.5625e-10	0.0518996	9.07255e-08	1.15649e-09
MIR34A_5P	0.00120761	0.152538	0.000965026	0.318879	0.0075949	0.0117526
CACTGTG_MIR128A_MIR128B	0.00120945	0.111984	8.5625e-10	0.023582	1.50368e-05	0.0374293
MIR30B_5P_MIR30C_5P	0.0012247	1.3391e-09	8.5625e-10	0.000641453	1.39141e-09	1.15649e-09
ERR1_Q2	0.00124327	0.0706169	0.000321028	0.144144	0.0705701	0.103484
SRF_Q4	0.00124761	0.0487723	0.000285466	0.342533	0.280986	0.215569
MIR576_5P	0.00127869	7.92546e-07	8.5625e-10	0.0597338	1.39141e-09	1.15649e-09
MIR655_3P	0.00129384	2.76859e-08	8.5625e-10	0.0290794	1.39141e-09	1.15649e-09
MIR4533	0.00136841	0.028267	0.000813892	0.224271	0.0373484	0.0401075
MIR449A	0.00138078	0.0896227	0.000975894	0.292322	0.0075949	0.00937693
MIR26A_5P	0.00138112	7.91337e-06	8.5625e-10	0.000446508	1.39141e-09	1.15649e-09
MIR26B_5P	0.00138112	5.2862e-06	8.5625e-10	0.000446508	1.39141e-09	1.15649e-09
MIR15A_5P	0.00139223	0.00154542	8.5625e-10	0.00864382	6.90518e-09	1.15649e-09
MIR374C_5P	0.00139223	1.54847e-08	8.5625e-10	0.0267184	1.39141e-09	1.15649e-09
SUPT16H_TARGET_GENES	0.00139809	0.0144398	0.0227989	0.00259228	0.00275638	0.000633987
MIR659_3P	0.00142293	0.00924351	1.92521e-09	0.0509656	3.53899e-05	0.139909
MIR144_3P	0.00144531	1.03381e-08	8.5625e-10	0.00840887	1.39141e-09	1.15649e-09
LET_7G_5P	0.00147379	0.00221385	3.38338e-09	0.0948853	1.04057e-06	0.000132214
MIR15B_5P	0.00147533	0.000577515	8.5625e-10	0.0119286	2.24561e-08	1.15649e-09
MIR4498	0.00147659	0.155085	0.311316	0.0325843	0.0811006	0.00164098
MIR7114_3P	0.0014818	0.11014	0.000652984	0.232971	0.297413	0.875164
MIR199A_5P	0.00156508	6.81346e-05	5.04155e-05	0.114259	2.29337e-05	0.00011386
GAGCTGG_MIR337	0.00160442	0.00531429	0.383175	0.0596915	0.143614	0.000345634
PCBP2_TARGET_GENES	0.00160442	0.00278621	0.0013207	0.00161603	0.000416471	0.000333008
MIR5691_MIR6805_3P	0.00164579	0.193042	5.70024e-09	0.137521	0.00040666	0.00641183
MIR6504_3P	0.00170855	2.53364e-07	8.5625e-10	0.000126936	1.39141e-09	1.15649e-09
MIR7106_5P	0.00170855	0.337352	0.0359435	0.239973	0.0141661	0.0728015
WGGAATGY_TEF1_Q6	0.00176306	0.000549057	0.153565	1.69617e-05	0.00961363	0.0370163
MIR6721_5P	0.00176306	0.15059	0.0914684	0.213266	0.0445307	0.00138296
MIR6849_3P	0.0018179	0.0362505	0.310731	0.113132	0.0706143	0.239029
MIR214_3P	0.0018903	0.0225862	2.92289e-05	0.103748	0.00791487	2.53548e-06
MIR7150	0.0018903	0.132271	0.0601191	0.260585	0.00508991	0.242531
MIR301B_3P	0.00189377	1.3391e-09	8.5625e-10	0.0416811	8.91457e-09	1.15649e-09
MIR558	0.00189377	0.11353	0.0371082	0.390807	0.090989	0.513569
ZNF677_TARGET_GENES	0.00189377	0.00042491	0.0174977	0.0437063	0.017215	0.0202394
MIR1249_5P	0.00189714	0.317356	0.418176	0.620591	0.0427751	0.00571499
MYOD_Q6_01	0.00189977	0.207513	0.163547	0.223342	0.0578952	2.4815e-05
ETS1_B	0.00195762	0.00534251	0.0027062	0.118504	0.0080414	0.162569
MIR423_5P	0.00199809	0.000490484	0.393638	0.554107	0.0207791	0.0127547
ATF5_TARGET_GENES	0.00199809	0.00081139	8.5625e-10	1.94645e-09	1.39141e-09	0.0299377
MIR3663_3P	0.00203407	6.63029e-05	0.00549043	0.114343	0.00238486	0.00543966
MIR4430	0.00203407	0.205407	0.00238388	0.318879	0.317184	0.299854
BACH1_01	0.00204266	0.132612	0.0518515	0.314885	0.225465	0.0376092
MIR548T_5P	0.00204706	4.16697e-07	8.5625e-10	0.000158924	1.39141e-09	1.80058e-09
SS18_SSX1_FUSION_TARGET_GENES	0.00204869	5.83213e-05	0.0343721	0.00680458	0.00251419	0.0109703
TTGCACT_MIR130A_MIR301_MIR130B	0.00209665	6.10841e-09	8.5625e-10	0.0436268	1.44373e-09	1.15649e-09
ZNF223_TARGET_GENES	0.00213867	0.000336996	0.0251965	0.255349	0.0723839	0.0311473
RUVBL1_TARGET_GENES	0.00214274	0.00966582	0.081967	0.000253983	0.123475	0.010699
AGGGCAG_MIR18A	0.00214274	0.0829321	0.238663	0.207286	0.0122562	0.107796
MIR6797_5P	0.00216593	0.24557	0.501778	0.702668	0.127709	0.0152759
ZNF558_TARGET_GENES	0.00217564	0.0303122	0.000832952	0.0282591	0.0124637	0.0435749
MIR4649_3P	0.00217723	0.00927878	0.0121861	0.713936	0.00119732	0.0225784
MIR3202	0.00220126	0.711908	0.178327	0.191993	0.0616012	0.122127
MIR3686	0.00220327	1.02522e-07	8.5625e-10	0.199683	1.63556e-07	1.15649e-09
MIR3652	0.00223829	0.148753	0.00195791	0.189104	0.118219	0.380879
HMGB2_TARGET_GENES	0.00226118	7.61302e-05	2.49267e-06	2.06006e-08	4.21165e-06	2.30295e-08
IGLV5_37_TARGET_GENES	0.00229025	0.00650856	5.72886e-05	0.000672605	0.000782623	2.4815e-05
ZF5_01	0.00238595	0.000348154	0.000347656	0.00367337	0.00772968	0.00224758
MYOGENIN_Q6	0.0024274	0.449357	0.000104816	0.0224994	0.157424	0.187795
GCANCTGNY_MYOD_Q6	0.0024274	0.00030314	0.0808364	1.24244e-05	0.0341459	3.44379e-05
NR1D1_TARGET_GENES	0.00245599	0.0767696	0.0154149	0.0194782	0.0759264	0.129356
MIR4698	0.00246313	1.3391e-09	8.5625e-10	0.00189964	1.39141e-09	1.15649e-09
AREB6_02	0.00246466	0.402985	0.0476202	0.122708	0.302747	0.140666
AAGWWRNYGGC_UNKNOWN	0.00246917	0.0372684	0.195795	0.32463	0.280537	0.190369
TTGCCAA_MIR182	0.00247475	0.000189621	1.05602e-07	0.0203624	1.11696e-05	0.000109236
AREB6_03	0.00248265	0.281799	0.0738683	0.0466307	0.0977812	0.0179696
MIR301A_3P	0.0024829	1.3391e-09	8.5625e-10	0.0376981	9.52849e-09	1.15649e-09
STTTCRNTTT_IRF_Q6	0.00252007	3.76985e-05	0.407351	0.340282	0.194521	0.0898564
MIR4441	0.00253371	0.14048	0.0215407	0.60344	0.511027	0.00826342
MIR548AZ_5P	0.00253371	1.02749e-07	8.5625e-10	0.0004126	1.39141e-09	1.15649e-09
MIR199B_5P	0.00254342	5.39354e-05	9.06749e-05	0.0998089	5.40913e-05	9.33603e-05
MIR607	0.00262422	1.3391e-09	8.5625e-10	3.16371e-06	1.39141e-09	1.15649e-09
LET_7B_3P	0.00263641	1.3391e-09	8.5625e-10	0.000257148	1.39141e-09	1.15649e-09
MIR1537_5P	0.00264236	2.31815e-07	6.72052e-05	0.0496145	0.0011487	7.99169e-05
ELK1_01	0.00264236	1.34117e-07	0.000879347	0.103748	0.0840293	0.000927345
ARNT_02	0.00266455	7.01572e-05	0.000246603	0.00017629	0.119944	0.0344268
MIR570_3P	0.00268597	1.3391e-09	8.5625e-10	0.00823528	1.39141e-09	1.15649e-09
ZIC2_01	0.00268597	0.00653323	0.449034	0.000268579	0.25819	0.0250655
CBX5_TARGET_GENES	0.00274912	9.84412e-06	0.0610307	0.00113565	0.000339883	0.000659097
MIR130A_3P	0.00274912	1.3391e-09	8.5625e-10	0.0304884	1.23578e-08	1.15649e-09
ATOH1_TARGET_GENES	0.00274912	1.49409e-09	0.00019877	1.94645e-09	0.00845388	1.13948e-05
E2F1_Q3_01	0.00276929	0.000626666	0.00105165	0.00566709	0.0104456	0.00237276
PPAR_DR1_Q2	0.00281394	0.00533311	0.0666528	0.443181	0.0853873	0.00071172
EPC1_TARGET_GENES	0.00290275	1.3391e-09	2.8302e-06	1.94645e-09	0.000534785	4.39639e-09
MIR4729	0.00290275	4.83623e-05	8.5625e-10	0.0446831	2.04304e-08	1.15649e-09
USF_Q6	0.00290275	0.000296058	0.000960066	0.00336391	0.00747635	0.0244605
MIR4673	0.00296472	0.166573	0.768744	0.37802	0.305057	0.0283586
TAZ_TARGET_GENES	0.0030997	1.26354e-05	0.00762337	0.120047	0.000445593	4.33174e-06
ZBTB5_TARGET_GENES	0.00314055	3.37579e-06	0.0292994	2.82725e-09	0.000436544	5.03086e-09
GATA1_01	0.00317301	0.506012	0.950364	0.400916	0.380423	0.0567078
MIR548AS_3P	0.00321864	8.68015e-05	8.5625e-10	0.165435	9.50279e-05	1.15649e-09
LET_7D_5P	0.00322418	0.056069	1.98057e-08	0.0128662	5.96153e-05	0.000822018
MIR525_5P	0.00324397	0.063619	0.00709219	0.559041	0.141659	0.0172013
MIR6870_5P	0.00326502	0.178663	0.318426	0.242943	0.00874261	0.130054
GAGCCAG_MIR149	0.00327073	0.00184494	0.0122193	0.522976	0.162814	0.0503492
MIR6809_3P	0.00328368	0.00033242	8.5625e-10	0.0050414	1.39141e-09	1.15649e-09
LET_7C_3P	0.00337689	1.56701e-06	8.5625e-10	0.000455937	1.39141e-09	1.15649e-09
MIR432_5P	0.00338015	0.524758	0.0156676	0.280113	0.101821	0.0637277
MIR3978	0.00338576	0.00348605	7.72597e-08	0.436074	0.000143011	9.25795e-08
MIR3180_5P	0.00338944	0.00266454	1.32942e-05	0.203462	1.10006e-05	0.00367979
SATB1_TARGET_GENES	0.00340146	0.00155171	0.0680622	0.0437063	0.0916752	0.0636633
LET_7A_3P	0.00350195	1.3391e-09	8.5625e-10	0.000721393	1.39141e-09	1.15649e-09
MIR4452	0.00350569	0.000188465	0.26432	0.572361	0.0290843	0.0283145
MIR12119	0.00356132	0.0846477	0.000117305	0.153023	0.0215047	0.15635
TATAAA_TATA_01	0.00362416	0.000180892	0.0415794	0.00820226	0.179385	0.00610862
MIR4291	0.00362421	4.70639e-06	8.5625e-10	0.263327	1.5895e-09	8.48226e-05
LET_7F_1_3P	0.00362421	1.3391e-09	8.5625e-10	0.000194348	1.39141e-09	1.15649e-09
MIR944	0.00362421	1.3391e-09	8.5625e-10	0.486936	1.39141e-09	1.15649e-09
MIR4735_5P	0.00367667	0.000546246	1.20927e-05	0.243019	2.25896e-06	3.02207e-06
YY1_02	0.00369508	0.00931366	0.000265538	0.00286895	0.0762351	0.0209211
MIR4429	0.00369508	0.000755543	8.5625e-10	0.00782942	3.47037e-08	8.02022e-08
MIR195_5P	0.00370891	0.000875845	8.5625e-10	0.00882508	5.73299e-08	1.15649e-09
MIR761	0.00372154	0.0933861	2.15798e-05	0.102471	0.00128077	6.66744e-07
MIR6794_3P	0.00378682	0.369013	0.00355148	0.127721	0.209406	0.0755434
MIR6840_3P	0.0037877	0.0189288	0.0052396	0.3566	0.0822126	0.0584412
NR0B1_TARGET_GENES	0.0037947	0.000469987	0.000150298	0.000795877	0.0118087	0.00176633
ZNF618_TARGET_GENES	0.00379513	0.013243	0.00905666	0.00544811	4.41662e-06	0.00207729
MIR4495	0.00386537	1.3391e-09	8.5625e-10	0.0104373	6.74929e-07	1.15649e-09
MIR200B_3P	0.00390157	1.3391e-09	8.5625e-10	7.94928e-05	4.46125e-09	1.15649e-09
NFY_C	0.00390833	0.0857005	0.070843	0.0403152	0.000461042	0.00263235
CREB3_TARGET_GENES	0.00391337	1.07346e-08	0.0111798	1.14549e-05	0.00167257	1.99047e-05
MCAATNNNNNGCG_UNKNOWN	0.00395946	0.2716	0.28582	0.00675945	0.0117214	0.00808125
GCGNNANTTCC_UNKNOWN	0.00395946	0.00124238	0.0140803	0.00820446	0.169391	0.17892
HDAC8_TARGET_GENES	0.00405076	9.41452e-06	0.145843	0.0245168	0.310995	0.00138785
ETS_Q4	0.00409399	1.20853e-05	0.0129348	0.104203	0.00855245	0.115225
ACTGTGA_MIR27A_MIR27B	0.00413974	0.000746466	8.5625e-10	0.0170249	2.72197e-06	0.000684832
MIR4450	0.00414194	0.080299	0.197738	0.222896	0.772198	0.619674
FOXR2_TARGET_GENES	0.00420058	0.104439	0.599573	0.0881273	0.695525	0.297679
MIR520A_5P	0.00423475	0.116902	0.01189	0.475154	0.0353408	0.0189071
NR1I2_TARGET_GENES	0.00424234	4.53803e-08	0.000374458	1.19308e-07	0.000403404	0.00625727
MIR122B_3P	0.0043397	0.00293511	6.77651e-06	0.0964667	0.000619392	0.495665
MIR101_3P	0.00438289	4.69284e-07	8.5625e-10	0.011677	2.50804e-09	1.15649e-09
ZBED4_TARGET_GENES	0.00439477	2.57153e-07	6.78442e-05	3.26309e-09	2.59717e-05	0.000393907
MIR10399_5P	0.00441025	2.9116e-06	8.5625e-10	0.000368372	9.67595e-09	1.15649e-09
MIR3173_3P	0.00441025	0.0713948	0.000125662	0.0592458	0.0233402	0.299817
SREBP1_01	0.00442587	0.000946629	0.000116919	0.00277358	0.183064	0.0283718
TGTTTAC_MIR30A5P_MIR30C_MIR30D_MIR30B_MIR30E5P	0.00444351	7.96749e-09	8.5625e-10	2.05611e-05	1.39141e-09	4.02234e-06
MIR10527_5P	0.0045336	1.3391e-09	8.5625e-10	6.76453e-05	1.39141e-09	1.15649e-09
MIR6742_3P	0.00454345	0.198885	0.00137042	0.435535	0.526175	0.035275
NFE2L1_TARGET_GENES	0.00458188	4.2011e-07	2.55618e-08	1.94645e-09	0.0302452	8.48226e-05
MIR4465	0.00467032	2.70456e-05	8.5625e-10	0.000757082	9.96784e-09	1.15649e-09
MIR6811_3P	0.0048047	0.914666	0.433472	0.404663	0.612748	0.283165
TAATAAT_MIR126	0.00499776	0.0286448	2.38702e-05	0.0147304	2.20346e-08	0.000342095
MIR4308	0.00501422	0.271925	0.0288757	0.353589	0.431949	0.27636
MIR1827	0.00501623	0.623718	0.000702784	0.394236	0.238497	0.173838
GTGCAAT_MIR25_MIR32_MIR92_MIR363_MIR367	0.00504696	9.92274e-05	8.5625e-10	0.195863	0.0414797	3.07397e-08
MIR320A_3P_MIR320B_MIR320C_MIR320D	0.00513448	0.00072187	8.5625e-10	0.00866178	7.19982e-08	8.12914e-08
MIR204_5P	0.00515493	0.0178686	8.5625e-10	9.87377e-06	4.04959e-05	8.00063e-07
MIR4276	0.00523331	3.26205e-06	2.38702e-05	0.427584	0.00042562	6.12977e-05
MIR6783_3P	0.00523371	0.0350536	0.0453885	0.50923	0.0974407	0.146485
MIR544B	0.00523371	0.0655586	0.000757115	0.353963	0.00272048	0.0576089
MIR3173_5P	0.00530455	0.78705	0.156266	0.914766	0.980333	0.20537
MIR4756_5P	0.00533801	0.0171903	0.454767	0.616765	0.349711	0.0350189
MIR1915_3P	0.00536169	0.748047	0.147994	0.319864	0.167284	0.0389296
CASP8AP2_TARGET_GENES	0.00537479	6.86985e-08	0.00289005	3.81301e-09	1.98047e-05	0.000261542
MIR124_5P	0.00537479	0.00177036	0.00335674	0.330887	0.00971432	0.000384736
HOXC13_TARGET_GENES	0.00547611	0.0963274	0.0140688	0.00155947	0.341373	0.0101713
MIR32_3P	0.00556791	8.51936e-08	8.5625e-10	0.000547883	1.21319e-08	2.54596e-07
PAX_Q6	0.00556791	0.138732	0.0165978	0.28291	0.0875731	0.2596
SETBP1_TARGET_GENES	0.00561919	1.69723e-05	0.000335739	2.80692e-05	0.014187	0.0678113
MIR6740_3P	0.00577415	0.0400698	0.000180861	0.206499	0.275455	0.136264
CCCNNNNNNAAGWT_UNKNOWN	0.00579231	0.0677679	0.164404	0.257208	0.51138	0.478626
MIR548AT_5P	0.00584587	2.01447e-08	8.5625e-10	0.295498	1.39141e-09	2.40104e-08
MIR200C_3P	0.00585563	1.3391e-09	8.5625e-10	0.000123871	5.24123e-09	1.15649e-09
MIR218_1_3P	0.00585563	0.0248302	0.00806892	0.060891	0.585967	0.298415
MIR9500	0.0059992	0.171725	1.12113e-06	0.667236	0.089182	0.431857
HSF2_TARGET_GENES	0.00600211	1.14109e-08	2.79683e-05	9.80168e-07	0.004329	0.0601542
MIR519C_3P	0.00601367	1.70592e-05	8.5625e-10	0.0243053	9.80499e-07	1.71943e-08
MIR429	0.00601497	1.3391e-09	8.5625e-10	0.000174583	1.5895e-09	1.15649e-09
NERF_Q2	0.00606102	0.000377289	0.00245921	0.0108577	0.0130677	0.096975
MIR548AJ_5P_MIR548G_5P_MIR548X_5P	0.00611948	1.3391e-09	8.5625e-10	0.000257148	1.39141e-09	1.16453e-09
MIR2052	0.00612607	3.89768e-08	1.73696e-08	0.414833	0.0414797	2.41596e-08
KLF14_TARGET_GENES	0.00617434	0.000358758	0.0192176	0.0302786	0.0418582	1.09568e-08
MIR29A_3P	0.00619385	1.3391e-09	2.55953e-08	0.00174354	1.94326e-06	1.15649e-09
SP1_Q6	0.00633169	0.000344653	0.414661	0.0170249	0.00158932	0.000878058
MIR6807_3P	0.00634594	0.0511914	2.97397e-07	0.0221576	1.34888e-05	0.000387218
WTTGKCTG_UNKNOWN	0.00637777	0.227864	0.147858	0.12172	0.0581455	0.00558992
CAGCTTT_MIR320	0.00650484	0.00022202	1.23285e-06	0.0104611	0.00175075	7.76851e-05
MIR548AA_MIR548AP_3P_MIR548T_3P	0.00657476	1.3391e-09	8.5625e-10	0.00154478	1.39141e-09	1.15649e-09
MIR194_3P	0.00663078	0.169077	0.622049	0.261942	0.301787	0.0282183
USF_02	0.00663596	0.000231062	3.94229e-05	0.00189964	0.0044695	0.0811748
MIR5001_5P	0.00669942	0.137592	0.0278992	0.0401307	0.0689655	0.0351397
AC118549_1_TARGET_GENES	0.00674294	0.00061284	0.000257392	1.18452e-07	0.0266073	8.39943e-07
MIR95_5P	0.00678659	1.03451e-05	8.5625e-10	9.67419e-08	1.39141e-09	1.15649e-09
MIR130B_3P	0.00678744	1.3391e-09	8.5625e-10	0.0182034	5.13173e-08	1.15649e-09
MIR4672	0.00678744	0.00103123	3.10131e-09	0.0751397	2.52643e-08	3.24432e-08
MIR4329	0.00679819	0.755085	0.00237265	0.744892	0.137455	0.20537
MIR98_3P	0.00682845	1.3391e-09	8.5625e-10	0.000488621	1.39141e-09	1.15649e-09
MLXIP_TARGET_GENES	0.00682845	0.0040103	0.100985	0.000446508	0.0946956	0.0140643
MIR21_3P	0.00682845	0.00221385	1.52786e-05	0.113716	0.000899136	0.45648
MIR1184	0.00686313	0.0176573	0.011824	0.0546446	0.125744	0.171957
RNGTGGGC_UNKNOWN	0.00699477	0.000184407	0.0252019	0.00244265	0.00573119	0.00138296
SP1_Q2_01	0.00704538	0.132821	0.323679	0.00831052	0.000884182	0.0593674
MIR4779	0.00704538	0.0307418	0.625718	0.896229	0.104189	0.223356
MIR494_3P	0.00710517	0.00444663	8.5625e-10	0.000641453	2.61022e-09	1.15649e-09
MIR5688	0.00711352	1.3391e-09	8.5625e-10	6.92958e-05	1.39141e-09	1.15649e-09
MIR27A_3P_MIR27B_3P	0.0071404	1.3391e-09	8.5625e-10	9.93699e-06	2.94825e-07	1.15649e-09
LBP1_Q6	0.00720602	0.0218217	0.424568	0.000864551	0.0393256	0.19599
MIR3614_5P	0.00720608	0.35138	0.00268106	0.271055	0.00253013	0.190369
STAT6_01	0.00720608	0.0147901	0.00751516	0.722909	0.0126729	0.177401
MIR7111_5P	0.00742537	0.245973	0.422709	0.215577	0.0115217	0.424998
MIR940	0.00743465	0.260373	0.211137	0.304098	0.412398	0.0663129
MIR3646	0.00744467	1.3391e-09	8.5625e-10	0.00460252	1.39141e-09	1.15649e-09
MIR4722_5P	0.00744467	0.117371	0.185535	0.676096	0.000639362	0.240041
ZNF585B_TARGET_GENES	0.00746948	0.0983693	0.396774	0.246687	0.229342	0.0827298
GACAATC_MIR219	0.00752734	0.0155979	4.58311e-05	0.245859	0.00647219	0.066141
MIR1321	0.00752734	0.0161115	0.537415	0.555303	0.378037	0.0246718
MIR1972	0.00752734	0.207513	0.111112	0.936585	0.465651	0.588337
AGCACTT_MIR93_MIR302A_MIR302B_MIR302C_MIR302D_MIR372_MIR373_MIR520E_MIR520A_MIR526B_MIR520B_MIR520C_MIR520D	0.00752734	0.0225017	3.26306e-07	0.0326094	2.65107e-05	2.59492e-09
TEF1_Q6	0.00755159	0.0984903	0.0972756	0.243712	0.0259124	0.19409
MIR4313	0.00755613	0.136803	0.851109	0.00276529	0.304783	0.0619724
MIR30A_3P	0.00757291	1.3391e-09	8.5625e-10	0.00786913	1.39141e-09	1.15649e-09
MIR3960_MIR8072	0.00767459	0.00299787	0.0507391	0.00117369	0.0281288	0.19237
HNF4_01_B	0.00772292	0.418701	0.0143579	0.232971	0.322354	0.000955539
MIR4283	0.00775475	0.332844	0.294286	0.0101052	0.0144917	0.000125325
MIR6832_3P	0.00785325	0.00640247	3.97407e-08	7.28983e-05	0.00744291	1.49154e-05
GGAMTNNNNNTCCY_UNKNOWN	0.00793738	1.33603e-05	0.00655496	6.42077e-06	0.181847	0.10382
ZIM3_TARGET_GENES	0.00793738	1.19229e-06	0.00016266	0.00043031	7.53901e-07	2.62541e-06
WCAANNNYCAG_UNKNOWN	0.00801407	0.0840312	0.232981	0.109887	0.0348912	0.00396447
MIR30E_3P	0.00812032	1.3391e-09	8.5625e-10	0.0127888	1.39141e-09	1.15649e-09
MIR182_5P	0.00812153	2.2591e-08	9.57289e-10	0.0124252	4.23647e-08	2.2645e-09
MIR4739	0.00816354	0.0187123	0.494259	0.727852	0.361674	0.0183087
MIR548E_5P	0.00818615	1.3391e-09	8.5625e-10	0.000210163	1.39141e-09	1.15649e-09
RTAAACA_FREAC2_01	0.0082183	9.50263e-06	0.000219182	2.46975e-08	0.026431	0.0189463
MIR3666	0.00824201	1.3391e-09	8.5625e-10	0.0393845	1.40642e-08	1.15649e-09
MIR5088_3P	0.00824201	0.0816323	0.127751	0.486597	0.263085	0.32739
E2F1_Q4	0.0084126	6.4631e-09	0.0122153	2.02875e-08	3.1242e-06	0.00138296
MIR9985	0.00852866	1.3391e-09	8.5625e-10	6.4488e-06	2.94825e-07	1.15649e-09
MIR4660	0.00863524	0.321624	0.000190923	0.776198	0.00199664	0.437427
MIR199A_3P_MIR199B_3P	0.00868044	0.00439557	4.5551e-05	0.29541	0.000185151	4.67741e-05
MIR767_5P	0.00868462	2.25595e-06	0.00621495	0.0183617	0.0820133	0.00083735
MIR211_5P	0.00869545	0.0178686	8.5625e-10	9.13437e-06	3.34299e-05	8.78385e-07
SREBP1_Q6	0.00887839	0.108275	0.0736334	0.0529439	0.211891	0.0989989
SMAD_Q6	0.0089193	0.0657061	0.00864203	0.440123	0.0742062	0.00137251
MIR454_3P	0.00892596	1.3391e-09	8.5625e-10	0.0270487	5.32749e-09	1.15649e-09
TGCACTG_MIR148A_MIR152_MIR148B	0.00892596	3.33795e-05	8.5625e-10	0.0294615	1.14061e-06	2.38399e-08
CAVIN1_TARGET_GENES	0.00892596	0.141519	0.533025	0.28291	0.112892	0.445087
MIR29B_3P_MIR29C_3P	0.00897412	1.3391e-09	2.55953e-08	0.00174354	1.94326e-06	1.15649e-09
MIR30D_3P	0.00897412	1.3391e-09	8.5625e-10	0.00833148	1.39141e-09	1.15649e-09
LEF1_Q2	0.00897412	0.014726	0.0504315	0.00688107	0.0571494	0.115234
MIR4516	0.00897412	0.0310263	0.00060936	0.467214	0.0827602	0.0442752
TASOR_TARGET_GENES	0.00897412	5.75293e-08	0.00130523	1.64889e-06	0.000815387	0.0356291
MIR5698	0.0090205	0.199376	0.31414	0.248188	0.0156771	0.319472
GGTGTGT_MIR329	0.00907847	0.0102586	0.0360936	0.414679	0.210272	0.0772099
NRF2_01	0.00919589	9.00824e-08	0.000128708	1.3669e-06	0.0159025	0.00606235
MIR330_3P	0.0092422	0.00447369	8.5625e-10	0.00348126	1.39141e-09	1.92636e-06
MIR3121_3P	0.00924486	1.3391e-09	8.5625e-10	0.000955761	1.59657e-08	3.45349e-08
MIR6780B_5P	0.00931572	0.52782	0.095059	0.298625	0.0683318	0.0197232
GCGSCMNTTT_UNKNOWN	0.00939763	0.495719	0.0550073	0.0376432	0.00728477	4.69207e-05
MIR4723_5P	0.00954404	0.217019	0.510118	0.201773	0.0568716	0.2596
MIR302A_3P_MIR302B_3P_MIR302C_3P_MIR302D_3P	0.00958208	1.89958e-07	7.87932e-08	0.0611847	2.54048e-08	6.41819e-09
MIR4666A_3P	0.0096358	1.3391e-09	8.5625e-10	0.00174679	1.39141e-09	1.15649e-09
MIR3120_3P	0.00967747	0.00926598	8.5625e-10	8.58563e-05	1.39141e-09	0.00178556
MIR6133	0.00967747	0.36105	0.0131137	0.471504	0.320544	0.138793
PPARGC1A_TARGET_GENES	0.00996081	0.000342097	0.0770519	1.61824e-05	0.393296	0.00195889
TET1_Splice_Variant_VP_DE456_TARGET_GENES	0.0100541	0.0167305	1.81338e-05	0.0118659	0.177472	0.00128219
ZNF547_TARGET_GENES	0.0100541	0.00116687	0.00638997	0.00872708	0.0925279	0.00623589
MIR519A_3P_MIR519B_3P	0.0100541	1.40408e-05	8.5625e-10	0.0179974	8.64568e-07	1.80107e-08
MIR4510	0.0102035	0.360888	0.00224342	0.417534	0.40129	0.2121
MIR3168	0.0102035	0.0207236	3.01827e-08	0.325115	1.40364e-06	0.001226
HNF4_Q6	0.0104521	0.282223	0.255166	0.0405683	0.507604	0.0303716
MIR4796_3P	0.0104521	0.00192611	8.5625e-10	0.000822322	0.00014662	0.000966824
ZNF596_TARGET_GENES	0.0105463	9.76113e-05	0.00171076	0.00277358	5.23284e-06	8.51703e-08
NRF1_Q6	0.0105516	0.000210061	0.0111798	0.000129006	0.00297252	5.75781e-05
MIR187_5P	0.0106496	0.0170552	2.45126e-05	0.228722	0.00028561	2.42053e-05
MIR3129_5P	0.0106538	0.00567445	2.80772e-05	0.28337	0.000840578	0.000147769
MIR450B_5P	0.0107409	6.66384e-05	8.5625e-10	0.073116	1.39141e-09	2.88128e-08
MIR6875_3P	0.0107432	1.24067e-07	8.5625e-10	0.106329	2.11654e-09	1.70986e-06
AP2_Q6_01	0.0108108	4.26092e-05	0.0543348	0.31802	0.165387	0.0485691
MIR6837_3P	0.0108914	0.0162187	0.0429334	0.626074	0.443651	0.0118542
MIR5681A	0.0109745	0.00492685	0.000940467	0.244211	0.0124246	0.19237
EBNA1BP2_TARGET_GENES	0.011035	0.0712389	0.00736704	0.108763	0.0592557	0.0197232
MIR185_3P	0.011035	0.345159	0.0319538	0.109887	0.0241778	0.437943
USF2_Q6	0.011035	4.32461e-05	1.93398e-05	2.7941e-08	0.000604107	0.000287056
MIR6083	0.011035	8.31321e-07	3.41822e-07	0.316165	0.000661325	1.15649e-09
MIR148B_3P	0.0110405	8.5705e-07	8.5625e-10	0.103165	2.79887e-06	2.17015e-05
MIR329_3P	0.0110405	0.0241396	0.0929692	0.492439	0.000231916	0.0243134
MIR548F_5P	0.0111423	1.3391e-09	8.5625e-10	0.00110733	1.48512e-09	1.15649e-09
ZNF133_TARGET_GENES	0.0112666	0.0218729	0.180794	0.165111	0.0271716	0.0906085
AATGTGA_MIR23A_MIR23B	0.0113421	0.00486309	8.5625e-10	0.00140625	1.95799e-07	0.00021319
MIR148A_3P	0.0113421	7.78085e-07	8.5625e-10	0.11427	2.6302e-06	8.86393e-06
MIR152_3P	0.0113421	7.78085e-07	8.5625e-10	0.109887	2.6302e-06	8.86393e-06
ZNF563_TARGET_GENES	0.0114388	0.0110731	0.0201035	0.120047	0.00187653	0.0188284
MIR4470	0.0114783	1.4644e-05	1.84889e-07	0.467101	2.51262e-06	0.000241928
MIR4448	0.0115994	0.13139	3.06313e-05	0.121778	0.0317916	0.323187
CSHL1_TARGET_GENES	0.0117605	0.00256768	0.00652695	0.0364649	0.0305039	0.00267266
AGTCTTA_MIR499	0.0119206	0.0182985	0.0292041	0.514421	0.0219595	0.00365438
CTACCTC_LET7A_LET7B_LET7C_LET7D_LET7E_LET7F_MIR98_LET7G_LET7I	0.0119206	0.00413143	2.13528e-07	0.0596915	0.0850432	0.00954278
MIR10526_3P	0.0119206	0.440569	2.65969e-05	0.39294	0.0153098	0.0687878
MIR4295	0.0119217	1.3391e-09	8.5625e-10	0.0270487	4.30239e-09	1.15649e-09
MIR627_3P	0.0122684	1.66168e-09	8.5625e-10	0.118376	1.39141e-09	1.15649e-09
MIR4487	0.0123899	0.9058	0.10067	0.334515	0.596298	0.314288
MIR3692_5P	0.0123939	0.328085	0.0582138	0.332681	0.076834	0.231732
SIPA1_TARGET_GENES	0.0124276	0.0148163	0.145166	0.137521	0.195324	0.156869
CTTTGTA_MIR524	0.0124276	6.26593e-07	8.5625e-10	0.0355828	2.37256e-08	6.09292e-09
CACTTTG_MIR520G_MIR520H	0.0124463	0.00531429	0.00455841	0.0677574	0.00106138	3.67539e-07
MIR6129	0.0125127	0.485701	0.0048847	0.36321	0.42208	0.082545
MIR1825	0.0125666	0.000136107	0.00303007	0.208094	9.31922e-05	0.00786062
HTF_01	0.0125942	0.221474	0.209492	0.0229827	0.538959	0.546487
MIR545_5P	0.0125992	0.00521634	8.5625e-10	0.104728	1.39141e-09	1.98456e-09
MIR7110_3P	0.0126241	0.170508	1.37218e-09	0.277698	8.24679e-07	0.00323647
MIR12118	0.0126763	0.118724	0.000219182	0.120085	0.0269015	0.308827
MIR520A_3P	0.0127786	1.66283e-06	6.24112e-09	0.0933412	3.24124e-09	1.15649e-09
MIR3667_3P	0.0128929	0.080544	1.15857e-05	0.765055	0.157738	0.1154
MIR5689	0.0128929	1.34522e-05	1.08593e-07	0.0152836	0.00248142	6.04554e-05
MIR362_3P	0.0129937	0.0268128	0.136671	0.554008	0.000286663	0.0626461
MIR19A_5P	0.0132116	0.00213073	1.39544e-06	0.0285226	2.61079e-06	0.00276688
STAT_Q6	0.0132116	0.134435	0.00154356	0.840049	0.492681	0.219884
MIR548U	0.013226	0.00266454	3.31348e-05	0.362631	0.00116337	0.000104095
MIR34C_5P	0.0135391	0.142207	9.63274e-05	0.291742	0.0271525	0.00631491
MIR449B_5P	0.0135436	0.152678	8.52282e-05	0.317168	0.032852	0.00811535
EGR2_01	0.0135977	0.016926	0.0302074	0.759472	0.0155601	0.0157808
MIR4271	0.0136586	0.326889	0.465095	0.309726	0.152865	0.146445
MIR1253	0.0139439	0.497669	9.29181e-07	0.68251	0.000982133	0.136691
KDM1B_TARGET_GENES	0.0140672	0.0866746	0.00555388	0.0127732	2.56892e-05	0.0674124
MIR6130	0.0140672	0.360396	0.00433962	0.373102	0.484724	0.223219
MIR648	0.0141605	0.694972	6.00293e-06	0.163224	0.23468	0.322437
MIR7_2_3P	0.0141605	1.3391e-09	8.5625e-10	0.0162622	1.39141e-09	1.15649e-09
MIR372_5P	0.0142244	0.0415224	8.33939e-07	0.0348873	1.60732e-08	1.70634e-06
MIR5579_3P	0.0142857	0.301013	1.43947e-06	0.208094	0.279146	0.100267
HOXA7_TARGET_GENES	0.0142857	0.00127068	0.0305776	0.0185453	0.316763	0.222575
MIR4650_5P	0.0143335	0.631648	0.528186	0.790962	0.187209	0.0599613
MIR660_5P	0.0144382	0.350546	0.00885747	0.118429	0.530417	0.0212439
DBP_Q6	0.0144403	0.851898	0.0169036	0.881668	0.00630686	0.0403705
MIR147B_5P	0.0145144	0.00423055	8.5625e-10	0.142074	1.39141e-09	0.000168034
NKX2_8_TARGET_GENES	0.0145144	0.386461	0.967953	0.104203	0.86268	0.0769015
MIR665	0.0145314	0.0959768	0.425664	0.580383	0.0399827	0.0976523
HOXA10_TARGET_GENES	0.0145978	0.000674191	0.000262398	7.66721e-06	0.000176666	0.0426948
NCOA2_TARGET_GENES	0.0146025	5.51204e-07	0.00443996	6.86242e-06	0.0329443	0.00117769
MIR610	0.0147423	0.0161855	0.0736334	0.421974	0.0256518	0.706316
LMTK3_TARGET_GENES	0.0148809	2.9075e-06	0.0174977	0.000291794	0.0194988	4.65073e-06
MIR548AR_3P	0.0149123	1.3391e-09	8.5625e-10	0.00139367	1.39141e-09	1.15649e-09
RORA_TARGET_GENES	0.0149911	0.0098239	0.000393687	1.94645e-09	0.00312767	0.011334
EGR_Q6	0.0149954	0.00491908	0.0181926	0.185385	0.0967324	0.0613993
MIR6801_5P	0.0150411	0.0432076	0.147569	0.601606	0.00195678	0.248734
MIR141_3P	0.0150577	0.000809734	8.5625e-10	0.000722791	2.61576e-07	0.000880167
MIR6857_5P	0.015104	0.605129	0.124866	0.554864	0.145422	0.547504
HNF4_DR1_Q3	0.0152687	0.175672	0.000317488	0.195195	0.31168	0.000635096
MIR1301_3P_MIR5047	0.0155624	0.295303	0.000388073	0.00383686	0.00200272	0.0017143
MIR6882_3P	0.0155624	0.194484	0.0345463	0.364961	0.287893	0.529499
MIR766_3P	0.0156758	0.237658	0.354317	0.334515	0.0123482	0.373749
CREB_Q4_01	0.0157769	0.0307418	0.00115615	0.0237305	0.0215893	0.00240123
ACTGAAA_MIR30A3P_MIR30E3P	0.0159485	0.000522244	0.00117299	0.0330273	0.00203212	6.59523e-05
MIR4422	0.0159485	1.3391e-09	8.5625e-10	0.00797867	1.39141e-09	1.15649e-09
MIR557	0.0161577	0.0154518	8.5625e-10	0.0598879	1.39141e-09	0.000654193
HBZ_TARGET_GENES	0.0162058	5.73587e-08	8.5625e-10	0.0175921	1.98783e-05	0.0037616
MIR548E_3P	0.0162826	9.09475e-08	8.5625e-10	0.00543035	1.39141e-09	1.15649e-09
ARGGGTTAA_UNKNOWN	0.0164618	0.0396996	0.2247	0.000380352	0.153573	0.065213
CCAWYNNGAAR_UNKNOWN	0.0164658	0.00200131	0.328907	0.273917	0.232242	0.204819
MIR3065_5P	0.0166239	0.000113155	8.5625e-10	6.91496e-05	1.39141e-09	1.15649e-09
ELK1_02	0.0168029	1.52386e-06	4.73429e-07	1.65239e-06	0.016189	0.00413261
ZMYM2_TARGET_GENES	0.0168432	0.00604454	0.222794	0.000501944	0.133259	0.127022
CAGCCTC_MIR4855P	0.0169439	0.00658464	0.237195	0.0220026	0.0206508	0.0839434
SIX1_TARGET_GENES	0.0169726	0.00656126	0.0874479	0.0304081	0.00804231	0.00523868
MIR495_3P	0.0169793	1.3391e-09	8.5625e-10	0.000345143	1.39141e-09	1.15649e-09
MIR762	0.0169793	0.113649	0.0856424	0.119114	0.0579015	0.0250193
MYCMAX_01	0.0170768	1.9415e-07	0.0004885	2.65543e-06	7.87621e-05	0.0104577
MIR8065	0.0171369	0.0446418	0.00124376	0.295966	0.00283925	0.00178009
MIR3187_3P	0.0171716	0.214443	0.000528595	0.129833	0.327658	0.340899
MIR3139	0.0171747	0.818959	0.271202	0.909863	0.00236859	0.308489
CAGCAGG_MIR370	0.0173392	0.269804	0.00771419	0.335361	0.0972229	0.00205582
AGCYRWTTC_UNKNOWN	0.0173392	0.080544	0.143647	0.618681	0.221828	0.025343
ISRE_01	0.0173392	0.00406396	0.00306785	0.0709932	0.222547	0.236605
MIR1976	0.0173392	0.584956	0.223915	0.413268	0.247723	0.498009
MIR548N	0.0174088	1.3391e-09	8.5625e-10	0.00273116	1.39141e-09	1.15649e-09
MIR6752_3P	0.0175256	0.450789	0.343371	0.111473	0.0781318	0.0011853
E4F1_Q6	0.0175812	0.00132028	0.000614224	0.12458	0.0742062	0.0246718
MIR137_3P	0.017603	3.2535e-06	8.5625e-10	0.213027	7.03094e-08	4.06392e-06
TMTCGCGANR_UNKNOWN	0.0176537	0.00313492	0.00191755	8.42275e-05	0.0326239	0.000935994
ACAWNRNSRCGG_UNKNOWN	0.0176537	0.00641027	0.516662	0.165673	0.117512	0.189541
MIR4443	0.0177974	0.635651	0.418058	0.108982	0.160284	0.427286
MIR1266_3P	0.0177974	0.138869	0.0118625	0.205454	0.115091	0.18455
MIR1291	0.0179653	0.683469	0.0165811	0.191738	0.0394552	0.0010948
MIR4531	0.0180525	0.00185035	6.15904e-08	0.246947	0.00158198	6.69932e-05
MIR3664_5P	0.0181268	0.126061	0.00541517	0.842196	0.0219595	0.0915469
CTCCAAG_MIR432	0.0181755	0.0111813	0.00322811	0.042264	0.459291	0.482687
MIR335_3P	0.0182052	1.3391e-09	8.5625e-10	0.00056118	1.39141e-09	1.15649e-09
MIR548BC	0.0182052	5.62866e-08	8.5625e-10	0.00706981	1.39141e-09	1.15649e-09
ATF4_Q2	0.0183043	0.106259	5.72886e-05	0.115479	0.0845694	0.0777051
MIR3658	0.0184126	1.3391e-09	8.5625e-10	1.25337e-05	1.39141e-09	1.15649e-09
OLF1_01	0.0184922	0.228025	0.0366781	0.653784	0.20757	0.225296
AGGAAGC_MIR5163P	0.0186039	0.631889	0.0101466	0.255079	0.219571	0.172647
TNCATNTCCYR_UNKNOWN	0.0186863	0.112923	0.318789	0.333903	0.27452	0.26744
TCF1P_Q6	0.0186922	0.235647	0.022988	0.375913	0.183608	0.340746
MIR4436B_5P	0.0187675	1.70501e-05	8.55418e-05	0.113132	0.00966069	9.35234e-08
MIR520B_3P_MIR520C_3P_MIR520E_3P	0.0187675	6.02731e-06	1.38559e-08	0.139623	3.5078e-09	1.15649e-09
MIR4801	0.0189424	0.000614851	0.000227716	0.00273946	0.000211108	4.54195e-09
MIR466	0.018991	1.3391e-09	8.5625e-10	0.192959	7.48605e-08	1.15649e-09
MIR3928_5P	0.0190723	0.163464	7.20955e-05	0.432148	0.188588	0.0573464
TGAATGT_MIR181A_MIR181B_MIR181C_MIR181D	0.0193017	2.70456e-05	8.5625e-10	0.00177844	1.39141e-09	1.15649e-09
CTATGCA_MIR153	0.0193856	0.00777507	2.42003e-07	4.33621e-05	0.00404701	0.00964048
MIR519D_5P	0.019477	0.000524096	8.30894e-08	0.225364	0.00108169	0.00102625
MIR3182	0.0195847	0.0100038	2.29956e-09	0.284304	1.31515e-07	0.00113917
MIR4418	0.0195847	0.180446	0.00084253	0.0415975	4.74099e-05	0.307243
DLX2_TARGET_GENES	0.0196756	3.29155e-06	8.5625e-10	0.113145	0.0116646	0.0578754
MIR4524A_5P	0.0196756	0.00843381	2.21434e-07	0.224271	0.139339	1.06352e-05
MIR4524B_5P	0.0196756	0.00843381	2.21434e-07	0.224271	0.139339	1.06352e-05
MIR1302	0.0196756	0.433153	0.000686004	0.557326	0.0822126	0.367927
ZNF33A_TARGET_GENES	0.0198053	0.00230874	0.139182	0.232971	0.0292785	0.0371886
MIR4701_3P	0.0198144	0.157544	0.598406	0.733935	0.973244	0.00550446
ZNF490_TARGET_GENES	0.0202164	0.00816037	0.0304443	0.023582	0.0641453	0.0313832
MIR153_5P	0.0203058	1.3391e-09	8.5625e-10	0.00566709	1.39141e-09	1.15649e-09
MIR373_3P	0.0203488	3.71488e-06	1.69946e-08	0.105766	1.20725e-08	1.15649e-09
MIR6893_5P	0.0204361	0.101768	0.185092	0.138432	0.425635	0.037124
MIR582_5P	0.0204361	2.7198e-06	8.5625e-10	0.0197772	1.66349e-06	1.15649e-09
MIR4778_5P	0.0204361	5.16175e-08	0.00034213	0.0301905	1.66753e-07	1.4569e-06
MIR130A_5P	0.020514	0.000797223	3.01827e-08	0.161082	1.39141e-09	2.95088e-05
MIR7_1_3P	0.0208278	1.3391e-09	8.5625e-10	0.0144067	1.39141e-09	1.15649e-09
MIR6806_3P	0.0209188	0.14048	0.000167079	0.39294	0.093133	0.114834
TFIIA_Q6	0.0209342	0.0816323	0.00591882	0.464326	0.0639115	0.059509
MIR5701	0.0209342	0.32117	0.0258937	0.308077	0.38618	0.0108895
TBX1_TARGET_GENES	0.0209586	1.9507e-06	0.000614224	0.00054927	0.0621073	4.25606e-06
YGCGYRCGC_UNKNOWN	0.0209586	0.0160521	0.000576401	0.00277358	0.0379496	0.0214759
MIR4513	0.0210733	0.00453524	0.48378	0.178292	0.291122	0.0567078
MIR382_3P	0.0211171	0.283094	0.0724201	0.332992	0.00843576	0.0346608
MIR766_5P	0.0211646	0.0338987	0.00238954	0.478905	0.213207	0.0597761
NPAT_TARGET_GENES	0.0212461	1.3391e-09	0.0254599	3.48258e-08	0.0252414	0.000119885
GACTGTT_MIR212_MIR132	0.0212722	0.0417802	0.000660417	0.281859	0.00108992	0.000237586
MIR18A_3P	0.0212791	0.35164	0.341065	0.193147	0.144351	0.242223
ACTWSNACTNY_UNKNOWN	0.0212791	0.0114087	0.491587	0.19107	0.39216	0.141519
MIR10397_5P	0.02154	7.86845e-05	0.0215031	0.0143408	0.112595	0.0246579
MIR520D_3P	0.0216265	1.42347e-06	7.307e-09	0.105443	3.34172e-09	1.15649e-09
MIR32_5P	0.0216408	9.27454e-07	8.5625e-10	0.00482286	1.31225e-08	1.15649e-09
TCCGTCC_MIR184	0.0217796	0.103276	0.18052	0.506759	0.362066	0.316219
STAT6_02	0.0218334	0.0944518	0.000137889	0.722661	0.315385	0.0593674
RBM15_TARGET_GENES	0.0219462	8.11261e-06	0.311968	0.000764472	0.213971	0.0013804
MIR6871_3P	0.0221611	2.10027e-09	0.118504	0.0963448	0.0678434	0.000823903
MIR4652_3P	0.0221658	1.3391e-09	1.16361e-07	0.295433	6.07702e-08	1.05337e-08
MIR4656	0.0222324	0.22295	0.0679889	0.323464	0.280406	0.0895191
MIR4297	0.0222324	0.637709	0.000626674	0.606967	0.363331	0.066926
MIR1468_3P	0.0223463	1.3391e-09	8.5625e-10	7.11244e-06	1.39141e-09	1.15649e-09
AP1_Q6	0.0224935	0.0113587	0.00806673	0.414426	0.174901	0.00358209
MIR4685_5P	0.0224935	0.482353	0.682139	0.0261564	0.198369	0.12291
MIR203A_3P	0.0224935	3.20908e-09	8.5625e-10	0.109887	8.9561e-05	1.15649e-09
MIR497_3P	0.0224935	0.0012872	8.5625e-10	3.17146e-05	2.23634e-08	0.0486897
MIR208B_5P	0.022588	0.000935391	1.78897e-09	0.355712	0.00278298	2.50123e-05
MIR10395_5P	0.0226766	0.207513	0.276113	0.156017	0.404211	0.0503114
MIR92A_3P	0.0226766	9.47854e-07	8.5625e-10	0.0038589	7.84074e-09	1.15649e-09
LMNB2_TARGET_GENES	0.0227546	0.0160397	0.209704	0.357875	0.477731	0.103484
ELF1_Q6	0.0227546	0.0724864	0.0406337	0.223694	0.0635882	0.0910072
MIR6124	0.0228512	3.9514e-07	8.5625e-10	0.049568	1.39141e-09	6.50252e-09
MIR25_3P	0.0229528	1.62529e-05	8.5625e-10	0.00734061	4.23285e-07	1.15649e-09
MIR4789_5P	0.0230174	1.96229e-07	8.5625e-10	0.00885157	8.334e-07	1.15649e-09
MIR4692	0.0232842	0.0888655	0.0154778	0.604731	0.213207	0.142358
MIR200A_3P	0.0233784	0.00109775	8.5625e-10	0.000722791	6.2894e-07	0.000904877
MIR522_3P	0.0233808	0.000720607	5.02664e-09	0.00596338	1.65964e-05	3.25411e-05
SOX10_TARGET_GENES	0.0234417	0.280808	7.18546e-05	0.62815	0.00449542	0.00181732
MIR485_5P	0.0236376	0.39555	0.000343733	0.345545	0.00449542	0.0982987
MIR559	0.0236755	1.3391e-09	8.5625e-10	0.000682583	1.39141e-09	1.15649e-09
MIR4742_5P	0.0237705	0.123684	1.22618e-09	0.00171027	0.000421185	0.0191784
RGAANNTTC_HSF1_01	0.0237705	0.108738	0.00906196	0.618452	0.0410598	0.110752
MIR363_3P	0.0237705	2.58589e-05	8.5625e-10	0.00468386	2.98506e-07	1.15649e-09
MIR1283	0.0240331	1.94745e-05	1.54909e-06	0.00978404	1.39141e-09	4.13552e-08
MIR372_3P	0.0241139	1.66283e-06	1.14635e-08	0.129892	1.24318e-08	1.15649e-09
MIR4325	0.0242285	0.000490948	8.5625e-10	0.147338	2.28022e-05	0.000226403
MIR760	0.0243725	0.208251	0.0210836	0.0881273	0.00855526	0.185494
GTGCCAA_MIR96	0.0243876	0.0259293	0.000653416	0.131073	0.01334	0.0717231
MIR22_3P	0.0244806	0.0746775	9.30324e-05	0.234321	0.0422756	0.223219
MIR708_5P	0.0244811	0.743949	0.364754	0.632859	0.000723364	0.41223
USF_Q6_01	0.0244844	0.00294934	5.58935e-05	0.000265927	0.00151873	0.000628946
MIR224_3P	0.0244988	0.000674691	1.08429e-09	0.00746576	3.44294e-06	2.97682e-05
MIR194_5P	0.0244988	0.176311	8.97345e-08	0.0941896	3.06317e-06	1.53519e-07
MIR4726_5P	0.0244988	0.0152806	0.368448	0.339578	0.412398	0.155468
MIR587	0.0245372	0.000303948	2.1921e-08	0.0552611	7.79572e-05	2.28705e-06
AAGCACA_MIR218	0.0245477	0.000307774	5.09235e-09	0.0198955	4.38158e-06	1.74103e-08
TAXCREB_01	0.024659	0.0518541	0.000941332	0.219687	0.498875	0.301848
TTTGCAG_MIR518A2	0.024748	0.010039	8.5625e-10	0.00441069	3.57104e-07	0.000131302
MIR4447	0.0247662	0.00126866	0.020399	0.570974	0.0143796	0.0361442
MIR103A_3P_MIR107	0.0248382	0.000101784	8.5625e-10	0.125354	2.1151e-05	6.83529e-06
MIR9898	0.0248433	0.0961164	0.0176179	0.536201	0.033979	0.0282195
MIR4725_3P	0.0253624	0.186741	0.0881118	0.281405	0.103087	0.0277307
MIR3116	0.0254266	0.473271	0.000283067	0.213027	0.70903	0.481113
MIR6852_5P	0.0254516	0.50787	0.312123	0.197691	0.172517	0.223356
MIR4724_3P	0.0255681	1.10689e-07	0.0713424	0.32914	0.0061986	1.32764e-06
MIR4789_3P	0.025606	1.60315e-05	8.5625e-10	0.323339	3.79827e-06	1.33497e-08
MIR613	0.0256722	1.89222e-06	8.5625e-10	0.000943853	3.04334e-08	0.00415011
MIR1343_3P	0.0256972	0.0500913	0.192671	0.59224	0.641347	0.156081
KMCATNNWGGA_UNKNOWN	0.0258157	0.0761342	0.00419688	0.232762	0.182214	0.252197
CP2_01	0.0258787	0.254552	0.738276	0.0532717	0.305263	0.109115
TGACAGNY_MEIS1_01	0.026025	0.000204562	0.0002865	0.0691569	0.020619	0.000219896
MIR5703	0.026126	0.0738313	0.000195404	0.289098	0.0113295	0.312286
MIR636	0.0264317	0.000656688	0.00238954	0.110015	0.00152503	0.00247768
IK2_01	0.0266745	0.00640247	0.00436024	0.056144	0.205702	0.127022
GTATTAT_MIR3693P	0.0267683	1.50475e-05	4.15412e-05	0.00327727	0.00194085	1.15649e-09
MIR367_3P	0.0267683	1.97706e-05	8.5625e-10	0.00431497	2.71742e-07	1.15649e-09
CCAGGGG_MIR331	0.0267791	0.499142	0.309941	0.0552611	0.000551661	0.00641183
AR_01	0.026833	0.218725	0.0320636	0.314097	0.530417	0.286336
MIR6855_3P	0.026833	0.00911048	0.508042	0.133918	0.333472	0.0574635
MIR202_3P	0.0268718	1.34185e-06	1.95078e-05	0.161493	0.000233757	2.26883e-05
MIR4255	0.02701	0.00116163	8.5625e-10	0.0429848	6.57394e-09	0.000113298
MIR4298	0.0270458	0.332405	0.000211071	0.108773	0.00430262	0.428351
MIR6884_5P	0.0271105	0.313269	0.000262007	0.245008	0.0278921	0.0632856
MIR548A_3P	0.0271105	2.45528e-08	8.5625e-10	0.00420589	1.39141e-09	1.15649e-09
COUP_01	0.0271105	0.00934612	0.189363	0.529388	0.530167	0.211061
MIR3119	0.0271535	1.3391e-09	3.80825e-08	0.0518996	5.54775e-06	0.000602202
MIR3158_5P	0.0271535	0.169927	0.000510205	0.255332	0.000100348	0.316921
GTCTTCC_MIR7	0.0272848	0.0939346	4.01705e-06	0.0412775	0.00424607	0.0693137
CGTSACG_PAX3_B	0.0274048	0.00208253	0.000394979	0.00395121	0.00279873	0.256795
SPZ1_01	0.0275384	0.16622	0.0783174	0.380556	0.14311	0.113979
GATGKMRGCG_UNKNOWN	0.0280708	0.223431	0.292679	0.0778985	0.310714	0.0131943
MIR1910_3P	0.0280708	0.439184	0.00010555	0.128553	0.000111002	0.0018945
MIR888_3P	0.0280967	0.116902	2.24771e-07	0.114212	0.00128052	0.003934
MSX1_TARGET_GENES	0.0282206	0.0452866	9.15968e-09	7.01817e-05	0.00610306	0.171774
MIR100_3P	0.0283555	0.0396996	0.420259	0.68141	0.105005	0.546487
ATCATGA_MIR433	0.028689	0.139999	0.000227349	0.131073	0.0127354	0.0416645
MIR6835_3P	0.028689	1.3391e-09	8.5625e-10	0.163587	1.39141e-09	1.15649e-09
MIR19B_1_5P_MIR19B_2_5P	0.0287416	0.00111913	5.0634e-06	0.0489822	2.15248e-05	0.00259865
CATTTCA_MIR203	0.028801	5.15662e-05	8.5625e-10	0.120385	0.000326192	4.79223e-08
MIR4650_3P	0.0290252	0.177567	1.19301e-06	0.271039	0.0137234	0.348339
MIR7161_5P	0.029485	0.00725607	1.58462e-06	0.179283	4.02655e-06	3.7996e-05
MIR5580_5P	0.0296298	0.368705	0.123205	0.721529	0.396449	0.121926
MIR8063	0.0297306	5.08725e-07	8.5625e-10	0.00663321	1.39141e-09	5.03125e-09
BCL6B_TARGET_GENES	0.0299213	0.0411086	0.000217522	0.345545	0.000268056	0.000927188
MIR4684_3P	0.0299905	0.080114	2.52995e-05	0.223545	2.24566e-05	0.0323027
MIR12132	0.0299905	0.000490462	0.000375332	0.394042	0.0272231	7.06459e-06
MIR548AK_MIR548AM_5P_MIR548C_5P_MIR548H_5P_MIR548O_5P_MIR548AU_5P	0.0300622	1.3391e-09	8.5625e-10	0.00571493	1.39141e-09	1.15649e-09
MIR548A_5P	0.0300622	1.3391e-09	8.5625e-10	0.0101052	1.39141e-09	1.15649e-09
MIR548O_5P_MIR548W	0.0300622	1.3391e-09	8.5625e-10	0.00571493	1.39141e-09	1.15649e-09
HIF1_Q5	0.03017	0.00908059	0.000365092	0.000667722	0.0385638	0.00180959
MIR6715B_5P	0.03017	0.132271	2.38168e-07	0.208477	0.00252901	0.00220312
ACACTAC_MIR1423P	0.0303127	0.215892	1.28187e-08	0.00813772	0.000340034	0.00011759
CAGCTG_AP4_Q5	0.0303397	4.37906e-05	0.0241933	1.94645e-09	0.00388021	5.99157e-05
MIR4768_5P	0.0303397	0.186741	1.05602e-07	0.483129	8.38429e-06	5.35656e-08
AP2_Q3	0.0303397	0.0080031	0.115217	0.295175	0.0240613	0.0906085
MIR92B_3P	0.0303397	2.49587e-06	8.5625e-10	0.00406579	1.40642e-08	1.15649e-09
MYAATNNNNNNNGGC_UNKNOWN	0.0309594	0.776691	0.334654	0.703071	0.118219	0.433542
MIR6507_5P	0.0312285	1.3391e-09	8.5625e-10	0.0284135	1.39141e-09	9.26931e-06
MIR4460	0.0312411	0.00786902	1.91445e-06	0.140093	0.0188942	0.230643
TTANTCA_UNKNOWN	0.0314756	0.00583116	0.000101143	0.0760297	0.406351	0.0596418
NF1_Q6	0.0314892	0.309616	0.0302787	0.351542	0.123832	0.2235
MIR4693_5P	0.0317875	2.92477e-05	2.60249e-05	0.243019	0.0982757	0.00250707
MIR5195_5P	0.0317875	0.974593	0.101721	0.795268	0.797086	0.105729
ACATTCC_MIR1_MIR206	0.0318502	0.00296053	8.5625e-10	0.000895954	3.11944e-07	0.014661
MIR548F_3P	0.0320603	5.57008e-08	8.5625e-10	0.00385969	1.39141e-09	1.15649e-09
ATCMNTCCGY_UNKNOWN	0.0321628	0.126663	0.202387	0.394179	0.287753	0.0215539
MIR548G_3P	0.0322012	6.07448e-05	8.5625e-10	0.0878198	2.34439e-06	1.15649e-09
MIR4766_5P	0.0322012	3.58555e-09	6.68087e-07	0.011859	9.68952e-08	1.15649e-09
MIR6516_3P	0.0322012	1.3391e-09	0.00252325	0.111473	0.0262907	0.00131299
GTAAACC_MIR2995P	0.0322193	0.375857	0.0983099	0.0524443	0.676271	0.0116157
MIR3691_3P	0.0323678	0.0704103	0.0289963	0.48727	0.0822126	0.647005
CTTGTAT_MIR381	0.0324062	0.000211208	1.47145e-08	0.0620907	2.12114e-08	8.10672e-09
MIR6127	0.0324062	0.543349	0.0265184	0.291052	0.418342	0.148332
MIR17_3P	0.0324532	0.0286786	0.00227591	0.129038	0.007511	4.20719e-06
MIR10398_5P	0.0324806	0.5802	0.0644679	0.301176	0.137201	0.043386
MIR4434	0.0324806	0.0306551	0.000265899	0.31574	0.00798083	0.500995
MIR4760_5P	0.0325777	5.51204e-07	3.89345e-06	0.434059	0.0238591	0.00232748
TGCTTTG_MIR330	0.0328333	0.00198465	8.5625e-10	0.141987	6.86107e-09	7.27614e-07
MIR493_5P	0.0328333	8.68015e-05	3.75558e-08	0.082334	1.63547e-07	1.15649e-09
NGFIC_01	0.0332555	0.00142645	0.000464472	0.381711	0.133348	0.000145472
MIR23C	0.0334041	1.3391e-09	8.5625e-10	0.00488328	2.54807e-09	1.15649e-09
AP1_01	0.0336406	0.034923	0.0116981	0.107176	0.0401258	0.0619715
MIR6760_5P	0.0338424	0.230715	0.000812315	0.387881	0.0242336	0.366869
ATACTGT_MIR144	0.0340057	0.0279751	1.11538e-08	0.224729	4.50658e-05	1.52407e-05
MIR4476	0.0340429	0.425494	0.00184747	0.400916	0.00691351	0.39582
MIR6747_3P	0.0340429	0.37152	0.151107	0.00488002	0.675811	0.319133
MIR539_5P	0.0340773	0.0118366	8.5625e-10	0.323339	1.39141e-09	1.38226e-06
MIR4699_3P	0.034152	2.36959e-06	8.5625e-10	0.00473204	1.00207e-07	1.15649e-09
AAANWWTGC_UNKNOWN	0.0348175	0.0505471	0.0373231	0.114585	0.0230178	0.672424
MIR548AH_5P	0.0348314	1.18711e-05	8.5625e-10	0.135282	2.10858e-06	1.88541e-07
MIR12125	0.0349457	0.211002	0.000899722	0.499215	0.295354	0.424509
MIR4662A_5P	0.0352487	0.470054	0.0866149	0.669689	0.292915	0.247929
MIR3973	0.0352818	0.000342097	8.5625e-10	0.125354	9.68046e-09	1.35997e-06
MIR138_5P	0.0352818	0.00105424	0.00864203	0.0251481	0.000343212	0.0580739
MIR149_5P	0.0354212	0.324623	0.434988	0.116501	0.570105	0.334452
MIR4668_5P	0.0356394	1.50273e-07	8.5625e-10	0.0941896	4.90832e-09	1.15649e-09
MIR509_3_5P	0.0357379	0.321456	0.000777468	0.131554	0.000288838	0.250661
MIR28_5P	0.0358505	0.67889	0.304794	0.743682	0.000856951	0.40709
GR_Q6_01	0.0366503	0.109524	0.0838819	0.621275	0.0413369	0.0600102
ACTGCCT_MIR34B	0.0367035	0.0551125	2.77808e-09	0.0544231	0.000121049	0.00137202
GAGACTG_MIR452	0.0367127	0.333217	5.52346e-05	0.230702	0.00188689	0.0266858
MIR498_5P	0.0367144	0.000334515	8.5625e-10	0.00273946	6.30772e-07	5.65135e-08
ZIC1_01	0.0367144	0.343105	0.31889	0.000417989	0.0400443	0.0615388
ACCTGTTG_UNKNOWN	0.0373239	0.248439	0.604754	0.056213	0.0200579	0.0152927
MIR548AP_5P_MIR548J_5P	0.0374413	1.3391e-09	8.5625e-10	0.0089116	1.39141e-09	1.15649e-09
MIR548AS_5P	0.0374413	1.3391e-09	8.5625e-10	0.00647462	1.39141e-09	1.15649e-09
MIR6808_5P	0.0378826	0.185698	0.211137	0.200819	0.412398	0.0308204
MYBL1_TARGET_GENES	0.0380703	0.0148163	0.00183289	0.000261283	0.0662514	0.0592014
AP1_Q2_01	0.0382166	0.0952545	0.0170233	0.26053	0.254378	0.186887
MYOD_Q6	0.0383971	0.219577	0.0600289	0.601	0.137296	0.164605
MIR551B_5P	0.0385859	1.3391e-09	8.5625e-10	0.0079503	1.39141e-09	1.15649e-09
MIR6738_3P	0.0385859	0.176737	0.0143884	0.416952	0.000195564	0.00196477
WDHD1_TARGET_GENES	0.0387618	0.000218354	0.0693343	0.010972	0.0267086	0.000718042
AACATTC_MIR4093P	0.0392875	0.0260312	9.28704e-07	0.20881	1.43957e-05	0.0294356
CREB_Q2_01	0.0392875	0.000585293	8.29244e-05	0.00866178	0.263455	0.0144055
TTTGTAG_MIR520D	0.0392875	0.000787625	3.21672e-07	0.00232978	1.76643e-07	1.21862e-07
MIR4269	0.0392875	0.0487389	9.01751e-08	0.113716	0.00149645	0.00825347
CEBP_Q2	0.0394403	0.0480232	0.282475	0.329914	0.494806	0.185144
MIR206	0.0395407	0.000128934	8.5625e-10	0.000707155	4.85984e-07	0.0026648
MIR670_3P	0.0396725	4.65064e-05	8.5625e-10	0.0112994	6.14263e-06	9.56798e-07
GGTGAAG_MIR412	0.0397231	0.126245	0.557003	0.576251	0.0134662	0.545987
MIR6799_5P	0.0397647	0.721206	0.00363634	0.414833	0.834117	0.286336
MIR548AB	0.0399289	1.3391e-09	8.5625e-10	0.00412067	1.39141e-09	1.15649e-09
MIR548Y	0.040327	1.3391e-09	8.5625e-10	0.00256532	1.39141e-09	1.15649e-09
MIR518C_5P	0.040327	0.423565	0.00395753	0.343623	0.123463	0.397407
COUP_DR1_Q6	0.0403981	0.0171228	0.000984273	0.489318	0.198501	0.00061433
MIR608	0.0404019	0.427531	0.0206683	0.00140416	0.217628	0.181324
MIR1224_3P	0.0404019	0.396753	0.00216218	0.0890711	0.0607305	0.0837448
MIR12124	0.0404019	0.0104801	1.90815e-09	0.472243	2.33031e-09	9.04713e-06
GCACCTT_MIR18A_MIR18B	0.0405757	9.43914e-07	2.5396e-05	0.0493219	0.0412718	0.000192452
RFX1_02	0.0406713	0.108583	0.0832488	0.00340644	1.69737e-06	0.00176552
GTAAGAT_MIR200A	0.0411274	0.0816323	7.61917e-05	0.112708	0.00243297	0.220262
MIR30C_2_3P	0.0411274	0.468887	0.0384743	0.281405	0.626653	0.315616
TCATCTC_MIR143	0.0411274	0.0336144	8.45201e-07	0.56394	0.185955	0.170317
MIR8089	0.0414211	0.162946	0.249026	0.0264865	0.062636	0.0516077
MIR24_3P	0.0414211	0.0518541	0.000274026	0.12849	0.0412718	0.131666
MIR195_3P	0.0414211	0.00142645	3.72685e-07	0.113912	0.000206647	5.78249e-05
MIR9851_3P	0.0415527	0.0307418	6.69275e-05	0.155541	0.164834	0.0560885
MIR4307	0.0415907	1.3391e-09	8.5625e-10	0.0534326	1.39141e-09	1.15649e-09
MIR371A_5P	0.0420417	0.000627701	3.64033e-05	0.0691569	0.000578307	2.95088e-05
MIR326	0.0423367	0.177567	0.210323	0.558925	0.137296	0.215768
ATF3_Q6	0.0423884	0.0886012	0.449347	0.948813	0.0447078	0.117631
MIR875_5P	0.0425247	0.0298014	0.00403151	0.632839	0.296705	0.00514511
NFY_Q6_01	0.0426558	0.123436	0.33667	0.202458	0.0286613	0.0153671
MIR1250_3P	0.0427309	2.63089e-09	8.5625e-10	0.00729621	1.39141e-09	1.15649e-09
AP2GAMMA_01	0.0429561	0.0084334	0.0116981	0.104334	0.111802	0.0103281
MIR376A_3P_MIR376B_3P	0.0430319	0.0196732	0.00681435	0.327527	0.115687	3.04604e-05
MIR4719	0.0430319	4.51095e-07	8.5625e-10	0.0677574	1.39141e-09	1.15649e-09
MIR548AZ_3P	0.0430413	2.15695e-08	8.5625e-10	0.00171499	1.39141e-09	1.15649e-09
MIR500A_5P	0.0431486	0.00776647	0.000223441	0.0415975	0.010823	0.00122923
MIR216B_5P	0.0431785	0.0324719	0.0373398	0.554659	0.390216	0.00124149
MIR509_5P	0.0434302	0.348263	0.000725055	0.117292	0.000226141	0.283599
CETS1P54_01	0.0436442	5.63321e-06	1.74908e-07	3.1645e-05	0.0205013	0.00464343
MIR208A_5P	0.0436726	0.000541212	2.82371e-09	0.424796	0.00520319	3.78221e-05
MIR3657	0.0437134	0.924398	0.22522	0.554107	0.780614	0.276022
MIR3191_3P	0.0439452	0.343105	0.742955	0.118034	0.0781279	0.0728693
MYC_Q2	0.0439452	0.000213153	1.27111e-05	5.5494e-07	0.000320865	0.00338697
MIR3192_5P	0.0439452	0.531297	0.128042	0.743242	0.385586	2.50123e-05
MIR486_3P	0.0439452	0.336488	0.341054	0.0260899	0.0262174	0.198083
MYOD_01	0.0439452	0.289299	0.297924	0.61008	0.363705	0.0106021
MIR3150B_3P	0.0442685	0.373051	0.0402767	0.806628	0.143579	0.0308204
ZNF704_TARGET_GENES	0.0447176	3.22775e-05	8.17818e-05	1.10572e-06	0.173559	0.0613633
MIR12116	0.0447676	0.011667	0.00169335	0.646886	0.209406	0.0672228
MIR6876_5P	0.0448321	0.343105	0.000280603	0.555676	0.00691351	0.382431
MIR548AN	0.0450253	5.4339e-05	8.5625e-10	0.000104631	1.39141e-09	5.65054e-07
MIR548AR_5P	0.0454964	1.3391e-09	8.5625e-10	0.00580828	1.39141e-09	1.15649e-09
MIR6885_3P	0.0455911	0.000292855	9.77072e-09	0.0590771	6.6924e-06	7.04208e-07
MIR4799_5P	0.0458439	4.37269e-09	8.5625e-10	4.69826e-07	1.39141e-09	1.15649e-09
MIR23A_3P_MIR23B_3P	0.0458555	1.3391e-09	8.5625e-10	0.00460089	1.39141e-09	1.15649e-09
MIR6722_3P	0.0459081	0.00170024	0.250685	0.336293	0.123065	0.00937693
MIR361_3P	0.0459081	0.198885	0.0093033	0.226236	0.513172	0.188209
MIR3942_3P	0.0459081	1.3391e-09	2.6138e-07	0.13671	2.37256e-08	2.13537e-09
CDC5L_TARGET_GENES	0.0459081	0.00144068	0.117253	0.0388519	0.0136776	0.00394768
MIR548AQ_5P	0.0460504	1.3391e-09	8.5625e-10	0.00282123	1.39141e-09	1.15649e-09
MIR1305	0.0462576	1.3391e-09	8.5625e-10	0.0004126	1.39141e-09	1.15649e-09
MIR1299	0.0465346	0.000314701	4.39009e-08	0.153342	1.75304e-05	2.28279e-05
MIR8083	0.0466279	0.680517	0.203356	0.579516	0.343945	0.475536
MIR492	0.0466279	0.530727	0.129309	0.0689611	0.281107	0.801761
MIR556_3P	0.0466279	0.0248302	0.0290464	0.314861	0.00170566	0.0803568
MIR6134	0.0466279	0.0851521	0.00629872	0.182106	0.223981	0.0907408
MIR544A	0.0467613	0.0219202	7.18461e-07	0.137521	0.00129515	0.00321101
MIR135A_5P	0.046763	1.83744e-06	8.5625e-10	0.00174183	5.75338e-08	1.42408e-06
MIR3074_3P	0.046763	8.61601e-05	0.281551	0.603612	0.021106	0.00585065
MIR3689D	0.0468695	0.539758	0.496832	0.759646	0.177492	0.414671
MIR6715A_3P	0.0469398	0.00413908	3.69682e-07	0.123945	0.00189348	6.50252e-09
MIR299_5P	0.0472735	0.194744	5.17058e-06	0.0222783	0.0260512	0.0552279
MIR3688_3P	0.0472764	1.6762e-06	5.44627e-08	0.0110555	1.41466e-07	0.00284827
MIR3189_5P	0.0473557	0.207513	0.00955107	0.0503632	0.0452561	0.229943
MIR5582_5P	0.0474061	0.000536445	8.5625e-10	0.0314165	1.39141e-09	7.2686e-06
MIR330_5P	0.0475998	0.628165	0.0278139	0.319806	0.299867	0.0769872
MIR518A_5P_MIR527	0.0475998	2.16576e-06	3.30238e-06	0.188149	0.00222018	4.93489e-05
TCTATGA_MIR376A_MIR376B	0.0478169	0.00395589	0.0838819	0.300846	0.304783	0.000724025
MIR548AW	0.0484194	1.3391e-09	8.5625e-10	0.000493639	1.39141e-09	1.15649e-09
MIR302C_5P	0.0485377	1.8531e-08	8.5625e-10	6.28183e-05	1.39141e-09	1.15649e-09
MIR6829_5P	0.0485416	0.339912	0.137821	0.323339	0.241562	0.523555
MIR501_5P	0.048719	0.190911	0.0644564	0.381537	0.0839765	0.000392578
PBXIP1_TARGET_GENES	0.0488676	0.862962	0.162424	0.227955	0.674437	0.0789744
P53_02	0.0488786	0.229634	0.0737474	0.0281945	0.632149	0.0266983
HNF4_01	0.0488786	0.438601	0.514778	0.29947	0.0764352	0.0717682
MIR548I	0.0488786	1.3391e-09	8.5625e-10	0.00480848	1.39141e-09	1.15649e-09
MIR6516_5P	0.0489556	6.47394e-05	5.37331e-05	0.208726	0.0189476	4.82193e-05
MIR196A_1_3P	0.0490241	1.50139e-05	8.5625e-10	0.107326	1.79123e-08	1.75408e-07
MIR6837_5P	0.0490241	0.214135	0.878149	0.0264865	0.169939	0.142123
CTCAAGA_MIR526B	0.0490866	0.134832	0.0721621	0.355645	0.0240115	0.853995
MIR646	0.0491277	0.00106792	8.5625e-10	5.93159e-05	8.28107e-05	0.00178433
MIR6845_5P	0.0492738	0.639166	0.933606	0.963354	0.514136	0.0647748
CHOP_01	0.0492738	0.00780127	0.000644829	0.578505	0.0230178	0.00744553
LMO2COM_01	0.0492738	0.457237	0.110797	0.134846	0.263944	0.0376092
MIR6737_3P	0.0492738	0.00285329	0.0152222	0.0972553	0.090673	7.83172e-06
MAZ_Q6	0.0492738	0.189079	0.155977	0.12053	0.254584	0.17913
MIR135B_5P	0.049686	1.69018e-06	8.5625e-10	0.00212178	3.65609e-08	5.75655e-06
MIR553	0.049686	0.372129	0.736165	0.583672	0.420997	0.759316
MIR4708_3P	0.049686	0.0103216	0.00511023	0.461552	0.161891	0.00266358
MIR96_5P	0.0504018	0.00612719	9.07388e-06	0.252882	5.87334e-06	2.37803e-06
MIR4514	0.0504018	0.11631	0.074357	0.611062	0.352533	0.124241
MIR6500_3P	0.0504018	0.341704	4.11837e-05	0.802565	0.00229064	0.00164098
ZNF582_TARGET_GENES	0.0511478	0.0240744	0.396774	0.0778985	0.298315	0.0800457
MIR515_5P	0.0516245	0.0323254	2.77319e-05	0.0687386	0.0006335	0.0552279
MIR4645_5P	0.0516723	0.237372	0.734386	0.26758	0.229786	0.0679625
MIR641	0.0518036	0.00488495	8.5625e-10	0.00603229	4.74089e-06	0.000101411
HIF1_Q3	0.0523739	0.125326	0.000613836	0.00154005	0.228367	0.0417761
MIR4651	0.053152	0.334886	0.00142723	0.000291767	0.158668	0.170568
GTCAGGA_MIR378	0.0537434	0.321287	0.00290309	0.575847	0.107475	0.270671
MIR3692_3P	0.0540405	7.92546e-07	1.27554e-06	0.0529439	2.03452e-05	1.15649e-09
MIR145_5P	0.0540405	6.59863e-07	9.49149e-08	0.159776	1.76558e-06	2.02026e-07
MIR4763_5P	0.0542155	0.643306	0.436496	0.575047	0.578038	0.0832243
MIR4493	0.0544049	0.34383	0.12621	0.449971	0.329425	0.286621
MIR6869_5P	0.0544049	0.963595	0.516662	0.963626	0.488085	0.603293
MIR6810_5P	0.0545768	0.205485	0.475676	0.703664	0.431846	0.367997
MIR1_3P	0.054603	5.39133e-05	8.5625e-10	0.000194348	1.50977e-07	0.0041459
CACTGCC_MIR34A_MIR34C_MIR449	0.054719	0.157386	0.000499485	0.253694	0.0742062	0.000850739
MIR6809_5P	0.0549959	0.126663	0.0025692	0.449802	0.133259	0.437214
ZFP3_TARGET_GENES	0.0557666	0.00455913	0.050043	0.0169558	0.0230783	0.0131271
TGGAAA_NFAT_Q4_01	0.0560078	2.02369e-06	3.50083e-08	0.000201015	5.14086e-05	1.42492e-06
AP1_Q6_01	0.0562874	0.199696	0.00355148	0.35517	0.187133	0.440454
CCAATNNSNNNGCG_UNKNOWN	0.0564489	0.367361	0.147994	0.0334045	0.0823336	0.00852668
MIR4761_5P	0.0564489	0.177378	0.0568041	0.81712	0.576856	0.30481
MIR1266_5P	0.0569701	0.907161	0.0643357	0.266996	0.0736684	0.301034
TCOF1_TARGET_GENES	0.0573693	0.125458	0.247735	0.0126303	0.214767	0.257729
MIR410_3P	0.0575596	2.73727e-07	8.5625e-10	0.112569	1.37467e-08	1.15649e-09
MIR3188	0.0579553	0.148093	0.752379	0.0202364	0.020419	0.234717
ZSCAN5B_TARGET_GENES	0.0580537	0.069209	0.0778142	0.196014	0.318022	0.349413
CTGAGCC_MIR24	0.0583319	0.0700544	0.106692	0.31686	0.00664219	0.0282183
MIR892C_3P	0.0584047	8.96561e-05	3.59099e-06	0.000648196	0.0115083	1.15649e-09
MIR301A_5P	0.0584634	0.314501	0.418567	0.248275	0.119689	0.310324
MIR301B_5P	0.0584634	0.314501	0.418567	0.248275	0.119689	0.310324
TSHZ1_TARGET_GENES	0.0584634	0.0292871	0.120947	0.114212	0.183351	0.000221225
MIR10393_3P	0.0589808	0.0704103	0.0730386	0.570974	0.00248852	0.170017
HSF_Q6	0.0591797	0.204901	0.186256	0.660521	0.469199	0.394983
MIR1265	0.0595255	0.51668	0.00710231	0.294288	0.0135074	0.0987265
MIR7113_5P	0.0599545	0.674341	0.775081	0.523697	0.330665	0.0976912
MIR597_3P	0.0605977	0.152962	0.0264827	0.433243	0.40143	0.334445
MIR1262	0.0609121	0.192834	0.8439	0.919565	0.97372	0.0138826
MEF2_02	0.0609753	0.2537	0.0170373	0.168807	0.0492183	0.0163985
MIR605_3P	0.061151	0.00152937	0.000304467	0.344325	0.00625189	0.000382775
MIR6757_3P	0.061151	0.0272799	9.02568e-05	0.618452	0.00469874	0.0158275
PHB2_TARGET_GENES	0.0612657	0.0117243	0.591783	0.175834	0.208807	0.0112815
RFX1_01	0.0614567	0.0190888	0.130741	0.130463	8.60302e-06	0.00385885
MIR548AD_5P_MIR548AE_5P_MIR548AY_5P_MIR548B_5P_MIR548D_5P	0.0618092	1.3391e-09	8.5625e-10	0.00532417	1.39141e-09	1.15649e-09
MIR548BB_5P	0.0619838	1.3391e-09	8.5625e-10	0.00608865	1.39141e-09	1.15649e-09
ZMYND11_TARGET_GENES	0.0621085	0.330918	0.454767	0.129038	0.19988	0.101709
MIR5195_3P	0.0624798	9.001e-07	4.29236e-07	0.103188	2.79887e-06	4.66856e-07
MIR1914_5P	0.062487	0.37924	0.287895	0.436677	0.263944	0.225296
SIX4_TARGET_GENES	0.062487	0.809136	0.15553	0.734191	0.453658	0.222097
MIR4713_5P	0.062487	0.310593	8.89428e-05	0.434331	0.0206508	8.13779e-06
MIR4668_3P	0.0625214	8.25521e-05	8.5625e-10	0.0534326	1.39141e-09	1.15649e-09
MIR5589_3P	0.062826	0.463551	0.00014822	0.231932	0.0704106	0.183793
MIR4306	0.0630475	0.0615303	0.0163002	0.0792216	0.0194988	0.000226336
MIR302A_5P	0.0637569	3.71937e-06	8.5625e-10	0.0317609	2.34632e-05	0.0002825
NMYC_01	0.0640864	0.000762874	0.000258847	1.32348e-05	0.0182974	0.0883432
MIR519E_5P	0.0644413	0.0441756	3.31235e-05	0.117891	0.000505621	0.047032
ZNF37A_TARGET_GENES	0.0644413	0.122979	0.0337032	0.0581735	0.176934	0.0598738
MIR6775_3P	0.0647095	0.513591	0.115408	0.522827	0.20346	0.0450425
E2F_01	0.0650017	0.0285463	0.0289963	0.000110961	0.0135164	0.169269
SMTTTTGT_UNKNOWN	0.0674338	0.00168507	0.000609557	0.103188	0.000442224	0.000431996
MIR16_2_3P	0.0687759	0.00236362	2.22173e-07	0.127857	0.000398138	1.09503e-05
ACTTTAT_MIR1425P	0.0687759	0.00256768	5.14725e-09	0.176199	0.000642294	2.73514e-09
PPARA_02	0.0690393	0.342127	0.517676	0.160196	0.369559	0.673937
MIR186_5P	0.0702441	1.3391e-09	8.5625e-10	0.0375405	1.39141e-09	1.15649e-09
MIR3135A	0.0713563	0.961234	0.0777143	0.780623	0.938756	0.69483
MIR545_3P	0.0724688	1.02503e-05	8.5625e-10	0.00891494	6.11761e-08	0.000158264
AACWWCAANK_UNKNOWN	0.0724746	0.0155979	0.201026	0.340934	0.0931049	0.0329294
ACCAATC_MIR509	0.0727262	0.211065	0.269216	0.0407164	0.0730375	0.00385885
AR_02	0.0727262	0.125458	0.0674183	0.0259338	0.576041	0.604781
ZNF623_TARGET_GENES	0.072789	0.0839566	5.14184e-05	0.350544	0.00437668	6.34726e-05
MIR3685	0.073322	0.000282041	1.11388e-06	0.311718	2.15741e-05	6.47338e-05
MIR6503_3P	0.0740673	0.501209	0.287852	0.52297	0.559684	0.114101
MIR1271_5P	0.0740673	0.00665202	3.44461e-06	0.31027	9.46101e-05	7.77113e-05
YATTNATC_UNKNOWN	0.0743722	0.103527	0.0386246	0.132597	0.772587	0.0412971
SRF_Q5_01	0.0746261	0.214075	0.000108135	0.176079	0.0676817	0.00378795
MIR5003_3P	0.0750045	0.00703006	8.5625e-10	0.136682	1.39141e-09	1.16336e-06
BACH2_01	0.0750045	0.0125861	0.0081842	0.257675	0.197591	0.018677
CTTTGA_LEF1_Q2	0.0778242	0.000253607	5.81897e-05	0.0156234	0.0737893	0.000929702
MIR7_5P	0.0781854	0.0361295	1.74908e-07	0.0680402	0.000436544	0.0173287
MIR8057	0.0787999	0.236495	0.0004885	0.212038	4.80614e-05	0.154356
MIR4433B_5P	0.079932	0.515275	0.00579876	0.37802	0.00471984	0.794706
MIR4644	0.0806275	0.558466	0.190773	0.230702	0.0289556	0.0334688
MIR4475	0.0806275	0.545399	0.00318712	0.807049	0.28379	0.115601
MIR6895_3P	0.0814571	0.798836	0.00984143	0.368266	0.0050694	0.0284193
SP1_01	0.0821108	0.0817508	0.495729	0.255349	0.0704157	0.0662143
MIR585_5P	0.0823216	0.000262042	5.70801e-06	0.45298	0.0828575	1.91435e-05
MIR653_5P	0.0828773	0.0012126	0.0578063	0.550832	0.0115241	0.00304379
GTTRYCATRR_UNKNOWN	0.0837933	0.879404	0.628318	0.0513672	5.40913e-05	0.014183
HOXD11_TARGET_GENES	0.0837933	0.0266832	0.0199582	0.0289427	0.00659098	0.0190632
MIR3617_5P	0.0837933	0.00676998	8.5625e-10	0.00430924	4.02655e-06	9.8441e-05
MIR7112_3P	0.0838091	0.30203	0.234971	0.874341	0.0883433	0.00154578
PTF1BETA_Q6	0.0838091	0.0189444	0.0429988	0.231004	0.0139499	0.0687114
MIR12133	0.0845	0.00656126	3.9822e-06	0.244137	9.8273e-05	6.50775e-05
MIR8087	0.0845	0.0829321	4.25032e-05	0.549981	0.000607943	0.0232435
DR1_Q3	0.0846077	0.0765528	0.00396676	0.476186	0.199801	0.00137787
MIR625_5P	0.0846077	0.0864751	0.083098	0.381711	0.426772	0.0081938
MIR6887_3P	0.0846077	0.011667	0.158986	6.51193e-05	0.000451048	0.0155536
ZNF512B_TARGET_GENES	0.0846453	0.147078	0.0679889	0.110585	0.0104857	0.00508924
TATTATA_MIR374	0.0846453	0.0151604	8.5625e-10	0.237264	6.21085e-05	1.06196e-08
MIR3941	0.0850653	0.000977612	3.62795e-07	0.342751	2.02735e-09	8.23709e-09
MIR7157_3P	0.0850945	0.00260683	0.0236816	0.0717873	0.108367	3.76058e-06
MIR4753_3P	0.0853621	2.7198e-06	8.5625e-10	0.00348757	9.94023e-08	1.35711e-09
P53_DECAMER_Q2	0.0853621	0.292393	0.0572855	0.0941299	0.382769	0.143859
ZNF785_TARGET_GENES	0.0864198	0.113649	0.0661889	0.239664	0.305645	0.16656
CREB_02	0.0864198	0.00645492	2.55618e-05	0.000271196	0.0907555	0.027696
MIR10395_3P	0.0866445	4.83623e-05	7.03769e-05	0.446151	6.38574e-05	0.00174795
GGGACCA_MIR133A_MIR133B	0.0870608	0.0201655	0.0101592	0.0403152	0.0899299	0.0516629
MIR11181_3P	0.0870608	0.543349	0.717173	0.570772	0.0744381	0.0260649
MIR4518	0.0870608	0.927733	0.0353911	0.232762	0.100491	0.206907
MIR191_5P	0.0872971	0.535844	0.0476202	0.103985	0.113883	0.609993
TTGCWCAAY_CEBPB_02	0.0874046	0.551843	0.412188	0.282617	0.459394	0.155548
MIR7160_5P	0.0874425	0.413284	0.15553	0.121025	0.251942	0.287772
MIR4784	0.0874425	0.411239	0.0481937	0.890055	0.136195	0.0468912
MIR510_3P	0.0882732	0.000124038	6.45064e-09	0.0941896	1.24318e-08	1.15649e-09
MIR6768_3P	0.0885677	0.0158092	0.00019755	0.176158	1.45324e-05	0.00147026
GATA2_01	0.0894669	0.504467	0.815475	0.151157	0.597434	0.00712313
KCCGNSWTTT_UNKNOWN	0.0894669	0.103191	0.00957913	0.171462	4.77463e-07	0.00646846
MIR6730_5P	0.0894669	0.190528	0.000477188	0.524282	0.0625437	0.159683
MIR3128	0.0897003	0.000990882	0.00467047	0.618452	0.310995	0.0754204
MIR6851_5P	0.0897003	0.627818	0.886762	0.773703	0.146798	0.370053
MIR20A_3P	0.0915643	0.0678177	1.26065e-09	0.0340584	1.11767e-08	0.00706453
ZSCAN18_TARGET_GENES	0.0922772	0.0189366	0.116664	0.0311554	0.0396056	0.293687
TERF1_TARGET_GENES	0.0928197	0.155837	0.074357	0.294143	0.000525198	0.286864
MIR3133	0.092925	1.3391e-09	8.5625e-10	0.00129907	1.39141e-09	1.15649e-09
MIR7106_3P	0.0932111	0.431913	0.0571432	0.0930337	0.156785	0.473628
MIR6856_3P	0.0934592	0.0421768	0.627931	0.200478	0.155418	0.0329294
ACTACCT_MIR196A_MIR196B	0.0934592	0.0301174	0.000118787	0.111473	0.0173512	0.000605985
ATTCTTT_MIR186	0.0934592	1.60315e-05	8.5625e-10	0.378692	7.58322e-09	4.06392e-06
MIR8066	0.0934592	1.39452e-05	5.74548e-07	0.0471317	4.00707e-06	9.21955e-05
MIR146A_3P	0.0936767	0.0260591	4.57934e-07	0.295668	0.00612262	0.000160849
MIR221_3P	0.0936767	5.79853e-05	0.00253961	0.315388	0.001231	6.9393e-07
MIR3672	0.0949414	0.125882	0.30931	0.304098	0.142181	0.0209825
CAGGTA_AREB6_01	0.0949414	0.0325644	0.0165572	0.00926994	0.254128	0.0556155
MIR1294	0.0949414	0.0156602	0.0762972	0.434331	0.0730375	0.0244605
MIR345_3P	0.0952453	0.000114988	5.78765e-05	0.51535	0.000218617	0.202018
TACTTGA_MIR26A_MIR26B	0.0954349	0.0116481	8.5625e-10	0.000126936	0.000176583	7.06459e-06
MIR3176	0.0954766	0.313468	0.0648504	0.151991	0.0729391	0.0130497
MIR1290	0.0961724	0.00121561	2.09841e-05	0.23153	0.000165987	0.00796782
MIR4528	0.0964867	0.000253849	0.0423489	0.048851	1.19287e-08	0.00851791
MIR1233_3P	0.0973196	0.000221963	0.154502	0.0118659	0.0763858	0.153982
STAT1_01	0.0973196	0.011667	0.23516	0.722271	0.223763	0.140372
MIR3654	0.0973196	0.301106	0.00620221	0.536814	0.137296	0.115225
MIR498_3P	0.0976425	1.874e-08	1.24055e-05	0.435535	6.62565e-05	0.000733026
MIR4711_3P	0.0976425	0.37278	0.101721	0.502153	0.201571	0.0101713
ER_Q6	0.0976425	0.0562727	0.0213352	0.40134	0.263597	0.433038
MIR561_5P	0.0976425	0.0218729	0.0004885	0.496326	0.000732391	0.00274819
MIR2110	0.0977569	0.0983693	0.00751516	0.536201	0.240598	0.126
TGASTMAGC_NFE2_01	0.0979109	0.0286786	0.137649	0.115026	0.151858	0.0284399
CACBINDINGPROTEIN_Q6	0.0979109	0.102668	0.140538	0.109887	0.00805867	0.031725
MIR576_3P	0.0979109	0.300621	0.439911	0.614997	0.0139875	0.0337836
MIR4277	0.0980777	0.0435195	0.00107594	0.145477	0.000439189	0.334452
GTGCCAT_MIR183	0.0981435	0.0341038	5.58935e-05	0.157886	0.000128922	0.000121571
MIR6867_5P	0.0984549	3.52879e-05	0.000296639	0.000424603	0.00576185	1.15649e-09
LEF1_Q6	0.0985733	0.344272	0.307584	0.756341	0.435721	0.0124747
MIR802	0.0986922	0.00306476	1.65927e-06	0.375913	0.0263107	0.000250336
MIR4680_3P	0.0990086	8.9318e-07	1.56977e-07	0.259944	5.40079e-08	1.15649e-09
MIR5007_5P	0.10008	0.421794	0.0251896	0.482615	0.502746	0.84848
MIR767_3P	0.10008	0.0583642	5.51388e-05	0.769314	1.10916e-05	0.0572573
MIR4715_3P	0.10008	0.188851	0.012986	0.451873	0.120586	0.000604837
MIR4671_3P	0.100098	8.7174e-06	1.16906e-06	0.251729	0.000105804	1.01348e-06
SNRNP70_TARGET_GENES	0.100309	0.00173664	0.00196023	1.68683e-06	0.0211402	0.0057814
MIR133A_3P_MIR133B	0.100424	0.0248571	5.19455e-05	0.0242082	0.000165308	0.0619724
TGCAAAC_MIR452	0.10054	0.0150834	0.168874	0.865041	0.37506	0.000121571
MIR6736_5P	0.100705	0.326889	0.995173	0.869183	0.916108	0.0238824
MIR3138	0.101769	0.0560091	0.0287457	0.224271	0.0264515	0.292878
MIR6796_3P	0.102078	1.14746e-05	0.433352	0.36321	0.426657	0.00912365
MIR5699_5P	0.102245	0.00858777	0.297789	0.447564	0.416946	0.00907736
MIR619_5P	0.102379	0.0952545	0.017595	0.324329	0.0760034	0.418166
MIR450A_2_3P	0.102385	0.129293	0.0729592	0.176577	0.329425	0.841544
MIR345_5P	0.102499	0.603479	0.415114	0.754386	0.183958	0.792679
MIR4640_5P	0.104091	0.343105	0.307965	0.257675	0.024918	0.00123629
CREB3L2_TARGET_GENES	0.104232	0.00621853	6.36378e-05	0.000353051	0.11654	0.104274
MIR532_5P	0.105085	2.8122e-06	9.95414e-05	0.0204569	0.000302765	2.50123e-05
MIR6793_5P	0.105085	0.271925	0.673696	0.159063	0.206834	0.397407
MIR8068	0.105085	1.39486e-05	0.000798611	0.528916	1.85209e-05	1.15649e-09
GATA1_02	0.105219	0.00243033	0.769447	0.145477	0.100497	0.0678113
MIR6817_3P	0.105353	0.168602	0.0453029	0.108773	0.00682818	0.2643
TGGNNNNNNKCCAR_UNKNOWN	0.105435	0.152013	0.103081	0.208726	0.279012	0.0837086
ATGTACA_MIR493	0.105559	0.000615656	8.5625e-10	0.0866132	1.98783e-05	9.4512e-06
MIR6831_3P	0.106035	0.103527	0.26751	0.582553	0.244177	0.00562975
MIR3160_3P	0.106035	0.495719	0.0129923	0.356614	0.180323	0.962491
MIR874_3P	0.106035	0.0761342	0.0225918	0.766711	0.192792	0.0289848
MIR219B_3P	0.106064	0.631517	0.00524	0.811296	0.197994	0.322984
MIR579_3P	0.106093	4.51095e-07	8.5625e-10	0.0289427	1.39141e-09	2.1013e-06
GGCNRNWCTTYS_UNKNOWN	0.106111	0.0045392	0.33667	0.0490235	0.000560298	0.291076
RORA2_01	0.106152	0.0907271	0.0532747	0.471504	0.44753	0.00868474
MIR125B_2_3P	0.106439	0.457237	0.000757321	0.148973	0.000111768	7.22758e-06
MIR224_5P	0.106711	0.000118413	1.45869e-05	0.00468386	0.000292448	0.000238525
GGCAGTG_MIR3243P	0.107468	0.118389	0.137821	0.324329	0.051032	0.0534107
MIR5590_5P	0.108025	0.00646257	0.0949584	0.711038	0.0264515	0.00407554
CAGGTCC_MIR492	0.108318	0.21279	0.00075286	0.0509656	0.406908	0.441291
MIR874_5P	0.108318	0.15891	0.469685	0.348996	0.297637	0.355275
MIR9986	0.108455	0.026599	0.0851593	0.45614	0.0677847	0.0218475
MIR3125	0.108739	0.00390358	8.75792e-08	0.0392371	7.33623e-06	0.000710755
MIR3609	0.108867	3.34413e-06	8.5625e-10	0.185634	2.6302e-06	1.50284e-07
MIR3671	0.10887	3.1801e-09	8.5625e-10	0.00015656	1.39141e-09	1.15649e-09
MIR135A_2_3P	0.108914	0.743462	0.720054	0.702438	0.0309105	0.0442857
TGTGTGA_MIR377	0.109433	0.248231	1.32811e-08	0.31844	0.00050673	5.7073e-06
MIR4327	0.109433	0.202112	0.00503101	0.317071	0.0676817	5.58344e-06
ZNF23_TARGET_GENES	0.109433	0.303394	0.104919	0.722117	0.321053	0.104328
MIR6511A_5P	0.109619	0.403156	0.000817805	0.131633	0.000126625	0.00243308
YTTCCNNNGGAMR_UNKNOWN	0.109619	0.315152	0.776387	0.613835	0.627683	0.374919
E47_02	0.109619	0.313856	0.0572855	0.319881	0.230365	0.0418634
NFY_01	0.109619	0.0016736	0.00443996	0.408284	0.0301252	0.198439
MIR4676_3P	0.109671	5.47032e-05	1.99106e-06	0.0013631	0.0115083	1.15649e-09
MTF1_Q4	0.109671	0.0168991	0.00166159	0.211468	0.00184229	0.0648367
MIR30C_1_3P	0.109969	0.551843	0.10067	0.333903	0.459291	0.49234
PAX6_01	0.109969	0.976726	0.808416	0.365172	0.630095	0.0082971
MIR744_3P	0.110074	0.0983847	0.130205	0.457398	0.597434	0.126313
MIR4652_5P	0.110187	0.318906	0.160252	0.193454	0.748935	0.461498
GCAAGGA_MIR502	0.110347	0.486668	0.543253	0.221073	0.232621	0.623984
MIR6512_5P	0.110684	0.000620852	4.50044e-08	0.173513	2.24566e-05	4.22808e-06
MIR3189_3P	0.111287	0.39781	0.00107681	0.400916	0.295522	0.389572
TGTATGA_MIR4853P	0.112103	0.00776647	4.46488e-05	0.0511259	0.0168512	2.80917e-05
MIR4267	0.112144	0.506792	0.00481245	0.252372	0.00855526	0.170612
MIR490_3P	0.112466	0.696652	0.000471366	0.308077	0.000954236	0.539124
WHN_B	0.112466	0.00653323	0.000155557	0.309485	0.0400443	0.0811651
MIR4661_3P	0.112466	0.357274	0.0501433	0.523697	0.509569	0.527664
MIR892A	0.112466	0.00487941	0.05268	0.422773	0.0118416	0.000229088
MIR151A_3P	0.112466	0.703123	0.307415	0.57581	0.258623	0.488533
HNF1_C	0.112652	0.0816323	0.00625647	0.0285199	0.684202	0.25511
MIR3149	0.112652	0.0460618	0.0509953	0.335543	0.403101	1.99047e-05
AAGCCAT_MIR135A_MIR135B	0.112957	0.0882919	1.24758e-06	0.104604	1.59657e-08	0.000938094
HIVEP1_TARGET_GENES	0.112975	0.0386167	0.0284717	0.0154493	0.0764603	0.0448263
SRSF9_TARGET_GENES	0.113065	0.0168549	0.665387	0.35376	0.396449	0.19237
MIR4435	0.11312	0.825228	0.125805	0.515054	0.761893	0.010635
MIR656_3P	0.11312	1.53024e-08	8.5625e-10	0.0462519	1.48512e-09	1.15649e-09
MIR4758_3P	0.113239	0.609264	0.853587	0.744892	0.507604	0.555527
ZNF404_TARGET_GENES	0.113327	0.249292	0.423828	0.392088	0.646713	0.0974099
MIR4506	0.113327	0.826747	0.334654	0.544095	0.117512	0.824537
ATGTTTC_MIR494	0.11459	0.0724864	0.000763189	0.271055	0.0050694	9.11787e-06
MIR6778_3P	0.114596	0.0747728	0.028327	0.162209	0.113693	0.039849
MIR3680_3P	0.114596	1.3391e-09	8.5625e-10	0.0720606	1.39141e-09	1.15649e-09
MIR615_5P	0.115511	0.887149	0.0799425	0.451873	0.564257	0.157498
MIR6795_5P	0.115678	0.533264	0.148685	0.321598	0.261998	0.44965
MIR6887_5P	0.115678	0.533264	0.204391	0.321598	0.261998	0.388226
NR1H4_TARGET_GENES	0.116032	0.137348	8.5625e-10	3.16822e-07	0.0523872	0.00126978
GGCCAGT_MIR193A_MIR193B	0.116173	0.498775	0.0228483	0.371921	0.0388676	0.00258255
MIR4727_3P	0.116599	9.48961e-05	0.106478	0.492913	0.0905814	0.398891
CDC5_01	0.116914	0.00924305	0.0459683	0.138432	0.162186	0.471362
ICSBP_Q6	0.116917	0.00327242	0.0135499	0.0183133	0.0643811	0.0330401
MIR5000_3P	0.116917	0.117033	0.554394	0.0130632	0.85346	0.00034994
MIR503_5P	0.116917	0.189994	0.00290204	0.147629	0.330637	0.000497617
AAGCACT_MIR520F	0.117496	0.00449968	2.98898e-07	0.00736992	4.48456e-05	4.0498e-07
MIR1208	0.118025	0.0228064	1.27301e-06	0.28291	0.176934	0.00982166
MIR7844_5P	0.118025	0.00886516	9.00618e-08	0.404431	0.00299087	2.4178e-05
MIR6878_3P	0.118464	0.261593	0.00474252	0.538564	0.131868	0.185838
MIR4481	0.118872	0.46596	0.445659	0.348996	0.429445	0.162183
NFKB_Q6_01	0.118872	0.118724	0.033521	0.0812207	0.363571	0.0883334
MIR155_3P	0.118952	0.0449793	0.0325119	0.45614	0.0143089	0.00181299
PTPRA_TARGET_GENES	0.119117	0.0568303	0.504065	0.226364	0.27316	0.452005
ACATATC_MIR190	0.119173	0.263328	0.00015722	0.254407	0.0524525	0.0158272
MIR4653_5P	0.11968	0.289902	0.0735519	0.532297	0.513408	0.425248
EGR1_01	0.119725	0.000207536	0.00175191	0.273052	0.0365839	0.0311761
ZNF586_TARGET_GENES	0.119783	0.424653	0.155345	0.656111	0.443422	0.410284
ZNF157_TARGET_GENES	0.119796	0.662934	0.0514549	0.104445	0.245859	0.322297
MIR1_5P	0.120569	0.171587	6.73322e-06	0.222521	0.0301782	0.658676
MIR185_5P	0.120569	0.461936	0.229956	0.252981	0.0347649	0.0344267
MIR942_5P	0.120569	0.0150834	9.22517e-07	0.439666	0.0183876	0.0403654
MIR222_3P	0.12072	2.24912e-05	0.00293423	0.300296	0.000764154	4.79998e-07
MIR589_5P	0.12084	0.26871	0.509757	0.42553	0.254083	0.423027
MIR6819_3P	0.12098	0.0218729	0.00786203	0.267519	0.612234	0.128233
MIR6729_3P	0.121176	0.127237	0.197977	0.401508	0.372645	0.628619
MIR548S	0.12133	0.0256592	3.44736e-05	0.0431437	0.0199467	0.00138785
TATA_01	0.121495	0.209058	0.034651	0.0643103	0.0588268	0.374919
MIR4720_3P	0.121533	0.00183016	0.0257598	0.174447	0.133977	0.000431437
MIR4756_3P	0.121533	0.00252053	0.000198247	0.147424	0.00971432	0.00834176
MAPK3_TARGET_GENES	0.122196	0.0774077	0.362003	0.00159933	0.000132432	0.0553058
MIR6895_5P	0.122241	0.428	0.632205	0.461978	0.576856	0.405896
AAAGGGA_MIR204_MIR211	0.122426	0.00390451	6.42144e-07	0.0267184	0.000815387	0.000128299
TGCCAAR_NF1_Q6	0.122426	0.0702537	0.00485421	0.0158911	0.238578	0.0588285
MIR1282	0.122585	0.366169	0.108445	0.362631	0.0990523	0.308827
MIR7107_3P	0.122656	0.0812522	0.835794	0.056676	0.38577	0.103575
MIR140_5P	0.122959	0.00110227	0.00271483	0.419375	0.0194431	0.0634421
MIR4420	0.122959	1.48662e-05	2.54678e-08	0.0261108	3.40594e-07	7.92712e-07
MIR654_3P	0.122981	0.080544	0.00100272	0.512393	0.0190667	0.332965
MIR4317	0.123608	0.346786	0.0106625	0.811863	0.854249	0.0918079
MIR3140_3P	0.123628	2.78195e-05	1.34533e-08	0.436677	0.000571024	0.000436376
MIR6501_3P	0.123628	0.0774202	0.135562	0.0323063	0.00104918	0.0381377
CREB_Q4	0.123628	0.00021444	0.0131719	0.00515298	0.0062812	0.00137854
AGGCACT_MIR5153P	0.123628	0.251103	0.000139199	0.256757	0.0267086	0.0178844
ARHGAP35_TARGET_GENES	0.123628	0.0135944	0.0139084	0.000256478	0.061838	0.233839
MIR1273H_5P	0.123628	0.633829	0.0593429	0.341822	0.132972	0.500199
MIR139_5P	0.123844	0.17547	1.49419e-06	0.35147	0.000272365	1.93835e-05
MIR5584_3P	0.123844	0.000192796	0.00110333	0.282032	0.00142254	0.00142945
MIR4496	0.125907	0.0110516	5.76417e-06	0.52297	0.0285027	0.00741547
MIR6778_5P	0.126123	0.590139	0.000318819	0.893273	0.4935	0.177433
MIR452_5P	0.126256	3.01535e-05	8.80608e-06	0.000486077	0.00992656	1.15649e-09
MIR3921	0.126373	0.39008	0.0650137	0.541871	0.535518	0.441166
USF_C	0.126476	4.23826e-06	0.000225689	9.9708e-07	0.000744504	0.0625166
MIR6779_5P	0.126476	0.959461	0.0454475	0.44692	0.132654	0.503585
MIR4667_3P	0.126476	0.0720687	0.0284717	0.406178	0.567059	0.263312
CREB_Q2	0.126568	0.0031999	0.026668	0.0631892	0.00752964	0.0224438
MIR4682	0.126568	0.321624	0.000190591	0.513125	0.00402353	0.0445676
TGACCTTG_SF1_Q6	0.126568	0.0255503	0.385932	0.436677	0.360257	0.0616881
MIR4691_5P	0.126568	0.00312104	0.0540371	0.670114	0.0400304	0.386293
MIR6788_5P	0.126568	0.633755	0.0922201	0.295966	0.567883	0.472316
MIR337_3P	0.126718	8.80843e-06	3.23433e-06	0.340282	7.6582e-07	1.15649e-09
MIR378G	0.126844	0.106903	0.00970245	0.806857	0.0811861	0.266925
MIR6515_5P	0.126844	0.565047	0.070843	0.362941	0.372645	0.671216
MIR3674	0.126844	0.00299787	0.00171671	0.335451	0.000138715	8.83782e-05
MIR5583_5P	0.126844	3.52879e-05	0.00383713	0.51655	0.283581	0.00225275
MIR504_3P	0.127247	0.0697996	0.131213	0.0281945	0.307332	0.00108219
MIR3120_5P	0.127784	0.4021	0.0639604	0.0121705	0.0272245	0.0597761
EVI1_04	0.12779	0.0901059	0.505778	0.869887	0.119811	0.423402
MIR4284	0.128034	0.311335	1.02929e-05	0.281323	0.494806	0.399679
MIR3918	0.128477	0.117371	0.0815008	0.94888	0.20817	0.242544
MIR450A_1_3P	0.128924	0.21067	0.000702784	0.00566709	4.02655e-06	0.0122238
FOXQ1_TARGET_GENES	0.129487	0.00162527	0.660216	0.00155831	0.0931201	0.312336
ACCATTT_MIR522	0.129487	0.0268128	1.75035e-08	0.00083587	1.0064e-05	0.00104527
YCATTAA_UNKNOWN	0.129487	0.0293206	0.00667474	0.229117	0.00388021	0.0445452
MIR4716_5P	0.129894	0.00615088	0.0225339	0.0694359	0.0994547	0.00124403
IRF7_01	0.130322	0.000166582	0.199488	0.0949588	0.180063	0.0130497
MIR4436A	0.130704	0.0259434	0.613376	0.0251671	0.61548	0.00217398
WWTAAGGC_UNKNOWN	0.130704	0.291198	0.210323	0.206499	0.879513	0.063923
MIR653_3P	0.131016	0.00200704	1.65486e-05	0.575328	0.121241	0.00524397
MIR548M	0.131772	0.027248	1.61425e-07	0.0975499	9.62382e-06	0.00140561
MIR448	0.132094	0.000619056	8.5625e-10	0.275117	1.39141e-09	1.59426e-05
MIR4700_5P	0.132116	0.0927979	0.0908006	0.0267066	0.0189434	0.135439
ZNF169_TARGET_GENES	0.132852	0.328034	0.305832	0.253856	0.139179	0.294094
CAGNYGKNAAA_UNKNOWN	0.132994	0.132161	0.592604	0.327005	0.853349	0.00766818
RUVBL2_TARGET_GENES	0.132994	0.181986	0.612027	0.00515603	0.475	0.0240025
MIR4289	0.132994	0.170349	0.0390408	0.796907	0.00815399	0.187852
MIR5682	0.132994	6.33329e-09	0.000343432	0.207295	0.000956681	0.00215808
MIR6750_3P	0.132994	0.0584537	0.00540115	0.574595	0.745691	0.000705874
MIR5009_3P	0.133423	0.0210786	0.00325196	0.455759	0.0159158	0.00113362
MIR4750_3P	0.13347	0.555077	0.796139	0.847106	0.195435	0.61965
MIR1324	0.133642	0.184873	0.0939774	0.296415	0.235302	0.0631653
MIR935	0.133831	0.182275	0.0121572	0.646116	0.0159025	0.000252915
MIR2115_3P	0.133831	0.00675897	0.000218305	0.0284058	1.93988e-06	0.00892566
MIR3922_3P	0.133831	0.321923	0.303027	0.381717	0.027629	0.00588625
MIR33A_3P	0.133831	5.25931e-09	8.5625e-10	0.0082654	1.39141e-09	1.34217e-09
WGTTNNNNNAAA_UNKNOWN	0.133831	0.00216168	0.000146119	0.391544	0.0901916	0.0144055
MIR873_5P	0.133913	0.137458	0.0140228	0.364175	0.0991981	0.0527383
STAT1_03	0.133913	0.0275843	0.586031	0.11823	0.162915	0.0830607
MIR1322	0.134352	0.0983847	0.610463	0.47757	0.00872183	0.0395319
MIR4303	0.13527	0.000703195	7.23702e-07	0.0453486	0.0904101	0.089121
MIR513A_5P	0.13527	2.67308e-07	4.84781e-08	0.0341106	0.000903222	1.15649e-09
MIR4423_5P	0.135506	0.34383	0.129309	0.231994	0.527933	0.0371829
MIF1_01	0.135506	0.00827199	0.0632371	0.0795202	3.65009e-05	0.000873155
MIR5197_5P	0.135506	2.47145e-05	2.13263e-06	0.383629	0.00119665	0.00169435
MIR6715B_3P	0.135538	0.0352163	3.36313e-07	0.0348316	0.000377683	0.00135396
ZF5_B	0.135538	0.00969072	0.0100375	0.715749	0.0990523	0.138793
MIR499A_5P	0.136505	0.000284098	2.56571e-07	0.134551	0.000233421	0.00406257
MIR4635	0.136898	0.0734103	0.00946057	0.0231693	0.000190014	0.00798957
MIR6792_3P	0.137094	0.00441577	0.0275806	0.70246	0.0373143	0.329477
AP1_Q4_01	0.137717	0.206126	0.0307101	0.0579494	0.0455441	0.0961295
CTACTGT_MIR199A	0.138189	0.0180826	5.11086e-05	0.0251481	1.06675e-05	0.000825923
MIR6802_3P	0.138275	0.40512	0.0143359	0.719037	0.153062	0.0120457
MIR6871_5P	0.139435	0.000263573	0.766077	0.104334	0.259878	0.00321814
MIR218_5P	0.139867	0.000865915	8.5625e-10	0.113912	3.22362e-06	7.47566e-09
MIR3679_3P	0.139867	0.158661	0.000323705	0.168963	0.00422904	0.00099211
MIR6794_5P	0.140338	0.512837	0.226985	0.354268	0.448154	0.0322894
MIR578	0.140452	0.00161611	0.00322811	0.696936	0.0116381	4.80979e-05
CCANNAGRKGGC_UNKNOWN	0.140452	0.155674	0.77533	0.00517425	0.475109	0.409259
SMAD4_Q6	0.140529	0.245563	0.813008	0.373377	0.352916	0.127022
TERT_TARGET_GENES	0.140529	0.0173419	0.420692	0.021895	0.0420186	0.185011
MYB_Q5_01	0.140711	0.468547	0.00131328	0.857327	0.236438	0.2197
MIR10524_5P	0.141077	0.0148422	0.0282802	0.432115	0.187977	0.319286
TCTGGAC_MIR198	0.141077	0.0642953	0.004835	0.627686	0.285244	0.670636
MIR6508_5P	0.141247	4.52449e-05	5.5742e-07	0.179405	5.93178e-05	2.66322e-09
MIR9900	0.141247	0.468547	0.804691	0.483551	0.0229358	0.827939
MIR711	0.141444	0.070348	0.262827	0.468195	0.285666	0.670636
RAX2_TARGET_GENES	0.141444	0.0529551	0.475281	0.00277358	0.579951	0.00598255
RNTCANNRNNYNATTW_UNKNOWN	0.141444	0.949639	0.399119	0.291961	0.938756	0.781535
MIR5683	0.141567	0.000108835	0.000142556	0.223342	0.000171079	3.32999e-05
AFP1_Q6	0.142379	0.0575781	0.000977911	0.337834	0.00034	0.283599
MIR548Q	0.142379	0.627089	0.65593	0.806398	0.596853	0.0329294
MIR135B_3P	0.142379	0.867234	0.65137	0.749263	0.0151539	0.0720337
MIR6791_5P	0.142633	0.0269218	0.191487	0.000758111	0.0255969	0.0587091
CACCAGC_MIR138	0.142633	0.00247318	0.00191757	0.414833	0.227928	0.0390466
MIR1269A_MIR1269B	0.142633	0.00114423	0.201741	0.0932282	0.0838512	0.00235309
FOXD3_TARGET_GENES	0.142633	0.126061	0.544956	0.719037	0.0421487	0.611997
MIR4726_3P	0.142643	0.996384	0.190659	0.557016	0.410943	0.749563
MIR4263	0.142643	2.55121e-06	3.46062e-08	0.125354	5.81977e-08	1.31239e-08
MIR211_3P	0.142678	0.362402	0.0541453	0.335361	0.0196997	0.30434
MIR4326	0.143066	0.2848	0.336343	0.171841	0.098957	0.0812598
MIR548AI_MIR570_5P	0.143066	0.0256914	8.20431e-07	0.00371497	1.38029e-05	0.000220707
E2A_Q2	0.143102	0.37152	0.00191755	0.0278682	0.00500003	0.085803
MIR6877_3P	0.14352	0.0216568	0.0191288	0.288884	0.489624	0.17913
GCAAGAC_MIR431	0.143682	0.0924489	0.616066	0.053011	0.159824	0.0809009
TCTCTCC_MIR185	0.143752	0.108275	0.528186	0.120583	0.0149762	0.120454
MIR3161	0.143863	0.00033093	0.000152878	0.804794	0.0760034	0.13117
MIR152_5P	0.143863	0.159245	0.0681661	0.0431437	0.017909	0.287921
RRCCGTTA_UNKNOWN	0.143863	0.271925	0.00258891	0.00277358	0.034914	0.466213
ZNF512_TARGET_GENES	0.143934	0.155732	0.0280109	0.0183133	0.00457764	0.149332
MIR6131	0.144169	0.208947	0.00353822	0.0111396	0.00168483	0.0616881
TBPL1_TARGET_GENES	0.144169	0.651586	0.603751	0.57753	0.250276	0.380923
AGCATTA_MIR155	0.144263	0.000940449	3.59271e-05	0.251009	0.0977812	0.000115709
MIR887_5P	0.145106	0.746287	0.789117	0.680877	0.010133	0.0179957
MIR548BA	0.145106	0.00616719	1.54909e-06	0.00471911	0.000109014	0.000237586
ZNF595_TARGET_GENES	0.145207	0.0653435	0.23516	7.81046e-05	0.00661824	0.00891091
MIR3175	0.145207	0.30604	0.233542	0.60995	0.622202	0.0701715
MIR4520_3P	0.145223	0.470054	0.0199289	0.814336	0.0894478	0.115116
MIR6733_5P	0.145223	0.440569	9.50103e-05	0.311408	0.145422	0.00435927
MIR7151_3P	0.145223	0.00115204	0.000250594	0.0106496	6.61675e-06	0.0013528
MIR4633_3P_MIR6500_5P	0.145317	0.121448	0.782193	0.712182	0.273404	0.489816
MIR8076	0.145317	0.016758	0.0258048	0.322328	0.00184915	0.0345476
MIR205_5P	0.145326	0.000930465	8.5625e-10	0.0166469	2.06363e-06	0.00206158
AREB6_04	0.145326	0.282638	0.0779057	0.127642	0.0512534	0.184735
MIR3201	0.145326	0.0498495	0.0338641	0.76366	0.774103	0.0240025
MIR6828_5P	0.14543	0.0830869	0.000105406	0.555676	0.0315334	0.0188284
NCX_01	0.14543	0.371602	0.444266	0.94888	0.167067	0.0717276
MYCMAX_02	0.145603	0.0459542	0.00187222	0.00164131	0.0237922	0.0123332
MIR1205	0.145832	0.316272	0.0876819	0.137547	0.00971432	0.00472025
AP1_Q2	0.145987	0.0266894	0.0264538	0.308335	0.193899	0.360934
MIR5693	0.145989	0.72408	0.0635277	0.253846	0.0957007	0.0191579
MIR3675_5P	0.146586	0.39555	0.608824	0.0975499	0.343387	0.870719
MIR329_5P	0.146783	0.30677	1.73114e-05	0.143491	0.0214198	0.0110463
MIR4755_5P	0.147827	0.000714953	8.5625e-10	0.00117895	1.03809e-06	9.19331e-08
MIR181B_2_3P_MIR181B_3P	0.148145	6.47055e-05	1.25546e-08	0.0252773	9.59204e-08	3.67382e-06
AREB6_01	0.148211	0.0732694	0.297568	0.107176	0.147815	0.146062
AP1_Q4	0.148405	0.0275843	0.0172163	0.23936	0.0844559	0.0959884
MIR605_5P	0.149543	0.429108	3.85316e-08	0.0590771	4.86138e-05	0.000244541
MIR7155_5P	0.14976	0.527296	0.796139	0.512272	0.032079	0.287756
MIR6733_3P	0.14997	0.0010097	0.0118221	0.672119	0.368134	0.0565351
MIR8061	0.150074	1.29605e-05	5.05788e-06	0.571568	0.175332	0.00184689
MIR4489	0.151379	0.638097	0.136252	0.381717	0.276785	0.702891
MIR568	0.151379	0.00154518	2.84918e-05	0.209692	3.38925e-08	0.000155642
MIR580_5P	0.151523	2.49971e-08	9.38772e-09	0.357875	1.1889e-05	0.00044886
MIR8067	0.151523	3.34946e-05	1.77733e-07	0.211001	1.82715e-06	1.15649e-09
MIR548AV_5P_MIR548K	0.152516	7.13165e-08	8.5625e-10	0.118086	5.54385e-08	1.15649e-09
MIR6739_5P	0.152516	0.409876	2.17094e-05	0.217299	0.187688	0.00199981
SQSTM1_TARGET_GENES	0.152746	0.581034	0.0142687	0.106449	0.179662	0.0733682
AACTGGA_MIR145	0.152938	0.0130228	4.07307e-05	0.289456	1.7912e-06	0.000460945
MIR4757_5P	0.15315	0.7081	0.0957739	0.390807	0.641347	0.0283902
HEY2_TARGET_GENES	0.153327	0.181001	0.445659	0.312863	0.276785	0.688268
NFKB_C	0.153794	0.0700544	0.0374172	0.0949588	0.115091	0.152978
MIR205_3P	0.153794	1.3391e-09	8.5625e-10	0.0948853	1.12472e-08	3.69794e-08
MIR7113_3P	0.153885	0.586219	0.149676	0.478496	0.340862	0.259322
MIR4700_3P	0.154599	0.00944046	0.0620325	0.519274	0.264399	0.0571099
MIR4762_5P	0.155186	0.000385533	1.12571e-05	0.346825	0.0215502	0.000333478
NFAT_Q6	0.155329	0.0788053	0.0413047	0.0068336	0.0412718	0.066141
RACTNNRTTTNC_UNKNOWN	0.155329	0.0558224	0.433468	0.109887	0.0995876	0.0114611
GGAANCGGAANY_UNKNOWN	0.155431	1.38704e-08	0.149676	0.000932519	0.0135585	0.00388444
MIR6848_3P	0.156468	0.315372	0.070843	0.296919	0.272446	0.0533594
MIR7847_3P	0.157143	0.217312	0.128488	0.591924	0.35495	0.490766
MIR370_3P	0.157376	0.0608894	0.108907	0.355712	0.35327	0.289967
MIR642A_5P	0.157376	0.0256592	0.0028725	0.307551	0.305118	0.500199
MIR3975	0.157885	0.765234	0.0268088	0.911878	0.210441	0.115225
MIR2467_3P	0.157995	0.406837	0.588724	0.268367	0.81756	0.115799
MIR3152_3P	0.158716	0.00947	0.0815008	0.822213	0.335149	0.0119322
MIR8064	0.158716	0.00355484	0.000978997	0.550214	0.305835	8.84867e-06
MIR6830_5P	0.158716	0.584952	0.019715	0.400916	0.000724484	0.125215
TAGAACC_MIR182	0.159003	0.113272	0.0528785	0.292755	0.000286663	0.571637
MIR670_5P	0.159136	0.00173263	1.49993e-06	0.253694	0.0103884	0.00102011
CTTTGCA_MIR527	0.159348	0.000135338	1.57244e-06	0.0080443	0.00292768	1.71641e-05
MIR3160_5P	0.159525	0.000148166	5.5287e-05	0.142831	3.83441e-06	1.03918e-06
MIR488_3P	0.159748	0.0778225	1.19004e-05	0.626616	0.102494	0.0312667
MIR4709_5P	0.160196	0.121472	4.56344e-05	0.425489	0.0202964	0.103484
AGGAGTG_MIR483	0.160196	0.0557323	0.0541453	0.69493	0.0452967	0.370661
MIR4504	0.160648	3.54763e-05	0.00221178	0.0996559	0.459291	5.58394e-06
TFIII_Q6	0.160648	0.241918	0.268361	0.0941299	0.0798594	0.0220834
MIR4761_3P	0.160841	0.238826	0.0495228	0.961303	0.132972	0.00449216
MIR582_3P	0.161476	0.261954	0.00537173	0.184666	4.32716e-05	0.205153
MIR3129_3P	0.161536	2.67325e-05	0.00630719	0.493587	0.244372	0.000533724
MIR3690	0.161566	0.587095	0.060155	0.794168	0.429244	0.322762
MIR3670	0.161798	0.38744	0.480018	0.104203	0.0853873	0.464129
MIR8084	0.161966	0.00079686	8.5625e-10	0.0196342	4.42547e-06	1.15248e-07
MIR4257	0.162243	0.0750146	0.00285582	0.334515	0.224605	0.00050679
MIR6165	0.162243	0.113825	0.0201035	0.582471	0.0234511	0.00317608
GGCNNMSMYNTTG_UNKNOWN	0.162738	0.183613	0.0671469	0.259871	0.461449	0.0170289
MIR5006_3P	0.162993	0.00175165	8.5625e-10	0.00143962	3.11944e-07	1.42545e-07
MIR1185_1_3P_MIR1185_2_3P	0.16352	1.04254e-07	8.5625e-10	0.0634349	1.39141e-09	1.15649e-09
MIR182_3P	0.163537	0.433738	0.000410112	0.0484554	0.0177516	0.205153
AHR_Q5	0.164587	0.111984	0.0370486	0.261942	0.00021972	0.0335989
MIR633	0.164804	0.000395651	0.00210043	0.407537	0.0234511	0.0021893
MIR4667_5P	0.164817	0.190977	0.0132201	0.0117155	0.0166004	0.0640432
IRF_Q6	0.164817	0.00780867	0.1245	0.02691	0.0364347	0.089121
MIR7154_3P	0.164817	0.166897	0.851213	0.362258	0.229923	0.364694
MIR483_3P	0.165073	0.295303	0.00498901	0.12321	4.49689e-05	0.0330664
MIR5584_5P	0.165118	1.06654e-05	1.66758e-06	0.329914	0.00184229	8.0029e-08
MIR125A_3P	0.165155	0.272347	0.000905579	0.168027	0.335461	0.0294488
MIR513B_5P	0.165716	0.000502191	6.1853e-09	0.0254697	0.0001216	3.54364e-09
MIR192_3P	0.165716	0.139981	0.152485	0.756338	0.00769469	0.0153211
MIR2054	0.166469	0.0123597	0.000455236	0.403971	0.0473302	1.12214e-07
TTTTGAG_MIR373	0.166469	8.63221e-05	1.10837e-06	0.120636	4.56205e-07	3.55199e-07
CAGCACT_MIR5123P	0.166853	0.00206755	0.444284	0.000999118	0.0760034	2.11415e-05
ATF_B	0.167192	0.0301174	0.0353353	0.103985	0.013016	0.00376668
MIR1304_5P	0.167192	0.0150436	9.40826e-06	0.424891	0.0141461	0.0465283
TGCACGA_MIR517A_MIR517C	0.167206	0.136206	0.743006	0.870004	0.13135	0.791445
MIR369_3P	0.167206	0.00376193	3.52188e-08	0.128353	8.63571e-07	8.58086e-09
MIR6842_3P	0.167206	0.629953	0.0206211	0.357051	0.190304	0.115025
GCAAAAA_MIR129	0.167206	0.0145715	7.49789e-08	0.00979885	8.20518e-05	7.50806e-05
MIR4477A	0.167206	5.98238e-05	8.60191e-10	0.00386516	1.39141e-09	0.000129528
MIR6831_5P	0.167206	0.156489	0.0129899	0.0562785	0.00516046	0.0799052
MIR6889_5P	0.167245	0.80968	0.559542	0.324238	0.85224	0.255748
HNF1_01	0.167605	0.369013	0.152291	0.0473667	0.238497	0.0572573
TCCAGAG_MIR518C	0.168056	0.0243769	0.000201549	0.122423	0.0717497	0.0743136
PAX2_02	0.168056	0.00487941	0.118591	0.370429	0.452425	0.00104622
MIR1257	0.168196	0.108923	0.005528	0.351041	0.0130382	0.276128
CDPCR1_01	0.168196	0.295303	0.715345	0.632443	0.329791	0.12771
MIR6753_3P	0.168904	0.126061	0.879464	0.0627388	0.235302	0.100836
MIR5003_5P	0.168904	0.0164046	4.45213e-05	0.0691569	1.12886e-06	1.43612e-05
MIR6861_5P	0.168904	0.965001	0.332225	0.183384	0.5271	0.663438
MIR6873_5P	0.170941	0.997976	0.550483	0.412122	0.482622	0.266077
CDX2_Q5	0.171626	0.222293	0.0572913	0.281187	0.153573	0.00888187
CTGTTAC_MIR194	0.172072	0.277441	0.000541032	0.174104	0.00218066	0.00119529
MIR219A_1_3P	0.172432	0.00037102	0.0319299	0.50341	0.367199	0.040148
RYAAAKNNNNNNTTGW_UNKNOWN	0.172449	0.460298	0.0928259	0.432148	0.236161	0.312286
MIR1237_3P	0.172608	0.0397434	0.0220763	0.409959	0.0337649	0.047032
RAAGNYNNCTTY_UNKNOWN	0.173647	0.128095	0.0816283	0.31145	0.391535	0.339971
CEBPB_02	0.174075	0.00616597	0.00813538	0.245693	0.129245	0.180737
MIR3135B	0.174335	0.106648	0.000183267	0.482423	0.140801	0.143859
AP4_Q6	0.174372	0.174813	0.101721	0.0224284	0.0701914	0.0329294
MIR365A_3P_MIR365B_3P	0.174421	0.000415797	1.57465e-05	0.323133	0.0332857	0.0188585
MIR3916	0.174844	0.000990882	4.62057e-07	0.00824907	8.16684e-06	0.00165471
ATF_01	0.175427	0.0274564	0.000586308	0.0609477	0.00982531	0.0550928
YY1_01	0.175545	0.201411	0.00299525	0.229427	0.358167	4.11493e-05
FOXD3_01	0.176656	0.0660485	9.65232e-05	0.295966	0.180063	0.0780608
MIR4690_3P	0.176656	0.324023	0.0722701	0.213027	0.11062	0.0252382
MIR4760_3P	0.176656	3.02805e-06	8.5625e-10	0.212038	2.12114e-08	2.15648e-08
PCGF6_TARGET_GENES	0.17672	0.0054724	0.0338922	0.0127094	0.0445328	0.00701859
FOXJ2_01	0.177483	0.232061	0.0386246	0.261508	0.208807	0.146062
MIR29A_5P	0.177483	6.30577e-07	7.83721e-06	0.400892	0.0248987	0.00583666
MIR6736_3P	0.177622	0.0226757	0.0542546	0.0630735	0.492783	0.0680262
ASXL2_TARGET_GENES	0.179334	0.459369	0.619571	0.305014	0.00236859	0.000734785
MCM2_TARGET_GENES	0.179334	0.000689243	0.120873	0.256092	0.00697306	0.254951
MIR3179	0.179464	0.0586277	0.506877	0.203462	0.559684	0.656744
MIR6857_3P	0.179464	0.0949659	0.190887	0.289098	0.0229032	0.625889
MIR377_3P	0.180456	0.0275843	1.02894e-09	0.000697452	3.06834e-07	3.43826e-06
MIR15A_3P	0.180556	0.00243033	0.0769607	0.600253	0.234771	0.15063
MIR6893_3P	0.182065	0.103285	0.0209942	0.464023	0.459394	0.467308
ZNF667_TARGET_GENES	0.182065	0.0512376	0.00526719	0.000383234	0.00165001	0.00624472
ZIC3_01	0.182099	0.156403	0.350348	5.9907e-05	0.0144706	0.0164293
MIR3934_3P	0.182147	0.141519	0.213684	0.424347	0.0215047	0.294767
MIR6843_3P	0.182325	0.372662	0.0582987	0.325115	0.332809	0.048033
CHAMP1_TARGET_GENES	0.182475	0.195914	1.11388e-06	0.0467499	2.48972e-06	9.10345e-05
MIR4716_3P	0.182475	0.499142	0.396774	0.342533	0.282541	0.00431144
MIR625_3P	0.182523	0.173131	0.0572913	0.401508	0.0177107	0.0778819
YTCCCRNNAGGY_UNKNOWN	0.182523	0.50263	0.0910133	0.145477	0.94803	0.39582
GTCNYYATGR_UNKNOWN	0.182913	0.0467393	0.199115	0.61008	0.0840578	0.203135
GTAGGCA_MIR189	0.183578	0.164141	0.0115943	0.360589	0.879963	0.0354054
MIR7848_3P	0.183578	0.477443	0.122232	0.82301	0.192422	0.0619724
MIR219A_2_3P	0.183578	0.139074	0.000551342	0.983614	0.625548	0.00638974
MIR6749_3P	0.183578	0.287765	0.978669	0.735991	0.527933	0.184193
MIR549A_3P	0.183578	0.403156	0.0671469	0.63656	0.0970781	0.0249411
AP2ALPHA_01	0.183578	0.00223644	0.0627986	0.0564258	0.17932	0.00247388
MIR4732_5P	0.183578	0.386009	0.769447	0.683422	0.57883	0.0373326
RNCTGNYNRNCTGNY_UNKNOWN	0.183578	0.497669	0.55916	0.0173303	0.384598	0.00401051
MIR4292	0.18392	0.0190888	0.158424	0.000212159	0.0772074	0.0298209
ATF1_Q6	0.18392	0.277146	0.0572913	0.34406	0.00633696	0.155682
MIR6796_5P	0.183937	0.7383	0.0746937	0.480561	0.628772	0.258689
MIR7515	0.183945	0.434155	0.376732	0.542626	0.358538	0.276012
MIR7153_3P	0.183945	0.325337	0.154027	0.502582	0.254083	0.319753
MIR650	0.184021	0.192834	0.0234573	0.793068	0.299331	0.199001
MIR5187_3P	0.184454	0.0163501	5.49458e-05	0.27077	0.0030434	0.0231449
MIR6789_5P	0.184531	0.127883	0.0129111	0.0676768	0.28222	0.736463
MIR6766_5P	0.1846	0.705212	0.00439471	0.000244866	0.000371361	0.043386
MIR6506_5P	0.184646	0.150824	0.0298904	0.121418	0.451799	0.327766
MIR4693_3P	0.184646	0.527399	0.0808364	0.805859	0.923151	0.72301
MIR548AV_3P	0.184646	0.0219948	5.95653e-09	0.00156167	1.32194e-05	2.85662e-07
MIR4743_3P	0.185559	0.000262892	7.63492e-07	0.297688	1.25905e-06	1.01522e-07
MIR6859_5P	0.185559	0.000293369	1.31864e-06	0.0511259	5.1446e-05	0.000305482
MIR1236_3P	0.185829	0.0802492	2.79814e-05	0.243365	0.0208591	0.00899929
MIR4478	0.185849	0.105838	0.0115943	0.348996	0.0232768	0.015692
MIR4735_3P	0.186798	0.00010171	3.28847e-06	0.392088	0.0973449	0.0854389
MIR3605_5P	0.187614	0.512837	0.214751	0.273762	0.958511	0.0587091
MIR3190_3P	0.187614	0.000191354	2.26232e-05	0.33141	0.00359783	0.329174
FOXO4_01	0.187937	0.00192242	0.0476202	7.5701e-06	0.160049	0.0302113
MIR6756_5P	0.187937	0.457159	0.0234014	0.000472544	0.000166431	0.0136771
MIR8054	0.188146	7.13165e-08	8.5625e-10	0.118086	5.54385e-08	1.15649e-09
MIR671_5P	0.188372	0.194239	0.0352992	0.322302	0.00443419	0.0329175
MIR664B_3P	0.189142	1.84424e-06	8.5625e-10	0.0532089	1.39141e-09	6.13881e-06
MIR154_3P	0.189517	1.18754e-05	0.0187104	0.177506	0.0676884	2.90646e-05
MIR548O_3P	0.189731	1.7263e-05	8.5625e-10	0.159784	1.41892e-05	1.27536e-09
MIR3612	0.190257	0.227197	0.011401	0.737239	0.27452	0.119005
TCCAGAT_MIR5165P	0.190257	0.213095	0.167589	0.450395	0.158509	0.188095
MIR134_3P	0.190531	0.265249	0.0561918	0.539441	0.716791	0.304582
MIR16_1_3P	0.190711	0.00256399	1.37019e-07	0.339578	0.0001266	8.20968e-08
MIR5695	0.190711	0.233057	0.187238	0.526256	0.307507	0.473452
MIR520G_5P	0.190969	0.759698	0.555808	0.00958599	0.117197	0.288427
PXR_Q2	0.191212	0.329066	0.0572913	0.252661	0.132356	0.0379294
MIR150_3P	0.191364	0.203423	0.00515777	0.604416	0.00265443	0.000286915
AMEF2_Q6	0.19196	0.211485	0.317124	0.477367	0.481302	0.233639
MIR502_5P	0.19196	0.634733	0.401605	0.623993	0.170787	0.911798
MIR4695_5P	0.19196	0.588549	0.0617131	0.249965	0.245689	0.138793
MIR3167	0.19196	0.0335307	0.133684	0.924482	0.696122	0.00162562
CHAF1A_TARGET_GENES	0.19196	0.187429	0.0086484	0.252403	0.277092	0.14629
AP4_Q5	0.19196	0.0541971	0.230728	0.00838498	0.0690591	0.111898
MIR1264	0.192385	0.00263095	0.00711693	0.233153	0.0149953	5.65224e-05
MIR649	0.19272	0.0260312	0.00189037	0.144332	0.105005	0.000328564
AGTCTAG_MIR151	0.19284	0.884293	1	0.733786	0.844509	0.342686
MIR924	0.19284	0.627089	0.769447	0.369807	0.662748	0.612942
MIR2276_3P	0.19284	0.00816037	0.000142422	0.252882	0.028503	0.00199773
GCATTTG_MIR105	0.19284	0.00368614	9.36486e-09	0.295945	0.102274	9.66632e-05
MYCMAX_B	0.193119	0.0114749	0.00070275	0.0245168	0.0638135	0.0311761
MIR7159_5P	0.193434	9.001e-07	8.5625e-10	0.0135042	1.13964e-08	1.01522e-07
IK1_01	0.193434	0.282638	0.00528096	0.298217	0.307332	0.46928
MIR10394_5P	0.193464	0.138869	0.0778142	0.162745	0.0298065	0.010054
LHX3_01	0.193464	0.0520732	0.435009	0.321598	0.279277	0.0554898
MIR6077	0.193475	0.45143	0.147882	0.601606	0.294797	0.138793
MIR6873_3P	0.19361	0.0577155	0.00106145	0.57718	3.89315e-06	4.89396e-07
MIR877_3P	0.193654	0.223884	0.011288	0.531376	0.235302	0.38495
CEBP_Q3	0.193723	0.035643	0.134287	0.75437	0.579442	0.15063
MIR488_5P	0.193723	0.035643	0.60427	0.475342	0.110458	0.0802583
MIR1275	0.193723	0.000333148	0.150095	0.00219223	0.65054	0.0240217
MIR1263	0.193762	0.247748	0.0905915	0.271055	0.524346	0.0010492
MIR215_5P	0.193762	0.0129416	0.000158148	0.345545	0.23468	0.00315723
MIR9718	0.193875	0.00215201	0.0998771	0.0708125	0.0353408	0.0282183
MIR6864_3P	0.193875	0.181897	0.195634	0.373225	0.139339	0.0662143
MIR1912_5P	0.193875	0.0686478	0.000977911	0.632443	0.113584	0.00205119
SRF_01	0.194096	0.181939	0.344988	0.21515	0.702578	0.00514511
TAATGTG_MIR323	0.194336	0.00300781	8.5625e-10	0.143238	1.24099e-06	0.000230247
MIR200B_5P	0.194336	0.0796303	0.000454511	0.00647462	0.011383	0.0173287
MIR6741_5P	0.194398	0.402444	0.393192	0.212038	0.902914	0.78469
MIR4446_5P	0.194852	6.71316e-05	8.5625e-10	0.149779	1.22259e-06	6.88045e-06
MIR3194_3P	0.195037	0.698863	0.17801	0.34406	0.502035	0.2596
RORA1_01	0.195037	0.165193	0.0180756	0.760152	0.00673143	0.237794
MIR3618	0.195037	0.062088	1.15477e-05	0.0183082	0.00690318	0.142327
MIR1256	0.195037	0.524718	0.392716	0.297194	0.256452	0.0204039
MIR181A_2_3P	0.195037	0.061692	0.0016339	0.190427	0.000714886	0.0446951
ETF_Q6	0.195805	0.0549062	0.00620765	0.0190668	0.00398776	0.0483164
MIR222_5P	0.196662	0.000299871	6.07927e-09	0.000430867	4.77463e-07	0.00152779
MIR1248	0.196716	0.0725488	0.0108289	0.31844	0.00184955	0.000891252
MIR7702	0.196752	0.369837	0.0481937	0.292322	0.0994547	0.00840421
CTCTAGA_MIR526C_MIR518F_MIR526A	0.196752	0.321287	0.256888	0.0437745	0.17932	0.238305
MIR5697	0.196752	0.0170552	5.5742e-07	0.0973678	0.00257541	0.00163851
MYB_Q3	0.197037	0.00444749	0.127845	0.242943	0.500166	0.100101
TAAYNRNNTCC_UNKNOWN	0.197435	0.217668	0.501283	0.153261	0.340862	0.00374791
MIR4272	0.197435	0.0099102	1.85535e-09	0.117292	4.27013e-06	0.000151071
FOXO1_02	0.197707	0.0570961	0.0345463	0.000455974	0.184345	0.00741547
MIR6744_3P	0.197787	0.407756	0.0746937	0.32914	0.378294	0.0313832
ACAGGGT_MIR10A_MIR10B	0.197885	0.118389	0.0358629	0.439912	0.360257	0.175743
HOXA4_Q2	0.198921	0.556279	0.0383407	0.512662	0.210272	0.352519
NRSF_01	0.198943	0.300298	0.219451	0.0320081	0.226051	0.96082
EVI1_06	0.199774	0.884293	0.348282	0.665857	0.641525	0.472316
MIR190B_3P	0.2013	1.12244e-05	8.35018e-07	0.0105085	1.14474e-05	0.00236949
MIR3940_5P	0.201541	0.430784	0.997236	0.57753	0.0400304	0.678
MIR424_3P	0.201541	0.318592	0.853097	0.631304	0.693255	0.525923
EVI1_03	0.201541	0.461258	0.635939	0.26436	0.6128	0.319133
MIR1206	0.201541	0.0217617	9.21725e-05	0.733265	0.0144706	0.0158275
OCT1_01	0.201541	0.235757	0.0413383	0.0189067	0.242178	0.046861
AAACCAC_MIR140	0.201541	0.548345	0.0160481	0.56394	0.273404	0.200569
MIR664A_5P	0.201541	0.0556133	0.0234887	0.257675	0.0123957	0.142358
CCCAGAG_MIR326	0.201541	0.24348	0.000505804	0.475342	0.526175	0.232537
MIR586	0.201541	0.00310714	9.44542e-10	0.252372	0.0124126	1.91529e-05
MIR5685	0.20184	0.408255	0.0547096	0.245693	0.0760034	0.0247829
TAAWWATAG_RSRFC4_Q2	0.202523	0.504467	0.0191288	0.0732956	0.463517	0.305897
MIR6512_3P	0.203271	0.0581297	0.000574067	0.294288	0.14696	0.0638337
MIR621	0.203271	0.417196	0.14	0.410068	0.579206	0.00312306
MIR6753_5P	0.203892	0.191857	0.411489	0.278858	0.144803	0.763191
MIR517_5P	0.205685	0.250983	0.133784	0.290773	0.020739	0.259322
MIR3606_3P	0.205685	1.3391e-09	8.5625e-10	0.00685386	1.39141e-09	1.15649e-09
TCCCCAC_MIR491	0.205876	0.664576	0.853039	0.54209	0.0541178	0.305086
GCTCTTG_MIR335	0.206744	0.300298	0.00266151	0.327632	0.502301	0.187028
MIR6073	0.207039	0.00931366	8.23593e-06	0.416896	0.0116646	0.000971257
MIR654_5P	0.207901	0.611831	0.875876	0.208094	0.357377	0.017927
MIR6739_3P	0.207901	0.00564184	2.16883e-07	0.597465	0.00276803	0.0011853
MIR934	0.207901	0.776263	0.392267	0.45614	0.114531	0.177633
NFY_Q6	0.208194	0.24348	0.0564984	0.0481777	0.000891633	0.106086
MIR4795_3P	0.208251	1.16427e-05	8.5625e-10	0.114959	0.000122481	3.9504e-06
MIR4472	0.208857	0.482253	0.368448	0.966167	0.445391	0.66732
MIR15B_3P	0.208857	0.015257	0.0311787	0.789382	0.00625189	0.0226288
CCAWWNAAGG_SRF_Q4	0.209045	0.301213	0.039025	0.424115	0.193108	0.0446251
MIR5008_3P	0.209045	0.000438983	0.106918	0.113912	0.0255969	8.3781e-06
MIR142_3P	0.209658	1.5579e-06	1.21063e-09	0.152505	3.3975e-05	0.000612286
MIR4790_5P	0.209658	0.941902	0.300817	0.837072	0.0879788	0.371079
MIR487A_3P	0.209719	2.02522e-05	0.031614	0.147424	0.077589	7.62496e-05
LET_7A_2_3P	0.210404	0.00121801	0.106692	0.0509656	0.00165275	0.000199926
LET_7G_3P	0.210404	0.00121801	0.106692	0.0509656	0.00165275	0.000199926
NFKAPPAB_01	0.210409	0.132752	0.0386246	0.317168	0.421708	0.310564
MIR548AG	0.210533	0.00919296	1.03128e-06	0.00833148	5.76439e-05	6.80298e-05
MIR6867_3P	0.210915	0.73177	0.309941	0.636521	0.00249122	0.700515
YRCCAKNNGNCGC_UNKNOWN	0.210982	0.356529	0.255746	0.245693	0.41711	0.361049
HNF1_Q6	0.211186	0.259073	0.0657392	0.113716	0.433927	0.235378
MIR2355_5P	0.211302	0.0430107	0.0754399	0.426914	0.0894478	0.156869
GATA6_01	0.211671	0.0177407	0.27074	0.555676	0.159256	0.00126978
MIR6868_3P	0.211671	1.06823e-07	9.4183e-06	0.207581	0.00158329	6.8774e-05
F10_TARGET_GENES	0.211999	2.09633e-09	0.000107645	0.179405	0.0168998	2.31275e-05
SOX9_B1	0.212465	0.156092	0.0218072	0.288023	0.137201	3.70448e-06
PAX5_01	0.212465	0.302585	0.0172636	0.541128	0.22299	0.0110463
SP3_Q3	0.213184	0.402444	0.267278	0.0237305	0.166587	0.11587
MIR6128	0.213184	0.00942702	5.66527e-06	0.19313	0.00040666	0.00215723
MIR421	0.213184	0.00345125	0.000126388	0.396634	2.49997e-08	2.70733e-07
MIR4753_5P	0.213393	0.0179228	6.85033e-07	0.151991	0.00222018	4.77404e-05
MIR4266	0.213497	0.457237	0.0875419	0.28276	0.14696	0.0375335
MZF1_01	0.213497	0.137023	0.221086	0.155541	0.00164239	0.0317294
CATRRAGC_UNKNOWN	0.214063	0.491103	0.331481	0.531089	0.822278	0.0631653
MIR1227_5P	0.214063	0.329066	0.0143359	0.441212	0.372645	0.135522
MIR543	0.214095	4.78213e-06	8.5625e-10	0.205779	1.39141e-09	1.02605e-05
MIR1272	0.214116	0.584956	0.507534	0.281859	0.410555	0.14415
MIR4725_5P	0.214669	0.162695	0.00436024	0.229631	0.528942	0.0445676
MIR6770_5P	0.215138	0.0146981	0.474906	0.0323513	0.125207	0.000919132
YRTCANNRCGC_UNKNOWN	0.215324	0.159734	0.00908526	0.379139	0.114804	0.449371
SRY_01	0.215324	0.0173444	0.0200124	0.0147304	0.0644815	0.0100129
AGCTCCT_MIR28	0.215362	0.0912152	0.254944	0.11654	0.0154346	0.175524
MIR29B_1_5P	0.215362	0.00137693	0.000783081	0.113716	0.0032672	0.00215723
MIR4786_3P	0.215362	0.168865	9.10435e-05	0.168747	0.181847	0.225044
MIR4659A_3P_MIR4659B_3P	0.215503	4.46782e-09	8.5625e-10	0.0180429	1.39141e-09	1.15649e-09
MIR216B_3P	0.215503	0.0203574	0.00502723	0.496	0.00537215	9.2992e-05
MIR4432	0.215503	0.154744	0.240334	0.0674441	0.00600933	0.00112234
MIR513A_3P_MIR513C_3P	0.215503	1.3391e-09	8.5625e-10	0.0109645	1.39141e-09	1.15649e-09
MIR8080	0.215503	0.0178686	0.000162534	0.0242251	0.0142361	0.0244605
MIR5586_3P	0.215503	0.775803	0.143088	0.837856	0.0866076	0.540808
ZNF622_TARGET_GENES	0.215836	0.135774	0.078277	0.00611884	0.188588	0.472363
MIR580_3P	0.216036	0.00174107	0.000229078	0.381711	1.53314e-05	0.000199949
SOX3_TARGET_GENES	0.216036	0.235759	0.0024928	0.315866	0.499298	0.43089
GTATGAT_MIR154_MIR487	0.216363	0.0149678	0.022897	0.210297	0.102245	6.09846e-06
MIR7162_3P	0.217496	0.00349154	6.94917e-07	0.248188	7.62364e-05	0.0717598
MIR3977	0.21821	0.035643	0.00029704	0.140774	0.0117197	0.0191219
MIR4768_3P	0.21821	0.178798	0.000971048	0.324311	0.000573241	0.190053
MIR1286	0.218419	0.831503	0.240818	0.261942	0.854345	0.00688762
ZNF708_TARGET_GENES	0.218419	0.0126972	0.245282	0.0562785	0.567846	0.00863825
MIR338_3P	0.2187	0.211169	0.00130291	0.865137	0.0822587	0.00123314
ATGCTGC_MIR103_MIR107	0.2187	0.0557323	1.61425e-07	0.0198182	0.00682818	0.000181686
MIR33B_3P	0.2187	0.602997	0.321484	0.851005	0.57414	0.290317
MIR519E_3P	0.2187	0.602997	0.512818	0.851005	0.788065	0.290317
EFC_Q6	0.218941	0.358434	0.487171	0.323133	0.274764	0.0366266
MIR3619_3P	0.219962	0.00616597	0.212105	0.291702	0.0123957	0.00688762
GATA1_04	0.220193	0.00285329	0.0100375	0.00209465	0.139378	0.0441431
MIR3926	0.220855	0.267713	6.48525e-05	0.518066	0.0230636	0.00204465
MIR3919	0.221127	0.000102504	1.4633e-06	0.0227063	1.99235e-05	0.000498013
ZSCAN23_TARGET_GENES	0.221127	0.0863528	0.594705	0.202756	0.133733	0.357998
SOX11_TARGET_GENES	0.221394	0.0551125	0.130757	0.249586	0.0851583	0.253141
MIR888_5P	0.221394	0.000362935	4.56347e-06	0.00645857	2.11616e-07	1.24224e-09
MIR103B	0.221394	0.2197	0.258227	0.590643	0.0208864	0.830565
MIR5008_5P	0.221394	0.0629662	0.528186	0.790281	0.154919	0.160707
MIR34C_3P	0.221394	0.2848	0.00176582	0.343077	0.0103267	0.00954098
MIR3611	0.221394	0.0330876	1.04008e-07	0.281586	0.010133	0.0158961
POU3F2_02	0.221417	0.225747	0.0302787	0.868473	0.354952	0.507013
MIR6804_5P	0.222224	0.82742	0.205814	0.683519	0.478706	0.472316
MIR6866_3P	0.222224	0.011457	0.00285582	0.332992	0.219482	0.00238941
MIR593_5P	0.222831	0.0277143	0.000162148	0.160861	0.213971	0.102173
MIR6762_3P	0.223152	0.189856	0.323679	0.510399	0.219571	0.204138
TAXCREB_02	0.223152	0.190911	0.10546	0.536814	0.477207	0.229793
MIR5696	0.223427	1.36227e-08	8.5625e-10	0.0889834	1.39141e-09	1.15649e-09
MIR105_5P	0.223444	5.40911e-07	8.5625e-10	0.32914	1.3118e-06	6.03751e-06
CRGAARNNNNCGA_UNKNOWN	0.223928	0.194046	0.070843	0.0323513	0.66531	0.506978
MIR6866_5P	0.223928	0.0281594	0.0700359	0.886865	0.502301	0.0553058
POU6F1_01	0.223928	0.0749507	0.153764	0.458716	0.363571	0.0676848
YNGTTNNNATT_UNKNOWN	0.223928	0.0484737	0.00563494	0.467388	0.000377683	0.0844376
GTGGGTGK_UNKNOWN	0.224239	0.193042	0.0302787	0.0780918	0.176934	0.28797
ZNF669_TARGET_GENES	0.224336	0.104439	0.0234014	0.0785713	0.128586	0.26171
MYB_Q6	0.224656	0.206521	0.787257	0.31027	0.132654	0.0625299
MIR4705	0.224725	0.0320105	0.0121011	0.541128	0.114804	0.0572573
MIR3606_5P	0.225347	0.574057	0.0151305	0.566098	0.00573119	0.00194434
MIR4742_3P	0.226112	0.000140899	0.00344881	0.037355	3.60986e-05	1.08441e-05
MIR541_3P	0.226112	0.572136	0.932423	0.173513	0.304732	0.0265378
GATA1_03	0.226433	0.255043	0.538188	0.0890711	0.125744	0.19009
MIR6783_5P	0.226433	0.00227438	0.0238359	0.215577	0.0353408	0.0222563
MIR10525_3P	0.226657	0.000815089	0.274931	0.0932427	0.164029	0.000656563
MIR6762_5P	0.227571	0.901899	0.943949	0.87282	0.914447	0.104371
MIR219A_5P	0.228378	0.0149662	1.51825e-05	0.311408	0.0147391	0.000183578
MIR618	0.229304	0.00368614	0.0120934	0.5511	0.00723069	0.136462
CDX1_TARGET_GENES	0.229304	0.391273	0.358242	0.57718	0.301154	0.788567
MIR1284	0.229304	1.44415e-06	1.58834e-09	0.116862	0.000364613	0.000130043
MIR136_5P	0.229304	0.111217	1.45619e-06	0.516195	0.00140122	0.0033519
CREB_01	0.229863	0.0110516	0.0024928	0.00482286	0.0109587	2.26061e-05
MIR892C_5P	0.231429	0.000554749	7.41117e-07	0.0221238	7.84088e-06	0.000432608
TTGGAGA_MIR5155P_MIR519E	0.231751	0.0448342	5.3801e-08	0.13869	0.000607943	0.428574
ATGTTAA_MIR302C	0.231751	0.0158112	9.33465e-10	0.0585832	6.88218e-07	9.41401e-05
SRF_Q6	0.231751	0.572984	0.00334577	0.374109	0.134459	0.0699986
SRSF7_TARGET_GENES	0.231758	0.00177081	0.378465	0.000553396	0.162004	0.154989
MIR1287_5P	0.232024	0.176844	0.0672469	0.443546	0.213207	0.382431
MIR3922_5P	0.234086	0.155374	0.00498784	0.365934	0.416917	0.0656893
MIR4782_3P	0.234086	0.00649081	2.16887e-05	0.281586	0.0194431	9.10345e-05
GTGACTT_MIR224	0.234211	0.0407145	2.71582e-06	0.229631	0.00245708	0.414341
DPPA3_TARGET_GENES	0.234211	0.586633	0.133184	0.554107	0.178025	0.140666
MIR7160_3P	0.234211	0.23414	0.853097	0.473244	0.350992	0.974231
MIR664A_3P	0.234342	0.00548522	1.58834e-09	0.13671	2.60958e-06	1.96957e-05
MIR1228_3P	0.234342	0.0480232	0.00314508	0.429168	0.0133832	0.125525
MIR3187_5P	0.234342	0.358615	0.0121011	0.54903	0.396449	0.224662
MIR3664_3P	0.234342	0.00340441	0.10044	0.56393	0.257524	0.0275975
MIR6874_5P	0.234342	0.485239	0.117072	0.958494	0.657918	0.748571
MIR892B	0.234342	0.0446673	0.0136031	0.174608	0.00619438	0.477655
MIR6881_3P	0.234677	0.00559136	9.29488e-06	0.269165	8.28901e-07	0.00274819
AML_Q6	0.235014	0.0750146	0.010265	0.195195	0.232267	0.276012
MIR876_5P	0.23621	0.0226757	0.00312459	0.951184	0.202461	0.00163851
MIR3614_3P	0.236231	0.141519	0.0518545	0.475253	0.269565	0.0602177
MIR5581_5P	0.236589	0.891264	0.033969	0.784426	0.502301	0.083129
MIR3689A_3P_MIR3689B_3P_MIR3689C	0.238333	0.872331	0.0865899	0.626074	0.167067	0.35921
MIR6085	0.238958	0.0790428	0.0487196	0.0851131	0.198376	0.722393
MIR4455	0.240138	0.449287	0.522798	0.0169929	0.576348	0.0583837
MIR5002_5P	0.240277	2.15154e-08	2.5002e-08	0.0384681	0.000336496	7.87052e-07
FOXM1_01	0.240288	0.114556	0.366547	0.34022	0.494305	0.040757
STAT5A_03	0.241136	0.344984	0.0769607	0.216132	0.0231435	0.290317
MIR6751_5P	0.241136	0.895685	0.544001	0.865288	0.362831	0.246364
MIR4507	0.241177	0.508533	0.998915	0.642761	0.0561944	0.611997
MIR6780A_5P	0.241177	0.707817	0.0160797	0.319483	0.424449	0.46033
GGTAACC_MIR4095P	0.242089	0.488304	0.0160951	0.0944828	0.213727	0.590327
MIR6765_3P	0.242149	0.280808	0.0286624	0.0380789	0.201571	0.0314616
MIR11399	0.242236	0.255058	0.278949	0.950786	0.0149709	0.0209211
MIR12122	0.242236	0.000174904	0.00289005	0.200478	0.187133	2.2383e-05
MIR922	0.242439	0.0613324	1.98594e-06	0.149779	0.00449542	5.81229e-05
MIR143_5P	0.242682	0.0319129	0.000149229	0.154194	0.000815387	0.000296347
AP1_C	0.242682	0.300504	0.00762337	0.173631	0.110547	0.0350781
MIR526B_5P	0.242819	0.000787905	5.11086e-05	0.378713	0.339384	0.0140201
MIR4722_3P	0.244093	0.102118	0.309815	0.104203	0.254128	0.0116199
MIR7853_5P	0.244093	2.64765e-07	8.5625e-10	0.381717	4.5016e-06	1.21118e-06
MIR1233_5P	0.244391	0.6749	0.00125485	0.991461	0.286177	0.310564
WYAAANNRNNNGCG_UNKNOWN	0.244833	0.545668	0.388132	0.334515	0.745691	0.306104
FOXO1_01	0.245278	0.0818699	0.488984	0.000271196	0.437461	0.0574359
MIR93_3P	0.245643	0.144494	0.00384952	0.266165	0.00107056	0.402747
MIR6515_3P	0.245952	0.036644	1.13822e-08	0.271712	0.0595424	0.00695718
MIR3927_3P	0.245952	0.14048	0.00344032	0.0617963	0.0104137	0.343915
MIR617	0.245952	0.000500656	0.0131719	0.24542	0.748935	0.317484
MIR4736	0.246085	0.145788	0.0196425	0.812908	0.603533	0.0908996
COREBINDINGFACTOR_Q6	0.24618	0.0400698	0.0488454	0.500845	0.521745	0.123984
MIR320E	0.247165	0.275951	0.0205262	0.34825	0.712166	0.000592357
STAT5A_04	0.247165	0.0608894	0.0220797	0.776198	0.589571	0.0544917
MIR4701_5P	0.247548	0.0286786	0.00289005	0.468195	0.190927	0.488533
MIR588	0.247548	0.0286786	0.00289005	0.468195	0.226568	0.488533
MIR515_3P	0.247564	0.51685	0.601704	0.837121	0.802421	0.233839
MIR1197	0.247732	0.0112739	0.00643235	0.475253	0.000444089	0.065213
CCTNTMAGA_UNKNOWN	0.247764	0.0102702	0.0811213	0.591208	0.120436	0.499927
MIR4468	0.247764	0.738827	0.103727	0.879218	0.181847	0.482459
MIR517A_3P_MIR517B_3P_MIR517C_3P	0.247764	0.429641	0.356638	0.42526	0.689846	0.488533
MIR4637	0.249988	0.128583	0.100734	0.402638	0.247594	0.123762
MIR12117	0.25021	0.137023	0.00650617	0.626078	0.358829	0.184381
MIR6740_5P	0.250722	0.362897	0.0335364	0.461978	0.0256757	0.299791
MIR4666A_5P	0.250794	0.0394221	3.0182e-05	0.0185808	2.41179e-05	0.00118637
MIR6890_3P	0.250909	0.289653	0.0060068	0.239027	0.182343	0.0893461
MIR376B_5P_MIR376C_5P	0.250909	0.0920558	0.0660084	0.96791	0.0407499	0.117631
STAT_01	0.25134	0.40875	0.303407	0.165655	0.21966	0.161112
YTATTTTNR_MEF2_02	0.251562	0.000500656	0.00163919	0.00598297	0.0240115	0.0221111
MIR4728_3P	0.251562	1.76817e-05	0.00189037	0.00658088	0.110458	0.112231
CCGNMNNTNACG_UNKNOWN	0.252207	0.141497	0.036894	0.0244716	0.191235	0.248273
MIR6720_5P	0.252358	0.0335793	0.000258847	0.390807	0.175332	0.0589247
CEBPGAMMA_Q6	0.25378	0.509108	0.165633	0.454251	0.0969321	0.173412
OCT1_Q6	0.253866	0.176844	0.0538829	0.200616	0.390732	8.38921e-05
MIR12130	0.253866	0.37319	0.0945586	0.329914	0.812482	0.836182
MIR122B_5P	0.253889	1.3391e-09	1.09845e-05	0.0325343	0.0188122	0.00525496
MIR651_5P	0.254002	0.0124594	0.00592405	0.222896	0.0102101	0.00889997
MIR4694_3P	0.254205	2.714e-05	0.0014227	0.119507	7.537e-08	1.13948e-05
ZNF165_TARGET_GENES	0.25453	0.179792	0.331211	0.116245	0.594747	0.296976
MIR508_5P	0.25453	0.0971908	0.0265184	0.743682	0.0967324	0.0576474
MIR3935	0.254743	0.0014802	4.29368e-05	0.754244	0.672434	0.180737
MIR4322	0.254912	0.445608	0.79484	0.626078	0.964924	0.0289848
MIR30B_3P	0.25493	0.796222	0.0752843	0.557877	0.178528	0.306104
MIR4312	0.255124	0.177888	0.617233	0.143045	0.655856	0.174152
OSF2_Q6	0.256257	0.321287	0.189363	0.446368	0.883299	0.272836
ZNF418_TARGET_GENES	0.256257	0.167831	0.898625	0.593037	0.938756	0.417139
MIR7159_3P	0.256442	3.42558e-07	1.80746e-07	0.0760297	6.98125e-05	7.54053e-05
FOXO4_02	0.256816	7.39483e-05	0.0154411	5.48208e-08	0.193355	0.0075734
MIR3688_5P	0.256816	0.0341749	0.000180735	0.654694	0.0781279	0.000674611
MIR3943	0.257283	0.025094	0.477008	0.52872	0.115825	0.532678
ERCC8_TARGET_GENES	0.257283	0.0840991	0.94575	0.0325266	0.156785	0.183377
MIR628_3P	0.257283	0.0867363	0.021642	0.381194	0.00303029	0.0233042
MIR4717_5P	0.257283	0.0464946	0.000686004	0.0281945	0.567059	0.0525988
PRDM5_TARGET_GENES	0.257649	0.0867363	0.0579514	0.232971	0.859911	0.11262
MIR1273H_3P	0.257886	0.0512849	0.0958438	0.467206	0.843823	0.00523868
MIR6844	0.257886	0.0074846	2.42436e-09	0.107176	0.0116954	4.757e-07
ATGCTGG_MIR338	0.258229	0.2093	0.188466	0.193454	0.140303	0.000376943
GTGGTGA_MIR197	0.260183	0.0702537	0.097174	0.329852	0.069946	0.412446
CCAWNWWNNNGGC_UNKNOWN	0.260436	0.208919	0.284818	0.171462	0.500166	0.0313832
MIR4663	0.260436	0.644795	0.648491	0.29947	0.271422	0.48532
MIR589_3P	0.26231	0.00170977	9.29797e-10	0.449264	6.19269e-07	3.50868e-05
MIR6071	0.262869	0.0274157	9.58042e-05	0.295945	0.00622757	0.00225505
MIR24_1_5P_MIR24_2_5P	0.26323	0.00619394	0.000464472	0.624091	0.00140168	0.00210404
MIR5007_3P	0.263683	0.843212	0.00794747	0.781894	0.00872348	0.000412743
MIR3925_5P	0.263683	0.0218729	0.00966213	0.140093	6.05851e-05	0.0026246
MIR643	0.263683	0.0336081	0.00595559	0.269702	0.00218293	0.0940506
MIR6766_3P	0.263683	0.00843381	2.47843e-05	0.312945	0.0213275	9.04604e-05
MIR4732_3P	0.263683	0.0724245	0.000101637	0.489315	0.0031866	0.00039699
MIR7976	0.264159	0.507719	0.148013	0.322328	0.0400115	0.113607
MIR4318	0.264159	0.0636983	1.37409e-06	0.672119	0.013977	0.000399398
MIR18A_5P_MIR18B_5P	0.264159	4.32461e-05	1.75899e-07	0.401508	0.0158963	0.0663129
ACTGCAG_MIR173P	0.264499	0.126061	1.82927e-07	0.208094	0.00158066	0.000160849
MIR4646_3P	0.265049	0.307468	0.174253	0.648551	0.258844	0.0621227
MIR6874_3P	0.26592	0.0227018	0.0103181	0.295668	0.715445	0.0880101
MIR676_5P	0.267151	0.12838	0.000225574	0.257675	0.0158272	0.0169556
MIR4798_3P	0.267551	0.866966	0.00615218	0.324494	0.154905	0.569616
PAX4_03	0.268101	0.25079	0.502419	0.415141	0.138582	7.72414e-05
MIR192_5P	0.268101	0.0301749	0.000954374	0.3677	0.393372	0.00669876
[truncated: 1,563 more rows]
