# Supplementary material for: IGF2BP1, a Conserved Regulator of RNA Turnover in Cancer
Source: Front Mol Biosci. 2021 Mar 22;8:632219. doi: 10.3389/fmolb.2021.632219 (PMC8019740; doi:10.3389/fmolb.2021.632219)
Supplement: Supplementary file 1 [file datasheet1.zip › S3_common_IGF2BP1_DEGs.xlsx]

## Sheet: UNPs
gene_id	gene	chr	samples_with_CLIP_sites
ENSG00000121691	CAT	11	2
ENSG00000113328	CCNG1	5	5
ENSG00000099875	MKNK2	19	2
ENSG00000205707	ETFRF1	12	0
ENSG00000164615	CAMLG	5	1
ENSG00000109270	LAMTOR3	4	2
ENSG00000152475	ZNF837	19	0
ENSG00000258289	CHURC1	14	0
ENSG00000080546	SESN1	6	0
ENSG00000152763	WDR78	1	0
ENSG00000182362	YBEY	21	0
ENSG00000105373	NOP53	19	0

## Sheet: DPPs
gene_id	gene	chr	samples_with_CLIP_sites
ENSG00000115677	HDLBP	2	4
ENSG00000159217	IGF2BP1	17	4
ENSG00000169813	HNRNPF	10	3
ENSG00000183741	CBX6	22	0
ENSG00000165934	CPSF2	14	2
ENSG00000136261	BZW2	7	0
ENSG00000175215	CTDSP2	12	5
ENSG00000169504	CLIC4	1	3
ENSG00000242498	ARPIN	15	0
ENSG00000184992	BRI3BP	12	0
ENSG00000184216	IRAK1	X	0
ENSG00000108604	SMARCD2	17	0
ENSG00000171302	CANT1	17	2
ENSG00000166847	DCTN5	16	3
ENSG00000104635	SLC39A14	8	5
ENSG00000198087	CD2AP	6	3
ENSG00000213551	DNAJC9	10	1
ENSG00000163349	HIPK1	1	5
ENSG00000139324	TMTC3	12	0
ENSG00000169926	KLF13	15	2
ENSG00000170779	CDCA4	14	0
ENSG00000086061	DNAJA1	9	0
ENSG00000182149	IST1	16	5
ENSG00000112658	SRF	6	5
ENSG00000168393	DTYMK	2	0
ENSG00000144381	HSPD1	2	5
ENSG00000111412	C12orf49	12	4
ENSG00000140157	NIPA2	15	3
ENSG00000105323	HNRNPUL1	19	6
ENSG00000164924	YWHAZ	8	5
ENSG00000179151	EDC3	15	0
ENSG00000096063	SRPK1	6	2
ENSG00000100030	MAPK1	22	6
ENSG00000102781	KATNAL1	13	0
ENSG00000166908	PIP4K2C	12	1
ENSG00000139722	VPS37B	12	1
ENSG00000171475	WIPF2	17	3
ENSG00000198805	PNP	14	4
ENSG00000165832	TRUB1	10	0
ENSG00000168411	RFWD3	16	1
ENSG00000110931	CAMKK2	12	0
ENSG00000198431	TXNRD1	12	6
ENSG00000122952	ZWINT	10	1
ENSG00000010270	STARD3NL	7	0
ENSG00000166881	NEMP1	12	1
ENSG00000138092	CENPO	2	3
ENSG00000276043	UHRF1	19	0
ENSG00000154978	VOPP1	7	3
ENSG00000144815	NXPE3	3	0
ENSG00000112144	ICK	6	1
ENSG00000115419	GLS	2	0
ENSG00000009335	UBE3C	7	3
ENSG00000128567	PODXL	7	2
ENSG00000072786	STK10	5	0
ENSG00000156599	ZDHHC5	11	4
ENSG00000107854	TNKS2	10	2
ENSG00000090889	KIF4A	X	0
ENSG00000159873	CCDC117	22	0
ENSG00000205060	SLC35B4	7	4
ENSG00000170113	NIPA1	15	2
ENSG00000198901	PRC1	15	2
ENSG00000079387	SENP1	12	2
ENSG00000213965	NUDT19	19	2
ENSG00000082153	BZW1	2	6
ENSG00000127328	RAB3IP	12	0
ENSG00000110395	CBL	11	3
ENSG00000109133	TMEM33	4	4
ENSG00000106683	LIMK1	7	2
ENSG00000100632	ERH	14	3
ENSG00000139645	ANKRD52	12	2
ENSG00000171316	CHD7	8	5
ENSG00000149503	INCENP	11	0
ENSG00000078177	N4BP2	4	1
ENSG00000138160	KIF11	10	2
ENSG00000205730	ITPRIPL2	16	0
ENSG00000025800	KPNA6	1	4
ENSG00000089693	MLF2	12	3
ENSG00000183856	IQGAP3	1	4
ENSG00000125779	PANK2	20	0
ENSG00000100034	PPM1F	22	0
ENSG00000176853	FAM91A1	8	0
ENSG00000068489	PRR11	17	5
ENSG00000113583	C5orf15	5	2
ENSG00000140525	FANCI	15	2
ENSG00000007968	E2F2	1	0
ENSG00000101166	PRELID3B	20	1
ENSG00000161692	DBF4B	17	0
ENSG00000143815	LBR	1	3
ENSG00000132688	NES	1	0
ENSG00000144231	POLR2D	2	0
ENSG00000117481	NSUN4	1	2
ENSG00000129472	RAB2B	14	0
ENSG00000224470	ATXN1L	16	3
ENSG00000163900	TMEM41A	3	4
ENSG00000169410	PTPN9	15	1
ENSG00000138757	G3BP2	4	6
ENSG00000121644	DESI2	1	6
ENSG00000092847	AGO1	1	2
ENSG00000174574	AKIRIN1	1	5
ENSG00000124198	ARFGEF2	20	3
ENSG00000168214	RBPJ	4	5
ENSG00000125686	MED1	17	5
ENSG00000122966	CIT	12	3
ENSG00000110958	PTGES3	12	3
ENSG00000111707	SUDS3	12	1
ENSG00000101752	MIB1	18	4
ENSG00000156504	FAM122B	X	1
ENSG00000169919	GUSB	7	0
ENSG00000196419	XRCC6	22	0
ENSG00000101843	PSMD10	X	2
ENSG00000143401	ANP32E	1	2
ENSG00000143294	PRCC	1	0
ENSG00000127463	EMC1	1	0
ENSG00000183258	DDX41	5	0
ENSG00000174013	FBXO45	3	2
ENSG00000167670	CHAF1A	19	0
ENSG00000215251	FASTKD5	20	0
ENSG00000101412	E2F1	20	1
ENSG00000076382	SPAG5	17	1
ENSG00000148773	MKI67	10	4
ENSG00000183684	ALYREF	17	0
ENSG00000170340	B3GNT2	2	0
ENSG00000123416	TUBA1B	12	4
ENSG00000164654	MIOS	7	1
ENSG00000189306	RRP7A	22	0
ENSG00000048544	MRPS10	6	2
ENSG00000166037	CEP57	11	2
ENSG00000113569	NUP155	5	2
ENSG00000114850	SSR3	3	5
ENSG00000135476	ESPL1	12	0
ENSG00000108578	BLMH	17	3
ENSG00000090861	AARS	16	2
ENSG00000168137	SETD5	3	5
ENSG00000118655	DCLRE1B	1	0
ENSG00000182199	SHMT2	12	3
ENSG00000087586	AURKA	20	5
ENSG00000169607	CKAP2L	2	0
ENSG00000088325	TPX2	20	1
ENSG00000170802	FOXN2	2	2
ENSG00000182307	C8orf33	8	0
ENSG00000121152	NCAPH	2	2
ENSG00000085999	RAD54L	1	0
ENSG00000139734	DIAPH3	13	0
ENSG00000111206	FOXM1	12	2
ENSG00000065060	UHRF1BP1	6	3
ENSG00000106086	PLEKHA8	7	4
ENSG00000106692	FKTN	9	0
ENSG00000170312	CDK1	10	2
ENSG00000117593	DARS2	1	1
ENSG00000117877	CD3EAP	19	0
ENSG00000146670	CDCA5	11	0
ENSG00000182963	GJC1	17	1
ENSG00000001036	FUCA2	6	1
ENSG00000175166	PSMD2	3	0
ENSG00000129810	SGO1	3	2
ENSG00000017797	RALBP1	18	5
ENSG00000012174	MBTPS2	X	1
ENSG00000144959	NCEH1	3	1
ENSG00000096717	SIRT1	10	1
ENSG00000111665	CDCA3	12	0
ENSG00000107957	SH3PXD2A	10	2
ENSG00000150768	DLAT	11	1
ENSG00000145194	ECE2	3	0
ENSG00000174371	EXO1	1	1
ENSG00000182446	NPLOC4	17	4
ENSG00000171365	CLCN5	X	0
ENSG00000075702	WDR62	19	0
ENSG00000160818	GPATCH4	1	0
ENSG00000120253	NUP43	6	3
ENSG00000164611	PTTG1	5	0
ENSG00000166851	PLK1	16	1
ENSG00000104343	UBE2W	8	0
ENSG00000144554	FANCD2	3	0
ENSG00000123485	HJURP	2	1
ENSG00000186193	SAPCD2	9	1
ENSG00000075218	GTSE1	22	0
ENSG00000197265	GTF2E2	8	2
ENSG00000103995	CEP152	15	0
ENSG00000164649	CDCA7L	7	1

## Sheet: NDPs
gene_id	gene	chr	samples_with_CLIP_sites
ENSG00000132702	HAPLN2	1	0
ENSG00000106178	CCL24	7	0
ENSG00000103426	CORO7.PAM16	16	0
ENSG00000177202	SPACA4	19	0
ENSG00000260537	AC012184.2	16	0
ENSG00000132517	SLC52A1	17	0
ENSG00000140090	SLC24A4	14	0
ENSG00000204427	ABHD16A	6	1
ENSG00000148704	VAX1	10	0
ENSG00000198829	SUCNR1	3	0
ENSG00000117013	KCNQ4	1	0
ENSG00000012779	ALOX5	10	0
ENSG00000231738	TSPAN19	12	0
ENSG00000176076	KCNE5	X	0
ENSG00000258315	C17orf49	17	0
ENSG00000167984	NLRC3	16	0
ENSG00000131730	CKMT2	5	0
ENSG00000134762	DSC3	18	0
ENSG00000122692	SMU1	9	1
ENSG00000141040	ZNF287	17	0
ENSG00000148288	GBGT1	9	0
ENSG00000188095	MESP2	15	0
ENSG00000166153	DEPDC4	12	0
ENSG00000008128	CDK11A	1	0
ENSG00000165182	CXorf58	X	0
ENSG00000171435	KSR2	12	0
ENSG00000131379	C3orf20	3	0
ENSG00000240224	UGT1A5	2	0
ENSG00000229894	GK3P	4	0
ENSG00000269693	AC010422.6	19	0
ENSG00000215187	FAM166B	9	0
ENSG00000054356	PTPRN	2	0
ENSG00000204439	C6orf47	6	0
ENSG00000272869	AC008575.2	5	1
ENSG00000204659	CBY3	5	0
ENSG00000239732	TLR9	3	0
ENSG00000054179	ENTPD2	9	0
ENSG00000259066	AL110118.2	14	0
ENSG00000168589	DYNLRB2	16	0
ENSG00000153060	TEKT5	16	0
ENSG00000188505	NCCRP1	19	0
ENSG00000121351	IAPP	12	0
ENSG00000138135	CH25H	10	0
ENSG00000050030	KIAA2022	X	0
ENSG00000183813	CCR4	3	0
ENSG00000183607	GKN2	2	0
ENSG00000120471	TP53AIP1	11	0
ENSG00000138083	SIX3	2	0
ENSG00000179256	SMCO3	12	0
ENSG00000259075	POC1B.GALNT4	12	0
ENSG00000212643	ZRSR1	5	0
ENSG00000170509	HSD17B13	4	0
ENSG00000114786	ABHD14A.ACY1	3	0
ENSG00000256374	PPIAL4D	1	0
ENSG00000175463	TBC1D10C	11	0
ENSG00000169194	IL13	5	0
ENSG00000156500	FAM122C	X	0
ENSG00000144031	ANKRD53	2	0
ENSG00000152463	OLAH	10	0
ENSG00000165556	CDX2	13	0
ENSG00000108823	SGCA	17	0
ENSG00000256966	AL513165.2	9	3
ENSG00000066405	CLDN18	3	0
ENSG00000152936	LMNTD1	12	0
ENSG00000101074	R3HDML	20	0
ENSG00000187123	LYPD6	2	0
ENSG00000189195	BTBD8	1	0
ENSG00000170290	SLN	11	0
ENSG00000122224	LY9	1	0
ENSG00000188603	CLN3	16	0
ENSG00000099337	KCNK6	19	0
ENSG00000122728	TAF1L	9	0
ENSG00000169297	NR0B1	X	0
ENSG00000132554	RGS22	8	0
ENSG00000137948	BRDT	1	0
ENSG00000170044	ZPLD1	3	0
ENSG00000263353	PPIAL4A	1	0
ENSG00000182168	UNC5C	4	0
ENSG00000154485	MMP21	10	0
ENSG00000183423	LRIT3	4	0
ENSG00000268870	AC008758.5	19	0
ENSG00000101883	RHOXF1	X	0
ENSG00000109846	CRYAB	11	1
ENSG00000205835	GMNC	3	0
ENSG00000171217	CLDN20	6	0
ENSG00000111344	RASAL1	12	1
ENSG00000213892	CEACAM16	19	0
ENSG00000198223	CSF2RA	X	0
ENSG00000150394	CDH8	16	0
ENSG00000266967	AARSD1	17	0
ENSG00000133808	MICALCL	11	0
ENSG00000182974	AC135068.1	15	0
ENSG00000166707	ZCCHC18	X	0
ENSG00000124334	IL9R	X	0
ENSG00000198783	ZNF830	17	0
ENSG00000250486	FAM218A	4	0
ENSG00000111700	SLCO1B3	12	0
ENSG00000178222	RNF212	4	0
ENSG00000165929	TC2N	14	0
ENSG00000106006	HOXA6	7	0
ENSG00000137707	BTG4	11	0
ENSG00000141437	SLC25A52	18	0
ENSG00000145850	TIMD4	5	0
ENSG00000185972	CCIN	9	0
ENSG00000170632	ARMC10	7	2
ENSG00000243566	UPK3B	7	4
ENSG00000158321	AUTS2	7	2
ENSG00000180044	C3orf80	3	0
ENSG00000174206	C12orf66	12	0
ENSG00000274810	NPHP3.ACAD11	3	0
ENSG00000165164	CFAP47	X	0
ENSG00000151164	RAD9B	12	0
ENSG00000161664	ASB16	17	0
ENSG00000169371	SNUPN	15	0
ENSG00000183066	WBP2NL	22	0
ENSG00000197410	DCHS2	4	0
ENSG00000120156	TEK	9	0
ENSG00000268738	HSFX2	X	0
ENSG00000184911	DMRTC1B	X	0
ENSG00000106302	HYAL4	7	0
ENSG00000162148	PPP1R32	11	0
ENSG00000075891	PAX2	10	0
ENSG00000163064	EN1	2	0
ENSG00000268750	AC010522.1	19	0
ENSG00000186714	CCDC73	11	0
ENSG00000185052	SLC24A3	20	0
ENSG00000164162	ANAPC10	4	0
ENSG00000128253	RFPL2	22	0
ENSG00000125846	ZNF133	20	0
ENSG00000156687	UNC5D	8	1
ENSG00000128713	HOXD11	2	0
ENSG00000159173	TNNI1	1	0
ENSG00000153246	PLA2R1	2	0
ENSG00000128710	HOXD10	2	0
ENSG00000184517	ZFP1	16	0
ENSG00000157322	CLEC18A	16	0
ENSG00000255346	NOX5	15	0
ENSG00000151006	PRSS53	16	1
ENSG00000204179	PTPN20	10	0
ENSG00000078725	BRINP1	9	0
ENSG00000241962	AC079447.1	2	2
ENSG00000226887	ERVMER34.1	4	0
ENSG00000041515	MYO16	13	0
ENSG00000164736	SOX17	8	0
ENSG00000174792	C4orf26	4	0
ENSG00000130711	PRDM12	9	0
ENSG00000166523	CLEC4E	12	0
ENSG00000136918	WDR38	9	0
ENSG00000133106	EPSTI1	13	0
ENSG00000134917	ADAMTS8	11	0
ENSG00000187537	POTEG	14	0
ENSG00000186866	POFUT2	21	1
ENSG00000244752	CRYBB2	22	0
ENSG00000164400	CSF2	5	0
ENSG00000267216	AC020915.2	19	1
ENSG00000204779	FOXD4L5	9	0
ENSG00000267796	LIN37	19	0
ENSG00000251322	SHANK3	22	3
ENSG00000159182	PRAC1	17	0
ENSG00000198443	KRTAP4.1	17	0
ENSG00000144785	AC073896.1	12	0
ENSG00000185742	C11orf87	11	0
ENSG00000127928	GNGT1	7	0
ENSG00000147488	ST18	8	0
ENSG00000154553	PDLIM3	4	0
ENSG00000137462	TLR2	4	0
ENSG00000155269	GPR78	4	0
ENSG00000137745	MMP13	11	0
ENSG00000213413	PVRIG	7	0
ENSG00000139515	PDX1	13	0
ENSG00000183632	TP53TG3	16	0
ENSG00000267120	AD000671.2	19	0
ENSG00000171916	LGALS9C	17	0
ENSG00000267157	AC011499.1	19	0
ENSG00000138115	CYP2C8	10	0
ENSG00000185681	MORN5	9	0
ENSG00000255663	AP002373.1	11	2
ENSG00000283093	CENPVL2	X	0
ENSG00000204644	ZFP57	6	0
ENSG00000131969	ABHD12B	14	0
ENSG00000214215	C12orf74	12	0
ENSG00000091010	POU4F3	5	0
ENSG00000148123	PLPPR1	9	0
ENSG00000104827	CGB3	19	0
ENSG00000106123	EPHB6	7	0
ENSG00000146049	KAAG1	6	0
ENSG00000114124	GRK7	3	0
ENSG00000134489	HRH4	18	0
ENSG00000145824	CXCL14	5	0
ENSG00000162006	MSLNL	16	0
ENSG00000135914	HTR2B	2	0
ENSG00000139155	SLCO1C1	12	0
ENSG00000140107	SLC25A47	14	0
ENSG00000133392	MYH11	16	0
ENSG00000165072	MAMDC2	9	0
ENSG00000197540	GZMM	19	0
ENSG00000179855	GIPC3	19	0
ENSG00000107295	SH3GL2	9	0
ENSG00000186526	CYP4F8	19	0
ENSG00000268041	AC010616.1	19	0
ENSG00000187955	COL14A1	8	0
ENSG00000213793	ZNF888	19	0
ENSG00000153086	ACMSD	2	0
ENSG00000135960	EDAR	2	0
ENSG00000279782	PPIAL4F	1	0
ENSG00000144410	CPO	2	0
ENSG00000213240	AC239799.1	1	0
ENSG00000162944	RFTN2	2	0
ENSG00000218823	PAPOLB	7	0
ENSG00000258466	AL049779.1	14	3
ENSG00000093134	VNN3	6	0
ENSG00000132698	RAB25	1	0
ENSG00000206531	CD200R1L	3	0
ENSG00000277556	OR13C5	9	0
ENSG00000066382	MPPED2	11	0
ENSG00000241233	KRTAP5.8	11	0
ENSG00000111291	GPRC5D	12	0
ENSG00000135409	AMHR2	12	0
ENSG00000176563	CNTD1	17	0
ENSG00000181626	ANKRD62	18	0
ENSG00000172410	INSL5	1	0
ENSG00000180251	SLC9A4	2	0
ENSG00000173389	IQCF1	3	0
ENSG00000197953	AADACL2	3	0
ENSG00000061492	WNT8A	5	0
ENSG00000086288	NME8	7	0
ENSG00000137033	IL33	9	0
ENSG00000261915	AC026954.2	17	1
ENSG00000129673	AANAT	17	0
ENSG00000170848	PSG6	19	0
ENSG00000197769	MAP1LC3C	1	0
ENSG00000178732	GP5	3	0
ENSG00000273294	C1QTNF3.AMACR	5	0
ENSG00000127377	CRYGN	7	0
ENSG00000134595	SOX3	X	0
ENSG00000204021	LIPK	10	0
ENSG00000150893	FREM2	13	2
ENSG00000258986	TMEM179	14	1
ENSG00000171446	KRT27	17	0
ENSG00000283980	AC018761.5	19	0
ENSG00000183831	ANKRD45	1	0
ENSG00000176774	MAGEB18	X	0
ENSG00000184709	LRRC26	9	0
ENSG00000255526	NEDD8.MDP1	14	0
ENSG00000274611	TBC1D3	17	0
ENSG00000130176	CNN1	19	0
ENSG00000269307	AC010463.1	19	0
ENSG00000234965	SHISA8	22	0
ENSG00000223569	USP17L15	4	0
ENSG00000164100	NDST3	4	0
ENSG00000124507	PACSIN1	6	0
ENSG00000080007	DDX43	6	0
ENSG00000233670	PIRT	17	0
ENSG00000273777	CEACAM20	19	0
ENSG00000180257	ZNF816	19	0
ENSG00000204532	ZSCAN5C	19	0
ENSG00000177096	FAM109B	22	0
ENSG00000260238	PMF1.BGLAP	1	2
ENSG00000269028	MTRNR2L12	3	0
ENSG00000171815	PCDHB1	5	0
ENSG00000113555	PCDH12	5	0
ENSG00000170074	FAM153A	5	0
ENSG00000244476	ERVFRD.1	6	0
ENSG00000242574	HLA.DMB	6	0
ENSG00000251258	RFPL4B	6	0
ENSG00000185274	WBSCR17	7	0
ENSG00000173678	SPDYE2B	7	0
ENSG00000111796	KLRB1	12	0
ENSG00000139985	ADAM21	14	0
ENSG00000204952	FBXO47	17	0
ENSG00000172995	ARPP21	3	0
ENSG00000109738	GLRB	4	0
ENSG00000204498	NFKBIL1	6	0
ENSG00000126353	CCR7	17	0
ENSG00000176595	KBTBD11	8	0
ENSG00000145358	DDIT4L	4	0
ENSG00000260596	DUX4	4	0
ENSG00000111676	ATN1	12	5
ENSG00000186451	SPATA12	3	0
ENSG00000168143	FAM83B	6	0
ENSG00000184903	IMMP2L	7	1
ENSG00000114279	FGF12	3	0
ENSG00000278662	GOLGA6L10	15	0
ENSG00000267561	AC093155.3	1	4
ENSG00000263464	PPIAL4C	1	0
ENSG00000007237	GAS7	17	0
ENSG00000115252	PDE1A	2	0
ENSG00000157335	CLEC18C	16	0
ENSG00000197816	CCDC180	9	0
ENSG00000214050	FBXO16	8	0
ENSG00000162779	AXDND1	1	0
ENSG00000164520	RAET1E	6	0
ENSG00000118526	TCF21	6	0
ENSG00000113749	HRH2	5	0
ENSG00000259305	ZHX1.C8orf76	8	2
ENSG00000182782	HCAR2	12	0
ENSG00000131620	ANO1	11	0
ENSG00000261210	CLEC19A	16	0
ENSG00000174225	ARL13A	X	0
ENSG00000225362	CT62	15	0
ENSG00000236334	PPIAL4G	1	0
ENSG00000262481	TMEM256.PLSCR3	17	0
ENSG00000180638	SLC47A2	17	0
ENSG00000274226	TBC1D3H	17	0
ENSG00000257341	AL928654.4	14	0
ENSG00000215845	TSTD1	1	0
ENSG00000126264	HCST	19	0
ENSG00000120160	EQTN	9	0
ENSG00000277531	PNMA8C	19	0
ENSG00000050730	TNIP3	4	0
ENSG00000267360	AC012309.1	19	0
ENSG00000188277	C15orf62	15	0
ENSG00000241563	CORT	1	0
ENSG00000130487	KLHDC7B	22	0
ENSG00000179097	HTR1F	3	0
ENSG00000157429	ZNF19	16	0
ENSG00000124391	IL17C	16	0
ENSG00000205420	KRT6A	12	0
ENSG00000124159	MATN4	20	0
ENSG00000141371	C17orf64	17	0
ENSG00000169084	DHRSX	X	0
ENSG00000271092	TMEM56.RWDD3	1	2
ENSG00000204965	PCDHA5	5	0
ENSG00000135297	MTO1	6	0
ENSG00000036448	MYOM2	8	0
ENSG00000250799	PRODH2	19	0
ENSG00000243749	TMEM35B	1	1
ENSG00000129204	USP6	17	0
ENSG00000241484	ARHGAP8	22	0
ENSG00000261832	AC138894.1	16	0
ENSG00000281348	AC120114.5	16	0
ENSG00000130433	CACNG6	19	0
ENSG00000135697	BCO1	16	0
ENSG00000186105	LRRC70	5	0
ENSG00000164175	SLC45A2	5	0
ENSG00000066185	ZMYND12	1	0
ENSG00000179172	HNRNPCL1	1	0
ENSG00000196711	ALKAL1	8	0
ENSG00000204382	XAGE1B	X	0
ENSG00000135443	KRT85	12	0
ENSG00000155897	ADCY8	8	0
ENSG00000196511	TPK1	7	0
ENSG00000172232	AZU1	19	0
ENSG00000261456	TUBB8	10	0
ENSG00000182230	FAM153B	5	0
ENSG00000165215	CLDN3	7	0
ENSG00000225973	PIGBOS1	15	0
ENSG00000163736	PPBP	4	0
ENSG00000283683	MYOCOS	1	0
ENSG00000259024	TVP23C.CDRT4	17	1
ENSG00000186051	TAL2	9	0
ENSG00000159882	ZNF230	19	0
ENSG00000183793	NPIPA5	16	0
ENSG00000268439	EMG1.1	12	0
ENSG00000118420	UBE3D	6	1
ENSG00000005073	HOXA11	7	0
ENSG00000267645	POLR2J2.1	7	0
ENSG00000180834	MAP6D1	3	0
ENSG00000102935	ZNF423	16	1
ENSG00000197587	DMBX1	1	0
ENSG00000248383	PCDHAC1	5	0
ENSG00000217555	CKLF	16	0
ENSG00000204970	PCDHA1	5	0
ENSG00000198610	AKR1C4	10	0
ENSG00000166349	RAG1	11	0
ENSG00000255330	SOGA3.1	6	0
ENSG00000198205	ZXDA	X	0
ENSG00000101203	COL20A1	20	0
ENSG00000283515	AC020915.6	19	0
ENSG00000071991	CDH19	18	0
ENSG00000122033	MTIF3	13	0
ENSG00000134207	SYT6	1	0
ENSG00000145555	MYO10	5	1
ENSG00000172264	MACROD2	20	0
ENSG00000086065	CHMP5	9	2
ENSG00000166405	RIC3	11	0
ENSG00000125149	C16orf70	16	1
ENSG00000215174	NLRP2B	X	0
ENSG00000144460	NYAP2	2	0
ENSG00000038945	MSR1	8	0
ENSG00000148734	NPFFR1	10	0
ENSG00000173401	GLIPR1L1	12	0
ENSG00000007264	MATK	19	0
ENSG00000250151	ARPC4.TTLL3	3	0
ENSG00000142583	SLC2A5	1	0
ENSG00000089169	RPH3A	12	0
ENSG00000268400	AC008763.2	19	5
ENSG00000170579	DLGAP1	18	1
ENSG00000166368	OR2D2	11	0
ENSG00000166148	AVPR1A	12	0
ENSG00000182896	TMEM95	17	0
ENSG00000184908	CLCNKB	1	0
ENSG00000078795	PKD2L2	5	0
ENSG00000145861	C1QTNF2	5	0
ENSG00000175264	CHST1	11	0
ENSG00000222036	POTEM	14	0
ENSG00000268182	SMIM17	19	0
ENSG00000102313	ITIH6	X	0
ENSG00000146013	GFRA3	5	0
ENSG00000204396	VWA7	6	0
ENSG00000137875	BCL2L10	15	0
ENSG00000243444	PALM2	9	0
ENSG00000134249	ADAM30	1	0
ENSG00000181036	FCRL6	1	0
ENSG00000258465	AL139011.2	1	3
ENSG00000162753	SLC9C2	1	0
ENSG00000176887	SOX11	2	1
ENSG00000115488	NEU2	2	0
ENSG00000179934	CCR8	3	0
ENSG00000144820	ADGRG7	3	0
ENSG00000233136	USP17L11	4	0
ENSG00000152208	GRID2	4	0
ENSG00000113196	HAND1	5	0
ENSG00000228727	SAPCD1	6	0
ENSG00000124493	GRM4	6	1
ENSG00000271793	AL589666.1	6	2
ENSG00000146276	GABRR1	6	0
ENSG00000203734	ECT2L	6	0
ENSG00000153303	FRMD1	6	0
ENSG00000256646	AC010132.3	7	1
ENSG00000136206	SPDYE1	7	0
ENSG00000077800	FKBP6	7	0
ENSG00000248919	ATP5J2.PTCD1	7	1
ENSG00000131831	RAI2	X	0
ENSG00000171657	GPR82	X	0
ENSG00000179300	RTL3	X	0
ENSG00000167910	CYP7A1	8	0
ENSG00000175946	KLHL38	8	0
ENSG00000160882	CYP11B1	8	0
ENSG00000255823	MTRNR2L8	11	0
ENSG00000166670	MMP10	11	0
ENSG00000160683	CXCR5	11	0
ENSG00000151704	KCNJ1	11	0
ENSG00000150201	FXYD4	10	0
ENSG00000196932	TMEM26	10	0
ENSG00000257127	CLLU1	12	0
ENSG00000122025	FLT3	13	0
ENSG00000259171	AL163636.2	14	2
ENSG00000133962	CATSPERB	14	0
ENSG00000137857	DUOX1	15	0
ENSG00000260170	AC090527.2	15	2
ENSG00000283597	FAM169B	15	0
ENSG00000155714	PDZD9	16	0
ENSG00000277481	PKD1L3	16	0
ENSG00000185245	GP1BA	17	0
ENSG00000004939	SLC4A1	17	0
ENSG00000206026	SMIM21	18	0
ENSG00000105549	THEG	19	0
ENSG00000269058	CALR3	19	0
ENSG00000248099	INSL3	19	0
ENSG00000171804	WDR87	19	0
ENSG00000268643	AC006486.1	19	1
ENSG00000116783	TNNI3K	1	0
ENSG00000181656	GPR88	1	0
ENSG00000162723	SLAMF9	1	0
ENSG00000178395	CCDC185	1	0
ENSG00000154342	WNT3A	1	0
ENSG00000159239	C2orf81	2	0
ENSG00000256671	LIMS4	2	0
ENSG00000136689	IL1RN	2	2
ENSG00000080293	SCTR	2	0
ENSG00000189366	ALG1L	3	0
ENSG00000164256	PRDM9	5	0
ENSG00000275740	AC091959.3	5	0
ENSG00000172568	FNDC9	5	0
ENSG00000130368	MAS1	6	0
ENSG00000164645	TEX47	7	0
ENSG00000185291	IL3RA	X	0
ENSG00000224109	CENPVL3	X	0
ENSG00000102383	ZDHHC15	X	0
ENSG00000189357	SPATA31D4	9	0
ENSG00000173077	DEC1	9	0
ENSG00000070031	SCT	11	0
ENSG00000178795	GDPD4	11	0
ENSG00000165995	CACNB2	10	0
ENSG00000182645	CCDC172	10	0
ENSG00000272921	AC005832.4	12	0
ENSG00000177627	C12orf54	12	0
ENSG00000123338	NCKAP1L	12	0
ENSG00000083782	EPYC	12	0
ENSG00000283384	AL138694.1	13	0
ENSG00000215277	RNF212B	14	0
ENSG00000179600	GPHB5	14	0
ENSG00000165409	TSHR	14	0
ENSG00000133937	GSC	14	0
ENSG00000174326	SLC16A11	17	0
ENSG00000189375	TBC1D28	17	0
ENSG00000231256	C17orf105	17	0
ENSG00000183034	OTOP2	17	0
ENSG00000124205	EDN3	20	0
ENSG00000130167	TSPAN16	19	0
ENSG00000197134	ZNF257	19	0
ENSG00000196109	ZNF676	19	0
ENSG00000169314	C22orf15	22	0
ENSG00000276289	KCNE1B	21	0
ENSG00000278566	OR4F29	1	0
ENSG00000162444	RBP7	1	0
ENSG00000162493	PDPN	1	0
ENSG00000142973	CYP4B1	1	0
ENSG00000283324	AL355860.1	1	0
ENSG00000090104	RGS1	1	0
ENSG00000162891	IL20	1	0
ENSG00000162771	FAM71A	1	0
ENSG00000182901	RGS7	1	1
ENSG00000073734	ABCB11	2	0
ENSG00000170178	HOXD12	2	0
ENSG00000162992	NEUROD1	2	0
ENSG00000196811	CHRNG	2	0
ENSG00000134121	CHL1	3	0
ENSG00000182533	CAV3	3	0
ENSG00000248710	AC079594.2	3	0
ENSG00000169245	CXCL10	4	0
ENSG00000164106	SCRG1	4	0
ENSG00000152670	DDX4	5	0
ENSG00000196900	TEX43	5	0
ENSG00000145936	KCNMB1	5	0
ENSG00000213316	LTC4S	5	0
ENSG00000112195	TREML2	6	0
ENSG00000164451	FAM26D	6	0
ENSG00000164434	FABP7	6	0
ENSG00000188730	VWC2	7	0
ENSG00000214415	GNAT3	7	0
ENSG00000269502	DMRTC1	X	0
ENSG00000147138	GPR174	X	0
ENSG00000101892	ATP1B4	X	0
ENSG00000203870	SMIM9	X	0
ENSG00000169427	KCNK9	8	0
ENSG00000264668	AC138696.1	8	0
ENSG00000171459	OR1L6	9	0
ENSG00000165702	GFI1B	9	0
ENSG00000272896	AL355987.3	9	0
ENSG00000172818	OVOL1	11	0
ENSG00000175544	CABP4	11	0
ENSG00000151365	THRSP	11	0
ENSG00000160654	CD3G	11	0
ENSG00000109943	CRTAM	11	0
ENSG00000282246	AL157392.5	10	0
ENSG00000227877	MRLN	10	0
ENSG00000107447	DNTT	10	0
ENSG00000186081	KRT5	12	0
ENSG00000123360	PDE1B	12	0
ENSG00000273167	AL359736.1	13	0
ENSG00000080166	DCT	13	0
ENSG00000181803	OR6S1	14	0
ENSG00000278522	POTEB3	15	0
ENSG00000140287	HDC	15	0
ENSG00000130656	HBZ	16	0
ENSG00000185739	SRL	16	0
ENSG00000156886	ITGAD	16	0
ENSG00000214978	GSG1L2	17	0
ENSG00000007174	DNAH9	17	0
ENSG00000170298	LGALS9B	17	0
ENSG00000073598	FNDC8	17	0
ENSG00000171532	NEUROD2	17	0
ENSG00000198336	MYL4	17	0
ENSG00000215472	RPL17.C18orf32	18	3
ENSG00000221887	HMSD	18	0
ENSG00000088882	CPXM1	20	0
ENSG00000125850	OVOL2	20	0
ENSG00000149654	CDH22	20	0
ENSG00000267952	AC008878.1	19	0
ENSG00000105141	CASP14	19	0
ENSG00000197360	ZNF98	19	0
ENSG00000183850	ZNF730	19	1
ENSG00000129450	SIGLEC9	19	0
ENSG00000171049	FPR2	19	0
ENSG00000268133	AC003002.2	19	0
ENSG00000243440	AF130351.1	21	0
ENSG00000178828	RNF186	1	0
ENSG00000143107	FNDC7	1	0
ENSG00000279767	AL513523.10	1	0
ENSG00000203730	TEDDM1	1	0
ENSG00000116703	PDC	1	0
ENSG00000133055	MYBPH	1	0
ENSG00000185674	LYG2	2	0
ENSG00000115165	CYTIP	2	0
ENSG00000145283	SLC10A6	4	0
ENSG00000120251	GRIA2	4	0
ENSG00000151005	TKTL2	4	0
ENSG00000168412	MTNR1A	4	0
ENSG00000249156	AC233724.6	5	0
ENSG00000241404	EGFL8	6	0
ENSG00000112175	BMP5	6	0
ENSG00000198523	PLN	6	0
ENSG00000164694	FNDC1	6	0
ENSG00000187268	FAM9C	X	0
ENSG00000268009	SSX4	X	0
ENSG00000248235	AC037459.1	8	0
ENSG00000206579	XKR4	8	0
ENSG00000184434	LRRC19	9	0
ENSG00000262655	SPON1	11	0
ENSG00000182255	KCNA4	11	0
ENSG00000165985	C1QL3	10	0
ENSG00000185958	FAM186A	12	0
ENSG00000189167	ZAR1L	13	0
ENSG00000258644	SYNJ2BP.COX16	14	0
ENSG00000188089	PLA2G4E	15	0
ENSG00000251692	PTX4	16	0
ENSG00000168418	KCNG4	16	0
ENSG00000172156	CCL11	17	0
ENSG00000275954	TBC1D3F	17	0
ENSG00000275489	C17orf98	17	0
ENSG00000172421	EFCAB3	17	0
ENSG00000101200	AVP	20	0
ENSG00000125965	GDF5	20	0
ENSG00000101448	EPPIN	20	0
ENSG00000011590	ZBTB32	19	0
ENSG00000188223	AD000671.1	19	0
ENSG00000267545	AC005779.2	19	0
ENSG00000188293	IGFL1	19	0
ENSG00000262874	C19orf84	19	0
ENSG00000189068	VSTM1	19	0
ENSG00000088053	GP6	19	0
ENSG00000185792	NLRP9	19	0
ENSG00000182257	PRR34	22	0
ENSG00000275774	HNRNPCL2	1	0
ENSG00000044012	GUCA2B	1	0
ENSG00000196734	LCE1B	1	0
ENSG00000157884	CIB4	2	0
ENSG00000130561	SAG	2	0
ENSG00000206559	ZCWPW2	3	0
ENSG00000168314	MOBP	3	0
ENSG00000183396	TMEM89	3	0
ENSG00000174255	ZNF80	3	0
ENSG00000168743	NPNT	4	0
ENSG00000155011	DKK2	4	0
ENSG00000011083	SLC6A7	5	0
ENSG00000145975	FAM217A	6	0
ENSG00000135312	HTR1B	6	0
ENSG00000135547	HEY2	6	0
ENSG00000081800	SLC13A1	7	0
ENSG00000244693	CTAGE8	7	0
ENSG00000171115	GIMAP8	7	0
ENSG00000176746	MAGEB6	X	0
ENSG00000169306	IL1RAPL1	X	0
ENSG00000102349	KLF8	X	0
ENSG00000102053	ZC3H12B	X	0
ENSG00000179363	TMEM31	X	0
ENSG00000236446	CT47B1	X	0
ENSG00000274183	H2AFB1	X	0
ENSG00000165084	C8orf34	8	0
ENSG00000107018	RLN1	9	0
ENSG00000239590	OR1J4	9	0
ENSG00000132746	ALDH3B2	11	0
ENSG00000213809	KLRK1	12	0
ENSG00000187510	PLEKHG7	12	0
ENSG00000179580	RNF151	16	0
ENSG00000267795	SMIM22	16	0
ENSG00000179583	CIITA	16	0
ENSG00000125409	TEKT3	17	0
ENSG00000108825	PTGES3L.AARSD1	17	0
ENSG00000256762	STH	17	0
ENSG00000134438	RAX	18	0
ENSG00000256566	AL049650.1	20	0
ENSG00000125813	PAX1	20	0
ENSG00000283932	AL121722.1	20	0
ENSG00000124251	TP53TG5	20	0
ENSG00000268193	AC002985.1	19	0
ENSG00000188508	KRTDAP	19	0
ENSG00000182393	IFNL1	19	0
ENSG00000104848	KCNA7	19	0
ENSG00000188822	CNR2	1	0
ENSG00000283039	KLF18	1	0
ENSG00000186790	FOXE3	1	0
ENSG00000117281	CD160	1	0
ENSG00000169509	CRCT1	1	0
ENSG00000066294	CD84	1	0
ENSG00000158764	ITLN2	1	0
ENSG00000169605	GKN1	2	0
ENSG00000163060	TEKT4	2	0
ENSG00000115598	IL1RL2	2	0
ENSG00000154764	WNT7A	3	0
ENSG00000229453	SPINK8	3	0
ENSG00000187672	ERC2	3	1
ENSG00000151577	DRD3	3	0
ENSG00000174611	KY	3	0
ENSG00000121871	SLITRK3	3	0
ENSG00000132464	ENAM	4	0
ENSG00000283740	AC233724.16	5	0
ENSG00000186335	SLC36A2	5	0
ENSG00000145863	GABRA6	5	0
ENSG00000175766	EIF4E1B	5	0
ENSG00000231852	CYP21A2	6	0
ENSG00000147036	LANCL3	X	0
ENSG00000215113	CXorf49B	X	0
ENSG00000282419	TEX13D	X	0
ENSG00000130032	PRRG3	X	0
ENSG00000255307	OR52B2	11	0
ENSG00000283977	AC084337.2	11	0
ENSG00000183908	LRRC55	11	0
ENSG00000198283	OR5B21	11	0
ENSG00000166927	MS4A7	11	0
ENSG00000171561	OR2AT4	11	0
ENSG00000133661	SFTPD	10	0
ENSG00000189129	PLAC9	10	0
ENSG00000102683	SGCG	13	0
ENSG00000133116	KL	13	0
ENSG00000120669	SOHLH2	13	0
ENSG00000125255	SLC10A2	13	0
ENSG00000165794	SLC39A2	14	0
ENSG00000254692	AL136295.1	14	1
ENSG00000100565	LRRC74A	14	0
ENSG00000159289	GOLGA6A	15	0
ENSG00000109061	MYH1	17	0
ENSG00000108700	CCL8	17	0
ENSG00000073861	TBX21	17	0
ENSG00000236396	SLC35G4	18	0
ENSG00000105143	SLC1A6	19	1
ENSG00000267748	AC011479.1	19	0
ENSG00000231924	PSG1	19	0
ENSG00000086967	MYBPC2	19	0
ENSG00000167634	NLRP7	19	0
ENSG00000171487	NLRP5	19	0
ENSG00000179909	ZNF154	19	0
ENSG00000176635	HORMAD2	22	0
ENSG00000225528	Z82206.1	22	0
ENSG00000196376	SLC35F1	6	1
ENSG00000100314	CABP7	22	0
ENSG00000243696	AC006254.1	3	1
ENSG00000204379	XAGE1A	X	0
ENSG00000229937	PRPS1L1	7	0
ENSG00000165633	VSTM4	10	0
ENSG00000197520	FAM177B	1	0
ENSG00000184933	OR6A2	11	0
ENSG00000184730	APOBR	16	0
ENSG00000275183	LENG9	19	0
ENSG00000171501	OR1N2	9	0
ENSG00000261873	AC006269.1	17	0
ENSG00000135094	SDS	12	0
ENSG00000269226	TMSB15B.1	X	0
ENSG00000261147	AC091167.3	15	5
ENSG00000188676	IDO2	8	0
ENSG00000176945	MUC20	3	0
ENSG00000074706	IPCEF1	6	0
ENSG00000283632	EXOC3L2	19	0
ENSG00000118491	ZC2HC1B	6	0
ENSG00000280537	AC068946.1	2	0
ENSG00000140600	SH3GL3	15	1
ENSG00000149435	GGTLC1	20	0
ENSG00000273269	STPG4.1	2	2
ENSG00000273514	FOXD4L6	9	0
ENSG00000143632	ACTA1	1	0
ENSG00000087250	MT3	16	0
ENSG00000179477	ALOX12B	17	0
ENSG00000172425	TTC36	11	0
ENSG00000039600	SOX30	5	0
ENSG00000197614	MFAP5	12	0
ENSG00000134627	PIWIL4	11	0
ENSG00000214456	PLIN5	19	0
ENSG00000250021	C15orf38.AP3S2	15	1
ENSG00000187094	CCK	3	0
ENSG00000161905	ALOX15	17	0
ENSG00000204616	TRIM31	6	0
ENSG00000277858	H2AFB2	X	0
ENSG00000137473	TTC29	4	0
ENSG00000232237	ASCL5	1	0
ENSG00000244411	KRTAP5.7	11	0
ENSG00000188820	FAM26F	6	0
ENSG00000251503	APITD1.CORT	1	0
ENSG00000100399	CHADL	22	0
ENSG00000140932	CMTM2	16	0
ENSG00000198062	POTEH	22	0
ENSG00000179133	C10orf67	10	0
ENSG00000159708	LRRC36	16	0
ENSG00000137727	ARHGAP20	11	0
ENSG00000075884	ARHGAP15	2	0
ENSG00000243135	UGT1A3	2	0
ENSG00000166257	SCN3B	11	0
ENSG00000284461	RABGEF1.1	7	0
ENSG00000187559	FOXD4L3	9	0
ENSG00000129194	SOX15	17	0
ENSG00000178217	SH2D4B	10	0
ENSG00000139144	PIK3C2G	12	0
ENSG00000156689	GLYATL2	11	0
ENSG00000078081	LAMP3	3	0
ENSG00000185942	NKAIN3	8	0
ENSG00000167968	DNASE1L2	16	0
ENSG00000243414	TICAM2	5	5
ENSG00000258941	AL132639.3	14	0
ENSG00000106038	EVX1	7	0
ENSG00000261247	GOLGA8T	15	0
ENSG00000266076	AC004805.1	17	1
ENSG00000139351	SYCP3	12	0
ENSG00000143552	NUP210L	1	0
ENSG00000125910	S1PR4	19	0
ENSG00000269855	RNF225	19	0
ENSG00000243284	VSIG8	1	0
ENSG00000139890	REM2	14	0
ENSG00000174123	TLR10	4	0
ENSG00000106336	FBXO24	7	0
ENSG00000133475	GGT2	22	0
ENSG00000010671	BTK	X	0
ENSG00000107187	LHX3	9	0
ENSG00000122574	WIPF3	7	0
ENSG00000005513	SOX8	16	0
ENSG00000249693	THEGL	4	0
ENSG00000163352	LENEP	1	0
ENSG00000213030	CGB8	19	0
ENSG00000274102	OR4M2	15	0
ENSG00000184261	KCNK12	2	0
ENSG00000265690	AC074143.1	16	0
ENSG00000274252	GGTLC3	22	0
ENSG00000162669	HFM1	1	0
ENSG00000121207	LRAT	4	0
ENSG00000198354	DCAF12L2	X	0
ENSG00000179520	SLC17A8	12	0
ENSG00000139970	RTN1	14	0
ENSG00000171431	KRT20	17	0
ENSG00000216490	IFI30	19	1
ENSG00000188396	TCTEX1D4	1	0
ENSG00000171855	IFNB1	9	0
ENSG00000188124	OR2AG2	11	0
ENSG00000162040	HS3ST6	16	0
ENSG00000113302	IL12B	5	0
ENSG00000212122	TSSK1B	5	0
ENSG00000147117	ZNF157	X	0
ENSG00000189233	NUGGC	8	0
ENSG00000130222	GADD45G	9	0
ENSG00000175868	CALCB	11	0
ENSG00000248405	PRR5.ARHGAP8	22	0
ENSG00000077935	SMC1B	22	0
ENSG00000165023	DIRAS2	9	0
ENSG00000184984	CHRM5	15	0
ENSG00000157551	KCNJ15	21	0
ENSG00000274209	ANTXRL	10	0
ENSG00000171540	OTP	5	0
ENSG00000283189	AC104452.1	3	0
ENSG00000256514	AP003419.2	11	0
ENSG00000197561	ELANE	19	0
ENSG00000174562	KLK15	19	0
ENSG00000204677	FAM153C	5	0
ENSG00000135973	GPR45	2	0
ENSG00000116141	MARK1	1	0
ENSG00000269026	AC003006.1	19	0
ENSG00000258713	C20orf141	20	0
ENSG00000213973	ZNF99	19	0
ENSG00000131152	AC010531.1	16	0
ENSG00000175318	GRAMD2	15	0
ENSG00000230257	NFE4	7	0
ENSG00000127252	HRASLS	3	0
ENSG00000145451	GLRA3	4	0
ENSG00000186777	ZNF732	4	0
ENSG00000277870	FAM230A	22	0
ENSG00000214946	TBC1D26	17	0
ENSG00000274933	TBC1D3I	17	0
ENSG00000107831	FGF8	10	0
ENSG00000168070	MAJIN	11	0
ENSG00000255073	ZFP91.CNTF	11	4
ENSG00000235387	SPAAR	9	0
ENSG00000147724	FAM135B	8	0
ENSG00000278224	PRICKLE4	6	0
ENSG00000156097	GPR61	1	0
ENSG00000128052	KDR	4	0
ENSG00000254536	AL360181.3	10	0
ENSG00000161594	KLHL10	17	0
ENSG00000122481	RWDD3	1	0
ENSG00000142233	NTN5	19	0
ENSG00000058673	ZC3H11A	1	1
ENSG00000157653	C9orf43	9	0
ENSG00000247595	SPTY2D1.AS1	11	0
ENSG00000142611	PRDM16	1	2
ENSG00000135750	KCNK1	1	0
ENSG00000203737	GPR52	1	0
ENSG00000153822	KCNJ16	17	0
ENSG00000167723	TRPV3	17	0
ENSG00000187838	PLSCR3	17	0
ENSG00000283761	AC118553.2	1	0
ENSG00000101463	SYNDIG1	20	0
ENSG00000173432	SAA1	11	0
ENSG00000139160	ETFBKMT	12	0
ENSG00000176681	LRRC37A	17	0
ENSG00000148346	LCN2	9	0
ENSG00000121766	ZCCHC17	1	0
ENSG00000186092	OR4F5	1	0
ENSG00000273547	OR4F16	1	0
ENSG00000237330	RNF223	1	0
ENSG00000162571	TTLL10	1	0
ENSG00000186891	TNFRSF18	1	0
ENSG00000197921	HES5	1	0
ENSG00000169717	ACTRT2	1	0
ENSG00000196581	AJAP1	1	0
ENSG00000173673	HES3	1	0
ENSG00000049247	UTS2	1	0
ENSG00000131686	CA6	1	0
ENSG00000175262	C1orf127	1	0
ENSG00000277726	AL109811.4	1	0
ENSG00000175206	NPPA	1	0
ENSG00000120949	TNFRSF8	1	0
ENSG00000204518	AADACL4	1	0
ENSG00000188984	AADACL3	1	0
ENSG00000157330	C1orf158	1	0
ENSG00000116726	PRAMEF12	1	0
ENSG00000116721	PRAMEF1	1	0
ENSG00000239810	PRAMEF11	1	0
ENSG00000120952	PRAMEF2	1	0
ENSG00000243073	PRAMEF4	1	0
ENSG00000187545	PRAMEF10	1	0
ENSG00000204510	PRAMEF7	1	0
ENSG00000232423	PRAMEF6	1	0
ENSG00000274764	PRAMEF27	1	0
ENSG00000277058	HNRNPCL3	1	0
ENSG00000229571	PRAMEF25	1	0
ENSG00000280267	PRAMEF26	1	0
ENSG00000179412	HNRNPCL4	1	0
ENSG00000204505	PRAMEF9	1	0
ENSG00000279169	PRAMEF13	1	0
ENSG00000279804	PRAMEF18	1	0
ENSG00000270601	PRAMEF5	1	0
ENSG00000182330	PRAMEF8	1	0
ENSG00000237700	PRAMEF33	1	0
ENSG00000204501	PRAMEF15	1	0
ENSG00000204481	PRAMEF14	1	0
ENSG00000204480	PRAMEF19	1	0
ENSG00000204479	PRAMEF17	1	0
ENSG00000204478	PRAMEF20	1	0
ENSG00000162494	LRRC38	1	0
ENSG00000142615	CELA2A	1	0
ENSG00000215704	CELA2B	1	0
ENSG00000215695	RSC1A1	1	1
ENSG00000268991	FAM231B	1	0
ENSG00000237847	FAM231A	1	0
ENSG00000279132	FAM231C	1	0
ENSG00000276747	PADI6	1	0
ENSG00000179002	TAS1R2	1	0
ENSG00000270136	MINOS1.NBL1	1	0
ENSG00000188784	PLA2G2E	1	0
ENSG00000127472	PLA2G5	1	0
ENSG00000117215	PLA2G2D	1	0
ENSG00000158786	PLA2G2F	1	0
ENSG00000187980	PLA2G2C	1	0
ENSG00000162543	UBXN10	1	0
ENSG00000219073	CELA3B	1	0
ENSG00000142789	CELA3A	1	0
ENSG00000159189	C1QC	1	0
ENSG00000227868	TEX46	1	0
ENSG00000187010	RHD	1	0
ENSG00000255054	AL020996.2	1	6
ENSG00000158014	SLC30A2	1	0
ENSG00000158022	TRIM63	1	0
ENSG00000282872	C1orf232	1	0
ENSG00000188782	CATSPER4	1	0
ENSG00000176083	ZNF683	1	0
ENSG00000131914	LIN28A	1	1
ENSG00000175707	KDF1	1	0
ENSG00000142748	FCN3	1	0
ENSG00000174950	CD164L2	1	0
ENSG00000121769	FABP3	1	0
ENSG00000121764	HCRTR1	1	0
ENSG00000222046	DCDC2B	1	0
ENSG00000254553	AL033529.1	1	0
ENSG00000176256	HMGB4	1	0
ENSG00000189280	GJB5	1	0
ENSG00000189433	GJB4	1	0
ENSG00000187513	GJA4	1	0
ENSG00000116544	DLGAP3	1	0
ENSG00000271741	AC114490.2	1	2
ENSG00000274944	AL139260.3	1	0
ENSG00000131233	GJA9	1	1
ENSG00000197273	GUCA2A	1	0
ENSG00000179178	TMEM125	1	0
ENSG00000278139	AL358075.4	1	0
ENSG00000250719	AL672043.1	1	0
ENSG00000282881	AL136373.1	1	0
ENSG00000162456	KNCN	1	0
ENSG00000186118	TEX38	1	0
ENSG00000187048	CYP4A11	1	0
ENSG00000186377	CYP4X1	1	0
ENSG00000162365	CYP4A22	1	0
ENSG00000269113	TRABD2B	1	0
ENSG00000162373	BEND5	1	0
ENSG00000162374	ELAVL4	1	0
ENSG00000204006	C1orf185	1	0
ENSG00000182183	FAM159A	1	0
ENSG00000143006	DMRTB1	1	0
ENSG00000256407	AL357673.1	1	0
ENSG00000157211	CDCP2	1	0
ENSG00000184313	MROH7	1	0
ENSG00000271723	MROH7.TTC4	1	0
ENSG00000162398	LEXM	1	0
ENSG00000143001	TMEM61	1	0
ENSG00000157131	C8A	1	0
ENSG00000184292	TACSTD2	1	0
ENSG00000162598	C1orf87	1	0
ENSG00000240563	L1TD1	1	0
ENSG00000177414	UBE2U	1	0
ENSG00000152760	TCTEX1D1	1	0
ENSG00000203963	C1orf141	1	0
ENSG00000162594	IL23R	1	2
ENSG00000162624	LHX8	1	0
ENSG00000154007	ASB17	1	0
ENSG00000137976	DNASE2B	1	0
ENSG00000016490	CLCA1	1	0
ENSG00000183347	GBP6	1	0
ENSG00000271949	AC093423.3	1	2
ENSG00000143032	BARHL2	1	0
ENSG00000069712	KIAA1107	1	0
ENSG00000203910	C1orf146	1	0
ENSG00000118733	OLFM3	1	0
ENSG00000174876	AMY1B	1	0
ENSG00000187733	AMY1C	1	0
ENSG00000274068	AL449266.1	1	0
ENSG00000156150	ALX3	1	0
ENSG00000186150	UBL4B	1	0
ENSG00000143125	PROK1	1	0
ENSG00000143105	KCNA10	1	0
ENSG00000134216	CHIA	1	0
ENSG00000121933	TMIGD3	1	0
ENSG00000282608	ADORA3	1	0
ENSG00000171385	KCND3	1	0
ENSG00000271810	AL603832.3	1	1
ENSG00000116748	AMPD1	1	0
ENSG00000198765	SYCP1	1	0
ENSG00000134200	TSHB	1	0
ENSG00000177551	NHLH2	1	0
ENSG00000116824	CD2	1	0
ENSG00000203859	HSD3B2	1	0
ENSG00000203857	HSD3B1	1	0
ENSG00000134240	HMGCS2	1	0
ENSG00000134193	REG4	1	0
ENSG00000198019	FCGR1B	1	0
ENSG00000203818	HIST2H3PS2	1	0
ENSG00000271567	PPIAL4E	1	0
ENSG00000280778	AC243547.3	1	0
ENSG00000270339	AC243756.1	1	0
ENSG00000121634	GJA8	1	0
ENSG00000150337	FCGR1A	1	0
ENSG00000163154	TNFAIP8L2	1	0
ENSG00000163157	TMOD4	1	0
ENSG00000213171	LINGO4	1	0
ENSG00000225556	C2CD4D	1	0
ENSG00000196407	THEM5	1	0
ENSG00000182898	TCHHL1	1	0
ENSG00000215853	RPTN	1	0
ENSG00000143536	CRNN	1	0
ENSG00000185966	LCE3E	1	0
ENSG00000163202	LCE3D	1	0
ENSG00000244057	LCE3C	1	0
ENSG00000187238	LCE3B	1	0
ENSG00000185962	LCE3A	1	0
ENSG00000187223	LCE2D	1	0
ENSG00000187180	LCE2C	1	0
ENSG00000159455	LCE2B	1	0
ENSG00000187173	LCE2A	1	0
ENSG00000187170	LCE4A	1	0
ENSG00000198854	C1orf68	1	0
ENSG00000203786	KPRP	1	0
ENSG00000240386	LCE1F	1	0
ENSG00000172155	LCE1D	1	0
ENSG00000197084	LCE1C	1	0
ENSG00000186844	LCE1A	1	0
ENSG00000235942	LCE6A	1	0
ENSG00000163206	SMCP	1	0
ENSG00000163207	IVL	1	0
ENSG00000283227	SPRR5	1	0
ENSG00000184148	SPRR4	1	0
ENSG00000169474	SPRR1A	1	0
ENSG00000163209	SPRR3	1	0
ENSG00000169469	SPRR1B	1	0
ENSG00000163216	SPRR2D	1	0
ENSG00000241794	SPRR2A	1	0
ENSG00000196805	SPRR2B	1	0
ENSG00000203785	SPRR2E	1	0
ENSG00000244094	SPRR2F	1	0
ENSG00000159516	SPRR2G	1	0
ENSG00000203784	LELP1	1	0
ENSG00000203783	PRR9	1	0
ENSG00000203782	LOR	1	0
ENSG00000159527	PGLYRP3	1	0
ENSG00000163218	PGLYRP4	1	0
ENSG00000184330	S100A7A	1	0
ENSG00000197364	S100A7L2	1	0
ENSG00000143556	S100A7	1	0
ENSG00000169291	SHE	1	0
ENSG00000163239	TDRD10	1	0
ENSG00000251246	AL691442.1	1	0
ENSG00000273088	AL713999.1	1	5
ENSG00000187862	TTC24	1	0
ENSG00000143297	FCRL5	1	0
ENSG00000163518	FCRL4	1	0
ENSG00000160856	FCRL3	1	0
ENSG00000132704	FCRL2	1	0
ENSG00000163534	FCRL1	1	0
ENSG00000158477	CD1A	1	0
ENSG00000158481	CD1C	1	0
ENSG00000158485	CD1B	1	0
ENSG00000158488	CD1E	1	0
ENSG00000186306	OR10T2	1	0
ENSG00000180708	OR10K2	1	0
ENSG00000173285	OR10K1	1	0
ENSG00000198965	OR10R2	1	0
ENSG00000197532	OR6Y1	1	0
ENSG00000186440	OR6P1	1	0
ENSG00000198967	OR10Z1	1	0
ENSG00000196171	OR6K2	1	0
ENSG00000203757	OR6K3	1	0
ENSG00000180433	OR6K6	1	0
ENSG00000197403	OR6N1	1	0
ENSG00000188340	OR6N2	1	0
ENSG00000163564	PYHIN1	1	0
ENSG00000213088	ACKR1	1	0
ENSG00000179639	FCER1A	1	0
ENSG00000196266	OR10J3	1	0
ENSG00000196184	OR10J1	1	0
ENSG00000184155	OR10J5	1	0
ENSG00000132703	APCS	1	0
ENSG00000132693	CRP	1	0
ENSG00000158714	SLAMF8	1	0
ENSG00000256029	AL590560.1	1	0
ENSG00000162728	KCNJ9	1	0
ENSG00000132681	ATP1A4	1	0
ENSG00000162739	SLAMF6	1	0
ENSG00000117090	SLAMF1	1	0
ENSG00000122223	CD244	1	0
ENSG00000179914	ITLN1	1	0
ENSG00000270149	AL591806.3	1	5
ENSG00000143257	NR1I3	1	0
ENSG00000072694	FCGR2B	1	1
ENSG00000254706	AL512785.2	1	0
ENSG00000171722	SPATA46	1	0
ENSG00000198574	SH2D1B	1	0
ENSG00000162761	LMX1A	1	0
ENSG00000143171	RXRG	1	0
ENSG00000162763	LRRC52	1	0
ENSG00000143194	MAEL	1	0
ENSG00000143167	GPA33	1	0
ENSG00000198842	DUSP27	1	0
ENSG00000143185	XCL2	1	0
ENSG00000174175	SELP	1	0
ENSG00000007908	SELE	1	0
ENSG00000203740	METTL11B	1	0
ENSG00000117501	MROH9	1	0
ENSG00000094963	FMO2	1	0
ENSG00000034971	MYOC	1	0
ENSG00000117560	FASLG	1	0
ENSG00000232113	BX248409.2	1	0
ENSG00000120332	TNN	1	0
ENSG00000116147	TNR	1	0
ENSG00000152092	ASTN1	1	0
ENSG00000188585	CLEC20A	1	0
ENSG00000240021	TEX35	1	0
ENSG00000116218	NPHS2	1	0
ENSG00000179930	ZNF648	1	0
ENSG00000121446	RGSL1	1	0
ENSG00000157060	SHCBP1L	1	0
ENSG00000173627	APOBEC4	1	0
ENSG00000150681	RGS18	1	0
ENSG00000253148	RGS21	1	0
ENSG00000276911	BX248415.1	1	0
ENSG00000080910	CFHR2	1	0
ENSG00000151418	ATP6V1G3	1	0
ENSG00000170128	GPR25	1	0
ENSG00000081277	PKP1	1	0
ENSG00000143851	PTPN7	1	1
ENSG00000122180	MYOG	1	0
ENSG00000133063	CHIT1	1	0
ENSG00000188770	OPTC	1	0
ENSG00000122188	LAX1	1	0
ENSG00000198049	AVPR1B	1	0
ENSG00000136634	IL10	1	0
ENSG00000142224	IL19	1	0
ENSG00000162897	FCAMR	1	0
ENSG00000117322	CR2	1	0
ENSG00000203710	CR1	1	0
ENSG00000197721	CR1L	1	2
ENSG00000009790	TRAF3IP3	1	0
ENSG00000283952	AC092017.3	1	0
ENSG00000198570	RD3	1	0
ENSG00000255835	AL117348.2	1	2
ENSG00000143768	LEFTY2	1	0
ENSG00000203685	STUM	1	0
ENSG00000185888	PRSS38	1	0
ENSG00000168148	HIST3H3	1	0
ENSG00000177800	TMEM78	1	0
ENSG00000213029	SPHAR	1	4
ENSG00000244020	MT1HL1	1	0
ENSG00000270188	MTRNR2L11	1	0
ENSG00000196289	BECN2	1	0
ENSG00000173728	C1orf100	1	0
ENSG00000284188	AL451007.3	1	0
ENSG00000177535	OR2B11	1	0
ENSG00000196242	OR2C3	1	0
ENSG00000177489	OR2G2	1	0
ENSG00000177476	OR2G3	1	0
ENSG00000197437	OR13G1	1	0
ENSG00000169214	OR6F1	1	0
ENSG00000241128	OR14A2	1	0
ENSG00000153230	OR14K1	1	0
ENSG00000221888	OR1C1	1	0
ENSG00000196772	OR14A16	1	0
ENSG00000197591	OR11L1	1	0
ENSG00000238243	OR2W3	1	2
ENSG00000177462	OR2T8	1	0
ENSG00000177275	OR2AJ1	1	0
ENSG00000187080	OR2AK2	1	0
ENSG00000197454	OR2L5	1	0
ENSG00000203663	OR2L2	1	0
ENSG00000198128	OR2L3	1	0
ENSG00000196071	OR2L13	1	0
ENSG00000162727	OR2M5	1	0
ENSG00000198601	OR2M2	1	0
ENSG00000177212	OR2T33	1	0
ENSG00000177201	OR2T12	1	0
ENSG00000177186	OR2M7	1	0
ENSG00000177174	OR14C36	1	0
ENSG00000196944	OR2T4	1	0
ENSG00000198104	OR2T6	1	0
ENSG00000175143	OR2T1	1	0
ENSG00000196240	OR2T2	1	0
ENSG00000196539	OR2T3	1	0
ENSG00000203661	OR2T5	1	0
ENSG00000188558	OR2G6	1	0
ENSG00000182783	OR2T29	1	0
ENSG00000183310	OR2T34	1	0
ENSG00000184022	OR2T10	1	0
ENSG00000177151	OR2T35	1	0
ENSG00000187701	OR2T27	1	0
ENSG00000189181	OR14I1	1	0
ENSG00000189292	ALKAL2	2	0
ENSG00000172554	SNTG2	2	2
ENSG00000115705	TPO	2	0
ENSG00000255767	AC108488.2	2	1
ENSG00000214866	DCDC2C	2	0
ENSG00000169006	NTSR2	2	0
ENSG00000233718	MYCNOS	2	0
ENSG00000151379	MSGN1	2	0
ENSG00000250741	NT5C1B.RDH14	2	0
ENSG00000185013	NT5C1B	2	0
ENSG00000115138	POMC	2	0
ENSG00000115155	OTOF	2	0
ENSG00000186143	PRR30	2	0
ENSG00000163793	DNAJC5G	2	0
ENSG00000138068	SULT6B1	2	0
ENSG00000187600	TMEM247	2	0
ENSG00000068781	STON1.GTF2A1L	2	0
ENSG00000242441	GTF2A1L	2	0
ENSG00000279956	AC073082.1	2	0
ENSG00000138039	LHCGR	2	0
ENSG00000178021	TSPYL6	2	0
ENSG00000115956	PLEK	2	0
ENSG00000163217	BMP10	2	0
ENSG00000183733	FIGLA	2	0
ENSG00000214513	NOTO	2	0
ENSG00000187833	C2orf78	2	0
ENSG00000159374	M1AP	2	0
ENSG00000172023	REG1B	2	0
ENSG00000115386	REG1A	2	0
ENSG00000172016	REG3A	2	0
ENSG00000168878	SFTPB	2	0
ENSG00000172116	CD8B	2	0
ENSG00000115593	SMYD1	2	0
ENSG00000214336	FOXI3	2	0
ENSG00000172005	MAL	2	0
ENSG00000144010	TRIM43B	2	0
ENSG00000144015	TRIM43	2	0
ENSG00000186281	GPAT2	2	0
ENSG00000168754	FAM178B	2	2
ENSG00000168658	VWA3B	2	0
ENSG00000144191	CNGA3	2	0
ENSG00000204640	NMS	2	0
ENSG00000115607	IL18RAP	2	0
ENSG00000119147	C2orf40	2	0
ENSG00000115665	SLC5A7	2	0
ENSG00000196228	SULT1C3	2	0
ENSG00000284337	AC013271.1	2	0
ENSG00000257207	AC112229.3	2	0
ENSG00000144130	NT5DC4	2	0
ENSG00000136688	IL36G	2	0
ENSG00000136694	IL36A	2	0
ENSG00000136696	IL36B	2	0
ENSG00000136695	IL36RN	2	0
ENSG00000136697	IL1F10	2	0
ENSG00000175497	DPP10	2	0
ENSG00000019169	MARCO	2	0
ENSG00000144119	C1QL2	2	0
ENSG00000155052	CNTNAP5	2	0
ENSG00000237524	AC114783.1	2	0
ENSG00000152086	TUBA3E	2	0
ENSG00000152093	CFC1B	2	0
ENSG00000184761	AC013269.1	2	0
ENSG00000183292	TISP43	2	0
ENSG00000136698	CFC1	2	0
ENSG00000173302	GPR148	2	0
ENSG00000284479	AC009477.2	2	0
ENSG00000075886	TUBA3D	2	0
ENSG00000163046	ANKRD30BL	2	0
ENSG00000176601	MAP3K19	2	0
ENSG00000144229	THSD7B	2	0
ENSG00000144227	NXPH2	2	0
ENSG00000150556	LYPD6B	2	0
ENSG00000283228	AC068547.1	2	0
ENSG00000162989	KCNJ3	2	0
ENSG00000163331	DAPL1	2	0
ENSG00000248672	LY75.CD302	2	0
ENSG00000054219	LY75	2	0
ENSG00000115263	GCG	2	0
ENSG00000184611	KCNH7	2	0
ENSG00000136546	SCN7A	2	0
ENSG00000152254	G6PC2	2	0
ENSG00000081479	LRP2	2	0
ENSG00000251569	AC093899.2	2	0
ENSG00000138435	CHRNA1	2	0
ENSG00000163012	ZSWIM2	2	0
ENSG00000174325	DIRC1	2	0
ENSG00000152430	BOLL	2	0
ENSG00000163599	CTLA4	2	0
ENSG00000163600	ICOS	2	0
ENSG00000235118	FAM237A	2	0
ENSG00000232125	DYTN	2	0
ENSG00000118231	CRYGD	2	0
ENSG00000182187	CRYGB	2	0
ENSG00000168582	CRYGA	2	0
ENSG00000188674	C2orf80	2	0
ENSG00000115361	ACADL	2	0
ENSG00000168530	MYL1	2	0
ENSG00000118245	TNP1	2	0
ENSG00000188282	RUFY4	2	0
ENSG00000115592	PRKAG3	2	0
ENSG00000182698	RESP18	2	0
ENSG00000124019	FAM124B	2	0
ENSG00000283428	AC104830.1	2	0
ENSG00000042304	C2orf83	2	0
ENSG00000153820	SPHKAP	2	0
ENSG00000173699	SPATA3	2	0
ENSG00000177673	TEX44	2	0
ENSG00000163295	ALPI	2	0
ENSG00000135902	CHRND	2	0
ENSG00000242515	UGT1A10	2	0
ENSG00000182177	ASB18	2	0
ENSG00000071677	PRLH	2	0
ENSG00000182083	OR6B2	2	0
ENSG00000221961	PRR21	2	0
ENSG00000178586	OR6B3	2	0
ENSG00000178602	OTOS	2	0
ENSG00000185176	AQP12B	2	0
ENSG00000184945	AQP12A	2	0
ENSG00000188389	PDCD1	2	0
ENSG00000188011	RTP5	2	0
ENSG00000216921	AC131097.2	2	0
ENSG00000091181	IL5RA	3	0
ENSG00000175928	LRRN1	3	2
ENSG00000196277	GRM7	3	0
ENSG00000272410	AC022384.1	3	1
ENSG00000157103	SLC6A1	3	0
ENSG00000092345	DAZL	3	1
ENSG00000179796	LRRC3B	3	0
ENSG00000168334	XIRP1	3	0
ENSG00000157119	KLHL40	3	0
ENSG00000010282	HHATL	3	0
ENSG00000280571	AC099329.3	3	0
ENSG00000273291	AC092042.3	3	0
ENSG00000240747	KRBOX1	3	0
ENSG00000180432	CYP8B1	3	0
ENSG00000144649	FAM198A	3	0
ENSG00000173769	TOPAZ1	3	0
ENSG00000225873	LINC00694	3	0
ENSG00000186446	ZNF501	3	0
ENSG00000163817	SLC6A20	3	0
ENSG00000173585	CCR9	3	0
ENSG00000172215	CXCR6	3	0
ENSG00000173578	XCR1	3	0
ENSG00000121807	CCR2	3	0
ENSG00000121797	CCRL2	3	0
ENSG00000012223	LTF	3	0
ENSG00000163825	RTP3	3	0
ENSG00000283877	AC104304.1	3	0
ENSG00000283473	FAM240A	3	0
ENSG00000206549	PRSS50	3	0
ENSG00000283706	PRSS50.1	3	0
ENSG00000261603	PRSS46	3	0
ENSG00000188086	PRSS45	3	0
ENSG00000160808	MYL3	3	0
ENSG00000160801	PTH1R	3	0
ENSG00000164049	FBXW12	3	0
ENSG00000213689	TREX1	3	0
ENSG00000236980	C3orf84	3	0
ENSG00000145029	NICN1	3	0
ENSG00000176020	AMIGO3	3	0
ENSG00000114349	GNAT1	3	0
ENSG00000272104	Z84492.1	3	0
ENSG00000214686	IQCF6	3	0
ENSG00000229972	IQCF3	3	0
ENSG00000184345	IQCF2	3	0
ENSG00000214681	IQCF5	3	0
ENSG00000173366	AC097637.1	3	0
ENSG00000272573	MUSTN1	3	1
ENSG00000144771	LRTM1	3	0
ENSG00000239388	ASB14	3	0
ENSG00000198643	FAM3D	3	0
ENSG00000153266	FEZF2	3	0
ENSG00000188817	SNTN	3	0
ENSG00000163632	C3orf49	3	0
ENSG00000242120	AC134025.1	3	0
ENSG00000113805	CNTN3	3	0
ENSG00000172969	FRG2C	3	0
ENSG00000283434	AC108750.1	3	0
ENSG00000178750	STX19	3	0
ENSG00000196578	OR5AC2	3	0
ENSG00000231192	OR5H1	3	0
ENSG00000236032	OR5H14	3	0
ENSG00000233412	OR5H15	3	0
ENSG00000230301	OR5H6	3	0
ENSG00000197938	OR5H2	3	0
ENSG00000196098	OR5K4	3	0
ENSG00000206536	OR5K3	3	0
ENSG00000232382	OR5K1	3	0
ENSG00000231861	OR5K2	3	0
ENSG00000154165	GPR15	3	0
ENSG00000138483	CCDC54	3	0
ENSG00000163515	RETNLB	3	0
ENSG00000163519	TRAT1	3	0
ENSG00000138472	GUCA1C	3	0
ENSG00000114487	MORC1	3	0
ENSG00000241224	FLJ22763	3	0
ENSG00000163530	DPPA2	3	0
ENSG00000174500	GCSAM	3	0
ENSG00000181847	TIGIT	3	0
ENSG00000163424	C3orf30	3	0
ENSG00000251012	AC083800.1	3	0
ENSG00000121594	CD80	3	0
ENSG00000186103	ARGFX	3	0
ENSG00000163833	FBXO40	3	0
ENSG00000145103	ILDR1	3	0
ENSG00000114013	CD86	3	0
ENSG00000036828	CASR	3	0
ENSG00000173200	PARP15	3	0
ENSG00000082684	SEMA5B	3	0
ENSG00000114547	ROPN1B	3	0
ENSG00000180697	C3orf22	3	0
ENSG00000283374	TXNRD3NB.1	3	0
ENSG00000206483	TXNRD3NB	3	0
ENSG00000187715	KBTBD12	3	0
ENSG00000187695	AC112484.1	3	0
ENSG00000169704	GP9	3	0
ENSG00000261796	ISY1.RAB43	3	0
ENSG00000163914	RHO	3	0
ENSG00000170893	TRH	3	0
ENSG00000221972	C3orf36	3	0
ENSG00000168875	SOX14	3	0
ENSG00000118017	A4GNT	3	0
ENSG00000206260	PRR23A	3	0
ENSG00000184814	PRR23B	3	0
ENSG00000233701	PRR23C	3	0
ENSG00000231213	PLSCR5	3	0
ENSG00000153002	CPB1	3	0
ENSG00000214237	MINDY4B	3	0
ENSG00000260234	AC020636.2	3	0
ENSG00000163646	CLRN1	3	0
ENSG00000174946	GPR171	3	0
ENSG00000174944	P2RY14	3	0
ENSG00000169313	P2RY12	3	0
ENSG00000174948	GPR149	3	0
ENSG00000214216	IQCJ	3	0
ENSG00000182447	OTOL1	3	0
ENSG00000090402	SI	3	0
ENSG00000188306	LRRIQ4	3	0
ENSG00000187033	SAMD7	3	0
ENSG00000013293	SLC7A14	3	0
ENSG00000186329	TMEM212	3	0
ENSG00000121853	GHSR	3	0
ENSG00000144962	SPATA16	3	0
ENSG00000169760	NLGN1	3	0
ENSG00000197584	KCNMB2	3	0
ENSG00000275163	AC117457.1	3	0
ENSG00000172578	KLHL6	3	0
ENSG00000186090	HTR3D	3	0
ENSG00000178084	HTR3C	3	0
ENSG00000186038	HTR3E	3	0
ENSG00000283149	AC068631.2	3	0
ENSG00000181092	ADIPOQ	3	0
ENSG00000175077	RTP1	3	0
ENSG00000157005	SST	3	0
ENSG00000198471	RTP2	3	0
ENSG00000223401	AC072022.1	3	0
ENSG00000198398	TMEM207	3	0
ENSG00000188729	OSTN	3	0
ENSG00000187527	ATP13A5	3	0
ENSG00000127249	ATP13A4	3	0
ENSG00000272741	AC069257.3	3	0
ENSG00000273331	TM4SF19.TCTEX1D2	3	0
ENSG00000214097	SMCO1	3	0
ENSG00000235608	NKX1.1	4	0
ENSG00000163982	OTOP1	4	0
ENSG00000170891	CYTL1	4	0
ENSG00000229924	FAM90A26	4	0
ENSG00000231396	USP17L10	4	0
ENSG00000227551	USP17L12	4	0
ENSG00000232399	USP17L13	4	0
ENSG00000249104	USP17L17	4	0
ENSG00000250844	USP17L18	4	0
ENSG00000248920	USP17L19	4	0
ENSG00000250745	USP17L20	4	0
ENSG00000249811	USP17L21	4	0
ENSG00000248933	USP17L22	4	0
ENSG00000250913	USP17L23	4	0
ENSG00000232264	USP17L24	4	0
ENSG00000230430	USP17L25	4	0
ENSG00000229579	USP17L26	4	0
ENSG00000227140	USP17L5	4	0
ENSG00000235780	USP17L27	4	0
ENSG00000231051	USP17L28	4	0
ENSG00000231637	USP17L29	4	0
ENSG00000228856	USP17L30	4	0
ENSG00000186146	DEFB131	4	0
ENSG00000169676	DRD5	4	0
ENSG00000109684	CLNK	4	0
ENSG00000163145	C1QTNF7	4	0
ENSG00000137441	FGFBP2	4	2
ENSG00000249581	CLRN2	4	0
ENSG00000281028	AC104662.2	4	0
ENSG00000163394	CCKAR	4	0
ENSG00000197057	DTHD1	4	0
ENSG00000174145	NWD2	4	0
ENSG00000250254	PTTG2	4	0
ENSG00000215203	GRXCR1	4	0
ENSG00000183783	KCTD8	4	0
ENSG00000163285	GABRG1	4	0
ENSG00000170516	COX7B2	4	0
ENSG00000163288	GABRB1	4	0
ENSG00000109182	CWH43	4	0
ENSG00000282278	AC058822.1	4	0
ENSG00000180613	GSX2	4	0
ENSG00000163440	PDCL2	4	0
ENSG00000250821	AC110611.1	4	0
ENSG00000205678	TECRL	4	0
ENSG00000035720	STAP1	4	0
ENSG00000109163	GNRHR	4	0
ENSG00000153802	TMPRSS11D	4	0
ENSG00000187054	TMPRSS11A	4	0
ENSG00000198092	TMPRSS11F	4	0
ENSG00000185873	TMPRSS11B	4	0
ENSG00000087128	TMPRSS11E	4	0
ENSG00000197888	UGT2B17	4	0
ENSG00000156096	UGT2B4	4	0
ENSG00000173610	UGT2A1	4	0
ENSG00000271271	UGT2A2	4	0
ENSG00000126545	CSN1S1	4	0
ENSG00000135222	CSN2	4	0
ENSG00000126549	STATH	4	0
ENSG00000205649	HTN3	4	0
ENSG00000126550	HTN1	4	0
ENSG00000187533	PRR27	4	0
ENSG00000181617	FDCSP	4	0
ENSG00000171209	CSN3	4	0
ENSG00000145309	CABS1	4	0
ENSG00000109208	SMR3A	4	0
ENSG00000171201	SMR3B	4	0
ENSG00000171199	OPRPN	4	0
ENSG00000171195	MUC7	4	0
ENSG00000187689	AMTN	4	0
ENSG00000163737	PF4	4	0
ENSG00000156194	PPEF2	4	0
ENSG00000138755	CXCL9	4	0
ENSG00000156219	ART3	4	0
ENSG00000169248	CXCL11	4	0
ENSG00000272414	FAM47E.STBD1	4	0
ENSG00000163749	CCDC158	4	0
ENSG00000156234	CXCL13	4	0
ENSG00000196475	GK2	4	0
ENSG00000152591	DSPP	4	0
ENSG00000152592	DMP1	4	0
ENSG00000029559	IBSP	4	0
ENSG00000152595	MEPE	4	0
ENSG00000255072	PIGY	4	0
ENSG00000138722	MMRN1	4	0
ENSG00000163114	PDHA2	4	0
ENSG00000196344	ADH7	4	0
ENSG00000138813	C4orf17	4	0
ENSG00000070190	DAPP1	4	0
ENSG00000169836	TACR3	4	0
ENSG00000236699	ARHGEF38	4	0
ENSG00000250298	GIMD1	4	0
ENSG00000178403	NEUROG2	4	0
ENSG00000138653	NDST4	4	0
ENSG00000270394	MTRNR2L13	4	0
ENSG00000172399	MYOZ2	4	0
ENSG00000186867	QRFPR	4	0
ENSG00000164112	TMEM155	4	0
ENSG00000164113	ADAD1	4	0
ENSG00000109471	IL2	4	0
ENSG00000138684	IL21	4	0
ENSG00000151475	SLC25A31	4	0
ENSG00000183090	FREM3	4	0
ENSG00000250361	GYPB	4	2
ENSG00000170180	GYPA	4	2
ENSG00000237136	C4orf51	4	0
ENSG00000250673	AC097372.1	4	0
ENSG00000151615	POU4F2	4	0
ENSG00000189099	PRSS48	4	0
ENSG00000151962	RBM46	4	0
ENSG00000256394	ASIC5	4	0
ENSG00000164123	C4orf45	4	0
ENSG00000145416	MARCH1	4	0
ENSG00000248771	LINC01207	4	0
ENSG00000248329	APELA	4	0
ENSG00000176979	TRIM60	4	0
ENSG00000250374	TRIM75P	4	0
ENSG00000168594	ADAM29	4	0
ENSG00000164122	ASB5	4	0
ENSG00000185758	CLDN24	4	0
ENSG00000187821	HELT	4	0
ENSG00000168491	CCDC110	4	0
ENSG00000272297	AC018709.1	4	0
ENSG00000179059	ZFP42	4	0
ENSG00000184108	TRIML1	4	0
ENSG00000205097	FRG2	4	0
ENSG00000185028	LRRC14B	5	0
ENSG00000164363	SLC6A18	5	0
ENSG00000142319	SLC6A3	5	0
ENSG00000113430	IRX4	5	0
ENSG00000170549	IRX1	5	0
ENSG00000078295	ADCY2	5	2
ENSG00000169777	TAS2R1	5	0
ENSG00000284552	AC106774.10	5	0
ENSG00000284373	AC106774.8	5	0
ENSG00000284439	AC106774.9	5	0
ENSG00000284283	AC106774.7	5	0
ENSG00000284234	AC106774.6	5	0
ENSG00000284042	AC106774.5	5	0
ENSG00000284465	AC233724.21	5	0
ENSG00000283967	AC233724.18	5	0
ENSG00000283988	AC233724.19	5	0
ENSG00000284356	AC233724.20	5	0
ENSG00000283776	AC233724.17	5	0
ENSG00000250782	AC233724.12	5	0
ENSG00000182631	RXFP3	5	0
ENSG00000145626	UGT3A1	5	0
ENSG00000164188	RANBP3L	5	0
ENSG00000171495	MROH2B	5	0
ENSG00000070193	FGF10	5	0
ENSG00000169271	HSPB3	5	0
ENSG00000113088	GZMK	5	0
ENSG00000145649	GZMA	5	0
ENSG00000225940	C5orf67	5	0
ENSG00000175857	GAPT	5	0
ENSG00000178394	HTR1A	5	0
ENSG00000186479	RGS7BP	5	0
ENSG00000145642	FAM159B	5	0
ENSG00000134061	CD180	5	0
ENSG00000164325	TMEM174	5	0
ENSG00000145692	BHMT	5	0
ENSG00000164299	SPZ1	5	0
ENSG00000145681	HAPLN1	5	0
ENSG00000153347	FAM81B	5	0
ENSG00000268714	ARL14EPL.1	5	0
ENSG00000164334	FAM170A	5	0
ENSG00000181867	FTMT	5	0
ENSG00000205279	CTXN3	5	0
ENSG00000230561	CCDC192	5	0
ENSG00000186367	KIAA1024L	5	0
ENSG00000273217	AC008695.1	5	4
ENSG00000239642	MEIKIN	5	0
ENSG00000281938	AC026398.1	5	0
ENSG00000164399	IL3	5	0
ENSG00000113525	IL5	5	0
ENSG00000113520	IL4	5	0
ENSG00000251380	DCANP1	5	0
ENSG00000255833	TIFAB	5	0
ENSG00000181965	NEUROG1	5	0
ENSG00000250378	AC114296.1	5	0
ENSG00000145832	SLC25A48	5	0
ENSG00000145839	IL9	5	0
ENSG00000069018	TRPC7	5	0
ENSG00000120729	MYOT	5	0
ENSG00000279686	AC142391.1	5	0
ENSG00000283288	AC138517.2	5	0
ENSG00000279068	AC244517.6	5	0
ENSG00000279983	AC244517.10	5	0
ENSG00000158497	HMHB1	5	0
ENSG00000173250	GPR151	5	0
ENSG00000164265	SCGB3A2	5	0
ENSG00000196800	SPINK14	5	0
ENSG00000178172	SPINK6	5	0
ENSG00000248109	AC011346.1	5	0
ENSG00000214510	SPINK13	5	0
ENSG00000145879	SPINK7	5	0
ENSG00000204909	SPINK9	5	0
ENSG00000164270	HTR4	5	0
ENSG00000127743	IL17B	5	0
ENSG00000113722	CDX1	5	0
ENSG00000237693	IRGM	5	0
ENSG00000186334	SLC36A3	5	0
ENSG00000113263	ITK	5	0
ENSG00000170613	FAM71B	5	0
ENSG00000187658	C5orf52	5	0
ENSG00000118322	ATP10B	5	0
ENSG00000234511	C5orf58	5	0
ENSG00000043462	LCP2	5	0
ENSG00000182132	KCNIP1	5	0
ENSG00000275038	AC091980.2	5	0
ENSG00000164438	TLX3	5	0
ENSG00000185662	SMIM23	5	0
ENSG00000214360	EFCAB9	5	0
ENSG00000196570	PFN3	5	0
ENSG00000175325	PROP1	5	0
ENSG00000113262	GRM6	5	0
ENSG00000161055	SCGB3A1	5	0
ENSG00000174339	OR2Y1	5	0
ENSG00000113303	BTNL8	5	0
ENSG00000168903	BTNL3	5	0
ENSG00000185372	OR2V1	5	0
ENSG00000182613	OR2V2	5	0
ENSG00000230178	OR4F3	5	0
ENSG00000137265	IRF4	6	0
ENSG00000112799	LY86	6	0
ENSG00000259040	BLOC1S5.TXNDC5	6	6
ENSG00000265818	EEF1E1.BLOC1S5	6	2
ENSG00000272162	AL024498.2	6	0
ENSG00000124827	GCM2	6	0
ENSG00000230873	STMND1	6	0
ENSG00000172179	PRL	6	0
ENSG00000112273	HDGFL1	6	0
ENSG00000260286	C6orf229	6	0
ENSG00000282804	AL512428.1	6	0
ENSG00000164508	HIST1H2AA	6	0
ENSG00000146047	HIST1H2BA	6	0
ENSG00000197409	HIST1H3D	6	0
ENSG00000275663	HIST1H4G	6	0
ENSG00000158553	POM121L2	6	0
ENSG00000168131	OR2B2	6	0
ENSG00000198704	GPX6	6	0
ENSG00000224586	GPX5	6	0
ENSG00000204704	OR2W1	6	0
ENSG00000204703	OR2B3	6	0
ENSG00000204701	OR2J3	6	0
ENSG00000204700	OR2J2	6	0
ENSG00000204695	OR14J1	6	0
ENSG00000243729	OR5V1	6	0
ENSG00000112462	OR12D3	6	0
ENSG00000204694	OR11A1	6	0
ENSG00000206474	OR10C1	6	0
ENSG00000204688	OR2H1	6	0
ENSG00000204687	MAS1L	6	0
ENSG00000213886	UBD	6	0
ENSG00000204657	OR2H2	6	0
ENSG00000204655	MOG	6	0
ENSG00000204632	HLA.G	6	0
ENSG00000204618	RNF39	6	0
ENSG00000204614	TRIM40	6	0
ENSG00000204613	TRIM10	6	0
ENSG00000204610	TRIM15	6	0
ENSG00000248167	TRIM39.RPP21	6	0
ENSG00000196260	SFTA2	6	0
ENSG00000168631	DPCR1	6	0
ENSG00000204544	MUC21	6	0
ENSG00000261272	MUC22	6	0
ENSG00000204542	C6orf15	6	0
ENSG00000204539	CDSN	6	0
ENSG00000204538	PSORS1C2	6	0
ENSG00000204511	MCCD1	6	0
ENSG00000254870	ATP6V1G2.DDX39B	6	0
ENSG00000226979	LTA	6	0
ENSG00000232810	TNF	6	0
ENSG00000227507	LTB	6	0
ENSG00000204482	LST1	6	0
ENSG00000204475	NCR3	6	0
ENSG00000204472	AIF1	6	0
ENSG00000263020	AL662899.3	6	1
ENSG00000204422	AL662899.1	6	1
ENSG00000204424	LY6G6F	6	0
ENSG00000250641	AL662899.2	6	0
ENSG00000255552	LY6G6E	6	0
ENSG00000244355	LY6G6D	6	0
ENSG00000204420	MPIG6B	6	0
ENSG00000204421	LY6G6C	6	0
ENSG00000255152	MSH5.SAPCD1	6	0
ENSG00000244255	AL645922.1	6	1
ENSG00000258388	PPT2.EGFL8	6	0
ENSG00000204296	C6orf10	6	0
ENSG00000204290	BTNL2	6	0
ENSG00000204287	HLA.DRA	6	0
ENSG00000198502	HLA.DRB5	6	0
ENSG00000196735	HLA.DQA1	6	0
ENSG00000237541	HLA.DQA2	6	0
ENSG00000232629	HLA.DQB2	6	0
ENSG00000250264	AL669918.1	6	2
ENSG00000248993	AL645941.2	6	0
ENSG00000204252	HLA.DOA	6	0
ENSG00000231389	HLA.DPA1	6	0
ENSG00000213588	ZBTB9	6	0
ENSG00000096395	MLN	6	0
ENSG00000270800	RPS10.NUDT3	6	2
ENSG00000124678	TCP11	6	0
ENSG00000112041	TULP1	6	0
ENSG00000204140	CLPSL1	6	0
ENSG00000137392	CLPS	6	0
ENSG00000112053	SLC26A8	6	0
ENSG00000180316	PNPLA1	6	0
ENSG00000164530	PI16	6	0
ENSG00000146192	FGD2	6	0
ENSG00000112164	GLP1R	6	0
ENSG00000124780	KCNK17	6	0
ENSG00000095981	KCNK16	6	0
ENSG00000146122	DAAM2	6	0
ENSG00000124701	APOBEC2	6	0
ENSG00000161911	TREML1	6	0
ENSG00000188056	TREML4	6	0
ENSG00000124731	TREM1	6	0
ENSG00000096264	NCR2	6	0
ENSG00000214736	TOMM6	6	2
ENSG00000048545	GUCA1A	6	0
ENSG00000214732	AL096814.1	6	0
ENSG00000112619	PRPH2	6	0
ENSG00000171611	PTCRA	6	0
ENSG00000272442	AL353588.1	6	0
ENSG00000249481	SPATS1	6	0
ENSG00000112796	ENPP5	6	0
ENSG00000230062	ANKRD66	6	0
ENSG00000124818	OPN5	6	0
ENSG00000203972	GLYATL3	6	0
ENSG00000112077	RHAG	6	2
ENSG00000124490	CRISP2	6	0
ENSG00000096006	CRISP3	6	0
ENSG00000170950	PGK2	6	0
ENSG00000124812	CRISP1	6	0
ENSG00000214643	DEFB133	6	0
ENSG00000177684	DEFB114	6	0
ENSG00000214642	DEFB113	6	0
ENSG00000203970	DEFB110	6	0
ENSG00000180872	DEFB112	6	0
ENSG00000008197	TFAP2D	6	0
ENSG00000112115	IL17A	6	0
ENSG00000112116	IL17F	6	0
ENSG00000182793	GSTA5	6	0
ENSG00000137270	GCM1	6	0
ENSG00000137252	HCRTR2	6	0
ENSG00000187871	GFRAL	6	0
ENSG00000112232	KHDRBS2	6	0
ENSG00000243501	AL365232.1	6	0
ENSG00000203909	DPPA5	6	0
ENSG00000203908	KHDC3L	6	0
ENSG00000112706	IMPG1	6	0
ENSG00000135346	CGA	6	0
ENSG00000118434	SPACA1	6	0
ENSG00000135355	GJA10	6	0
ENSG00000112214	FHL5	6	0
ENSG00000186231	KLHL32	6	0
ENSG00000184486	POU3F2	6	0
ENSG00000152034	MCHR2	6	0
ENSG00000112333	NR2E1	6	0
ENSG00000146360	GPR6	6	0
ENSG00000053328	METTL24	6	0
ENSG00000004809	SLC22A16	6	0
ENSG00000112761	WISP3	6	0
ENSG00000281613	AL365214.3	6	0
ENSG00000183807	FAM162B	6	0
ENSG00000173612	GPRC6A	6	0
ENSG00000185002	RFX6	6	0
ENSG00000282218	AL132671.2	6	0
ENSG00000186439	TRDN	6	0
ENSG00000172673	THEMIS	6	0
ENSG00000118520	ARG1	6	0
ENSG00000180658	OR2A4	6	0
ENSG00000236761	CTAGE9	6	0
ENSG00000237110	TAAR9	6	0
ENSG00000146385	TAAR8	6	0
ENSG00000146383	TAAR6	6	0
ENSG00000135569	TAAR5	6	0
ENSG00000146378	TAAR2	6	0
ENSG00000146399	TAAR1	6	0
ENSG00000164485	IL22RA2	6	0
ENSG00000254440	PBOV1	6	0
ENSG00000262543	SMIM28	6	0
ENSG00000135577	NMBR	6	0
ENSG00000203733	GJE1	6	0
ENSG00000280148	AL049844.3	6	0
ENSG00000152822	GRM1	6	0
ENSG00000118492	ADGB	6	0
ENSG00000155918	RAET1L	6	0
ENSG00000120279	MYCT1	6	0
ENSG00000112499	SLC22A2	6	0
ENSG00000198670	LPA	6	0
ENSG00000249141	AL159163.1	6	4
ENSG00000120436	GPR31	6	0
ENSG00000112494	UNC93A	6	0
ENSG00000112562	SMOC2	6	0
ENSG00000248767	AC187653.1	7	0
ENSG00000164853	UNCX	7	0
ENSG00000275572	GRIFIN	7	0
ENSG00000136297	MMD2	7	0
ENSG00000272968	RBAK.RBAKDN	7	1
ENSG00000122543	OCM	7	0
ENSG00000215045	GRID2IP	7	0
ENSG00000106511	MEOX2	7	0
ENSG00000205858	LRRC72	7	0
ENSG00000173467	AGR3	7	0
ENSG00000283321	AC019117.3	7	0
ENSG00000146618	FERD3L	7	0
ENSG00000173452	TMEM196	7	0
ENSG00000004846	ABCB5	7	0
ENSG00000164651	SP8	7	0
ENSG00000105954	NPVF	7	0
ENSG00000257184	AC004080.3	7	0
ENSG00000281039	AC005154.6	7	0
ENSG00000106113	CRHR2	7	0
ENSG00000254959	INMT.MINDY4	7	1
ENSG00000250424	AC004691.2	7	1
ENSG00000106128	GHRHR	7	0
ENSG00000164600	NEUROD6	7	0
ENSG00000180347	CCDC129	7	0
ENSG00000106341	PPP1R17	7	0
ENSG00000187258	NPSR1	7	0
ENSG00000187037	GPR141	7	0
ENSG00000078053	AMPH	7	0
ENSG00000106536	POU6F2	7	0
ENSG00000270617	URGCP.MRPS24	7	0
ENSG00000122679	RAMP3	7	0
ENSG00000164744	SUN3	7	0
ENSG00000164746	C7orf57	7	0
ENSG00000042813	ZPBP	7	0
ENSG00000164500	C7orf72	7	0
ENSG00000221900	POM121L12	7	0
ENSG00000185290	NUPR2	7	0
ENSG00000185177	ZNF479	7	0
ENSG00000182111	ZNF716	7	0
ENSG00000241149	AC115220.1	7	0
ENSG00000214652	ZNF727	7	0
ENSG00000223614	ZNF735	7	0
ENSG00000197123	ZNF679	7	0
ENSG00000249319	AC068533.4	7	0
ENSG00000175877	WBSCR28	7	0
ENSG00000198822	GRM3	7	0
ENSG00000182348	ZNF804B	7	0
ENSG00000283267	FAM237B	7	0
ENSG00000242950	ERVW.1	7	0
ENSG00000188175	HEPACAM2	7	0
ENSG00000004948	CALCR	7	0
ENSG00000006128	TAC1	7	0
ENSG00000135175	OCM2	7	0
ENSG00000272647	AC005020.2	7	1
ENSG00000205307	SAP25	7	0
ENSG00000146839	ZAN	7	0
ENSG00000167011	NAT16	7	0
ENSG00000106436	MYL10	7	0
ENSG00000260097	SPDYE6	7	0
ENSG00000270249	AC093668.1	7	0
ENSG00000187416	LHFPL3	7	0
ENSG00000154415	PPP1R3A	7	0
ENSG00000105989	WNT2	7	0
ENSG00000154438	ASZ1	7	0
ENSG00000184408	KCND2	7	0
ENSG00000128519	TAS2R16	7	0
ENSG00000146809	ASB15	7	0
ENSG00000170807	LMOD2	7	0
ENSG00000106304	SPAM1	7	0
ENSG00000234224	TMEM229A	7	0
ENSG00000230268	SSU72P8	7	0
ENSG00000275356	C7orf77	7	0
ENSG00000106331	PAX4	7	0
ENSG00000174697	LEP	7	0
ENSG00000165120	SSMEM1	7	0
ENSG00000091704	CPA1	7	0
ENSG00000213265	TSGA13	7	0
ENSG00000146857	STRA8	7	0
ENSG00000267697	LUZP6	7	3
ENSG00000214128	TMEM213	7	0
ENSG00000269955	C7orf55.LUC7L2	7	1
ENSG00000236279	CLEC2L	7	0
ENSG00000214102	WEE2	7	0
ENSG00000165076	PRSS37	7	0
ENSG00000258083	OR9A4	7	0
ENSG00000258227	CLEC5A	7	0
ENSG00000257138	TAS2R38	7	0
ENSG00000258223	PRSS58	7	0
ENSG00000270672	MTRNR2L6	7	0
ENSG00000204983	PRSS1	7	0
ENSG00000275896	PRSS2	7	0
ENSG00000165125	TRPV6	7	0
ENSG00000127412	TRPV5	7	0
ENSG00000165131	C7orf34	7	0
ENSG00000197993	KEL	7	1
ENSG00000179468	OR9A2	7	0
ENSG00000225781	OR6V1	7	0
ENSG00000159763	PIP	7	0
ENSG00000236398	TAS2R39	7	0
ENSG00000221937	TAS2R40	7	0
ENSG00000188037	CLCN1	7	0
ENSG00000185899	TAS2R60	7	0
ENSG00000221855	TAS2R41	7	0
ENSG00000221910	OR2F2	7	0
ENSG00000221813	OR6B1	7	0
ENSG00000221836	OR2A5	7	0
ENSG00000221933	OR2A25	7	0
ENSG00000221858	OR2A12	7	0
ENSG00000221989	OR2A2	7	0
ENSG00000221938	OR2A14	7	0
ENSG00000212807	OR2A42	7	0
ENSG00000243896	OR2A7	7	0
ENSG00000221970	OR2A1	7	0
ENSG00000106410	NOBOX	7	0
ENSG00000284041	AC073111.3	7	0
ENSG00000179144	GIMAP7	7	0
ENSG00000133574	GIMAP4	7	0
ENSG00000133561	GIMAP6	7	0
ENSG00000213203	GIMAP1	7	0
ENSG00000281887	GIMAP1.GIMAP5	7	0
ENSG00000196329	GIMAP5	7	0
ENSG00000106565	TMEM176B	7	0
ENSG00000002726	AOC1	7	0
ENSG00000164900	GBX1	7	0
[truncated: 1,953 more rows]
