# Supplementary material for: IGF2BP1, a Conserved Regulator of RNA Turnover in Cancer
Source: Front Mol Biosci. 2021 Mar 22;8:632219. doi: 10.3389/fmolb.2021.632219 (PMC8019740; doi:10.3389/fmolb.2021.632219)
Supplement: Supplementary file 1 [file datasheet1.zip › S4_ORA.xlsx]

## Sheet: GOBP_DPPs
GOID	Ontology Source	GOTerm	GOLevels	Nr. Genes	% Associated Genes	Term PValue	Term PValue Corrected with Benjamini-Hochberg	Associated Genes Found
GO:1903047	GO_BiologicalProcess-EBI-UniProt-GOA-ACAP-ARAP_08.05.2020_00h00	mitotic cell cycle process	[3, 4]	34	3.77358	1.15736e-12	1.80317e-09	[AURKA, CDCA5, CDK1, CEP152, CEP57, CIT, CTDSP2, DBF4B, DCLRE1B, E2F1, ESPL1, FANCD2, FOXM1, GTSE1, INCENP, IQGAP3, KIF11, KIF4A, MKI67, NCAPH, NES, PLK1, PRC1, PRCC, PSMD10, PSMD2, PTTG1, RFWD3, SAPCD2, SGO1, SPAG5, TPX2, WDR62, ZWINT]
GO:0006996	GO_BiologicalProcess-EBI-UniProt-GOA-ACAP-ARAP_08.05.2020_00h00	organelle organization	[4]	77	1.84431	2.00641e-11	1.56299e-08	[ANP32E, ARFGEF2, ARPIN, AURKA, CAMKK2, CBX6, CD2AP, CDCA4, CDCA5, CDK1, CENPO, CEP152, CEP57, CHAF1A, CHD7, CILK1, CIT, CLIC4, CTDSP2, DCLRE1B, DIAPH3, E2F1, EDC3, ESPL1, EXO1, FANCD2, FOXM1, G3BP2, HJURP, HSPD1, INCENP, IQGAP3, IST1, KATNAL1, KIF11, KIF4A, LIMK1, MAPK1, MKI67, NCAPH, NES, NPLOC4, NSUN4, NUDT19, NUP155, PANK2, PIP4K2C, PLK1, PPM1F, PRC1, PSMD10, PTGES3, PTTG1, RAB3IP, RAD54L, RF…
GO:0051276	GO_BiologicalProcess-EBI-UniProt-GOA-ACAP-ARAP_08.05.2020_00h00	chromosome organization	[5]	38	2.89414	1.2516e-10	6.49996e-08	[ANP32E, AURKA, CBX6, CDCA4, CDCA5, CDK1, CENPO, CHAF1A, CHD7, DCLRE1B, ESPL1, EXO1, FANCD2, HJURP, INCENP, KIF4A, MAPK1, MKI67, NCAPH, NUP155, PLK1, PPM1F, PRC1, PTGES3, PTTG1, RAD54L, RFWD3, SETD5, SGO1, SIRT1, SMARCD2, SPAG5, SRPK1, SUDS3, TNKS2, UHRF1, XRCC6, ZWINT]
GO:0007346	GO_BiologicalProcess-EBI-UniProt-GOA-ACAP-ARAP_08.05.2020_00h00	regulation of mitotic cell cycle	[4, 5]	25	3.52113	6.69878e-09	2.60918e-06	[AURKA, CDCA5, CDK1, CEP152, CEP57, CTDSP2, DBF4B, DCLRE1B, E2F1, ESPL1, FANCD2, GTSE1, INCENP, KIF11, MKI67, PLK1, PRCC, PSMD10, PSMD2, PTTG1, RFWD3, SIRT1, STK10, TPX2, ZWINT]
GO:0140014	GO_BiologicalProcess-EBI-UniProt-GOA-ACAP-ARAP_08.05.2020_00h00	mitotic nuclear division	[4, 5, 7]	15	5.30035	5.06661e-08	1.57876e-05	[AURKA, CDCA5, ESPL1, INCENP, KIF11, KIF4A, MKI67, NCAPH, PLK1, PRC1, PTTG1, SGO1, SPAG5, TPX2, ZWINT]
GO:0006974	GO_BiologicalProcess-EBI-UniProt-GOA-ACAP-ARAP_08.05.2020_00h00	cellular response to DNA damage stimulus	[4]	26	2.84464	2.33404e-07	5.19491e-05	[AURKA, CBL, CDCA5, CDK1, CHAF1A, DCLRE1B, E2F1, EXO1, FANCD2, FANCI, FBXO45, FOXM1, GTSE1, HIPK1, MAPK1, NPLOC4, PLK1, POLR2D, PSMD10, PTTG1, RAD54L, RFWD3, SIRT1, UBE2W, UHRF1, XRCC6]
GO:0000070	GO_BiologicalProcess-EBI-UniProt-GOA-ACAP-ARAP_08.05.2020_00h00	mitotic sister chromatid segregation	[4, 5, 6, 7, 8]	11	6.70732	3.21998e-07	5.57415e-05	[CDCA5, ESPL1, INCENP, KIF4A, NCAPH, PLK1, PRC1, PTTG1, SGO1, SPAG5, ZWINT]
GO:0010564	GO_BiologicalProcess-EBI-UniProt-GOA-ACAP-ARAP_08.05.2020_00h00	regulation of cell cycle process	[3, 4, 5]	24	2.99252	2.89442e-07	5.63689e-05	[AURKA, CDCA5, CDK1, CEP152, CEP57, CIT, CTDSP2, DBF4B, E2F1, ESPL1, FOXM1, GTSE1, INCENP, KIF11, MED1, MKI67, PLK1, PRC1, PSMD10, PSMD2, PTTG1, RFWD3, SPAG5, TPX2]
GO:0051726	GO_BiologicalProcess-EBI-UniProt-GOA-ACAP-ARAP_08.05.2020_00h00	regulation of cell cycle	[3, 4]	32	2.45965	2.17546e-07	5.64895e-05	[AURKA, CDCA5, CDK1, CEP152, CEP57, CIT, CTDSP2, DBF4B, DCLRE1B, E2F1, E2F2, ESPL1, FANCD2, FOXM1, GTSE1, INCENP, KIF11, MED1, MKI67, PLK1, PRC1, PRCC, PRR11, PSMD10, PSMD2, PTTG1, RFWD3, SIRT1, SPAG5, STK10, TPX2, ZWINT]
GO:0000280	GO_BiologicalProcess-EBI-UniProt-GOA-ACAP-ARAP_08.05.2020_00h00	nuclear division	[6]	17	3.88128	5.56132e-07	8.66453e-05	[AURKA, CDCA5, ESPL1, FANCD2, INCENP, KIF11, KIF4A, MKI67, NCAPH, PLK1, PRC1, PTTG1, RAD54L, SGO1, SPAG5, TPX2, ZWINT]
GO:0045930	GO_BiologicalProcess-EBI-UniProt-GOA-ACAP-ARAP_08.05.2020_00h00	negative regulation of mitotic cell cycle	[4, 5, 6]	14	4.24242	2.08379e-06	0.000295141	[AURKA, CDK1, CTDSP2, DCLRE1B, E2F1, FANCD2, GTSE1, PLK1, PRCC, PSMD10, PSMD2, PTTG1, RFWD3, ZWINT]
GO:0048285	GO_BiologicalProcess-EBI-UniProt-GOA-ACAP-ARAP_08.05.2020_00h00	organelle fission	[5]	17	3.48361	2.4384e-06	0.000316585	[AURKA, CDCA5, ESPL1, FANCD2, INCENP, KIF11, KIF4A, MKI67, NCAPH, PLK1, PRC1, PTTG1, RAD54L, SGO1, SPAG5, TPX2, ZWINT]
GO:0000819	GO_BiologicalProcess-EBI-UniProt-GOA-ACAP-ARAP_08.05.2020_00h00	sister chromatid segregation	[4, 5, 6]	11	5.36585	2.91621e-06	0.000349497	[CDCA5, ESPL1, INCENP, KIF4A, NCAPH, PLK1, PRC1, PTTG1, SGO1, SPAG5, ZWINT]
GO:0007093	GO_BiologicalProcess-EBI-UniProt-GOA-ACAP-ARAP_08.05.2020_00h00	mitotic cell cycle checkpoint	[3, 4, 5, 6, 7]	10	5.74713	4.53842e-06	0.000505061	[AURKA, CDK1, DCLRE1B, E2F1, FANCD2, GTSE1, PLK1, PRCC, RFWD3, ZWINT]
GO:0044772	GO_BiologicalProcess-EBI-UniProt-GOA-ACAP-ARAP_08.05.2020_00h00	mitotic cell cycle phase transition	[4, 5]	18	3.04569	7.88281e-06	0.000722437	[AURKA, CDCA5, CDK1, CEP152, CEP57, CTDSP2, DBF4B, E2F1, ESPL1, FOXM1, GTSE1, IQGAP3, NES, PLK1, PSMD10, PSMD2, RFWD3, TPX2]
GO:1902850	GO_BiologicalProcess-EBI-UniProt-GOA-ACAP-ARAP_08.05.2020_00h00	microtubule cytoskeleton organization involved in mitosis	[4, 5, 7]	9	6.25	6.99417e-06	0.000726461	[AURKA, ESPL1, KIF11, KIF4A, PLK1, PRC1, SAPCD2, TPX2, WDR62]
GO:0007051	GO_BiologicalProcess-EBI-UniProt-GOA-ACAP-ARAP_08.05.2020_00h00	spindle organization	[3, 4, 7]	10	5.40541	7.81292e-06	0.000760783	[AURKA, ESPL1, INCENP, KIF11, KIF4A, PLK1, PRC1, SPAG5, TPX2, WDR62]
GO:1901990	GO_BiologicalProcess-EBI-UniProt-GOA-ACAP-ARAP_08.05.2020_00h00	regulation of mitotic cell cycle phase transition	[5, 6, 7]	15	3.48028	9.93965e-06	0.000860332	[AURKA, CDCA5, CDK1, CEP152, CEP57, CTDSP2, DBF4B, E2F1, ESPL1, GTSE1, PLK1, PSMD10, PSMD2, RFWD3, TPX2]
GO:0098813	GO_BiologicalProcess-EBI-UniProt-GOA-ACAP-ARAP_08.05.2020_00h00	nuclear chromosome segregation	[3, 4]	12	4.21053	1.2348e-05	0.000916105	[CDCA5, ESPL1, FANCD2, INCENP, KIF4A, NCAPH, PLK1, PRC1, PTTG1, SGO1, SPAG5, ZWINT]
GO:0051225	GO_BiologicalProcess-EBI-UniProt-GOA-ACAP-ARAP_08.05.2020_00h00	spindle assembly	[4, 5, 6, 8]	8	6.83761	1.18934e-05	0.000926496	[AURKA, INCENP, KIF11, KIF4A, PLK1, PRC1, SPAG5, TPX2]
GO:0044839	GO_BiologicalProcess-EBI-UniProt-GOA-ACAP-ARAP_08.05.2020_00h00	cell cycle G2/M phase transition	[4, 5]	12	4.24028	1.15072e-05	0.000943594	[AURKA, CDK1, CEP152, CEP57, DBF4B, FOXM1, GTSE1, NES, PLK1, PSMD10, PSMD2, TPX2]
GO:0044770	GO_BiologicalProcess-EBI-UniProt-GOA-ACAP-ARAP_08.05.2020_00h00	cell cycle phase transition	[3, 4]	18	2.83465	2.07015e-05	0.0014023	[AURKA, CDCA5, CDK1, CEP152, CEP57, CTDSP2, DBF4B, E2F1, ESPL1, FOXM1, GTSE1, IQGAP3, NES, PLK1, PSMD10, PSMD2, RFWD3, TPX2]
GO:0061384	GO_BiologicalProcess-EBI-UniProt-GOA-ACAP-ARAP_08.05.2020_00h00	heart trabecula morphogenesis	[4, 5]	5	13.5135	2.04898e-05	0.00145105	[CHD7, MED1, POLR2D, RBPJ, SRF]
GO:0022607	GO_BiologicalProcess-EBI-UniProt-GOA-ACAP-ARAP_08.05.2020_00h00	cellular component assembly	[4]	50	1.60514	2.36712e-05	0.00153665	[AGO1, AKIRIN1, ARPIN, AURKA, CD2AP, CDK1, CENPO, CEP152, CEP57, CHAF1A, CILK1, DIAPH3, EDC3, EXO1, FBXO45, FOXM1, G3BP2, GJC1, GLS, HIPK1, HJURP, HSPD1, INCENP, IST1, KIF11, KIF4A, LIMK1, MLF2, NSUN4, PIP4K2C, PLK1, PODXL, POLR2D, PPM1F, PRC1, PSMD10, PTGES3, RAB3IP, RRP7A, SETD5, SHMT2, SIRT1, SPAG5, SRF, SRPK1, TPX2, VPS37B, WDR62, WIPF2, YWHAZ]
GO:1901987	GO_BiologicalProcess-EBI-UniProt-GOA-ACAP-ARAP_08.05.2020_00h00	regulation of cell cycle phase transition	[4, 5, 6]	15	3.19829	2.67243e-05	0.0016014	[AURKA, CDCA5, CDK1, CEP152, CEP57, CTDSP2, DBF4B, E2F1, ESPL1, GTSE1, PLK1, PSMD10, PSMD2, RFWD3, TPX2]
GO:0070925	GO_BiologicalProcess-EBI-UniProt-GOA-ACAP-ARAP_08.05.2020_00h00	organelle assembly	[5]	22	2.43094	2.6027e-05	0.001622	[AURKA, CDK1, CEP152, CEP57, CILK1, EDC3, G3BP2, INCENP, IST1, KIF11, KIF4A, NSUN4, PIP4K2C, PLK1, PRC1, RAB3IP, RRP7A, SPAG5, SRF, TPX2, VPS37B, WDR62]
GO:0006281	GO_BiologicalProcess-EBI-UniProt-GOA-ACAP-ARAP_08.05.2020_00h00	DNA repair	[5, 6, 7]	17	2.86195	3.1545e-05	0.00175525	[CDCA5, CDK1, CHAF1A, DCLRE1B, EXO1, FANCD2, FANCI, FOXM1, NPLOC4, POLR2D, PTTG1, RAD54L, RFWD3, SIRT1, UBE2W, UHRF1, XRCC6]
GO:0000086	GO_BiologicalProcess-EBI-UniProt-GOA-ACAP-ARAP_08.05.2020_00h00	G2/M transition of mitotic cell cycle	[5, 6]	11	4.18251	3.0522e-05	0.00176123	[AURKA, CDK1, CEP152, CEP57, DBF4B, FOXM1, NES, PLK1, PSMD10, PSMD2, TPX2]
GO:0006511	GO_BiologicalProcess-EBI-UniProt-GOA-ACAP-ARAP_08.05.2020_00h00	ubiquitin-dependent protein catabolic process	[7, 8, 9]	18	2.73141	3.37323e-05	0.00181224	[AURKA, CBL, CD2AP, CDK1, DESI2, FBXO45, MIB1, NPLOC4, PLK1, PSMD10, PSMD2, PTTG1, SENP1, SIRT1, UBE2W, UBE3C, UHRF1, VPS37B]
GO:0019941	GO_BiologicalProcess-EBI-UniProt-GOA-ACAP-ARAP_08.05.2020_00h00	modification-dependent protein catabolic process	[6, 7, 8]	18	2.70677	3.79628e-05	0.00197154	[AURKA, CBL, CD2AP, CDK1, DESI2, FBXO45, MIB1, NPLOC4, PLK1, PSMD10, PSMD2, PTTG1, SENP1, SIRT1, UBE2W, UBE3C, UHRF1, VPS37B]
GO:1902749	GO_BiologicalProcess-EBI-UniProt-GOA-ACAP-ARAP_08.05.2020_00h00	regulation of cell cycle G2/M phase transition	[5, 6, 7]	10	4.42478	4.39824e-05	0.00221047	[AURKA, CDK1, CEP152, CEP57, DBF4B, GTSE1, PLK1, PSMD10, PSMD2, TPX2]
GO:0034605	GO_BiologicalProcess-EBI-UniProt-GOA-ACAP-ARAP_08.05.2020_00h00	cellular response to heat	[4, 5]	8	5.6338	4.82626e-05	0.00227858	[HSPD1, IRAK1, MAPK1, NUP155, NUP43, POLR2D, PTGES3, SIRT1]
GO:0043632	GO_BiologicalProcess-EBI-UniProt-GOA-ACAP-ARAP_08.05.2020_00h00	modification-dependent macromolecule catabolic process	[5, 6]	18	2.66272	4.69611e-05	0.00228642	[AURKA, CBL, CD2AP, CDK1, DESI2, FBXO45, MIB1, NPLOC4, PLK1, PSMD10, PSMD2, PTTG1, SENP1, SIRT1, UBE2W, UBE3C, UHRF1, VPS37B]
GO:0007010	GO_BiologicalProcess-EBI-UniProt-GOA-ACAP-ARAP_08.05.2020_00h00	cytoskeleton organization	[5]	29	1.97682	5.85292e-05	0.00233817	[ARPIN, AURKA, CD2AP, CDK1, CEP152, CEP57, CIT, CLIC4, DIAPH3, ESPL1, INCENP, IQGAP3, KATNAL1, KIF11, KIF4A, LIMK1, MAPK1, NES, PLK1, PPM1F, PRC1, SAPCD2, SGO1, SPAG5, SRF, TPX2, TUBA1B, WDR62, WIPF2]
GO:0000075	GO_BiologicalProcess-EBI-UniProt-GOA-ACAP-ARAP_08.05.2020_00h00	cell cycle checkpoint	[2, 4, 5, 6]	10	4.25532	6.10749e-05	0.00237887	[AURKA, CDK1, DCLRE1B, E2F1, FANCD2, GTSE1, PLK1, PRCC, RFWD3, ZWINT]
GO:0009408	GO_BiologicalProcess-EBI-UniProt-GOA-ACAP-ARAP_08.05.2020_00h00	response to heat	[3, 4]	9	4.78723	5.82276e-05	0.00238733	[DNAJA1, HSPD1, IRAK1, MAPK1, NUP155, NUP43, POLR2D, PTGES3, SIRT1]
GO:0140013	GO_BiologicalProcess-EBI-UniProt-GOA-ACAP-ARAP_08.05.2020_00h00	meiotic nuclear division	[3, 4, 5, 7]	9	4.73684	6.3193e-05	0.00240134	[AURKA, ESPL1, FANCD2, INCENP, NCAPH, PLK1, PTTG1, RAD54L, SGO1]
GO:0000226	GO_BiologicalProcess-EBI-UniProt-GOA-ACAP-ARAP_08.05.2020_00h00	microtubule cytoskeleton organization	[3, 6]	17	2.72873	5.70953e-05	0.00240418	[AURKA, CDK1, CEP152, CEP57, ESPL1, INCENP, KATNAL1, KIF11, KIF4A, PLK1, PRC1, SAPCD2, SGO1, SPAG5, TPX2, TUBA1B, WDR62]
GO:0061640	GO_BiologicalProcess-EBI-UniProt-GOA-ACAP-ARAP_08.05.2020_00h00	cytoskeleton-dependent cytokinesis	[4, 5]	7	6.60377	5.29643e-05	0.00242701	[CIT, ESPL1, INCENP, IST1, KIF4A, PLK1, PRC1]
GO:0033043	GO_BiologicalProcess-EBI-UniProt-GOA-ACAP-ARAP_08.05.2020_00h00	regulation of organelle organization	[4, 5]	28	2.01729	5.63217e-05	0.00243748	[ARPIN, AURKA, CAMKK2, CD2AP, CDCA5, CLIC4, E2F1, ESPL1, G3BP2, IQGAP3, KIF11, LIMK1, MAPK1, MKI67, NES, PIP4K2C, PLK1, PPM1F, PSMD10, PTTG1, SETD5, SIRT1, SPAG5, TMEM33, TNKS2, TPX2, WIPF2, YWHAZ]
GO:0042770	GO_BiologicalProcess-EBI-UniProt-GOA-ACAP-ARAP_08.05.2020_00h00	signal transduction in response to DNA damage	[4, 5, 6]	8	5.51724	5.59843e-05	0.0024921	[AURKA, CDK1, E2F1, FOXM1, GTSE1, PLK1, PSMD10, SIRT1]
GO:0051603	GO_BiologicalProcess-EBI-UniProt-GOA-ACAP-ARAP_08.05.2020_00h00	proteolysis involved in cellular protein catabolic process	[5, 6, 7]	19	2.49671	6.787e-05	0.00251765	[AURKA, CBL, CD2AP, CDK1, DESI2, FBXO45, MIB1, NPLOC4, PLK1, PSMD10, PSMD2, PTTG1, SENP1, SIRT1, TMTC3, UBE2W, UBE3C, UHRF1, VPS37B]
GO:0000281	GO_BiologicalProcess-EBI-UniProt-GOA-ACAP-ARAP_08.05.2020_00h00	mitotic cytokinesis	[4, 5, 6]	6	7.69231	7.86557e-05	0.0028499	[CIT, ESPL1, INCENP, KIF4A, PLK1, PRC1]
GO:0072331	GO_BiologicalProcess-EBI-UniProt-GOA-ACAP-ARAP_08.05.2020_00h00	signal transduction by p53 class mediator	[4, 5, 6]	11	3.75427	8.09895e-05	0.00286776	[AURKA, CDK1, E2F1, E2F2, EXO1, FOXM1, GTSE1, HIPK1, PSMD10, SIRT1, TPX2]
GO:0070647	GO_BiologicalProcess-EBI-UniProt-GOA-ACAP-ARAP_08.05.2020_00h00	protein modification by small protein conjugation or removal	[6, 7]	25	2.08855	8.593e-05	0.00297509	[BLMH, CBL, CDCA3, CDK1, DESI2, DNAJA1, FANCI, FBXO45, LIMK1, MED1, MIB1, NUP155, NUP43, PLK1, PSMD10, PSMD2, RFWD3, SENP1, SHMT2, SIRT1, SUDS3, TNKS2, UBE2W, UBE3C, UHRF1]
GO:0007052	GO_BiologicalProcess-EBI-UniProt-GOA-ACAP-ARAP_08.05.2020_00h00	mitotic spindle organization	[4, 5, 6, 8]	7	6.08696	8.89183e-05	0.00301163	[AURKA, KIF11, KIF4A, PLK1, PRC1, TPX2, WDR62]
GO:0045786	GO_BiologicalProcess-EBI-UniProt-GOA-ACAP-ARAP_08.05.2020_00h00	negative regulation of cell cycle	[3, 4, 5]	17	2.61941	9.40963e-05	0.00311919	[AURKA, CDK1, CTDSP2, DCLRE1B, E2F1, ESPL1, FANCD2, FOXM1, GTSE1, PLK1, PRCC, PRR11, PSMD10, PSMD2, PTTG1, RFWD3, ZWINT]
GO:0030330	GO_BiologicalProcess-EBI-UniProt-GOA-ACAP-ARAP_08.05.2020_00h00	DNA damage response, signal transduction by p53 class mediator	[5, 6, 7]	7	5.98291	9.9131e-05	0.00321763	[AURKA, CDK1, E2F1, FOXM1, GTSE1, PSMD10, SIRT1]
GO:0061383	GO_BiologicalProcess-EBI-UniProt-GOA-ACAP-ARAP_08.05.2020_00h00	trabecula morphogenesis	[3, 4]	5	9.61538	0.00010941	0.0034788	[CHD7, MED1, POLR2D, RBPJ, SRF]
GO:1903046	GO_BiologicalProcess-EBI-UniProt-GOA-ACAP-ARAP_08.05.2020_00h00	meiotic cell cycle process	[2, 3, 4]	9	4.39024	0.0001131	0.00352421	[AURKA, ESPL1, FANCD2, INCENP, NCAPH, PLK1, PTTG1, RAD54L, SGO1]
GO:0031145	GO_BiologicalProcess-EBI-UniProt-GOA-ACAP-ARAP_08.05.2020_00h00	anaphase-promoting complex-dependent catabolic process	[7, 8, 9, 10, 11]	6	7.14286	0.000119	0.00363534	[AURKA, CDK1, PLK1, PSMD10, PSMD2, PTTG1]
GO:0010389	GO_BiologicalProcess-EBI-UniProt-GOA-ACAP-ARAP_08.05.2020_00h00	regulation of G2/M transition of mitotic cell cycle	[6, 7, 8]	9	4.34783	0.000121745	0.00364768	[AURKA, CDK1, CEP152, CEP57, DBF4B, PLK1, PSMD10, PSMD2, TPX2]
GO:0006259	GO_BiologicalProcess-EBI-UniProt-GOA-ACAP-ARAP_08.05.2020_00h00	DNA metabolic process	[4, 5, 6]	22	2.18688	0.000124192	0.00365078	[ALYREF, CDCA5, CDK1, CHAF1A, DCLRE1B, EXO1, FANCD2, FANCI, FOXM1, HSPD1, MAPK1, NPLOC4, POLR2D, PTGES3, PTTG1, RAD54L, RFWD3, SIRT1, TNKS2, UBE2W, UHRF1, XRCC6]
GO:0051255	GO_BiologicalProcess-EBI-UniProt-GOA-ACAP-ARAP_08.05.2020_00h00	spindle midzone assembly	[3, 4, 5, 6, 7, 9]	3	25	0.000154505	0.00437669	[INCENP, KIF4A, PRC1]
GO:0044265	GO_BiologicalProcess-EBI-UniProt-GOA-ACAP-ARAP_08.05.2020_00h00	cellular macromolecule catabolic process	[4, 5]	25	2.01288	0.000153509	0.00442903	[AGO1, AURKA, CBL, CD2AP, CDK1, DESI2, E2F1, EDC3, FBXO45, IGF2BP1, MIB1, NPLOC4, PLK1, POLR2D, PSMD10, PSMD2, PTTG1, SENP1, SIRT1, TMTC3, UBE2W, UBE3C, UHRF1, VPS37B, YWHAZ]
GO:0006139	GO_BiologicalProcess-EBI-UniProt-GOA-ACAP-ARAP_08.05.2020_00h00	nucleobase-containing compound metabolic process	[3, 4]	76	1.29538	0.000169068	0.0047037	[AARS1, AGO1, ALYREF, ANKRD52, ATXN1L, CAMKK2, CBX6, CD3EAP, CDCA4, CDCA5, CDCA7L, CDK1, CHAF1A, CHD7, CPSF2, DARS2, DCLRE1B, DDX41, DLAT, DTYMK, E2F1, E2F2, EDC3, ERH, EXO1, FANCD2, FANCI, FASTKD5, FOXM1, FOXN2, G3BP2, GTF2E2, HNRNPF, HNRNPUL1, HSPD1, IGF2BP1, IRAK1, KLF13, KPNA6, MAPK1, MBTPS2, MED1, MLF2, N4BP2, NPLOC4, NSUN4, NUP155, NUP43, PANK2, PLK1, PNP, POLR2D, PPM1F, PRCC, PSMD10, PSMD2…
GO:0044257	GO_BiologicalProcess-EBI-UniProt-GOA-ACAP-ARAP_08.05.2020_00h00	cellular protein catabolic process	[5, 6]	19	2.29746	0.000199831	0.00510387	[AURKA, CBL, CD2AP, CDK1, DESI2, FBXO45, MIB1, NPLOC4, PLK1, PSMD10, PSMD2, PTTG1, SENP1, SIRT1, TMTC3, UBE2W, UBE3C, UHRF1, VPS37B]
GO:0010498	GO_BiologicalProcess-EBI-UniProt-GOA-ACAP-ARAP_08.05.2020_00h00	proteasomal protein catabolic process	[5, 6, 7, 8]	14	2.82258	0.000186765	0.00510491	[AURKA, CD2AP, CDK1, DESI2, FBXO45, NPLOC4, PLK1, PSMD10, PSMD2, PTTG1, SENP1, SIRT1, TMTC3, UBE2W]
GO:0071103	GO_BiologicalProcess-EBI-UniProt-GOA-ACAP-ARAP_08.05.2020_00h00	DNA conformation change	[6]	12	3.15789	0.000196603	0.00510512	[CDCA5, CDK1, CENPO, CHAF1A, CHD7, HJURP, INCENP, NCAPH, RAD54L, SIRT1, SRPK1, XRCC6]
GO:0043161	GO_BiologicalProcess-EBI-UniProt-GOA-ACAP-ARAP_08.05.2020_00h00	proteasome-mediated ubiquitin-dependent protein catabolic process	[6, 7, 8, 9, 10]	13	2.97483	0.000191482	0.0051436	[AURKA, CD2AP, CDK1, DESI2, FBXO45, NPLOC4, PLK1, PSMD10, PSMD2, PTTG1, SENP1, SIRT1, UBE2W]
GO:0010638	GO_BiologicalProcess-EBI-UniProt-GOA-ACAP-ARAP_08.05.2020_00h00	positive regulation of organelle organization	[4, 5, 6]	17	2.46377	0.00019559	0.00516489	[ARPIN, AURKA, CAMKK2, CDCA5, E2F1, ESPL1, G3BP2, LIMK1, MAPK1, NES, PIP4K2C, PPM1F, SIRT1, SPAG5, TNKS2, WIPF2, YWHAZ]
GO:0007098	GO_BiologicalProcess-EBI-UniProt-GOA-ACAP-ARAP_08.05.2020_00h00	centrosome cycle	[3, 4, 5, 8]	7	5.26316	0.000220181	0.00553294	[AURKA, CDK1, CEP152, KIF11, PLK1, SGO1, WDR62]
GO:0032446	GO_BiologicalProcess-EBI-UniProt-GOA-ACAP-ARAP_08.05.2020_00h00	protein modification by small protein conjugation	[7, 8]	21	2.13849	0.000242828	0.00591134	[BLMH, CBL, CDCA3, DNAJA1, FANCI, FBXO45, LIMK1, MED1, MIB1, NUP155, NUP43, PLK1, PSMD10, PSMD2, RFWD3, SENP1, SIRT1, TNKS2, UBE2W, UBE3C, UHRF1]
GO:0000910	GO_BiologicalProcess-EBI-UniProt-GOA-ACAP-ARAP_08.05.2020_00h00	cytokinesis	[3, 4]	8	4.46927	0.000241551	0.00597359	[AURKA, CIT, ESPL1, INCENP, IST1, KIF4A, PLK1, PRC1]
GO:0034613	GO_BiologicalProcess-EBI-UniProt-GOA-ACAP-ARAP_08.05.2020_00h00	cellular protein localization	[4]	35	1.66192	0.00029778	0.00682265	[ALYREF, AURKA, CD2AP, CDCA5, CDK1, CILK1, CPSF2, CTDSP2, DESI2, DNAJA1, E2F1, FAM91A1, GTSE1, HSPD1, KPNA6, MAPK1, MED1, MIOS, NPLOC4, NUDT19, NUP155, NUP43, PLK1, POLR2D, PPM1F, PTPN9, RAB2B, RAB3IP, SAPCD2, SPAG5, SSR3, TNKS2, VPS37B, YWHAZ, ZDHHC5]
GO:0048522	GO_BiologicalProcess-EBI-UniProt-GOA-ACAP-ARAP_08.05.2020_00h00	positive regulation of cellular process	[2, 3, 4]	76	1.27453	0.000297675	0.00692206	[AGO1, AKIRIN1, ALYREF, ARPIN, ATXN1L, AURKA, CAMKK2, CANT1, CBL, CD2AP, CDCA4, CDCA5, CDCA7L, CDK1, CHD7, CIT, CTDSP2, DBF4B, DDX41, DNAJA1, E2F1, E2F2, ESPL1, FANCI, FOXM1, G3BP2, GTSE1, HIPK1, HSPD1, IGF2BP1, INCENP, IQGAP3, IRAK1, IST1, KLF13, KPNA6, LIMK1, MAPK1, MBTPS2, MED1, MIB1, MIOS, NES, NSUN4, PIP4K2C, PLK1, PNP, PODXL, POLR2D, PPM1F, PRC1, PSMD10, PSMD2, PTGES3, PTPN9, RAB2B, RBPJ, S…
GO:0090307	GO_BiologicalProcess-EBI-UniProt-GOA-ACAP-ARAP_08.05.2020_00h00	mitotic spindle assembly	[5, 6, 7, 8, 9]	5	7.8125	0.000293933	0.0069386	[KIF11, KIF4A, PLK1, PRC1, TPX2]
GO:0045132	GO_BiologicalProcess-EBI-UniProt-GOA-ACAP-ARAP_08.05.2020_00h00	meiotic chromosome segregation	[3, 4, 5, 6, 8]	6	6.06061	0.000293189	0.00702751	[ESPL1, FANCD2, NCAPH, PLK1, PTTG1, SGO1]
GO:0031571	GO_BiologicalProcess-EBI-UniProt-GOA-ACAP-ARAP_08.05.2020_00h00	mitotic G1 DNA damage checkpoint	[5, 6, 7, 8, 9, 10, 11]	5	7.69231	0.000316104	0.00703556	[AURKA, CDK1, E2F1, GTSE1, RFWD3]
GO:0044819	GO_BiologicalProcess-EBI-UniProt-GOA-ACAP-ARAP_08.05.2020_00h00	mitotic G1/S transition checkpoint	[4, 5, 6, 7, 8, 9, 10]	5	7.69231	0.000316104	0.00703556	[AURKA, CDK1, E2F1, GTSE1, RFWD3]
GO:0048308	GO_BiologicalProcess-EBI-UniProt-GOA-ACAP-ARAP_08.05.2020_00h00	organelle inheritance	[5]	3	20	0.000313171	0.00707131	[CDK1, MAPK1, YWHAZ]
GO:0048313	GO_BiologicalProcess-EBI-UniProt-GOA-ACAP-ARAP_08.05.2020_00h00	Golgi inheritance	[6]	3	20	0.000313171	0.00707131	[CDK1, MAPK1, YWHAZ]
GO:1901991	GO_BiologicalProcess-EBI-UniProt-GOA-ACAP-ARAP_08.05.2020_00h00	negative regulation of mitotic cell cycle phase transition	[5, 6, 7, 8]	9	3.81356	0.000323689	0.00710292	[AURKA, CDK1, CTDSP2, E2F1, GTSE1, PLK1, PSMD10, PSMD2, RFWD3]
GO:0031023	GO_BiologicalProcess-EBI-UniProt-GOA-ACAP-ARAP_08.05.2020_00h00	microtubule organizing center organization	[3, 4, 7]	7	4.89511	0.000342895	0.00731822	[AURKA, CDK1, CEP152, KIF11, PLK1, SGO1, WDR62]
GO:0044783	GO_BiologicalProcess-EBI-UniProt-GOA-ACAP-ARAP_08.05.2020_00h00	G1 DNA damage checkpoint	[5, 6, 7, 8, 9]	5	7.57576	0.000339518	0.0073468	[AURKA, CDK1, E2F1, GTSE1, RFWD3]
GO:0044773	GO_BiologicalProcess-EBI-UniProt-GOA-ACAP-ARAP_08.05.2020_00h00	mitotic DNA damage checkpoint	[5, 6, 7, 8, 9]	6	5.82524	0.000363095	0.00764461	[AURKA, CDK1, E2F1, FANCD2, GTSE1, RFWD3]
GO:0016301	GO_BiologicalProcess-EBI-UniProt-GOA-ACAP-ARAP_08.05.2020_00h00	kinase activity	[6]	28	1.79372	0.000404793	0.00840891	[AURKA, CAMKK2, CBL, CDK1, CILK1, CIT, DBF4B, DNAJA1, DTYMK, FASTKD5, HIPK1, INCENP, IQGAP3, IRAK1, LIMK1, MAPK1, N4BP2, PANK2, PIP4K2C, PLK1, PPM1F, PSMD10, SIRT1, SRPK1, STK10, TPX2, XRCC6, YWHAZ]
GO:2000134	GO_BiologicalProcess-EBI-UniProt-GOA-ACAP-ARAP_08.05.2020_00h00	negative regulation of G1/S transition of mitotic cell cycle	[6, 7, 8, 9]	6	5.60748	0.000445415	0.009131	[AURKA, CDK1, CTDSP2, E2F1, GTSE1, RFWD3]
GO:0014855	GO_BiologicalProcess-EBI-UniProt-GOA-ACAP-ARAP_08.05.2020_00h00	striated muscle cell proliferation	[4]	5	7.04225	0.000476858	0.0092868	[AKIRIN1, CDK1, MAPK1, POLR2D, RBPJ]
GO:0090068	GO_BiologicalProcess-EBI-UniProt-GOA-ACAP-ARAP_08.05.2020_00h00	positive regulation of cell cycle process	[3, 4, 5, 6]	10	3.31126	0.000465661	0.00930129	[AURKA, CDCA5, CDK1, CIT, DBF4B, E2F1, ESPL1, GTSE1, MED1, SPAG5]
GO:0016071	GO_BiologicalProcess-EBI-UniProt-GOA-ACAP-ARAP_08.05.2020_00h00	mRNA metabolic process	[6, 7]	19	2.14447	0.000471915	0.00930688	[AGO1, ALYREF, CPSF2, DDX41, E2F1, EDC3, FASTKD5, HNRNPF, HNRNPUL1, IGF2BP1, MED1, POLR2D, PRCC, PSMD10, PSMD2, SRF, SRPK1, TRUB1, YWHAZ]
GO:0003222	GO_BiologicalProcess-EBI-UniProt-GOA-ACAP-ARAP_08.05.2020_00h00	ventricular trabecula myocardium morphogenesis	[5, 6, 7, 8, 9, 10, 11]	3	17.6471	0.000461798	0.00934392	[CHD7, MED1, RBPJ]
GO:1990086	GO_BiologicalProcess-EBI-UniProt-GOA-ACAP-ARAP_08.05.2020_00h00	lens fiber cell apoptotic process	[6]	2	50	0.000490659	0.00943762	[E2F1, E2F2]
GO:1902807	GO_BiologicalProcess-EBI-UniProt-GOA-ACAP-ARAP_08.05.2020_00h00	negative regulation of cell cycle G1/S phase transition	[5, 6, 7, 8]	6	5.45455	0.000516182	0.0096893	[AURKA, CDK1, CTDSP2, E2F1, GTSE1, RFWD3]
GO:0010948	GO_BiologicalProcess-EBI-UniProt-GOA-ACAP-ARAP_08.05.2020_00h00	negative regulation of cell cycle process	[3, 4, 5, 6]	11	3.0303	0.000513851	0.00976317	[AURKA, CDK1, CTDSP2, E2F1, ESPL1, GTSE1, PLK1, PSMD10, PSMD2, PTTG1, RFWD3]
GO:0051983	GO_BiologicalProcess-EBI-UniProt-GOA-ACAP-ARAP_08.05.2020_00h00	regulation of chromosome segregation	[3, 4]	6	5.40541	0.000541618	0.0100457	[CDCA5, ESPL1, MKI67, PLK1, PTTG1, SPAG5]
GO:0044774	GO_BiologicalProcess-EBI-UniProt-GOA-ACAP-ARAP_08.05.2020_00h00	mitotic DNA integrity checkpoint	[4, 5, 6, 7, 8]	6	5.35714	0.000568018	0.0104114	[AURKA, CDK1, E2F1, FANCD2, GTSE1, RFWD3]
GO:1901988	GO_BiologicalProcess-EBI-UniProt-GOA-ACAP-ARAP_08.05.2020_00h00	negative regulation of cell cycle phase transition	[4, 5, 6, 7]	9	3.51562	0.000583919	0.0105784	[AURKA, CDK1, CTDSP2, E2F1, GTSE1, PLK1, PSMD10, PSMD2, RFWD3]
GO:0072401	GO_BiologicalProcess-EBI-UniProt-GOA-ACAP-ARAP_08.05.2020_00h00	signal transduction involved in DNA integrity checkpoint	[4, 5, 6, 7, 8]	5	6.57895	0.000652353	0.0116824	[AURKA, CDK1, E2F1, GTSE1, PLK1]
GO:0072422	GO_BiologicalProcess-EBI-UniProt-GOA-ACAP-ARAP_08.05.2020_00h00	signal transduction involved in DNA damage checkpoint	[5, 6, 7, 8, 9]	5	6.57895	0.000652353	0.0116824	[AURKA, CDK1, E2F1, GTSE1, PLK1]
GO:0006913	GO_BiologicalProcess-EBI-UniProt-GOA-ACAP-ARAP_08.05.2020_00h00	nucleocytoplasmic transport	[5, 6]	11	2.93333	0.000672614	0.0119083	[ALYREF, CDK1, CPSF2, DESI2, GTSE1, KPNA6, MAPK1, MED1, NUP155, NUP43, POLR2D]
GO:0072395	GO_BiologicalProcess-EBI-UniProt-GOA-ACAP-ARAP_08.05.2020_00h00	signal transduction involved in cell cycle checkpoint	[3, 4, 5, 6, 7]	5	6.49351	0.000692575	0.0119892	[AURKA, CDK1, E2F1, GTSE1, PLK1]
GO:0006323	GO_BiologicalProcess-EBI-UniProt-GOA-ACAP-ARAP_08.05.2020_00h00	DNA packaging	[7]	9	3.43511	0.000689037	0.012062	[CDCA5, CDK1, CENPO, CHAF1A, HJURP, INCENP, NCAPH, SIRT1, SRPK1]
GO:0090304	GO_BiologicalProcess-EBI-UniProt-GOA-ACAP-ARAP_08.05.2020_00h00	nucleic acid metabolic process	[4, 5]	68	1.28012	0.000730566	0.0122389	[AARS1, AGO1, ALYREF, ANKRD52, ATXN1L, CAMKK2, CBX6, CD3EAP, CDCA4, CDCA5, CDCA7L, CDK1, CHAF1A, CHD7, CPSF2, DARS2, DCLRE1B, DDX41, E2F1, E2F2, EDC3, EXO1, FANCD2, FANCI, FASTKD5, FOXM1, FOXN2, G3BP2, GTF2E2, HNRNPF, HNRNPUL1, HSPD1, IGF2BP1, IRAK1, KLF13, KPNA6, MAPK1, MBTPS2, MED1, MLF2, N4BP2, NPLOC4, NSUN4, PLK1, POLR2D, PPM1F, PRCC, PSMD10, PSMD2, PTGES3, PTTG1, RAD54L, RBPJ, RFWD3, RRP7A, …
GO:0000077	GO_BiologicalProcess-EBI-UniProt-GOA-ACAP-ARAP_08.05.2020_00h00	DNA damage checkpoint	[4, 5, 6, 7, 8]	7	4.32099	0.000723738	0.0122563	[AURKA, CDK1, E2F1, FANCD2, GTSE1, PLK1, RFWD3]
GO:0051169	GO_BiologicalProcess-EBI-UniProt-GOA-ACAP-ARAP_08.05.2020_00h00	nuclear transport	[4, 5]	11	2.91005	0.000718129	0.012295	[ALYREF, CDK1, CPSF2, DESI2, GTSE1, KPNA6, MAPK1, MED1, NUP155, NUP43, POLR2D]
GO:0006325	GO_BiologicalProcess-EBI-UniProt-GOA-ACAP-ARAP_08.05.2020_00h00	chromatin organization	[4, 6]	18	2.10773	0.000816353	0.0133882	[ANP32E, AURKA, CBX6, CDCA4, CDK1, CENPO, CHAF1A, CHD7, HJURP, INCENP, MKI67, PPM1F, SETD5, SIRT1, SMARCD2, SRPK1, SUDS3, UHRF1]
GO:0060043	GO_BiologicalProcess-EBI-UniProt-GOA-ACAP-ARAP_08.05.2020_00h00	regulation of cardiac muscle cell proliferation	[4, 5, 6, 7, 8, 9, 10, 11]	4	8.69565	0.000809289	0.0134135	[CDK1, MAPK1, POLR2D, RBPJ]
GO:0051028	GO_BiologicalProcess-EBI-UniProt-GOA-ACAP-ARAP_08.05.2020_00h00	mRNA transport	[5, 6, 8]	7	4.21687	0.00083556	0.0135604	[ALYREF, CPSF2, G3BP2, IGF2BP1, NUP155, NUP43, POLR2D]
GO:0032481	GO_BiologicalProcess-EBI-UniProt-GOA-ACAP-ARAP_08.05.2020_00h00	positive regulation of type I interferon production	[4, 5, 6, 7, 8]	5	6.17284	0.000872258	0.0140101	[DDX41, HSPD1, IGF2BP1, IRAK1, XRCC6]
GO:0051493	GO_BiologicalProcess-EBI-UniProt-GOA-ACAP-ARAP_08.05.2020_00h00	regulation of cytoskeleton organization	[5, 6]	14	2.39726	0.000947659	0.0150658	[ARPIN, AURKA, CD2AP, CLIC4, IQGAP3, KIF11, LIMK1, MAPK1, NES, PLK1, PPM1F, SPAG5, TPX2, WIPF2]
GO:0060541	GO_BiologicalProcess-EBI-UniProt-GOA-ACAP-ARAP_08.05.2020_00h00	respiratory system development	[4, 5]	8	3.61991	0.000974798	0.0153408	[ATXN1L, CHD7, MAPK1, POLR2D, PTGES3, RBPJ, SRF, YWHAZ]
GO:0030261	GO_BiologicalProcess-EBI-UniProt-GOA-ACAP-ARAP_08.05.2020_00h00	chromosome condensation	[8]	4	8.16327	0.00102872	0.0157132	[CDCA5, CDK1, INCENP, NCAPH]
GO:0007127	GO_BiologicalProcess-EBI-UniProt-GOA-ACAP-ARAP_08.05.2020_00h00	meiosis I	[4, 5, 6, 8]	6	4.8	0.00101073	0.0157472	[AURKA, ESPL1, FANCD2, PLK1, PTTG1, RAD54L]
GO:0009057	GO_BiologicalProcess-EBI-UniProt-GOA-ACAP-ARAP_08.05.2020_00h00	macromolecule catabolic process	[4]	26	1.73913	0.00105232	0.0157645	[AGO1, AURKA, CBL, CD2AP, CDK1, DESI2, E2F1, EDC3, FBXO45, GUSB, IGF2BP1, MIB1, NPLOC4, PLK1, POLR2D, PSMD10, PSMD2, PTTG1, SENP1, SIRT1, TMTC3, UBE2W, UBE3C, UHRF1, VPS37B, YWHAZ]
GO:0007088	GO_BiologicalProcess-EBI-UniProt-GOA-ACAP-ARAP_08.05.2020_00h00	regulation of mitotic nuclear division	[4, 5, 6, 7, 8]	7	4.04624	0.00106372	0.0157836	[AURKA, CDCA5, ESPL1, KIF11, MKI67, PLK1, PTTG1]
GO:0014706	GO_BiologicalProcess-EBI-UniProt-GOA-ACAP-ARAP_08.05.2020_00h00	striated muscle tissue development	[5]	11	2.77778	0.00104839	0.0158581	[AKIRIN1, ANKRD52, CDK1, CHD7, FOXN2, GJC1, MAPK1, MED1, POLR2D, RBPJ, SRF]
GO:0043462	GO_BiologicalProcess-EBI-UniProt-GOA-ACAP-ARAP_08.05.2020_00h00	regulation of ATPase activity	[5]	5	5.95238	0.00102824	0.0158613	[DNAJA1, DNAJC9, NCAPH, SIRT1, UHRF1]
GO:1900182	GO_BiologicalProcess-EBI-UniProt-GOA-ACAP-ARAP_08.05.2020_00h00	positive regulation of protein localization to nucleus	[4, 5, 6, 7, 8]	5	5.95238	0.00102824	0.0158613	[CD2AP, CDK1, GTSE1, MAPK1, PLK1]
GO:0031570	GO_BiologicalProcess-EBI-UniProt-GOA-ACAP-ARAP_08.05.2020_00h00	DNA integrity checkpoint	[3, 5, 6, 7]	7	4.02299	0.00109996	0.0161674	[AURKA, CDK1, E2F1, FANCD2, GTSE1, PLK1, RFWD3]
GO:0045787	GO_BiologicalProcess-EBI-UniProt-GOA-ACAP-ARAP_08.05.2020_00h00	positive regulation of cell cycle	[3, 4, 5]	11	2.75689	0.00111404	0.0162213	[AURKA, CDCA5, CDK1, CIT, DBF4B, E2F1, ESPL1, GTSE1, MED1, PSMD10, SPAG5]
GO:0044260	GO_BiologicalProcess-EBI-UniProt-GOA-ACAP-ARAP_08.05.2020_00h00	cellular macromolecule metabolic process	[3, 4]	98	1.14473	0.00115864	0.016561	[AARS1, AGO1, ALYREF, ANKRD52, ARFGEF2, ATXN1L, AURKA, B3GNT2, BLMH, CAMKK2, CANT1, CBL, CBX6, CD2AP, CD3EAP, CDCA3, CDCA4, CDCA5, CDCA7L, CDK1, CHAF1A, CHD7, CILK1, CIT, CPSF2, CTDSP2, DARS2, DBF4B, DCLRE1B, DDX41, DESI2, DNAJA1, E2F1, E2F2, ECE2, EDC3, EXO1, FANCD2, FANCI, FASTKD5, FBXO45, FKTN, FOXM1, FOXN2, FUCA2, G3BP2, GTF2E2, HIPK1, HSPD1, IGF2BP1, INCENP, IQGAP3, IRAK1, IST1, KLF13, KPNA6…
GO:0045927	GO_BiologicalProcess-EBI-UniProt-GOA-ACAP-ARAP_08.05.2020_00h00	positive regulation of growth	[2, 3, 4]	9	3.19149	0.00115659	0.0166849	[CDK1, CHD7, IST1, LIMK1, MAPK1, PPM1F, PSMD10, RBPJ, SRF]
GO:0016321	GO_BiologicalProcess-EBI-UniProt-GOA-ACAP-ARAP_08.05.2020_00h00	female meiosis chromosome segregation	[3, 4, 5, 6, 7, 8, 9]	2	33.3333	0.00121197	0.0168594	[NCAPH, PLK1]
GO:2000371	GO_BiologicalProcess-EBI-UniProt-GOA-ACAP-ARAP_08.05.2020_00h00	regulation of DNA topoisomerase (ATP-hydrolyzing) activity	[5, 6]	2	33.3333	0.00121197	0.0168594	[NCAPH, UHRF1]
GO:2000373	GO_BiologicalProcess-EBI-UniProt-GOA-ACAP-ARAP_08.05.2020_00h00	positive regulation of DNA topoisomerase (ATP-hydrolyzing) activity	[6, 7]	2	33.3333	0.00121197	0.0168594	[NCAPH, UHRF1]
GO:0048738	GO_BiologicalProcess-EBI-UniProt-GOA-ACAP-ARAP_08.05.2020_00h00	cardiac muscle tissue development	[5, 6, 7]	8	3.50877	0.00119057	0.0168628	[CDK1, CHD7, GJC1, MAPK1, MED1, POLR2D, RBPJ, SRF]
GO:1900034	GO_BiologicalProcess-EBI-UniProt-GOA-ACAP-ARAP_08.05.2020_00h00	regulation of cellular response to heat	[4, 5, 6]	5	5.74713	0.00120403	0.0168998	[MAPK1, NUP155, NUP43, PTGES3, SIRT1]
GO:0061982	GO_BiologicalProcess-EBI-UniProt-GOA-ACAP-ARAP_08.05.2020_00h00	meiosis I cell cycle process	[3, 4, 5]	6	4.61538	0.001238	0.0170691	[AURKA, ESPL1, FANCD2, PLK1, PTTG1, RAD54L]
GO:0033365	GO_BiologicalProcess-EBI-UniProt-GOA-ACAP-ARAP_08.05.2020_00h00	protein localization to organelle	[5]	20	1.92123	0.00130498	0.0178347	[AURKA, CD2AP, CDCA5, CDK1, CTDSP2, DNAJA1, E2F1, GTSE1, HSPD1, KPNA6, MAPK1, MED1, NUDT19, NUP155, PLK1, SPAG5, SSR3, TNKS2, VPS37B, YWHAZ]
GO:0032479	GO_BiologicalProcess-EBI-UniProt-GOA-ACAP-ARAP_08.05.2020_00h00	regulation of type I interferon production	[4, 5, 6, 7]	6	4.54545	0.00133912	0.0181421	[DDX41, HSPD1, IGF2BP1, IRAK1, NPLOC4, XRCC6]
GO:0006886	GO_BiologicalProcess-EBI-UniProt-GOA-ACAP-ARAP_08.05.2020_00h00	intracellular protein transport	[4, 5, 6, 7, 8]	23	1.79688	0.00137127	0.0184176	[ALYREF, CDK1, CILK1, CPSF2, CTDSP2, DESI2, E2F1, FAM91A1, GTSE1, HSPD1, KPNA6, MAPK1, MED1, NPLOC4, NUDT19, NUP155, NUP43, POLR2D, RAB2B, RAB3IP, SSR3, VPS37B, YWHAZ]
GO:0007517	GO_BiologicalProcess-EBI-UniProt-GOA-ACAP-ARAP_08.05.2020_00h00	muscle organ development	[4, 5, 6]	11	2.68293	0.00138453	0.0184367	[AKIRIN1, ANKRD52, CDK1, CHD7, FKTN, FOXN2, MAPK1, MED1, POLR2D, RBPJ, SIRT1]
GO:0016567	GO_BiologicalProcess-EBI-UniProt-GOA-ACAP-ARAP_08.05.2020_00h00	protein ubiquitination	[8, 9]	18	2.00669	0.0014214	0.0187672	[BLMH, CBL, CDCA3, DNAJA1, FANCI, FBXO45, LIMK1, MED1, MIB1, PLK1, PSMD10, PSMD2, RFWD3, SIRT1, TNKS2, UBE2W, UBE3C, UHRF1]
GO:0032606	GO_BiologicalProcess-EBI-UniProt-GOA-ACAP-ARAP_08.05.2020_00h00	type I interferon production	[3, 6]	6	4.44444	0.00150247	0.019671	[DDX41, HSPD1, IGF2BP1, IRAK1, NPLOC4, XRCC6]
GO:0060537	GO_BiologicalProcess-EBI-UniProt-GOA-ACAP-ARAP_08.05.2020_00h00	muscle tissue development	[4]	11	2.6506	0.00152419	0.019789	[AKIRIN1, ANKRD52, CDK1, CHD7, FOXN2, GJC1, MAPK1, MED1, POLR2D, RBPJ, SRF]
GO:0032465	GO_BiologicalProcess-EBI-UniProt-GOA-ACAP-ARAP_08.05.2020_00h00	regulation of cytokinesis	[4, 5, 6]	5	5.43478	0.0015451	0.0198948	[AURKA, CIT, INCENP, PLK1, PRC1]
GO:0003256	GO_BiologicalProcess-EBI-UniProt-GOA-ACAP-ARAP_08.05.2020_00h00	regulation of transcription from RNA polymerase II promoter involved in myocardial precursor cell differentiation	[6, 7, 8, 9, 10, 11, 12, 13]	2	28.5714	0.0016866	0.0213635	[RBPJ, SRF]
GO:0036302	GO_BiologicalProcess-EBI-UniProt-GOA-ACAP-ARAP_08.05.2020_00h00	atrioventricular canal development	[3, 5, 6, 7]	2	28.5714	0.0016866	0.0213635	[CHD7, RBPJ]
GO:0004672	GO_BiologicalProcess-EBI-UniProt-GOA-ACAP-ARAP_08.05.2020_00h00	protein kinase activity	[7, 8]	23	1.76923	0.00167879	0.021439	[AURKA, CAMKK2, CBL, CDK1, CILK1, CIT, DBF4B, DNAJA1, FASTKD5, HIPK1, INCENP, IQGAP3, IRAK1, LIMK1, MAPK1, PLK1, PPM1F, PSMD10, SIRT1, SRPK1, STK10, TPX2, XRCC6]
GO:0048639	GO_BiologicalProcess-EBI-UniProt-GOA-ACAP-ARAP_08.05.2020_00h00	positive regulation of developmental growth	[3, 4, 5]	7	3.7037	0.00176936	0.0222311	[CDK1, CHD7, IST1, LIMK1, MAPK1, RBPJ, SRF]
GO:0006977	GO_BiologicalProcess-EBI-UniProt-GOA-ACAP-ARAP_08.05.2020_00h00	DNA damage response, signal transduction by p53 class mediator resulting in cell cycle arrest	[5, 6, 7, 8, 9, 10, 11, 12, 13]	4	7.01754	0.00181261	0.0222366	[AURKA, CDK1, E2F1, GTSE1]
GO:0060038	GO_BiologicalProcess-EBI-UniProt-GOA-ACAP-ARAP_08.05.2020_00h00	cardiac muscle cell proliferation	[4, 5, 6, 7, 8, 9]	4	7.01754	0.00181261	0.0222366	[CDK1, MAPK1, POLR2D, RBPJ]
GO:0006508	GO_BiologicalProcess-EBI-UniProt-GOA-ACAP-ARAP_08.05.2020_00h00	proteolysis	[4, 5]	30	1.58562	0.00183088	0.0222852	[AURKA, BLMH, CBL, CD2AP, CD3EAP, CDK1, DESI2, E2F1, ECE2, ESPL1, FBXO45, HSPD1, IST1, MBTPS2, MIB1, NPLOC4, PLK1, PPM1F, PSMD10, PSMD2, PTTG1, SENP1, SHMT2, SIRT1, SUDS3, TMTC3, UBE2W, UBE3C, UHRF1, VPS37B]
GO:0004674	GO_BiologicalProcess-EBI-UniProt-GOA-ACAP-ARAP_08.05.2020_00h00	protein serine/threonine kinase activity	[8, 9]	18	1.96507	0.00179135	0.0223274	[AURKA, CAMKK2, CDK1, CILK1, CIT, DBF4B, DNAJA1, HIPK1, INCENP, IQGAP3, IRAK1, LIMK1, MAPK1, PLK1, PSMD10, SIRT1, SRPK1, STK10]
GO:0002520	GO_BiologicalProcess-EBI-UniProt-GOA-ACAP-ARAP_08.05.2020_00h00	immune system development	[2, 4, 5]	20	1.86916	0.00180834	0.0223602	[AGO1, ATXN1L, CHD7, EXO1, FANCD2, HIPK1, HSPD1, KLF13, LBR, MAPK1, MED1, PNP, PSMD10, PSMD2, RBPJ, SENP1, SH3PXD2A, SIRT1, SRF, XRCC6]
GO:0060045	GO_BiologicalProcess-EBI-UniProt-GOA-ACAP-ARAP_08.05.2020_00h00	positive regulation of cardiac muscle cell proliferation	[4, 5, 6, 7, 8, 9, 10, 11, 12]	3	11.1111	0.00185785	0.0224383	[CDK1, MAPK1, RBPJ]
GO:0006611	GO_BiologicalProcess-EBI-UniProt-GOA-ACAP-ARAP_08.05.2020_00h00	protein export from nucleus	[5, 6, 7, 8, 9]	7	3.64583	0.00193478	0.0230106	[ALYREF, CPSF2, DESI2, GTSE1, NUP155, NUP43, POLR2D]
GO:0030324	GO_BiologicalProcess-EBI-UniProt-GOA-ACAP-ARAP_08.05.2020_00h00	lung development	[4, 5, 6, 7]	7	3.64583	0.00193478	0.0230106	[ATXN1L, MAPK1, POLR2D, PTGES3, RBPJ, SRF, YWHAZ]
GO:0030163	GO_BiologicalProcess-EBI-UniProt-GOA-ACAP-ARAP_08.05.2020_00h00	protein catabolic process	[4, 5]	19	1.9	0.00196173	0.0231544	[AURKA, CBL, CD2AP, CDK1, DESI2, FBXO45, MIB1, NPLOC4, PLK1, PSMD10, PSMD2, PTTG1, SENP1, SIRT1, TMTC3, UBE2W, UBE3C, UHRF1, VPS37B]
GO:0035904	GO_BiologicalProcess-EBI-UniProt-GOA-ACAP-ARAP_08.05.2020_00h00	aorta development	[5, 7, 8, 9, 10]	4	6.89655	0.0019332	0.0231687	[CHD7, DCTN5, RBPJ, SRF]
GO:0072431	GO_BiologicalProcess-EBI-UniProt-GOA-ACAP-ARAP_08.05.2020_00h00	signal transduction involved in mitotic G1 DNA damage checkpoint	[6, 7, 8, 9, 10, 11, 12]	4	6.89655	0.0019332	0.0231687	[AURKA, CDK1, E2F1, GTSE1]
GO:1902400	GO_BiologicalProcess-EBI-UniProt-GOA-ACAP-ARAP_08.05.2020_00h00	intracellular signal transduction involved in G1 DNA damage checkpoint	[6, 7, 8, 9, 10]	4	6.89655	0.0019332	0.0231687	[AURKA, CDK1, E2F1, GTSE1]
GO:0032781	GO_BiologicalProcess-EBI-UniProt-GOA-ACAP-ARAP_08.05.2020_00h00	positive regulation of ATPase activity	[6]	4	6.77966	0.00205924	0.0241225	[DNAJA1, DNAJC9, NCAPH, UHRF1]
GO:0072413	GO_BiologicalProcess-EBI-UniProt-GOA-ACAP-ARAP_08.05.2020_00h00	signal transduction involved in mitotic cell cycle checkpoint	[4, 5, 6, 7, 8]	4	6.77966	0.00205924	0.0241225	[AURKA, CDK1, E2F1, GTSE1]
GO:1902402	GO_BiologicalProcess-EBI-UniProt-GOA-ACAP-ARAP_08.05.2020_00h00	signal transduction involved in mitotic DNA damage checkpoint	[6, 7, 8, 9, 10]	4	6.77966	0.00205924	0.0241225	[AURKA, CDK1, E2F1, GTSE1]
GO:1902403	GO_BiologicalProcess-EBI-UniProt-GOA-ACAP-ARAP_08.05.2020_00h00	signal transduction involved in mitotic DNA integrity checkpoint	[5, 6, 7, 8, 9]	4	6.77966	0.00205924	0.0241225	[AURKA, CDK1, E2F1, GTSE1]
GO:0097711	GO_BiologicalProcess-EBI-UniProt-GOA-ACAP-ARAP_08.05.2020_00h00	ciliary basal body-plasma membrane docking	[4, 5, 7, 8]	5	5.05051	0.00213554	0.0248296	[CDK1, CEP152, CEP57, PLK1, RAB3IP]
GO:0030323	GO_BiologicalProcess-EBI-UniProt-GOA-ACAP-ARAP_08.05.2020_00h00	respiratory tube development	[4, 5, 6]	7	3.57143	0.00217371	0.0250862	[ATXN1L, MAPK1, POLR2D, PTGES3, RBPJ, SRF, YWHAZ]
GO:0007253	GO_BiologicalProcess-EBI-UniProt-GOA-ACAP-ARAP_08.05.2020_00h00	cytoplasmic sequestering of NF-kappaB	[4, 5, 6, 7, 9, 10, 11, 12, 13, 14, 15]	2	25	0.00223533	0.0256076	[G3BP2, PSMD10]
GO:0010032	GO_BiologicalProcess-EBI-UniProt-GOA-ACAP-ARAP_08.05.2020_00h00	meiotic chromosome condensation	[4, 5, 6, 7, 9]	2	25	0.00223533	0.0256076	[INCENP, NCAPH]
GO:0035312	GO_BiologicalProcess-EBI-UniProt-GOA-ACAP-ARAP_08.05.2020_00h00	5'-3' exodeoxyribonuclease activity	[8, 9, 10, 11]	2	25	0.00223533	0.0256076	[DCLRE1B, EXO1]
GO:0035912	GO_BiologicalProcess-EBI-UniProt-GOA-ACAP-ARAP_08.05.2020_00h00	dorsal aorta morphogenesis	[7, 8, 9, 10, 11, 12]	2	25	0.00223533	0.0256076	[RBPJ, SRF]
GO:0051256	GO_BiologicalProcess-EBI-UniProt-GOA-ACAP-ARAP_08.05.2020_00h00	mitotic spindle midzone assembly	[4, 5, 6, 7, 8, 9, 10]	2	25	0.00223533	0.0256076	[KIF4A, PRC1]
GO:0060059	GO_BiologicalProcess-EBI-UniProt-GOA-ACAP-ARAP_08.05.2020_00h00	embryonic retina morphogenesis in camera-type eye	[4, 5, 6, 8, 9, 10, 11]	2	25	0.00223533	0.0256076	[HIPK1, POLR2D]
GO:0036297	GO_BiologicalProcess-EBI-UniProt-GOA-ACAP-ARAP_08.05.2020_00h00	interstrand cross-link repair	[6, 7, 8]	4	6.55738	0.00232813	0.0262843	[DCLRE1B, FANCD2, FANCI, RFWD3]
GO:0075733	GO_BiologicalProcess-EBI-UniProt-GOA-ACAP-ARAP_08.05.2020_00h00	intracellular transport of virus	[5, 6]	4	6.55738	0.00232813	0.0262843	[KPNA6, NUP155, NUP43, VPS37B]
GO:1901565	GO_BiologicalProcess-EBI-UniProt-GOA-ACAP-ARAP_08.05.2020_00h00	organonitrogen compound catabolic process	[4]	24	1.69611	0.00232031	0.0263871	[AURKA, BLMH, CBL, CD2AP, CDK1, DESI2, FBXO45, GLS, GUSB, MIB1, NPLOC4, PLK1, PNP, PSMD10, PSMD2, PTTG1, SENP1, SHMT2, SIRT1, TMTC3, UBE2W, UBE3C, UHRF1, VPS37B]
GO:0051783	GO_BiologicalProcess-EBI-UniProt-GOA-ACAP-ARAP_08.05.2020_00h00	regulation of nuclear division	[5, 6, 7]	7	3.46535	0.00257417	0.0288529	[AURKA, CDCA5, ESPL1, KIF11, MKI67, PLK1, PTTG1]
GO:0045143	GO_BiologicalProcess-EBI-UniProt-GOA-ACAP-ARAP_08.05.2020_00h00	homologous chromosome segregation	[4, 5, 6, 7, 9]	4	6.34921	0.00262027	0.0291599	[ESPL1, FANCD2, PLK1, PTTG1]
GO:0033598	GO_BiologicalProcess-EBI-UniProt-GOA-ACAP-ARAP_08.05.2020_00h00	mammary gland epithelial cell proliferation	[4, 6, 7, 8, 9]	3	9.67742	0.00277989	0.0307168	[IQGAP3, MAPK1, MED1]
GO:0044267	GO_BiologicalProcess-EBI-UniProt-GOA-ACAP-ARAP_08.05.2020_00h00	cellular protein metabolic process	[4, 5]	67	1.22509	0.00283056	0.0310564	[AARS1, AGO1, AURKA, B3GNT2, BLMH, CAMKK2, CBL, CD2AP, CD3EAP, CDCA3, CDK1, CILK1, CIT, CTDSP2, DARS2, DBF4B, DESI2, DNAJA1, ECE2, FANCI, FASTKD5, FBXO45, FKTN, FOXM1, FUCA2, HIPK1, HSPD1, IGF2BP1, INCENP, IQGAP3, IRAK1, IST1, LIMK1, MAPK1, MED1, MIB1, MRPS10, NCEH1, NPLOC4, NSUN4, NUP155, NUP43, PLK1, POLR2D, PPM1F, PSMD10, PSMD2, PTPN9, PTTG1, RFWD3, SENP1, SETD5, SHMT2, SIRT1, SRPK1, STK10, SU…
GO:0000022	GO_BiologicalProcess-EBI-UniProt-GOA-ACAP-ARAP_08.05.2020_00h00	mitotic spindle elongation	[4, 5, 6, 7, 8, 9]	2	22.2222	0.00285679	0.0311251	[KIF4A, PRC1]
GO:0010911	GO_BiologicalProcess-EBI-UniProt-GOA-ACAP-ARAP_08.05.2020_00h00	regulation of isomerase activity	[4]	2	22.2222	0.00285679	0.0311251	[NCAPH, UHRF1]
GO:0010912	GO_BiologicalProcess-EBI-UniProt-GOA-ACAP-ARAP_08.05.2020_00h00	positive regulation of isomerase activity	[5]	2	22.2222	0.00285679	0.0311251	[NCAPH, UHRF1]
GO:0070127	GO_BiologicalProcess-EBI-UniProt-GOA-ACAP-ARAP_08.05.2020_00h00	tRNA aminoacylation for mitochondrial protein translation	[7, 8, 9, 10, 11]	2	22.2222	0.00285679	0.0311251	[AARS1, DARS2]
GO:0090435	GO_BiologicalProcess-EBI-UniProt-GOA-ACAP-ARAP_08.05.2020_00h00	protein localization to nuclear envelope	[7]	2	22.2222	0.00285679	0.0311251	[NUP155, PLK1]
GO:1901213	GO_BiologicalProcess-EBI-UniProt-GOA-ACAP-ARAP_08.05.2020_00h00	regulation of transcription from RNA polymerase II promoter involved in heart development	[5, 6, 7, 8, 9, 10, 11, 12]	2	22.2222	0.00285679	0.0311251	[RBPJ, SRF]
GO:1904776	GO_BiologicalProcess-EBI-UniProt-GOA-ACAP-ARAP_08.05.2020_00h00	regulation of protein localization to cell cortex	[6, 7]	2	22.2222	0.00285679	0.0311251	[PLK1, SAPCD2]
GO:0046794	GO_BiologicalProcess-EBI-UniProt-GOA-ACAP-ARAP_08.05.2020_00h00	transport of virus	[4, 5]	4	6.15385	0.00293662	0.0317726	[KPNA6, NUP155, NUP43, VPS37B]
GO:0016310	GO_BiologicalProcess-EBI-UniProt-GOA-ACAP-ARAP_08.05.2020_00h00	phosphorylation	[5]	37	1.43578	0.00296932	0.0319048	[AURKA, CAMKK2, CBL, CDK1, CILK1, CIT, CTDSP2, DBF4B, DNAJA1, DTYMK, FASTKD5, FKTN, FOXM1, HIPK1, INCENP, IQGAP3, IRAK1, LIMK1, MAPK1, MED1, N4BP2, NUP155, NUP43, PANK2, PIP4K2C, PLK1, PPM1F, PSMD10, PSMD2, PTGES3, SHMT2, SIRT1, SRPK1, STK10, TPX2, XRCC6, YWHAZ]
GO:0007143	GO_BiologicalProcess-EBI-UniProt-GOA-ACAP-ARAP_08.05.2020_00h00	female meiotic nuclear division	[3, 4, 5, 6, 7, 8]	3	9.375	0.00304709	0.032295	[AURKA, NCAPH, PLK1]
GO:0035909	GO_BiologicalProcess-EBI-UniProt-GOA-ACAP-ARAP_08.05.2020_00h00	aorta morphogenesis	[6, 7, 8, 9, 10, 11]	3	9.375	0.00304709	0.032295	[CHD7, RBPJ, SRF]
GO:0006367	GO_BiologicalProcess-EBI-UniProt-GOA-ACAP-ARAP_08.05.2020_00h00	transcription initiation from RNA polymerase II promoter	[7, 8, 9, 10, 11]	7	3.36538	0.00302914	0.0323247	[CDK1, E2F2, GTF2E2, MED1, POLR2D, RBPJ, SRF]
GO:0001568	GO_BiologicalProcess-EBI-UniProt-GOA-ACAP-ARAP_08.05.2020_00h00	blood vessel development	[3, 5, 6, 7, 8]	15	2.02703	0.00323268	0.0340305	[AGO1, CHD7, CLIC4, DCTN5, E2F2, FOXM1, GJC1, HIPK1, MAPK1, MED1, MIB1, RBPJ, SIRT1, SRF, YWHAZ]
GO:0051168	GO_BiologicalProcess-EBI-UniProt-GOA-ACAP-ARAP_08.05.2020_00h00	nuclear export	[6, 7]	7	3.31754	0.00327854	0.0340531	[ALYREF, CPSF2, DESI2, GTSE1, NUP155, NUP43, POLR2D]
GO:1903827	GO_BiologicalProcess-EBI-UniProt-GOA-ACAP-ARAP_08.05.2020_00h00	regulation of cellular protein localization	[4, 5]	13	2.17755	0.0033172	0.0342265	[CD2AP, CDCA5, CDK1, DNAJA1, E2F1, GTSE1, MAPK1, PLK1, PPM1F, PTPN9, SAPCD2, YWHAZ, ZDHHC5]
GO:0007062	GO_BiologicalProcess-EBI-UniProt-GOA-ACAP-ARAP_08.05.2020_00h00	sister chromatid cohesion	[3, 4, 5, 6, 7]	4	5.97015	0.00327815	0.0342775	[CDCA5, ESPL1, PLK1, SGO1]
GO:0044766	GO_BiologicalProcess-EBI-UniProt-GOA-ACAP-ARAP_08.05.2020_00h00	multi-organism transport	[3, 4]	4	5.97015	0.00327815	0.0342775	[KPNA6, NUP155, NUP43, VPS37B]
GO:0006094	GO_BiologicalProcess-EBI-UniProt-GOA-ACAP-ARAP_08.05.2020_00h00	gluconeogenesis	[6, 7]	5	4.54545	0.00337362	0.0345796	[PODXL, POLR2D, SIRT1, SLC35B4, SLC39A14]
GO:2000045	GO_BiologicalProcess-EBI-UniProt-GOA-ACAP-ARAP_08.05.2020_00h00	regulation of G1/S transition of mitotic cell cycle	[6, 7, 8]	6	3.77358	0.00341371	0.0347619	[AURKA, CDK1, CTDSP2, E2F1, GTSE1, RFWD3]
GO:0055021	GO_BiologicalProcess-EBI-UniProt-GOA-ACAP-ARAP_08.05.2020_00h00	regulation of cardiac muscle tissue growth	[4, 5, 6, 7, 8, 9, 10]	4	5.88235	0.00345864	0.0349906	[CDK1, MAPK1, POLR2D, RBPJ]
GO:1903902	GO_BiologicalProcess-EBI-UniProt-GOA-ACAP-ARAP_08.05.2020_00h00	positive regulation of viral life cycle	[3, 4, 5, 6]	4	5.88235	0.00345864	0.0349906	[KPNA6, PODXL, SRPK1, VPS37B]
GO:0008543	GO_BiologicalProcess-EBI-UniProt-GOA-ACAP-ARAP_08.05.2020_00h00	fibroblast growth factor receptor signaling pathway	[5, 6, 7, 8]	5	4.5045	0.0035072	0.035253	[CBL, CEP57, HNRNPF, MAPK1, POLR2D]
GO:0035907	GO_BiologicalProcess-EBI-UniProt-GOA-ACAP-ARAP_08.05.2020_00h00	dorsal aorta development	[6, 8, 9, 10, 11]	2	20	0.00354964	0.0354509	[RBPJ, SRF]
GO:0051231	GO_BiologicalProcess-EBI-UniProt-GOA-ACAP-ARAP_08.05.2020_00h00	spindle elongation	[3, 4, 5, 8]	2	20	0.00354964	0.0354509	[KIF4A, PRC1]
GO:0099022	GO_BiologicalProcess-EBI-UniProt-GOA-ACAP-ARAP_08.05.2020_00h00	vesicle tethering	[3, 4, 6, 7]	2	20	0.00354964	0.0354509	[FAM91A1, STARD3NL]
GO:0051130	GO_BiologicalProcess-EBI-UniProt-GOA-ACAP-ARAP_08.05.2020_00h00	positive regulation of cellular component organization	[3, 4, 5]	22	1.69231	0.00365346	0.0357993	[AKIRIN1, ARPIN, AURKA, CAMKK2, CBL, CDCA5, E2F1, ESPL1, G3BP2, IST1, LIMK1, MAPK1, MIB1, NES, PIP4K2C, PPM1F, SIRT1, SPAG5, SRF, TNKS2, WIPF2, YWHAZ]
GO:1902750	GO_BiologicalProcess-EBI-UniProt-GOA-ACAP-ARAP_08.05.2020_00h00	negative regulation of cell cycle G2/M phase transition	[5, 6, 7, 8]	5	4.46429	0.00364455	0.035938	[AURKA, CDK1, PLK1, PSMD10, PSMD2]
GO:0050657	GO_BiologicalProcess-EBI-UniProt-GOA-ACAP-ARAP_08.05.2020_00h00	nucleic acid transport	[6]	7	3.25581	0.00363511	0.0360733	[ALYREF, CPSF2, G3BP2, IGF2BP1, NUP155, NUP43, POLR2D]
GO:0050658	GO_BiologicalProcess-EBI-UniProt-GOA-ACAP-ARAP_08.05.2020_00h00	RNA transport	[4, 5, 7]	7	3.25581	0.00363511	0.0360733	[ALYREF, CPSF2, G3BP2, IGF2BP1, NUP155, NUP43, POLR2D]
GO:0008284	GO_BiologicalProcess-EBI-UniProt-GOA-ACAP-ARAP_08.05.2020_00h00	positive regulation of cell population proliferation	[3, 4, 5]	18	1.83486	0.00373063	0.0361014	[ATXN1L, CDCA7L, CDK1, DBF4B, E2F1, FOXM1, HIPK1, IQGAP3, IRAK1, MAPK1, MED1, NES, PNP, PRC1, RBPJ, SAPCD2, SHMT2, SIRT1]
GO:0006352	GO_BiologicalProcess-EBI-UniProt-GOA-ACAP-ARAP_08.05.2020_00h00	DNA-templated transcription, initiation	[6, 7, 8, 9, 10]	8	2.91971	0.00372502	0.0362724	[CD3EAP, CDK1, E2F2, GTF2E2, MED1, POLR2D, RBPJ, SRF]
GO:0019319	GO_BiologicalProcess-EBI-UniProt-GOA-ACAP-ARAP_08.05.2020_00h00	hexose biosynthetic process	[5, 6]	5	4.42478	0.00378571	0.0364082	[PODXL, POLR2D, SIRT1, SLC35B4, SLC39A14]
GO:0010212	GO_BiologicalProcess-EBI-UniProt-GOA-ACAP-ARAP_08.05.2020_00h00	response to ionizing radiation	[4]	6	3.63636	0.00409222	0.0391146	[CBL, FANCD2, RAD54L, RFWD3, SIRT1, XRCC6]
GO:0015931	GO_BiologicalProcess-EBI-UniProt-GOA-ACAP-ARAP_08.05.2020_00h00	nucleobase-containing compound transport	[5]	8	2.86738	0.00415197	0.0394437	[ALYREF, CPSF2, G3BP2, IGF2BP1, NUP155, NUP43, POLR2D, SLC35B4]
GO:0006406	GO_BiologicalProcess-EBI-UniProt-GOA-ACAP-ARAP_08.05.2020_00h00	mRNA export from nucleus	[5, 6, 7, 8, 9, 10, 11, 12]	5	4.31034	0.0042327	0.0397262	[ALYREF, CPSF2, NUP155, NUP43, POLR2D]
GO:0071156	GO_BiologicalProcess-EBI-UniProt-GOA-ACAP-ARAP_08.05.2020_00h00	regulation of cell cycle arrest	[4, 5, 6, 7]	5	4.31034	0.0042327	0.0397262	[AURKA, CDK1, E2F1, FOXM1, GTSE1]
GO:0071427	GO_BiologicalProcess-EBI-UniProt-GOA-ACAP-ARAP_08.05.2020_00h00	mRNA-containing ribonucleoprotein complex export from nucleus	[5, 6, 7, 8, 9, 10, 11]	5	4.31034	0.0042327	0.0397262	[ALYREF, CPSF2, NUP155, NUP43, POLR2D]
GO:0055023	GO_BiologicalProcess-EBI-UniProt-GOA-ACAP-ARAP_08.05.2020_00h00	positive regulation of cardiac muscle tissue growth	[4, 5, 6, 7, 8, 9, 10, 11]	3	8.33333	0.00427109	0.0398464	[CDK1, MAPK1, RBPJ]
GO:0036294	GO_BiologicalProcess-EBI-UniProt-GOA-ACAP-ARAP_08.05.2020_00h00	cellular response to decreased oxygen levels	[5]	7	3.16742	0.00422444	0.039889	[CBL, E2F1, IRAK1, PSMD10, PSMD2, RBPJ, SIRT1]
GO:0051236	GO_BiologicalProcess-EBI-UniProt-GOA-ACAP-ARAP_08.05.2020_00h00	establishment of RNA localization	[3, 4]	7	3.16742	0.00422444	0.039889	[ALYREF, CPSF2, G3BP2, IGF2BP1, NUP155, NUP43, POLR2D]
GO:0060379	GO_BiologicalProcess-EBI-UniProt-GOA-ACAP-ARAP_08.05.2020_00h00	cardiac muscle cell myoblast differentiation	[5, 6, 7, 8, 9]	2	18.1818	0.00431252	0.0399935	[RBPJ, SRF]
GO:0046907	GO_BiologicalProcess-EBI-UniProt-GOA-ACAP-ARAP_08.05.2020_00h00	intracellular transport	[3, 4]	29	1.51199	0.00439049	0.0402375	[ALYREF, CBL, CDK1, CILK1, CPSF2, CTDSP2, DCTN5, DESI2, E2F1, FAM91A1, GTSE1, HSPD1, KIF4A, KPNA6, MAPK1, MED1, NPLOC4, NUDT19, NUP155, NUP43, PLEKHA8, POLR2D, RAB2B, RAB3IP, SPAG5, SSR3, TUBA1B, VPS37B, YWHAZ]
GO:0048524	GO_BiologicalProcess-EBI-UniProt-GOA-ACAP-ARAP_08.05.2020_00h00	positive regulation of viral process	[2, 3, 4, 5]	5	4.2735	0.00438972	0.0404686	[KPNA6, PODXL, POLR2D, SRPK1, VPS37B]
GO:0140053	GO_BiologicalProcess-EBI-UniProt-GOA-ACAP-ARAP_08.05.2020_00h00	mitochondrial gene expression	[5]	6	3.57143	0.00446666	0.0406962	[AARS1, DARS2, FASTKD5, MRPS10, NSUN4, SHMT2]
GO:0051128	GO_BiologicalProcess-EBI-UniProt-GOA-ACAP-ARAP_08.05.2020_00h00	regulation of cellular component organization	[3, 4]	36	1.41121	0.00454712	0.0411885	[AKIRIN1, ARPIN, AURKA, CAMKK2, CBL, CD2AP, CDCA5, CLIC4, E2F1, ESPL1, G3BP2, HJURP, IQGAP3, IST1, KIF11, LIMK1, MAPK1, MIB1, MKI67, NES, PIP4K2C, PLK1, PODXL, PPM1F, PSMD10, PTPN9, PTTG1, SETD5, SIRT1, SPAG5, SRF, TMEM33, TNKS2, TPX2, WIPF2, YWHAZ]
GO:0060420	GO_BiologicalProcess-EBI-UniProt-GOA-ACAP-ARAP_08.05.2020_00h00	regulation of heart growth	[4, 5, 6, 7, 8]	4	5.40541	0.00468507	0.0419502	[CDK1, MAPK1, POLR2D, RBPJ]
GO:0072594	GO_BiologicalProcess-EBI-UniProt-GOA-ACAP-ARAP_08.05.2020_00h00	establishment of protein localization to organelle	[4, 5, 6]	13	2.09003	0.00467629	0.0421136	[CDK1, CTDSP2, DNAJA1, E2F1, HSPD1, KPNA6, MAPK1, MED1, NUDT19, NUP155, SSR3, VPS37B, YWHAZ]
GO:0048534	GO_BiologicalProcess-EBI-UniProt-GOA-ACAP-ARAP_08.05.2020_00h00	hematopoietic or lymphoid organ development	[3, 4, 5, 6]	18	1.79104	0.00478995	0.0426443	[AGO1, ATXN1L, CHD7, FANCD2, HIPK1, KLF13, LBR, MAPK1, MED1, PNP, PSMD10, PSMD2, RBPJ, SENP1, SH3PXD2A, SIRT1, SRF, XRCC6]
GO:0001944	GO_BiologicalProcess-EBI-UniProt-GOA-ACAP-ARAP_08.05.2020_00h00	vasculature development	[4, 5, 6, 7]	15	1.94049	0.00483096	0.042765	[AGO1, CHD7, CLIC4, DCTN5, E2F2, FOXM1, GJC1, HIPK1, MAPK1, MED1, MIB1, RBPJ, SIRT1, SRF, YWHAZ]
GO:0040001	GO_BiologicalProcess-EBI-UniProt-GOA-ACAP-ARAP_08.05.2020_00h00	establishment of mitotic spindle localization	[5, 6, 8]	3	7.89474	0.00497969	0.0438326	[ESPL1, PLK1, SAPCD2]
GO:0071705	GO_BiologicalProcess-EBI-UniProt-GOA-ACAP-ARAP_08.05.2020_00h00	nitrogen compound transport	[4]	37	1.3915	0.005033	0.0440529	[ALYREF, ARFGEF2, CD2AP, CDK1, CHD7, CILK1, CPSF2, CTDSP2, DESI2, DNAJA1, E2F1, FAM91A1, G3BP2, GLS, GTSE1, HSPD1, IGF2BP1, IST1, KPNA6, MAPK1, MED1, NPLOC4, NUDT19, NUP155, NUP43, PLEKHA8, PNP, POLR2D, PPM1F, RAB2B, RAB3IP, RALBP1, RBPJ, SLC35B4, SSR3, VPS37B, YWHAZ]
GO:0007077	GO_BiologicalProcess-EBI-UniProt-GOA-ACAP-ARAP_08.05.2020_00h00	mitotic nuclear envelope disassembly	[4, 5, 7, 8]	2	16.6667	0.00514413	0.044774	[CDK1, PLK1]
GO:0016139	GO_BiologicalProcess-EBI-UniProt-GOA-ACAP-ARAP_08.05.2020_00h00	glycoside catabolic process	[6]	2	16.6667	0.00514413	0.044774	[FUCA2, GUSB]
GO:0046364	GO_BiologicalProcess-EBI-UniProt-GOA-ACAP-ARAP_08.05.2020_00h00	monosaccharide biosynthetic process	[4, 5]	5	4.09836	0.00523766	0.0453348	[PODXL, POLR2D, SIRT1, SLC35B4, SLC39A14]
GO:0072358	GO_BiologicalProcess-EBI-UniProt-GOA-ACAP-ARAP_08.05.2020_00h00	cardiovascular system development	[4, 5, 6]	15	1.91816	0.00536394	0.0459177	[AGO1, CHD7, CLIC4, DCTN5, E2F2, FOXM1, GJC1, HIPK1, MAPK1, MED1, MIB1, RBPJ, SIRT1, SRF, YWHAZ]
GO:0045859	GO_BiologicalProcess-EBI-UniProt-GOA-ACAP-ARAP_08.05.2020_00h00	regulation of protein kinase activity	[6, 7, 8, 9]	16	1.86047	0.00543098	0.0459863	[CAMKK2, CBL, CDK1, DBF4B, DNAJA1, INCENP, IQGAP3, IRAK1, MAPK1, PLK1, PPM1F, PSMD10, SIRT1, STK10, TPX2, XRCC6]
GO:0019076	GO_BiologicalProcess-EBI-UniProt-GOA-ACAP-ARAP_08.05.2020_00h00	viral release from host cell	[4, 5, 7]	3	7.69231	0.00535895	0.0461284	[IST1, PODXL, VPS37B]
GO:0035890	GO_BiologicalProcess-EBI-UniProt-GOA-ACAP-ARAP_08.05.2020_00h00	exit from host	[5]	3	7.69231	0.00535895	0.0461284	[IST1, PODXL, VPS37B]
GO:0035891	GO_BiologicalProcess-EBI-UniProt-GOA-ACAP-ARAP_08.05.2020_00h00	exit from host cell	[6]	3	7.69231	0.00535895	0.0461284	[IST1, PODXL, VPS37B]
GO:0018107	GO_BiologicalProcess-EBI-UniProt-GOA-ACAP-ARAP_08.05.2020_00h00	peptidyl-threonine phosphorylation	[7, 8, 9]	5	4.06504	0.00542021	0.0461458	[CDK1, CIT, HIPK1, MAPK1, PLK1]
GO:1903829	GO_BiologicalProcess-EBI-UniProt-GOA-ACAP-ARAP_08.05.2020_00h00	positive regulation of cellular protein localization	[3, 4, 5, 6]	9	2.52809	0.00548204	0.0461676	[CD2AP, CDK1, E2F1, GTSE1, MAPK1, PLK1, PTPN9, YWHAZ, ZDHHC5]
GO:0060421	GO_BiologicalProcess-EBI-UniProt-GOA-ACAP-ARAP_08.05.2020_00h00	positive regulation of heart growth	[4, 5, 6, 7, 8, 9]	3	7.5	0.00575512	0.047949	[CDK1, MAPK1, RBPJ]
GO:0000723	GO_BiologicalProcess-EBI-UniProt-GOA-ACAP-ARAP_08.05.2020_00h00	telomere maintenance	[5, 6, 7]	6	3.38983	0.00574197	0.0480967	[DCLRE1B, EXO1, MAPK1, PTGES3, TNKS2, XRCC6]
GO:0052126	GO_BiologicalProcess-EBI-UniProt-GOA-ACAP-ARAP_08.05.2020_00h00	movement in host environment	[4]	6	3.38983	0.00574197	0.0480967	[CBL, CDK1, FUCA2, IST1, PODXL, VPS37B]
GO:1902806	GO_BiologicalProcess-EBI-UniProt-GOA-ACAP-ARAP_08.05.2020_00h00	regulation of cell cycle G1/S phase transition	[5, 6, 7]	6	3.37079	0.0058985	0.0488823	[AURKA, CDK1, CTDSP2, E2F1, GTSE1, RFWD3]
GO:0048638	GO_BiologicalProcess-EBI-UniProt-GOA-ACAP-ARAP_08.05.2020_00h00	regulation of developmental growth	[3, 4]	9	2.49308	0.00599032	0.0493805	[CDK1, CHD7, IST1, LIMK1, MAPK1, POLR2D, RBPJ, SRF, TNKS2]
GO:0042789	GO_BiologicalProcess-EBI-UniProt-GOA-ACAP-ARAP_08.05.2020_00h00	mRNA transcription by RNA polymerase II	[7, 8, 9, 10, 11]	2	15.3846	0.00604315	0.0495538	[MED1, SRF]

## Sheet: GOMF_DPPs
GOID	Ontology Source	GOTerm	GOLevels	Nr. Genes	% Associated Genes	Term PValue	Term PValue Corrected with Benjamini-Hochberg	Associated Genes Found
GO:0005524	GO_MolecularFunction-EBI-UniProt-GOA-ACAP-ARAP_08.05.2020_00h00	ATP binding	[3, 5, 6, 7, 8]	31	1.98591	6.09456e-05	0.00475376	[AARS1, AURKA, CAMKK2, CDK1, CHD7, CILK1, CIT, CLCN5, DARS2, DDX41, DNAJA1, DTYMK, HIPK1, HSPD1, IRAK1, KATNAL1, KIF11, KIF4A, LIMK1, MAPK1, MKI67, N4BP2, PANK2, PIP4K2C, PLK1, PODXL, RAD54L, SRPK1, STK10, UBE2W, XRCC6]
GO:0030554	GO_MolecularFunction-EBI-UniProt-GOA-ACAP-ARAP_08.05.2020_00h00	adenyl nucleotide binding	[5, 6]	32	1.95838	5.93158e-05	0.00616884	[AARS1, AURKA, CAMKK2, CDK1, CHD7, CILK1, CIT, CLCN5, CTDSP2, DARS2, DDX41, DNAJA1, DTYMK, HIPK1, HSPD1, IRAK1, KATNAL1, KIF11, KIF4A, LIMK1, MAPK1, MKI67, N4BP2, PANK2, PIP4K2C, PLK1, PODXL, RAD54L, SRPK1, STK10, UBE2W, XRCC6]
GO:0032559	GO_MolecularFunction-EBI-UniProt-GOA-ACAP-ARAP_08.05.2020_00h00	adenyl ribonucleotide binding	[5, 6, 7]	32	1.97166	5.21012e-05	0.00812779	[AARS1, AURKA, CAMKK2, CDK1, CHD7, CILK1, CIT, CLCN5, CTDSP2, DARS2, DDX41, DNAJA1, DTYMK, HIPK1, HSPD1, IRAK1, KATNAL1, KIF11, KIF4A, LIMK1, MAPK1, MKI67, N4BP2, PANK2, PIP4K2C, PLK1, PODXL, RAD54L, SRPK1, STK10, UBE2W, XRCC6]
GO:0000166	GO_MolecularFunction-EBI-UniProt-GOA-ACAP-ARAP_08.05.2020_00h00	nucleotide binding	[3, 4]	41	1.79118	3.52726e-05	0.011005	[AARS1, AURKA, CAMKK2, CDK1, CHD7, CILK1, CIT, CLCN5, CTDSP2, DARS2, DDX41, DNAJA1, DTYMK, ERH, HIPK1, HSPD1, IRAK1, KATNAL1, KIF11, KIF4A, LBR, LIMK1, MAPK1, MKI67, N4BP2, NUDT19, PANK2, PIP4K2C, PLK1, PODXL, POLR2D, RAB2B, RAD54L, SIRT1, SRPK1, STK10, TUBA1B, TXNRD1, UBE2W, UHRF1, XRCC6]
GO:0032553	GO_MolecularFunction-EBI-UniProt-GOA-ACAP-ARAP_08.05.2020_00h00	ribonucleotide binding	[3, 4, 5]	35	1.7199	0.000332854	0.0115389	[AARS1, AURKA, CAMKK2, CDK1, CHD7, CILK1, CIT, CLCN5, CTDSP2, DARS2, DDX41, DNAJA1, DTYMK, HIPK1, HSPD1, IRAK1, KATNAL1, KIF11, KIF4A, LIMK1, MAPK1, MKI67, N4BP2, NUDT19, PANK2, PIP4K2C, PLK1, PODXL, RAB2B, RAD54L, SRPK1, STK10, TUBA1B, UBE2W, XRCC6]
GO:0017076	GO_MolecularFunction-EBI-UniProt-GOA-ACAP-ARAP_08.05.2020_00h00	purine nucleotide binding	[4, 5]	35	1.72584	0.000311849	0.0121621	[AARS1, AURKA, CAMKK2, CDK1, CHD7, CILK1, CIT, CLCN5, CTDSP2, DARS2, DDX41, DNAJA1, DTYMK, HIPK1, HSPD1, IRAK1, KATNAL1, KIF11, KIF4A, LIMK1, MAPK1, MKI67, N4BP2, NUDT19, PANK2, PIP4K2C, PLK1, PODXL, RAB2B, RAD54L, SRPK1, STK10, TUBA1B, UBE2W, XRCC6]
GO:0032555	GO_MolecularFunction-EBI-UniProt-GOA-ACAP-ARAP_08.05.2020_00h00	purine ribonucleotide binding	[4, 5, 6]	35	1.73697	0.00027597	0.0123004	[AARS1, AURKA, CAMKK2, CDK1, CHD7, CILK1, CIT, CLCN5, CTDSP2, DARS2, DDX41, DNAJA1, DTYMK, HIPK1, HSPD1, IRAK1, KATNAL1, KIF11, KIF4A, LIMK1, MAPK1, MKI67, N4BP2, NUDT19, PANK2, PIP4K2C, PLK1, PODXL, RAB2B, RAD54L, SRPK1, STK10, TUBA1B, UBE2W, XRCC6]
GO:0003723	GO_MolecularFunction-EBI-UniProt-GOA-ACAP-ARAP_08.05.2020_00h00	RNA binding	[4]	32	1.83592	0.00019818	0.0123664	[AARS1, AGO1, ALYREF, ATXN1L, BZW1, CBX6, CD3EAP, CPSF2, DARS2, DDX41, EDC3, ERH, FASTKD5, G3BP2, GPATCH4, GTF2E2, HDLBP, HNRNPF, HNRNPUL1, HSPD1, IGF2BP1, LBR, MKI67, NSUN4, PSMD2, RRP7A, SRF, SRPK1, TRUB1, TUBA1B, XRCC6, YWHAZ]
GO:0035639	GO_MolecularFunction-EBI-UniProt-GOA-ACAP-ARAP_08.05.2020_00h00	purine ribonucleoside triphosphate binding	[4]	34	1.76075	0.000266872	0.0138773	[AARS1, AURKA, CAMKK2, CDK1, CHD7, CILK1, CIT, CLCN5, DARS2, DDX41, DNAJA1, DTYMK, HIPK1, HSPD1, IRAK1, KATNAL1, KIF11, KIF4A, LIMK1, MAPK1, MKI67, N4BP2, NUDT19, PANK2, PIP4K2C, PLK1, PODXL, RAB2B, RAD54L, SRPK1, STK10, TUBA1B, UBE2W, XRCC6]
GO:0070182	GO_MolecularFunction-EBI-UniProt-GOA-ACAP-ARAP_08.05.2020_00h00	DNA polymerase binding	[4]	3	16.6667	0.000616057	0.019221	[FANCD2, FANCI, PTGES3]
GO:0016301	GO_MolecularFunction-EBI-UniProt-GOA-ACAP-ARAP_08.05.2020_00h00	kinase activity	[4]	28	1.79372	0.000759219	0.0215342	[AURKA, CAMKK2, CBL, CDK1, CILK1, CIT, DBF4B, DNAJA1, DTYMK, FASTKD5, HIPK1, INCENP, IQGAP3, IRAK1, LIMK1, MAPK1, N4BP2, PANK2, PIP4K2C, PLK1, PPM1F, PSMD10, SIRT1, SRPK1, STK10, TPX2, XRCC6, YWHAZ]
GO:0016773	GO_MolecularFunction-EBI-UniProt-GOA-ACAP-ARAP_08.05.2020_00h00	phosphotransferase activity, alcohol group as acceptor	[4]	26	1.81564	0.00100264	0.0260686	[AURKA, CAMKK2, CBL, CDK1, CILK1, CIT, DBF4B, DNAJA1, FASTKD5, HIPK1, INCENP, IQGAP3, IRAK1, LIMK1, MAPK1, N4BP2, PANK2, PIP4K2C, PLK1, PPM1F, PSMD10, SIRT1, SRPK1, STK10, TPX2, XRCC6]
GO:0070087	GO_MolecularFunction-EBI-UniProt-GOA-ACAP-ARAP_08.05.2020_00h00	chromo shadow domain binding	[4]	2	33.3333	0.00130847	0.0291602	[CHAF1A, LBR]
GO:2000371	GO_MolecularFunction-EBI-UniProt-GOA-ACAP-ARAP_08.05.2020_00h00	regulation of DNA topoisomerase (ATP-hydrolyzing) activity	[4, 5, 9, 10]	2	33.3333	0.00130847	0.0291602	[NCAPH, UHRF1]
GO:2000373	GO_MolecularFunction-EBI-UniProt-GOA-ACAP-ARAP_08.05.2020_00h00	positive regulation of DNA topoisomerase (ATP-hydrolyzing) activity	[4, 5, 6, 9, 10, 11]	2	33.3333	0.00130847	0.0291602	[NCAPH, UHRF1]
GO:0043462	GO_MolecularFunction-EBI-UniProt-GOA-ACAP-ARAP_08.05.2020_00h00	regulation of ATPase activity	[4, 8]	5	5.95238	0.00122117	0.029308	[DNAJA1, DNAJC9, NCAPH, SIRT1, UHRF1]
GO:0016887	GO_MolecularFunction-EBI-UniProt-GOA-ACAP-ARAP_08.05.2020_00h00	ATPase activity	[7]	13	2.42991	0.00180439	0.0375313	[CHD7, DDX41, DNAJA1, DNAJC9, HSPD1, KATNAL1, KIF11, KIF4A, NCAPH, RAD54L, SIRT1, UHRF1, XRCC6]
GO:0007253	GO_MolecularFunction-EBI-UniProt-GOA-ACAP-ARAP_08.05.2020_00h00	cytoplasmic sequestering of NF-kappaB	[4, 5, 6]	2	25	0.00241215	0.04427	[G3BP2, PSMD10]
GO:0035312	GO_MolecularFunction-EBI-UniProt-GOA-ACAP-ARAP_08.05.2020_00h00	5'-3' exodeoxyribonuclease activity	[6, 7, 8]	2	25	0.00241215	0.04427	[DCLRE1B, EXO1]
GO:0004672	GO_MolecularFunction-EBI-UniProt-GOA-ACAP-ARAP_08.05.2020_00h00	protein kinase activity	[3, 5]	23	1.76923	0.00277971	0.0456458	[AURKA, CAMKK2, CBL, CDK1, CILK1, CIT, DBF4B, DNAJA1, FASTKD5, HIPK1, INCENP, IQGAP3, IRAK1, LIMK1, MAPK1, PLK1, PPM1F, PSMD10, SIRT1, SRPK1, STK10, TPX2, XRCC6]
GO:0032781	GO_MolecularFunction-EBI-UniProt-GOA-ACAP-ARAP_08.05.2020_00h00	positive regulation of ATPase activity	[4, 5, 8, 9]	4	6.77966	0.00236929	0.0462012	[DNAJA1, DNAJC9, NCAPH, UHRF1]
GO:0004674	GO_MolecularFunction-EBI-UniProt-GOA-ACAP-ARAP_08.05.2020_00h00	protein serine/threonine kinase activity	[4, 6]	18	1.96507	0.002741	0.0475107	[AURKA, CAMKK2, CDK1, CILK1, CIT, DBF4B, DNAJA1, HIPK1, INCENP, IQGAP3, IRAK1, LIMK1, MAPK1, PLK1, PSMD10, SIRT1, SRPK1, STK10]
GO:0003918	GO_MolecularFunction-EBI-UniProt-GOA-ACAP-ARAP_08.05.2020_00h00	DNA topoisomerase type II (double strand cut, ATP-hydrolyzing) activity	[4, 9]	2	22.2222	0.00308204	0.0480798	[NCAPH, UHRF1]
GO:0010912	GO_MolecularFunction-EBI-UniProt-GOA-ACAP-ARAP_08.05.2020_00h00	positive regulation of isomerase activity	[3, 4]	2	22.2222	0.00308204	0.0480798	[NCAPH, UHRF1]

## Sheet: KEGG_DPPs
GOID	Ontology Source	GOTerm	GOLevels	Nr. Genes	% Associated Genes	Term PValue	Term PValue Corrected with Benjamini-Hochberg	Associated Genes Found
KEGG:04114	KEGG_08.05.2020	Oocyte meiosis	[-1]	8	6.25	5.31584e-05	0.00845219	[AURKA, CDK1, ESPL1, MAPK1, PLK1, PTTG1, SGO1, YWHAZ]
KEGG:04110	KEGG_08.05.2020	Cell cycle	[-1]	7	5.64516	0.000300287	0.0238728	[CDK1, E2F1, E2F2, ESPL1, PLK1, PTTG1, YWHAZ]

## Sheet: REACTOME_DPPs
GOID	Ontology Source	GOTerm	GOLevels	Nr. Genes	% Associated Genes	Term PValue	Term PValue Corrected with Benjamini-Hochberg	Associated Genes Found
R-HSA:1640170	REACTOME_Pathways_08.05.2020	Cell Cycle	[-1]	29	4.30906	9.45204e-11	3.7241e-08	[AURKA, CDCA5, CDK1, CENPO, CEP152, CEP57, E2F1, E2F2, ESPL1, EXO1, FOXM1, GTSE1, HJURP, INCENP, IST1, LBR, MAPK1, NCAPH, NUP155, NUP43, PLK1, PSMD10, PSMD2, PTTG1, SGO1, TPX2, TUBA1B, YWHAZ, ZWINT]
R-HSA:69278	REACTOME_Pathways_08.05.2020	Cell Cycle, Mitotic	[-1]	26	4.64286	2.16335e-10	4.2618e-08	[AURKA, CDCA5, CDK1, CENPO, CEP152, CEP57, E2F1, E2F2, ESPL1, FOXM1, GTSE1, INCENP, IST1, LBR, MAPK1, NCAPH, NUP155, NUP43, PLK1, PSMD10, PSMD2, PTTG1, SGO1, TPX2, TUBA1B, ZWINT]
R-HSA:2555396	REACTOME_Pathways_08.05.2020	Mitotic Metaphase and Anaphase	[-1]	16	6.77966	5.04433e-09	4.96866e-07	[CDCA5, CDK1, CENPO, ESPL1, INCENP, IST1, LBR, NUP155, NUP43, PLK1, PSMD10, PSMD2, PTTG1, SGO1, TUBA1B, ZWINT]
R-HSA:68882	REACTOME_Pathways_08.05.2020	Mitotic Anaphase	[-1]	16	6.80851	4.74498e-09	6.23175e-07	[CDCA5, CDK1, CENPO, ESPL1, INCENP, IST1, LBR, NUP155, NUP43, PLK1, PSMD10, PSMD2, PTTG1, SGO1, TUBA1B, ZWINT]
R-HSA:68886	REACTOME_Pathways_08.05.2020	M Phase	[-1]	20	4.79616	2.06074e-08	1.62386e-06	[CDCA5, CDK1, CENPO, CEP152, CEP57, ESPL1, INCENP, IST1, LBR, MAPK1, NCAPH, NUP155, NUP43, PLK1, PSMD10, PSMD2, PTTG1, SGO1, TUBA1B, ZWINT]
R-HSA:195258	REACTOME_Pathways_08.05.2020	RHO GTPase Effectors	[-1]	16	4.89297	4.73488e-07	3.10924e-05	[CENPO, CIT, DIAPH3, INCENP, IQGAP3, LIMK1, MAPK1, NUP43, PLK1, PRC1, SGO1, SRF, TUBA1B, WIPF2, YWHAZ, ZWINT]
R-HSA:2467813	REACTOME_Pathways_08.05.2020	Separation of Sister Chromatids	[-1]	12	6.31579	1.01239e-06	5.69832e-05	[CDCA5, CENPO, ESPL1, INCENP, NUP43, PLK1, PSMD10, PSMD2, PTTG1, SGO1, TUBA1B, ZWINT]
R-HSA:453274	REACTOME_Pathways_08.05.2020	Mitotic G2-G2/M phases	[-1]	12	6.06061	1.56644e-06	7.71471e-05	[AURKA, CDK1, CEP152, CEP57, E2F1, FOXM1, GTSE1, PLK1, PSMD10, PSMD2, TPX2, TUBA1B]
R-HSA:68877	REACTOME_Pathways_08.05.2020	Mitotic Prometaphase	[-1]	12	5.88235	2.14351e-06	9.38383e-05	[CDCA5, CDK1, CENPO, CEP152, CEP57, INCENP, NCAPH, NUP43, PLK1, SGO1, TUBA1B, ZWINT]
R-HSA:69275	REACTOME_Pathways_08.05.2020	G2/M Transition	[-1]	11	5.61224	9.12281e-06	0.000299532	[AURKA, CDK1, CEP152, CEP57, FOXM1, GTSE1, PLK1, PSMD10, PSMD2, TPX2, TUBA1B]
R-HSA:194315	REACTOME_Pathways_08.05.2020	Signaling by Rho GTPases	[-1]	17	3.73626	8.15539e-06	0.000321322	[CENPO, CIT, DIAPH3, INCENP, IQGAP3, LIMK1, MAPK1, NUP43, PLK1, PRC1, RALBP1, SGO1, SRF, TUBA1B, WIPF2, YWHAZ, ZWINT]
R-HSA:2500257	REACTOME_Pathways_08.05.2020	Resolution of Sister Chromatid Cohesion	[-1]	9	7.14286	9.01608e-06	0.00032294	[CDCA5, CDK1, CENPO, INCENP, NUP43, PLK1, SGO1, TUBA1B, ZWINT]
R-HSA:5663220	REACTOME_Pathways_08.05.2020	RHO GTPases Activate Formins	[-1]	9	6.42857	2.11126e-05	0.000639873	[CENPO, DIAPH3, INCENP, NUP43, PLK1, SGO1, SRF, TUBA1B, ZWINT]
R-HSA:74160	REACTOME_Pathways_08.05.2020	Gene expression (Transcription)	[-1]	33	2.19561	4.34674e-05	0.00114174	[AGO1, ALYREF, AURKA, CBX6, CD3EAP, CDK1, CPSF2, E2F1, EXO1, FANCD2, FANCI, GLS, GTF2E2, HIPK1, HSPD1, IRAK1, LBR, MAPK1, MED1, NUP155, NUP43, PIP4K2C, POLR2D, PSMD10, PSMD2, RBPJ, SIRT1, SMARCD2, SUDS3, TPX2, TXNRD1, UHRF1, YWHAZ]
R-HSA:3700989	REACTOME_Pathways_08.05.2020	Transcriptional Regulation by TP53	[-1]	14	3.83562	4.12294e-05	0.00116031	[AGO1, AURKA, CDK1, E2F1, EXO1, FANCD2, FANCI, GLS, HIPK1, PIP4K2C, POLR2D, TPX2, TXNRD1, YWHAZ]
R-HSA:69620	REACTOME_Pathways_08.05.2020	Cell Cycle Checkpoints	[-1]	12	4.09556	8.10849e-05	0.00199672	[CDK1, CENPO, EXO1, GTSE1, INCENP, NUP43, PLK1, PSMD10, PSMD2, SGO1, YWHAZ, ZWINT]
R-HSA:8854518	REACTOME_Pathways_08.05.2020	AURKA Activation by TPX2	[-1]	6	8.21918	0.000138199	0.00320296	[AURKA, CDK1, CEP152, CEP57, PLK1, TPX2]
R-HSA:2995410	REACTOME_Pathways_08.05.2020	Nuclear Envelope (NE) Reassembly	[-1]	6	8	0.000160606	0.00351549	[CDK1, IST1, LBR, NUP155, NUP43, TUBA1B]
R-HSA:8852276	REACTOME_Pathways_08.05.2020	The role of GTSE1 in G2/M progression after G2 checkpoint	[-1]	6	7.79221	0.000185796	0.00385282	[CDK1, GTSE1, PLK1, PSMD10, PSMD2, TUBA1B]
R-HSA:9648025	REACTOME_Pathways_08.05.2020	EML4 and NUDC in mitotic spindle formation	[-1]	7	5.98291	0.000281223	0.00554009	[CENPO, INCENP, NUP43, PLK1, SGO1, TUBA1B, ZWINT]
R-HSA:174143	REACTOME_Pathways_08.05.2020	APC/C-mediated degradation of cell cycle proteins	[-1]	6	6.97674	0.000340289	0.00638447	[AURKA, CDK1, PLK1, PSMD10, PSMD2, PTTG1]
R-HSA:453276	REACTOME_Pathways_08.05.2020	Regulation of mitotic cell cycle	[-1]	6	6.97674	0.000340289	0.00638447	[AURKA, CDK1, PLK1, PSMD10, PSMD2, PTTG1]
R-HSA:162658	REACTOME_Pathways_08.05.2020	Golgi Cisternae Pericentriolar Stack Reorganization	[-1]	3	21.4286	0.000420199	0.00752538	[CDK1, MAPK1, PLK1]
R-HSA:2559585	REACTOME_Pathways_08.05.2020	Oncogene Induced Senescence	[-1]	4	11.4286	0.000539783	0.00924672	[AGO1, E2F1, E2F2, MAPK1]
R-HSA:73857	REACTOME_Pathways_08.05.2020	RNA Polymerase II Transcription	[-1]	28	2.05429	0.000589054	0.0092835	[AGO1, ALYREF, AURKA, CBX6, CDK1, CPSF2, E2F1, EXO1, FANCD2, FANCI, GLS, GTF2E2, HIPK1, HSPD1, IRAK1, LBR, MAPK1, MED1, PIP4K2C, POLR2D, PSMD10, PSMD2, RBPJ, SIRT1, SMARCD2, TPX2, TXNRD1, YWHAZ]
R-HSA:141424	REACTOME_Pathways_08.05.2020	Amplification of signal from the kinetochores	[-1]	6	6.25	0.000614352	0.0093098	[CENPO, INCENP, NUP43, PLK1, SGO1, ZWINT]
R-HSA:141444	REACTOME_Pathways_08.05.2020	Amplification of signal from unattached kinetochores via a MAD2 inhibitory signal	[-1]	6	6.25	0.000614352	0.0093098	[CENPO, INCENP, NUP43, PLK1, SGO1, ZWINT]
R-HSA:2262752	REACTOME_Pathways_08.05.2020	Cellular responses to stress	[-1]	16	2.73504	0.000586772	0.00963284	[AGO1, CBX6, DCTN5, DNAJA1, E2F1, E2F2, MAPK1, MIOS, NUP155, NUP43, PSMD10, PSMD2, PTGES3, SIRT1, TUBA1B, TXNRD1]
R-HSA:8953897	REACTOME_Pathways_08.05.2020	Cellular responses to external stimuli	[-1]	16	2.67112	0.000757368	0.011052	[AGO1, CBX6, DCTN5, DNAJA1, E2F1, E2F2, MAPK1, MIOS, NUP155, NUP43, PSMD10, PSMD2, PTGES3, SIRT1, TUBA1B, TXNRD1]
R-HSA:159231	REACTOME_Pathways_08.05.2020	Transport of Mature mRNA Derived from an Intronless Transcript	[-1]	4	9.7561	0.000992822	0.0139704	[ALYREF, CPSF2, NUP155, NUP43]
R-HSA:174178	REACTOME_Pathways_08.05.2020	APC/C:Cdh1 mediated degradation of Cdc20 and other APC/C:Cdh1 targeted proteins in late mitosis/early G1	[-1]	5	6.94444	0.00110213	0.0144746	[AURKA, PLK1, PSMD10, PSMD2, PTTG1]
R-HSA:159234	REACTOME_Pathways_08.05.2020	Transport of Mature mRNAs Derived from Intronless Transcripts	[-1]	4	9.52381	0.00108819	0.0147843	[ALYREF, CPSF2, NUP155, NUP43]
R-HSA:4615885	REACTOME_Pathways_08.05.2020	SUMOylation of DNA replication proteins	[-1]	4	8.88889	0.00141264	0.0168661	[AURKA, INCENP, NUP155, NUP43]
R-HSA:176814	REACTOME_Pathways_08.05.2020	Activation of APC/C and APC/C:Cdc20 mediated degradation of mitotic proteins	[-1]	5	6.57895	0.00140594	0.0173107	[CDK1, PLK1, PSMD10, PSMD2, PTTG1]
R-HSA:69618	REACTOME_Pathways_08.05.2020	Mitotic Spindle Checkpoint	[-1]	6	5.35714	0.00137721	0.0175039	[CENPO, INCENP, NUP43, PLK1, SGO1, ZWINT]
R-HSA:212436	REACTOME_Pathways_08.05.2020	Generic Transcription Pathway	[-1]	25	2.01613	0.00161118	0.0186708	[AGO1, AURKA, CBX6, CDK1, E2F1, EXO1, FANCD2, FANCI, GLS, HIPK1, HSPD1, IRAK1, LBR, MAPK1, MED1, PIP4K2C, POLR2D, PSMD10, PSMD2, RBPJ, SIRT1, SMARCD2, TPX2, TXNRD1, YWHAZ]
R-HSA:176417	REACTOME_Pathways_08.05.2020	Phosphorylation of Emi1	[-1]	2	33.3333	0.00171508	0.0193068	[CDK1, PLK1]
R-HSA:69273	REACTOME_Pathways_08.05.2020	Cyclin A/B1/B2 associated events during G2/M transition	[-1]	3	12	0.00243312	0.0252277	[CDK1, FOXM1, PLK1]
R-HSA:2980766	REACTOME_Pathways_08.05.2020	Nuclear Envelope Breakdown	[-1]	4	7.69231	0.00242106	0.025781	[CDK1, NUP155, NUP43, PLK1]
R-HSA:2980767	REACTOME_Pathways_08.05.2020	Activation of NIMA Kinases NEK9, NEK6, NEK7	[-1]	2	28.5714	0.00238402	0.0260917	[CDK1, PLK1]
R-HSA:2565942	REACTOME_Pathways_08.05.2020	Regulation of PLK1 Activity at G2/M Transition	[-1]	5	5.68182	0.00268871	0.0271629	[AURKA, CDK1, CEP152, CEP57, PLK1]
R-HSA:3371556	REACTOME_Pathways_08.05.2020	Cellular response to heat stress	[-1]	5	5.61798	0.00282437	0.02782	[MAPK1, NUP155, NUP43, PTGES3, SIRT1]
R-HSA:5687128	REACTOME_Pathways_08.05.2020	MAPK6/MAPK4 signaling	[-1]	5	5.61798	0.00282437	0.02782	[AGO1, CDK1, IGF2BP1, PSMD10, PSMD2]
R-HSA:3371497	REACTOME_Pathways_08.05.2020	HSP90 chaperone cycle for steroid hormone receptors (SHR)	[-1]	4	7.27273	0.00297468	0.028586	[DCTN5, DNAJA1, PTGES3, TUBA1B]
R-HSA:380320	REACTOME_Pathways_08.05.2020	Recruitment of NuMA to mitotic centrosomes	[-1]	5	5.31915	0.00357802	0.0335652	[CDK1, CEP152, CEP57, PLK1, TUBA1B]
R-HSA:5620912	REACTOME_Pathways_08.05.2020	Anchoring of the basal body to the plasma membrane	[-1]	5	5.10204	0.00427734	0.0383017	[CDK1, CEP152, CEP57, PLK1, RAB3IP]
R-HSA:6807070	REACTOME_Pathways_08.05.2020	PTEN Regulation	[-1]	6	4.28571	0.00422471	0.0387101	[AGO1, CBX6, MAPK1, PSMD10, PSMD2, TNKS2]
R-HSA:162906	REACTOME_Pathways_08.05.2020	HIV Infection	[-1]	8	3.3195	0.00478533	0.0418983	[GTF2E2, NUP155, NUP43, POLR2D, PSMD10, PSMD2, VPS37B, XRCC6]
R-HSA:72203	REACTOME_Pathways_08.05.2020	Processing of Capped Intron-Containing Pre-mRNA	[-1]	8	3.27869	0.00515068	0.0441167	[ALYREF, CPSF2, HNRNPF, HNRNPUL1, NUP155, NUP43, POLR2D, PRCC]
R-HSA:8953854	REACTOME_Pathways_08.05.2020	Metabolism of RNA	[-1]	15	2.22222	0.00644948	0.0488672	[ALYREF, CPSF2, EDC3, HNRNPF, HNRNPUL1, IGF2BP1, NSUN4, NUP155, NUP43, POLR2D, PRCC, PSMD10, PSMD2, RRP7A, YWHAZ]
R-HSA:159227	REACTOME_Pathways_08.05.2020	Transport of the SLBP independent Mature mRNA	[-1]	3	8.82353	0.005896	0.0494261	[ALYREF, NUP155, NUP43]
R-HSA:159230	REACTOME_Pathways_08.05.2020	Transport of the SLBP Dependant Mature mRNA	[-1]	3	8.57143	0.00639815	0.0494288	[ALYREF, NUP155, NUP43]
R-HSA:3301854	REACTOME_Pathways_08.05.2020	Nuclear Pore Complex (NPC) Disassembly	[-1]	3	8.57143	0.00639815	0.0494288	[CDK1, NUP155, NUP43]
R-HSA:9006925	REACTOME_Pathways_08.05.2020	Intracellular signaling by second messengers	[-1]	9	2.94118	0.00617532	0.0496546	[AGO1, CAMKK2, CBX6, IRAK1, MAPK1, PIP4K2C, PSMD10, PSMD2, TNKS2]
R-HSA:2514853	REACTOME_Pathways_08.05.2020	Condensation of Prometaphase Chromosomes	[-1]	2	18.1818	0.00606835	0.0498111	[CDK1, NCAPH]
R-HSA:68689	REACTOME_Pathways_08.05.2020	CDC6 association with the ORC:origin complex	[-1]	2	18.1818	0.00606835	0.0498111	[E2F1, E2F2]
R-HSA:3371453	REACTOME_Pathways_08.05.2020	Regulation of HSF1-mediated heat shock response	[-1]	4	5.7971	0.00671176	0.049895	[MAPK1, NUP155, NUP43, SIRT1]
