# Supplementary material for: IGF2BP1, a Conserved Regulator of RNA Turnover in Cancer
Source: Front Mol Biosci. 2021 Mar 22;8:632219. doi: 10.3389/fmolb.2021.632219 (PMC8019740; doi:10.3389/fmolb.2021.632219)
Supplement: Supplementary file 1 [file datasheet1.zip › S5_survival.xlsx]

## Sheet: cohorts
cohort	description
ACC	Adrenocortical carcinoma
BLCA	Bladder Urothelial Carcinoma
BRCA	Breast invasive carcinoma
CESC	Cervical squamous cell carcinoma and endocervical adenocarcinoma
CHOL	Cholangiocarcinoma
COAD	Colon adenocarcinoma
ESCA	Esophageal carcinoma
GBM	Glioblastoma multiforme
HNSC	Head and Neck squamous cell carcinoma
KICH	Kidney Chromophobe
KIRC	Kidney renal clear cell carcinoma
KIRP	Kidney renal papillary cell carcinoma
LGG	Brain Lower Grade Glioma
LIHC	Liver hepatocellular carcinoma
LUAD	Lung adenocarcinoma
LUSC	Lung squamous cell carcinoma
MESO	Mesothelioma
OV	Ovarian serous cystadenocarcinoma
PAAD	Pancreatic adenocarcinoma
PCPG	Pheochromocytoma and Paraganglioma
PRAD	Prostate adenocarcinoma
READ	Rectum adenocarcinoma
SARC	Sarcoma
SKCM	Skin Cutaneous Melanoma
STAD	Stomach adenocarcinoma
TGCT	Testicular Germ Cell Tumors
THCA	Thyroid carcinoma
THYM	Thymoma
UCEC	Uterine Corpus Endometrial Carcinoma
UCS	Uterine Carcinosarcoma
UVM	Uveal Melanoma

## Sheet: HR_UNPs
gene_id	gene	ACC	BLCA	BRCA	CESC	CHOL	COAD	ESCA	GBM	HNSC	KICH	KIRC	KIRP	LGG	LIHC	LUAD	LUSC	MESO	OV	PAAD	PCPG	PRAD	READ	SARC	SKCM	STAD	TGCT	THCA	THYM	UCEC	UCS	UVM
ENSG00000121691	CAT	0.94436	0.732756	0.734627	0.812239	0.890049	0.736065	1.18186	1.22778	1.20159	1.96694	0.44042	1.13516	1.10158	0.586557	0.692956	1.22002	0.590549	1.21921	1.40714	5.02643	0.489598	0.500499	0.764777	0.926004	0.899922	2.42272	0.450255	0.650526	0.900953	0.977078	0.638046
ENSG00000113328	CCNG1	0.671001	0.836016	0.893579	0.82512	0.520556	0.652526	1.27537	1.23179	1.14589	2.11041	0.489484	1.07486	1.35757	1.25771	0.771064	1.06891	0.403157	0.923256	1.26861	Inf	1.25381	0.366436	1.14969	1.60422	1.07309	0.759761	0.996859	1.79038	0.811076	1.65	1.54056
ENSG00000099875	MKNK2	1.21443	0.868921	0.792441	0.863896	1.25935	1.21312	0.75724	0.985492	0.729733	0.873461	1.00276	1.10234	1.95269	1.03801	0.818057	0.940598	0.713666	1.07904	1.2589	2.47438	2.36747	0.859653	1.06846	1.07807	0.488895	2.48055	0.902134	3.95536	0.815907	1.3091	1.00937
ENSG00000205707	ETFRF1	1.46009	0.695755	0.804227	0.815964	1.68742	0.998843	1.18396	0.82185	1.03234	1.26865	0.778459	0.743173	0.761045	0.570968	0.839366	1.03569	0.542224	0.806101	0.719192	1.01935	0.519089	0.6979	0.673411	1.12639	1.16204	0	1.18627	1.01218	0.779104	1.46529	0.956886
ENSG00000164615	CAMLG	1.13901	0.95651	0.897875	0.605434	1.24993	0.922431	1.41936	0.896142	1.30278	2.26947	0.613525	1.7866	0.374497	1.31243	0.800773	0.746079	0.769326	1.19948	0.673342	0.296768	1.5319	0.548725	0.985704	1.15199	1.26853	1.91094	1.58352	1.17976	1.16128	1.24068	0.976182
ENSG00000109270	LAMTOR3	0.514709	0.729509	0.905913	0.627969	1.36421	0.896837	1.29469	1.23314	1.19478	1.22693	0.451642	0.731472	0.909609	1.45702	1.10522	0.988522	0.474857	0.934054	1.09322	0.517611	2.00519	0.834077	1.16064	2.27801	1.21277	0.562848	1.1217	1.17472	0.738656	1.93198	1.66401
ENSG00000152475	ZNF837	1.74202	0.787748	0.892191	0.970514	0.500617	0.738431	1.06878	0.891786	0.786983	0.241871	1.36374	0.762538	2.28047	0.742633	0.876638	1.09677	1.08218	0.833471	0.549417	1.23349	1.22074	1.05012	0.953358	0.779441	0.652817	1.18672	0.959223	0.347843	0.603955	1.42789	1.47589
ENSG00000258289	CHURC1	1.05303	1.09703	0.988651	0.611024	0.465628	0.819729	1.08838	1.15893	1.00612	1.33012	0.510968	0.897657	0.852109	1.0431	1.20344	0.793059	0.688347	0.826814	1.16493	1.91568	0.386335	1.18558	0.692696	1.12138	1.04575	1.43161	1.48018	0.637711	0.792489	0.79475	0.930438
ENSG00000080546	SESN1	0.851385	0.865675	0.966779	1.01764	0.941223	0.850978	0.823615	0.889175	0.718675	1.0158	0.623409	1.32098	0.607563	0.950528	0.827219	0.993745	1.04881	0.997056	0.541448	2.47782	0.126535	1.14535	0.826338	1.20569	0.923666	0.979165	0.972111	1.50758	0.63118	2.85395	0.449449
ENSG00000152763	WDR78	0.723896	0.930794	0.739768	0.722475	1.51256	0.622629	0.876345	0.907899	0.835696	2.52581	0.617985	0.563818	2.30943	1.0032	1.06141	0.977388	0.937593	0.907804	0.653605	0.419207	0.398931	0.552348	1.44091	1.02227	0.838132	0.350985	0.875344	0.906437	0.716546	1.29501	1.43259
ENSG00000182362	YBEY	1.48298	0.766608	0.78023	0.871482	0.811724	0.865526	0.866921	0.917763	0.867095	2.52569	1.2596	0.923363	0.667792	1.03724	1.0427	0.983837	0.670931	0.851629	0.723618	0.6312	0.69824	1.09007	0.999167	0.948455	0.801851	0.260388	0.933532	0.780348	0.562613	0.621331	0.898196
ENSG00000105373	NOP53	2.51897	1.01228	0.750427	1.03314	1.79424	1.51177	1.26874	0.768462	0.846607	0.266555	0.941638	0.893774	0.655092	0.894026	0.912	0.917309	0.639437	1.28977	0.642529	0.357353	1.03753	1.36237	0.88453	0.661062	0.949395	1.01228	0.664073	0.126679	0.503442	1.24151	0.586988

## Sheet: logrank_pVal_UNPs
gene_id	gene	ACC	BLCA	BRCA	CESC	CHOL	COAD	ESCA	GBM	HNSC	KICH	KIRC	KIRP	LGG	LIHC	LUAD	LUSC	MESO	OV	PAAD	PCPG	PRAD	READ	SARC	SKCM	STAD	TGCT	THCA	THYM	UCEC	UCS	UVM
ENSG00000121691	CAT	0.879899	0.0378335	0.0629862	0.376938	0.805916	0.121452	0.506753	0.256253	0.176597	0.329543	1.16553e-07	0.674271	0.589444	0.0024894	0.0132332	0.1479	0.0240056	0.133089	0.102688	0.101119	0.290481	0.0798615	0.185366	0.836069	0.526117	0.428602	0.128766	0.540028	0.620407	0.946097	0.288875
ENSG00000113328	CCNG1	0.292923	0.23147	0.497976	0.414222	0.169317	0.0309993	0.330329	0.248758	0.315474	0.279711	3.86867e-06	0.810915	0.0885383	0.191026	0.0781429	0.628268	7.06278e-05	0.545628	0.25285	0.0184376	0.725469	0.00942171	0.494022	0.205781	0.671147	0.782842	0.99498	0.403509	0.318543	0.146461	0.319836
ENSG00000099875	MKNK2	0.610379	0.34932	0.161579	0.535849	0.623954	0.33001	0.268236	0.935428	0.0210886	0.840046	0.985527	0.746725	0.000209568	0.831588	0.173097	0.656031	0.150431	0.564969	0.268901	0.279121	0.197777	0.700402	0.743061	0.841937	1.23849e-05	0.415586	0.837995	0.0638303	0.32882	0.43092	0.982177
ENSG00000205707	ETFRF1	0.325116	0.0156879	0.19	0.389034	0.264582	0.995357	0.499724	0.278059	0.814668	0.722171	0.0993583	0.327653	0.131183	0.00142184	0.234266	0.798512	0.00837597	0.1028	0.114429	0.981276	0.301104	0.357977	0.0505738	0.748618	0.365562	0.0459124	0.732318	0.985601	0.237436	0.276074	0.91591
ENSG00000164615	CAMLG	0.730378	0.765491	0.516652	0.0348288	0.635335	0.683622	0.162427	0.545066	0.0509178	0.23337	0.0013501	0.0573366	9.77962e-08	0.120715	0.133404	0.0324657	0.26618	0.168272	0.0571823	0.136068	0.50556	0.120381	0.943192	0.703162	0.152329	0.568213	0.369204	0.805132	0.475574	0.528718	0.954296
ENSG00000109270	LAMTOR3	0.0804493	0.0356436	0.5504	0.0463926	0.51093	0.582544	0.301162	0.246515	0.189464	0.760057	2.65574e-07	0.299729	0.596534	0.031393	0.497916	0.933048	0.00136542	0.605688	0.670799	0.438799	0.303629	0.652215	0.46133	0.0302059	0.245281	0.613823	0.818237	0.810089	0.1542	0.0617081	0.239683
ENSG00000152475	ZNF837	0.146254	0.111266	0.49194	0.898991	0.136762	0.125459	0.790142	0.52772	0.0792829	0.0545277	0.0423348	0.375148	5.96475e-06	0.0905163	0.3708	0.50116	0.737901	0.167635	0.00424999	0.808197	0.772184	0.90195	0.813125	0.522527	0.00981905	0.863906	0.933637	0.117869	0.0169442	0.297329	0.351697
ENSG00000258289	CHURC1	0.891239	0.535555	0.945022	0.0358934	0.117296	0.316172	0.734849	0.41313	0.964191	0.669601	1.71384e-05	0.721259	0.370843	0.809896	0.209718	0.0910571	0.111144	0.150963	0.463768	0.44491	0.152506	0.672436	0.0704741	0.758855	0.787899	0.718301	0.433522	0.498853	0.272811	0.502069	0.86387
ENSG00000080546	SESN1	0.670802	0.334344	0.838271	0.94199	0.898368	0.416078	0.436908	0.51459	0.0161975	0.98136	0.00237926	0.354817	0.00599521	0.772368	0.198756	0.963565	0.839815	0.982205	0.00337998	0.278335	0.0198331	0.729923	0.344452	0.614199	0.632511	0.983201	0.95524	0.537728	0.0297691	0.00275696	0.0545919
ENSG00000152763	WDR78	0.395449	0.630568	0.068494	0.166633	0.379611	0.0178769	0.597424	0.593516	0.186135	0.174548	0.00159582	0.0606281	4.20667e-06	0.98548	0.684383	0.867753	0.784597	0.46411	0.0406528	0.300295	0.140405	0.125746	0.0705153	0.952726	0.288017	0.34276	0.791484	0.883529	0.112862	0.450546	0.397593
ENSG00000182362	YBEY	0.305384	0.074629	0.134595	0.55932	0.657549	0.463287	0.570558	0.635851	0.294297	0.174571	0.130072	0.791384	0.0243579	0.834886	0.777741	0.90557	0.0882973	0.224154	0.11954	0.569676	0.568006	0.826432	0.996717	0.888362	0.186567	0.209395	0.890567	0.710885	0.00608283	0.168019	0.796918
ENSG00000105373	NOP53	0.0152419	0.934951	0.0849559	0.890166	0.22006	0.0445491	0.34204	0.144652	0.21988	0.0764265	0.692495	0.71055	0.0178228	0.523646	0.53201	0.529645	0.0558406	0.053812	0.0351915	0.214477	0.954483	0.434161	0.543382	0.268881	0.754561	0.990262	0.413363	0.0207021	0.00116259	0.528154	0.207043

## Sheet: HR_DPPs
gene_id	gene	ACC	BLCA	BRCA	CESC	CHOL	COAD	ESCA	GBM	HNSC	KICH	KIRC	KIRP	LGG	LIHC	LUAD	LUSC	MESO	OV	PAAD	PCPG	PRAD	READ	SARC	SKCM	STAD	TGCT	THCA	THYM	UCEC	UCS	UVM
ENSG00000115677	HDLBP	3.55856	1.36368	1.30498	0.981369	1.17948	1.18243	0.959719	1.08095	0.96218	1.43833	0.877908	1.26219	1.29491	1.54168	1.20708	0.964408	1.01579	1.21084	1.30441	3.72718	0.552019	1.63498	1.15459	0.965173	1.01724	0.588653	1.5796	4.43134	1.01121	0.995233	4.50576
ENSG00000159217	IGF2BP1	3.4189	1.02725	1.38152	0.754885	0.896524	1.08553	0.894601	1.1563	1.09349	4.06084	1.4912	1.39509	1.59695	1.11552	1.42441	0.794965	2.25058	1.00299	1.31138	0.37402	0.621532	1.13992	1.44331	2.01633	1.10052	2.49129	4.53398	0.66792	2.26559	0.567204	2.38009
ENSG00000169813	HNRNPF	3.46563	0.893322	1.06473	0.880388	0.657581	0.797529	1.1431	0.860751	0.815237	1.04491	0.707904	2.23253	1.29013	1.52825	1.30865	0.845119	1.00323	0.91975	1.5808	1.85641	2.44546	0.734737	1.01913	1.68248	0.715412	0.401154	0.574642	0.229499	0.677499	1.10152	1.01339
ENSG00000183741	CBX6	1.80438	1.03645	0.771927	0.588792	0.810432	1.21174	0.697237	0.876355	1.08114	1.26148	0.754853	0.456129	0.467856	1.23374	0.864934	0.811229	0.654259	1.19316	0.420092	0	0.625842	2.05194	0.828359	0.537178	0.923723	1.08083	1.17103	8.29453	1.3283	0.78176	2.35104
ENSG00000165934	CPSF2	3.18788	1.11124	0.997142	0.78964	1.08773	0.670632	0.737069	0.812551	1.28679	1.38908	0.937315	0.636047	0.698515	1.45212	1.35636	0.877596	0.820236	0.993496	1.02731	4.96649	0.306478	0.757469	0.95678	1.08334	0.994784	1.17223	1.96196	0.684929	1.03202	0.864066	3.23442
ENSG00000136261	BZW2	1.42953	1.00666	1.21387	0.990288	1.0971	1.14837	1.27678	1.11243	1.32581	2.79711	1.25008	1.46436	0.870614	1.60741	1.40509	0.752019	2.30488	0.965689	1.41067	3.42564	3.00878	1.24629	1.58969	1.602	0.870118	0.696533	1.10434	0.487892	1.45957	1.11645	0.912088
ENSG00000175215	CTDSP2	2.38291	1.10018	1.0523	0.682936	1.06903	0.858338	0.952314	0.934133	0.820267	0.335026	0.606708	1.48843	2.40611	1.52205	0.686287	1.06258	0.80947	1.20697	1.10539	0.769027	0.695491	0.412032	1.09154	1.3048	1.07827	4.25581	0.500966	0.43617	1.44554	0.431632	0.270416
ENSG00000169504	CLIC4	1.13139	1.45493	1.1611	1.65028	0.527745	0.801857	0.929345	0.80172	1.11948	4.61166	0.509288	0.483921	2.35396	1.3131	1.12966	1.23349	1.56529	1.10273	1.34692	0.389754	1.25873	0.42291	1.08108	1.16864	1.21327	0.716086	2.50633	2.43321	0.832602	0.713995	1.30721
ENSG00000242498	ARPIN	1.58474	1.37299	0.935209	0.952939	1.02569	0.785994	0.861912	0.976775	1.14305	1.50809	0.602898	0.638066	0.778392	1.12711	1.01204	1.06255	0.919522	0.864705	1.54824	1.85457	0.638969	0.495998	0.965539	0.758709	0.753876	4.54692	0.733888	0.964176	0.887439	1.04471	0.943465
ENSG00000184992	BRI3BP	1.28307	1.20354	1.12851	0.656438	1.03421	0.750615	1.86527	1.23378	0.936836	9.10228	0.73536	1.4907	0.929214	1.63911	1.22685	1.1121	1.12586	0.823419	0.73706	2.27849	0.35563	0.480678	1.1329	1.41494	0.591356	0.425856	1.43326	0.640633	1.07452	1.34252	3.11526
ENSG00000184216	IRAK1	1.89867	0.995101	1.23313	0.696603	0.882672	1.30605	1.87308	1.28948	1.32123	2.51417	1.36101	1.47988	1.88862	1.57774	1.31853	0.944766	0.794954	1.20323	1.17887	0.531384	1.41922	0.923004	1.16296	0.882331	0.600373	2.52407	1.33941	2.16426	1.58364	1.4194	3.23615
ENSG00000108604	SMARCD2	1.44073	0.94096	1.02359	0.666741	1.54591	0.655849	0.954784	0.895903	1.25603	1.48674	1.43923	1.2077	1.11999	1.22063	1.10432	0.955281	0.615164	0.950607	0.742786	0.614399	0.449256	0.732719	0.959039	1.8745	0.643012	1.27976	0.842149	0.492527	1.05588	0.623299	1.26619
ENSG00000171302	CANT1	1.6938	1.19146	1.29106	1.09527	0.971173	0.738154	0.988226	1.1992	1.29016	2.57485	1.04695	1.67184	2.34443	1.56647	1.23387	1.36172	1.20721	1.06345	1.00199	1.30827	1.83646	0.742663	1.57688	1.0504	0.822575	3.41409	0.447611	0.789186	0.802887	0.680353	1.07339
ENSG00000166847	DCTN5	1.37004	1.17026	1.10588	0.849941	1.69257	0.935154	0.630292	0.723709	1.12799	0.842797	0.742355	0.772227	0.626886	1.52694	0.913345	0.908638	1.34921	0.995646	1.07526	1.1107	0.747795	0.724297	1.05439	1.00915	1.15917	1.95114	1.21372	1.25346	1.33509	1.33202	1.54941
ENSG00000104635	SLC39A14	0.65704	1.43989	1.17478	1.04617	0.785215	0.585551	0.725556	1.28783	1.30649	4.532	0.931841	1.85444	0.760793	0.923746	1.16494	1.04837	2.07871	1.14662	1.23486	1.75736	1.04477	0.497348	1.26973	0.620293	0.881024	2.98632	1.44164	2.29645	1.57058	1.73198	2.18552
ENSG00000198087	CD2AP	0.910348	0.754123	1.26782	1.06145	0.729653	0.69167	1.45462	1.19612	0.753789	4.50176	0.488332	1.41641	2.26503	1.41425	1.31076	1.09981	1.23643	0.852332	1.71849	2.21049	1.2977	0.411008	1.0029	1.62865	0.683962	0.936024	1.19637	0.250926	0.906438	1.53508	1.29693
ENSG00000213551	DNAJC9	6.3786	0.946231	1.31168	0.506001	0.608758	0.903293	0.928378	0.972847	0.989946	1.276	1.094	1.47813	0.620432	1.3046	1.63792	0.927196	2.00165	0.909178	0.961322	2.3889	Inf	0.605263	1.62571	1.50348	0.675002	0.303588	0.974107	0.228569	1.19122	0.889845	1.41832
ENSG00000163349	HIPK1	0.996663	1.19044	0.914738	0.594489	0.590626	0.678237	0.780777	0.758519	0.799052	0.892447	0.692913	1.36504	1.38232	1.2008	0.922527	1.00951	1.32143	0.967179	1.25595	5.12591	1.37817	0.263678	1.05816	1.19686	0.882548	0.960792	2.2959	0.237283	0.61876	0.828363	0.644629
ENSG00000139324	TMTC3	2.54805	1.13267	1.17689	0.690123	1.0785	0.787594	1.32134	1.21817	0.901574	2.13911	0.604432	1.26873	1.83254	1.5438	1.38742	0.780177	2.13722	1.0452	0.870788	1.2347	0.398147	0.779967	1.16209	1.04549	1.14674	0.712826	1.03927	3.59733	0.581604	0.631978	1.17727
ENSG00000169926	KLF13	1.1848	1.20181	1.06126	1.13552	1.00947	1.00459	0.774976	0.89995	0.885723	0.574212	0.476779	0.519981	0.720905	0.987255	0.944225	1.20422	0.942112	1.22182	0.954373	2.22088	0.623804	0.563544	0.813673	0.556324	0.617928	3.54383	1.37027	0	1.32162	1.56605	2.3186
ENSG00000170779	CDCA4	2.78918	1.29737	0.792937	0.84643	0.956207	0.843562	0.903398	0.942225	1.21898	1.37673	1.3775	2.38632	1.8746	1.76935	1.32625	0.851254	2.2592	0.870647	1.85769	4.21067	1.50763	0.969606	1.82502	1.22975	0.890657	0.942481	0.433338	0.303942	1.29516	0.633871	0.909001
ENSG00000086061	DNAJA1	1.23073	0.824027	1.26021	1.07334	0.664819	0.880151	1.08701	1.15259	1.19189	1.02542	0.533535	1.21109	0.563936	1.04569	1.11303	1.12932	0.737505	0.712419	0.801837	2.44296	1.50796	0.72855	1.27759	1.03041	0.915945	1.02252	0.732853	0.536994	1.21708	1.10935	2.44118
ENSG00000182149	IST1	0.509271	0.747177	0.921925	0.760646	0.787309	1.18065	1.63881	0.949049	1.18069	0.347108	0.754357	0.575797	0.874075	1.29255	0.84601	1.38331	0.569122	1.06048	1.17963	2.02575	1.63783	0.471475	1.03638	0.860959	1.0752	3.9309	0.826065	0.468534	0.642179	0.75142	1.28367
ENSG00000112658	SRF	1.8674	1.20402	0.673194	0.796138	0.889946	1.02826	0.793496	0.937989	0.867791	0.930674	0.924504	1.17968	1.02137	1.19156	0.976046	0.887174	1.21027	1.24584	0.850388	2.24151	1.27446	0.784107	0.831025	1.25175	0.762317	0.962416	1.69159	0.434608	1.06654	0.778801	0.424271
ENSG00000168393	DTYMK	3.41431	0.913269	0.914401	0.731626	1.36473	0.926158	1.35631	0.992567	0.967394	3.83829	1.72721	1.27179	2.32545	2.04202	1.74911	0.951213	1.93885	0.919684	1.45037	0.553836	0.692714	1.12546	1.13031	1.32566	0.688247	0.249845	0.348504	0.656775	1.22124	1.39974	9.64752
ENSG00000144381	HSPD1	3.14996	0.776193	1.20959	1.0448	1.56388	0.849724	1.71167	1.07606	1.24962	2.28512	0.774031	2.39663	1.04376	1.65489	1.38015	0.765558	1.09194	0.746725	1.12391	0.469076	2.23769	0.375301	1.04898	1.24252	0.800833	2.07907	2.93318	1.1227	1.79292	0.918994	1.77071
ENSG00000111412	C12orf49	1.26749	0.989985	1.3818	0.76903	0.926502	0.827637	0.996481	1.21725	0.88983	4.76857	0.462895	0.525109	1.38776	1.76717	0.810328	1.22422	1.50843	1.27319	1.03151	2.48877	0.926515	0.776129	1.1558	0.758032	0.713122	0.326234	0.678819	0.568562	1.0458	0.633299	0.626589
ENSG00000140157	NIPA2	4.00614	1.29643	1.40267	0.918835	0.849495	0.607231	1.37259	0.966942	1.13273	3.96295	0.898861	0.843825	1.40351	1.22885	1.21426	1.08267	0.862011	1.03845	1.7548	1.02978	0.731086	0.605274	1.25138	1.13039	0.990757	0.864279	2.37912	0.792222	0.837839	1.29323	2.55044
ENSG00000105323	HNRNPUL1	3.02418	0.985129	0.860098	0.766594	0.336411	0.636489	0.958526	0.831244	0.912338	0.490317	0.880959	1.66361	1.26089	1.37991	1.11636	0.79136	2.01086	0.996411	1.13468	0.900708	0.799039	0.686236	1.55237	1.24663	0.810649	0.420156	0.43711	0.418007	1.27319	0.925353	0.318285
ENSG00000164924	YWHAZ	1.1469	1.21796	1.29395	1.01133	1.05522	0.82966	1.42366	1.08786	1.13494	4.03389	0.852061	2.58496	1.06748	1.70248	1.54762	1.12498	1.73083	1.04453	1.96937	1.03938	1.1179	0.563097	1.09618	0.782391	0.820474	0.691606	0.408877	0.243831	1.8934	0.675843	4.75298
ENSG00000179151	EDC3	3.43747	1.25326	0.90516	1.03579	1.09896	0.98866	0.81222	0.861042	1.06889	1.04327	0.876294	1.61894	0.620117	1.72341	1.03656	0.754597	2.23932	1.22248	0.857756	1.97864	0.790013	0.511512	1.02632	1.36339	0.760366	0.383261	0.642178	0.359713	1.04221	0.959906	0.561455
ENSG00000096063	SRPK1	2.5555	0.686912	1.32582	0.970413	2.33444	0.84858	1.24227	0.893607	1.07731	4.31669	0.96404	1.36807	0.957295	1.3546	1.13687	0.90651	1.77146	0.81109	1.81481	1.31858	1.3039	0.214922	1.86834	1.2958	0.707213	1.13734	0.987471	0.186589	1.28971	0.722648	0.821398
ENSG00000100030	MAPK1	2.43601	1.06166	1.01037	0.783776	1.09934	0.753144	0.665406	0.757024	0.993054	1.40893	0.498826	0.637471	0.589087	1.38473	0.888848	0.798751	1.12797	0.927512	1.58061	0	0.386587	0.514808	1.39258	1.04661	0.995152	3.49407	0.670003	0.799769	0.908438	1.31613	3.22771
ENSG00000102781	KATNAL1	1.20959	1.41113	1.04802	1.3143	0.912409	0.992074	0.814898	1.03902	1.03029	10.9516	0.627316	0.862333	1.7256	1.29081	0.926681	1.29527	0.919806	1.12387	0.941156	2.35368	0.113	1.10405	1.23991	0.932461	1.12458	0.312008	1.0496	0.379606	1.26538	0.847085	1.40473
ENSG00000166908	PIP4K2C	0.795563	0.952693	1.19277	0.697724	0.938851	0.960988	1.23717	1.1871	1.16001	1.56124	0.694947	0.474256	1.47583	1.63645	1.2274	1.00822	1.13359	0.873124	1.08239	2.502	0.465727	1.43066	1.12718	1.26152	0.779976	1.08066	1.06852	3.75217	1.0248	0.873565	0.784797
ENSG00000139722	VPS37B	2.79678	0.985323	1.04978	0.700216	1.0448	0.834898	1.1023	0.881281	1.01297	0.252556	1.03512	0.767903	0.904568	1.20784	1.3994	1.00189	1.7532	0.982166	1.40546	0.377301	1.55817	1.14354	1.07194	0.644385	0.674432	2.23566	1.42299	0.716147	1.05572	0.562499	0.942705
ENSG00000171475	WIPF2	1.2105	0.812212	0.942975	0.682725	0.837295	0.980585	0.896974	1.09644	1.05518	4.74161	0.511262	1.03161	0.825113	1.28219	0.95836	1.01167	0.865779	1.19211	1.42616	0.451694	2.27074	0.505391	0.846637	0.656691	0.805376	Inf	0.528466	1.2737	0.850286	1.0899	3.53303
ENSG00000198805	PNP	2.5402	1.1703	1.19597	1.20112	0.583129	0.730053	1.33779	1.16114	1.13536	0.974049	0.754455	0.714651	1.19898	1.34652	1.22422	1.12137	1.94988	0.864203	1.17701	0.211449	1.24391	1.09503	0.963314	1.23418	0.989243	0.323658	1.34381	1.24833	0.862394	1.29457	3.00651
ENSG00000165832	TRUB1	1.38233	0.882322	0.87508	0.786884	0.716739	0.70571	0.759596	0.648085	1.0244	2.53403	0.694005	1.36973	0.53174	1.0114	1.01755	0.835907	0.650844	0.900888	1.0358	2.49172	0.920624	0.573988	1.11805	1.19615	0.925773	0.514326	0.924148	1.89684	1.1993	1.24559	1.21632
ENSG00000168411	RFWD3	2.80469	1.06052	1.10754	0.533863	0.867376	0.818466	1.07716	0.950331	1.02056	4.18457	0.810059	1.98986	1.76376	1.50904	1.2055	0.964538	1.20612	0.904666	1.2917	4.43648	2.56767	0.373595	1.23701	1.74406	0.950129	1.20253	0.677053	0.173353	1.21177	0.927383	0.933639
ENSG00000110931	CAMKK2	2.43141	0.985372	0.862931	1.01713	0.60283	1.00904	0.897164	1.03334	0.861896	1.10561	1.19293	0.636183	1.18399	1.10162	1.13523	0.92757	1.49958	0.958777	1.00585	1.47987	0.957233	0.84868	0.880891	0.787969	0.850738	4.57966	0.533201	0.880383	0.983222	1.35861	1.96539
ENSG00000198431	TXNRD1	0.753746	1.18096	1.30166	0.774172	0.764371	0.703712	1.23086	0.952765	1.3574	4.06172	1.05564	1.88283	0.930372	1.26891	1.18841	1.01094	1.29829	1.04261	1.21765	0.663786	0.862437	0.740488	0.739234	1.1095	0.867553	1.9958	1.96712	0.302012	0.764261	1.27495	1.582
ENSG00000122952	ZWINT	8.06066	1.03206	1.14442	0.514823	1.72207	0.756358	1.20136	1.01556	0.972852	10.5597	1.19747	1.46499	1.65962	1.88295	1.39092	0.907512	2.65828	0.784137	1.75249	Inf	3.88943	0.879406	1.41515	1.25868	0.743928	0.772244	0.444153	0.0820828	1.26983	0.668353	1.80753
ENSG00000010270	STARD3NL	2.74807	1.01	1.35224	1.42137	0.86509	1.06568	1.1217	1.19638	1.19252	2.49371	0.775718	1.1447	1.21211	1.70317	0.938608	1.05592	1.21726	0.816463	0.836498	0.73358	2.02587	0.624868	1.20288	1.32168	1.3558	0.309018	0.786774	0.636352	0.968005	0.865677	1.51728
ENSG00000166881	NEMP1	8.23683	0.966912	1.14882	0.695947	1.06539	1.07501	0.975234	1.2502	1.1735	4.12664	1.38679	2.19752	2.42246	1.74087	1.19896	0.887116	1.24514	1.07598	1.13249	Inf	2.96498	0.535318	1.17233	2.07596	0.853493	1.12227	0.370803	0.118214	1.31692	0.651398	1.08307
ENSG00000138092	CENPO	4.72311	1.02887	1.25019	0.831126	2.01073	0.767204	0.872877	0.924673	1.08463	Inf	1.70588	0.981739	1.93472	1.69888	1.29124	1.04712	2.47796	0.881458	1.30751	Inf	2.55433	0.383408	1.86056	0.969161	0.758299	1.04702	0.433279	0.0939767	1.84369	0.537417	3.50135
ENSG00000276043	UHRF1	11.0846	1.01807	1.10716	0.65221	2.04931	0.784195	1.0771	1.11901	0.849762	3.72273	1.8935	2.16976	1.24191	1.4211	1.20949	0.86999	3.42216	0.930905	1.82984	1.67712	2.60489	0.964021	1.88719	2.41734	0.598577	2.20208	0.760902	0.194402	0.836082	0.582475	3.34383
ENSG00000154978	VOPP1	1.26526	1.11993	0.841547	0.877949	0.810021	1.10011	0.563369	0.969993	1.13453	3.90387	1.29924	1.26281	0.974335	1.74069	1.20929	1.03244	1.50237	0.808798	0.616836	0.321203	0.410913	1.11265	1.21076	0.835426	0.758237	2.04909	0.872698	0.0925076	0.830649	0.920326	10.7964
ENSG00000144815	NXPE3	1.21298	1.39583	1.09931	0.856951	0.859546	1.02614	0.837648	1.03258	1.20505	2.33858	0.940979	1.49188	0.835492	1.08055	0.780824	0.923153	1.56031	1.15673	0.654441	4.14468	0.617083	0.488665	0.688961	0.773578	0.920135	1.24672	0.593044	0	1.69588	0.528233	1.44793
ENSG00000112144	ICK	1.35021	0.948893	1.37533	0.552323	1.12172	1.04867	1.42631	0.93482	0.930414	1.61899	0.647053	1.25155	0.596806	0.796689	0.824753	0.957452	0.68723	0.887861	1.28442	0.931369	0.254854	0.418698	1.59435	1.96478	0.787244	0.684435	1.29349	0.429914	0.886509	0.747347	0.777133
ENSG00000115419	GLS	0.696364	0.893138	1.00815	0.913192	0.449045	1.00014	1.2739	1.08296	1.19104	0.827212	0.813741	1.51001	1.17282	1.40107	0.894214	1.00608	1.49779	0.969477	0.827327	0.703308	2.10531	0.71335	0.73337	1.22588	1.07133	3.1072	1.20767	0.859053	1.9613	0.8883	1.1944
ENSG00000009335	UBE3C	2.19867	1.30039	1.01266	1.20318	0.658215	1.09143	0.835634	1.21644	0.905931	4.47574	0.603799	0.989675	2.06334	1.26127	1.30156	0.926912	1.45754	0.960168	1.70014	1.77839	0.938467	0.447797	1.11467	2.06937	0.825397	0.869202	0.901013	3.66975	1.10002	1.93297	0.916507
ENSG00000128567	PODXL	0.611122	0.909067	0.809295	0.785515	0.67417	1.08692	0.83922	0.984311	0.924413	0.52225	0.482552	2.21359	1.47549	0.656789	0.973393	1.09319	1.54396	1.03914	1.24294	0.295292	0.770774	0.522385	0.755634	1.87622	0.800384	Inf	1.08368	1.33334	0.664765	1.07345	1.15718
ENSG00000072786	STK10	0.890714	0.8851	0.860541	0.843011	0.720229	0.818004	1.00016	1.30823	1.05142	0.619568	0.8987	1.22834	1.34453	1.18254	0.765129	1.24112	1.07596	1.1804	0.887429	0.761836	0.67683	0.489027	0.998326	0.821362	0.842283	Inf	0.969363	0.198717	0.893422	1.49244	2.5672
ENSG00000156599	ZDHHC5	2.20619	1.25735	1.17629	1.00999	0.543218	0.963507	0.816548	1.12846	1.12169	0.924321	0.807933	1.3199	2.26625	1.32807	1.38473	0.917684	1.02383	1.04487	2.05642	0.539748	0.672929	0.643198	1.06332	0.899553	0.844864	3.01239	0.320257	1.42416	1.08349	1.11644	4.68581
ENSG00000107854	TNKS2	1.91304	0.944363	0.983344	0.693325	0.409633	1.007	1.2621	0.808741	0.862691	0.985392	0.602169	1.01763	0.541434	1.14846	0.965562	1.16303	0.850565	1.02829	1.26372	2.58729	2.68076	0.574449	1.15032	1.26118	0.972696	2.12341	1.59543	0.729424	0.875803	0.984083	1.20028
ENSG00000090889	KIF4A	6.47068	0.946963	1.37563	0.510175	1.30551	0.812053	1.31546	1.0334	1.09749	3.72273	1.78049	2.85278	2.8056	1.7012	1.54907	0.888021	2.94791	0.896802	1.67865	4.76361	2.26611	0.353918	1.39429	2.08966	0.718185	0.77513	1.64801	0.199624	1.60586	1.2133	0.780439
ENSG00000159873	CCDC117	1.23474	1.16086	0.808037	1.00438	0.636311	0.707073	0.637605	0.744945	0.981286	0.868759	0.67122	1.73902	0.776801	1.0172	0.8773	1.04364	1.15235	0.983519	1.21392	1.04041	0.965675	0.440346	1.42868	1.30625	0.838775	2.69079	3.302	0.66716	0.902198	1.16876	0.866429
ENSG00000205060	SLC35B4	1.61771	0.961342	0.923959	1.21749	0.772017	1.07788	0.766023	1.48673	0.956325	1.45417	0.586654	0.952504	1.44406	1.38709	1.04983	1.18725	1.794	0.828265	0.738648	0.704025	1.80849	0.489255	1.22348	1.22163	1.10558	0.688984	1.35808	0.37505	1.37619	1.05155	1.2446
ENSG00000170113	NIPA1	1.51102	1.1603	1.39189	1.10052	0.823743	1.11518	0.897213	0.956376	0.931524	2.26742	0.885614	0.967488	0.802664	1.22097	1.15996	0.846811	1.54662	0.907797	1.19133	2.18381	0.305448	1.04874	0.734606	1.18152	0.960848	1.20941	2.53889	1.68613	0.860459	0.869193	1.44511
ENSG00000198901	PRC1	10.6201	0.997747	1.1922	0.656114	1.61769	0.9297	0.977703	0.93631	1.0565	3.9906	1.41749	2.55412	2.20167	1.80417	1.67255	0.814302	2.98939	0.823919	2.15368	4.46482	1.88491	0.542788	1.33062	2.2111	0.821121	2.68872	1.11242	0.191086	1.45837	0.823718	1.403
ENSG00000079387	SENP1	2.53338	0.909384	1.07684	0.592324	1.23632	0.887504	1.20988	1.02769	0.967545	4.45933	0.985016	1.87315	1.22323	1.73451	1.24686	0.947422	1.79203	0.880611	0.946719	1.9937	0.964218	0.486037	1.07686	1.93431	1.11079	1.28014	0.818223	0.118987	1.336	0.548917	1.28776
ENSG00000213965	NUDT19	2.13086	0.700723	1.16361	0.802241	0.823342	0.750359	1.48628	1.12525	0.966754	1.22928	1.20085	1.12163	2.659	1.32472	1.2305	0.870669	1.34102	0.954667	0.924642	1.23785	1.63956	0.784801	0.94802	1.12526	0.767439	1.06362	0.393283	10.4328	1.07666	1.64088	2.62399
ENSG00000082153	BZW1	2.32796	1.10165	1.13091	1.96043	3.08579	0.545953	1.38752	1.0869	1.2761	4.56474	0.811483	1.87379	1.64687	1.47163	1.31417	1.14599	1.40011	0.857127	1.76202	0.89996	1.09878	0.778176	1.24262	1.83382	0.94855	0.218985	0.884109	0.169078	0.910781	0.724877	2.05523
ENSG00000127328	RAB3IP	0.793242	0.964385	0.885053	0.736659	1.50923	0.660196	1.78942	0.683964	0.966713	1.01199	0.439114	0.359484	0.465576	1.43396	1.16105	1.07915	1.88053	0.968937	0.863711	2.07773	0.816951	0.774405	1.3023	0.651306	0.766396	0.302384	1.0456	0.645064	0.943225	0.973905	2.22572
ENSG00000110395	CBL	3.17506	1.03465	0.934276	1.34659	0.368914	0.834368	1.07222	0.901658	0.969299	4.66062	0.676792	1.33659	1.31231	1.33232	0.884438	0.951878	1.48039	1.08433	1.11643	1.83414	1.89502	0.979992	1.07619	1.42971	0.840429	1.20494	0.709464	0	0.954294	0.956322	1.63626
ENSG00000109133	TMEM33	0.826318	0.902754	1.1435	1.13927	0.910101	0.817644	1.30615	0.904138	1.0139	1.22323	0.663868	0.627473	1.02405	1.11945	1.16723	1.103	0.877561	0.922249	1.21566	5.61432	1.0179	0.404248	1.47182	1.50574	0.758292	1.14327	4.03207	0.562495	0.97228	1.21273	2.11354
ENSG00000106683	LIMK1	0.888676	1.17019	0.892487	0.787677	0.917159	1.52578	0.67212	1.39214	1.10895	1.42916	1.92748	3.15484	2.01742	1.83253	1.31483	1.13005	1.49092	1.03273	1.40146	1.2596	2.59361	1.81806	1.33212	0.626198	0.716973	2.19554	0.601524	3.04454	1.16819	0.751804	1.02486
ENSG00000100632	ERH	3.49535	1.02636	0.826637	0.744447	2.03998	0.9214	1.17034	1.01407	1.39085	3.19996	1.0863	1.24918	0.590961	1.77779	1.22944	0.716116	0.933755	0.793049	1.14707	1.36185	0.965757	1.37562	1.15211	0.811095	0.998088	0.242769	0.453573	0.296719	1.15501	0.972743	4.92442
ENSG00000139645	ANKRD52	1.00845	1.09322	1.30576	1.16369	1.13717	0.78941	1.06228	0.954198	0.877086	4.21397	1.17044	0.404546	1.93223	1.57281	1.21131	1.03999	2.67466	1.2176	0.598619	2.42348	1.23054	0.823781	1.10326	1.26186	0.648826	0.43785	1.73128	0.80715	0.987656	0.972491	1.90182
ENSG00000171316	CHD7	0.676407	0.870634	1.20546	1.06764	0.45018	0.926717	1.14859	0.782287	1.00201	1.35253	1.04801	0.956848	0.586781	1.21305	1.18602	1.01206	1.9699	0.913611	1.07706	1.6914	0.509169	0.43793	1.42279	0.904209	0.729993	0.393455	0.584243	1.39261	2.10459	1.09038	3.48476
ENSG00000149503	INCENP	2.37544	1.1319	1.10927	0.959235	1.35899	0.734714	0.813134	1.01283	0.962566	8.85307	0.824073	1.74515	1.49838	1.53466	1.39659	0.986543	1.796	0.992197	2.13198	2.12946	4.08608	0.581702	1.34257	0.735243	0.534541	1.98915	1.16574	0.101644	1.21308	0.671613	0.434994
ENSG00000078177	N4BP2	2.95179	1.09835	1.09011	0.728745	1.52501	0.739929	1.10193	0.925789	0.757894	4.52203	0.697735	0.897952	1.40673	0.928333	1.16903	0.939034	0.83731	0.898743	0.793516	Inf	0.817514	0.437757	1.25287	1.4521	1.07717	2.79223	2.1085	0.0977701	0.827109	0.560173	1.389
ENSG00000138160	KIF11	8.0434	0.978819	1.16606	0.51621	0.892777	0.739897	0.956551	0.961169	1.07071	3.87141	1.31354	3.47323	1.73181	1.84046	1.52004	0.801911	2.28312	1.06262	1.73108	4.80239	1.34726	0.451062	1.41094	1.6108	0.656969	0.287871	1.72282	0.202309	1.19113	0.414296	1.90465
ENSG00000205730	ITPRIPL2	0.809215	1.08062	1.27748	1.15909	0.498698	0.809148	0.736456	1.19828	0.976745	0.493517	0.918394	1.02545	1.79311	1.21494	1.06141	1.45057	1.1697	1.12568	1.54513	0.74612	0.547268	0.421474	1.06122	1.61817	0.767909	3.19574	1.1035	0.717489	1.23513	0.598926	0.998001
ENSG00000025800	KPNA6	1.05068	1.12069	1.0901	0.878562	0.832482	0.746255	0.769095	0.963312	1.00244	2.43627	0.614571	0.761593	1.42253	1.40051	0.982119	1.25298	1.11119	1.01086	1.04388	0.170426	2.55291	0.471565	1.25214	0.860068	0.929764	1.98095	0.996718	3.66621	1.07548	1.8963	0.954077
ENSG00000089693	MLF2	2.82658	0.947769	1.0777	0.80509	1.60803	0.96235	1.18085	0.861985	0.989534	1.20982	1.69628	1.01244	0.651399	1.18287	1.44175	0.781887	1.49616	0.990088	0.934702	0.175253	0.681609	0.763819	1.16438	0.878613	0.858261	0.823549	0.58552	0.623189	1.36076	1.05086	1.22937
ENSG00000183856	IQGAP3	6.88474	0.994001	1.02446	0.884241	1.86324	0.889786	1.24067	1.07767	0.958445	4.0189	2.43201	3.30099	3.17112	1.82783	1.24802	0.83253	3.36952	0.90541	1.59205	4.00403	2.60993	0.759791	1.1944	1.22718	0.678351	1.95363	0.701311	0.60952	1.65965	1.18805	1.83536
ENSG00000125779	PANK2	1.14137	1.07036	1.00721	0.453196	1.30399	1.19447	1.61164	1.07654	0.841508	1.25932	0.697657	1.52924	1.96785	1.71594	0.758575	1.03031	1.07491	0.996761	0.709559	2.26873	0.924734	0.345809	0.960032	0.980408	0.856254	2.84566	0.846313	0.294352	1.1218	1.00733	2.54805
ENSG00000100034	PPM1F	2.16071	1.04374	0.76553	0.743383	0.730316	1.05951	0.708859	1.11945	0.69779	1.0482	0.637147	1.3291	0.912931	1.31099	0.960279	0.90322	1.05623	1.16219	0.813896	0	0.748936	0.519079	0.909697	0.7348	0.71865	Inf	1.06236	0.528099	1.16731	1.04038	1.38585
ENSG00000176853	FAM91A1	0.973538	1.06049	1.2335	0.905852	1.02221	0.780821	1.06366	0.939239	1.11158	4.07223	0.737653	1.21472	2.31925	1.21821	1.26648	0.898092	1.43914	0.852385	1.2877	2.11684	2.22965	0.965206	1.598	1.36122	0.756199	1.141	2.06121	0.614636	1.53036	1.14121	1.93268
ENSG00000068489	PRR11	4.55187	1.4132	1.33377	0.813191	1.88939	0.642005	0.655904	0.969238	1.20558	10.1233	1.40082	2.90242	2.12296	1.69453	1.49383	0.951973	3.13644	0.855041	1.92878	4.35461	1.15566	0.843521	1.49354	1.8284	0.696319	Inf	1.0399	0.193241	1.84349	0.655452	1.17945
ENSG00000113583	C5orf15	1.59917	0.88328	0.920857	0.977235	1.08904	0.94736	1.15228	1.13233	1.35427	8.95961	0.76545	1.53996	1.69458	1.36001	1.19474	0.988784	0.880596	1.13916	1.06774	1.77797	0.95131	0.637701	1.16102	0.706142	1.27297	1.27244	1.46533	1.35491	0.666504	1.84375	1.56991
ENSG00000140525	FANCI	10.6383	0.982799	1.15876	0.552665	1.88962	0.851121	1.09874	0.905219	1.05909	Inf	1.32012	2.04617	2.17079	1.79199	1.46891	0.849398	2.32523	0.768743	1.5864	Inf	1.55096	0.44555	1.49908	2.01402	0.758538	0.934168	0.556404	0.173058	0.980477	1.05003	2.35952
ENSG00000007968	E2F2	7.18624	1.08295	1.0245	0.57963	1.38428	0.776399	1.12155	0.855587	0.754767	3.68157	1.68047	3.36517	2.18909	1.90283	1.22822	0.980517	1.62464	1.18071	1.31713	1.5722	1.5887	0.176816	1.65275	1.89944	0.577912	0.390443	0.762531	0.191895	1.00995	0.854733	1.60673
ENSG00000101166	PRELID3B	1.11427	0.836064	1.18399	0.974758	0.797174	0.78754	1.21574	0.782811	1.10741	2.44131	0.951272	1.46155	1.15598	1.55289	1.19325	0.956776	1.44715	0.796001	1.27569	0.530959	1.64748	0.5772	1.46152	1.04336	0.801473	0.92043	2.39894	0.515217	1.19613	0.787004	1.23126
ENSG00000161692	DBF4B	2.10093	1.0744	0.883598	0.836008	1.53954	0.883125	1.18797	1.17531	0.965828	9.05454	1.60852	1.66267	1.24951	1.6805	1.23963	1.0477	1.63977	1.01315	0.741777	3.30344	1.72958	0.431454	0.987715	1.79137	0.69614	0.9207	1.13121	0.0890324	1.38649	0.858907	1.71377
ENSG00000143815	LBR	3.19389	1.06487	1.07349	0.82137	1.35413	0.609737	1.85364	0.820014	1.06218	1.58104	0.792748	1.91279	1.17882	1.62194	1.34657	0.914768	1.55884	0.799811	1.16498	2.42007	0.980564	0.438655	1.21339	2.23668	0.889239	0.934168	1.08071	0	1.26175	0.963075	2.42966
ENSG00000132688	NES	1.19439	1.3843	0.80914	0.94825	1.8941	1.12742	1.04845	1.10218	1.12868	2.33834	0.666179	2.96055	1.31803	1.01834	1.16499	1.06049	1.72928	0.958662	0.848521	0.676136	0.651176	0.853307	1.08828	0.692546	0.983464	2.47065	1.39046	0.798012	0.817387	0.777489	1.56726
ENSG00000144231	POLR2D	4.29453	0.9233	1.41979	0.580456	1.08235	1.10217	0.654493	0.889324	1.02631	10.7156	0.977157	1.49301	0.953317	1.46611	1.14739	0.842625	1.56997	0.727056	1.06155	1.05002	1.05137	0.972097	0.752487	1.42126	0.809201	0.23967	0.479072	0.415403	1.23645	1.16778	1.08204
ENSG00000117481	NSUN4	3.3657	0.903237	1.00614	1.03988	0.945462	0.879105	0.793507	0.615752	0.957327	1.37993	0.681776	0.956573	1.68296	1.78213	0.73108	1.13206	0.77425	0.824202	0.955591	0.491498	1.41517	0.238751	1.4729	1.68291	0.772208	0.64386	1.37211	1.30188	1.22703	1.08498	1.07012
ENSG00000129472	RAB2B	1.06224	1.08775	1.09386	0.660079	1.06306	1.14615	0.898148	0.739567	1.07528	0.997716	0.979848	0.982714	0.846234	1.12241	0.781851	0.922814	0.767019	0.855224	0.9349	2.58652	1.16441	1.59421	0.957104	0.805208	0.989215	0.403448	1.0971	1.2692	1.11392	1.11991	2.36158
ENSG00000224470	ATXN1L	0.692737	1.47326	1.0464	0.970277	0.411327	0.930068	0.844688	0.78625	0.979156	0.140029	0.440031	0.468662	1.15807	1.11511	0.744507	1.23499	0.934949	1.17569	0.946313	5.30654	1.00151	0.690645	1.01989	1.19117	0.965012	1.44683	2.53409	0.427473	1.01775	0.892542	0.506796
ENSG00000163900	TMEM41A	1.44275	1.06801	1.26485	0.635479	0.532099	1.08348	1.06672	1.09367	0.894841	0.558615	1.54467	1.61384	1.02952	1.30566	1.18496	0.786667	1.04731	0.873536	1.71997	1.01331	2.88886	0.945244	2.02084	1.05476	1.03832	1.05296	0.413657	1.34571	2.2933	0.549922	0.190285
ENSG00000169410	PTPN9	4.23718	0.984296	0.987423	1.10513	0.957804	0.802881	0.845743	1.14195	1.20124	0.297949	0.543653	1.18162	1.83549	1.17224	1.1503	0.898251	1.09369	1.08257	1.29864	1.23474	0.693423	0.458249	1.2294	1.05681	1.01913	0.500092	0.877756	0.971169	0.917669	0.913748	3.58056
ENSG00000138757	G3BP2	1.25666	0.826991	1.29222	0.921238	0.811603	0.650358	0.930322	0.719568	1.03945	3.72878	0.59179	0.696247	0.739542	1.30878	1.06151	1.09665	0.658035	1.07847	1.37951	0.526199	1.61723	0.392952	0.930549	1.42423	0.869726	2.24581	1.65671	1.20469	0.834421	0.977227	1.11184
ENSG00000121644	DESI2	5.25457	1.10652	1.22514	1.01797	0.660848	0.808912	0.953734	1.11909	0.890722	1.77858	1.12747	1.41469	1.90621	1.3147	0.890512	0.884975	2.28891	1.04839	1.50257	0.523389	0.460298	0.550595	0.896851	2.05311	0.887152	0.927055	1.24975	0.441318	0.989032	1.21013	1.93535
ENSG00000092847	AGO1	4.77293	1.1335	0.840783	0.608805	0.98311	0.66727	0.837685	0.8463	0.862688	Inf	0.434411	1.20476	1.32174	1.0914	0.813251	1.07954	1.11588	1.14868	1.01988	0.608718	1.96241	0.399127	1.09885	1.1933	0.905291	0.713388	1.98692	0.660715	1.53763	0.643274	0.405418
ENSG00000174574	AKIRIN1	2.75489	1.00688	0.744869	1.24122	0.75896	0.7453	1.23327	0.823624	1.26344	0.800443	0.783926	0.878334	2.2028	1.63836	0.859909	1.20827	1.06559	1.05129	0.679553	0.849857	1.44635	0.707227	1.1816	1.17408	0.773744	1.62222	1.65689	0.629898	1.22521	0.801143	1.39787
ENSG00000124198	ARFGEF2	0.934133	1.05199	1.1534	0.955468	0.549911	0.768282	1.05262	0.924323	0.83921	1.26152	0.610463	1.08895	1.2143	1.22272	0.925338	1.17727	1.77298	1.06629	1.29133	2.41684	0.821422	0.623798	1.14576	1.26599	0.967111	2.667	1.1946	1.29907	1.54255	1.24062	1.7286
ENSG00000168214	RBPJ	0.625167	0.889845	1.04142	0.41833	0.532066	0.897686	0.863522	0.934494	0.933215	4.08353	0.766925	0.840082	0.647906	1.41015	0.872946	1.03564	1.75348	0.99883	0.916748	1.09638	0.670276	0.82602	1.0905	1.56369	1.02923	2.73352	2.22405	0.93601	0.506277	0.869996	2.43136
ENSG00000125686	MED1	1.07381	0.98179	0.953072	0.926487	0.540519	0.741644	0.806839	0.818554	0.976661	2.42616	0.618123	1.426	1.12134	1.28246	1.07102	0.913316	1.51125	1.31689	1.38883	0.515852	0.983807	0.26946	1.04609	1.29802	1.05193	2.77778	1.6795	0.272473	1.10715	0.735352	0.944017
ENSG00000122966	CIT	2.68949	1.00416	0.729894	0.61715	1.15366	0.89128	1.00925	1.14687	0.990637	1.38583	0.733784	0.613381	0.836049	1.98422	0.844279	0.884436	2.59504	0.965271	1.69819	2.14833	2.12043	0.412156	1.32547	1.06954	0.704927	2.09983	1.03931	0.272419	1.35341	1.07422	2.06906
ENSG00000110958	PTGES3	2.09815	1.05825	1.48148	0.926208	0.75726	0.662239	1.70003	1.15468	1.24463	3.43983	0.850586	2.99517	0.72827	2.01732	1.67024	0.90091	1.80668	0.667226	1.42523	0.984501	1.64861	0.547728	1.22819	1.88723	0.797562	2.01942	1.30848	2.01076	0.812057	0.644305	1.19412
ENSG00000111707	SUDS3	2.41157	0.978819	0.955544	0.720449	1.25531	0.899061	1.29082	0.83824	1.02588	3.97564	1.16083	1.15828	1.5537	1.41786	1.19678	0.889098	2.08785	1.10118	1.28765	0.552509	0.592392	0.407243	1.20286	1.31037	0.600661	1.18036	1.73795	0.741264	1.16572	1.01113	1.69996
ENSG00000101752	MIB1	2.06978	1.07708	0.80544	0.971231	0.400142	0.852375	0.63495	0.840617	0.891074	2.24881	0.605422	1.28627	0.707989	1.21748	0.976498	0.988785	1.16297	0.85982	1.11008	1.87583	0.652672	0.70878	2.01619	1.43529	1.39549	1.22516	1.40432	0.248744	1.03106	0.673079	1.13849
ENSG00000156504	FAM122B	0.982296	0.659147	1.24687	0.617612	1.24586	1.09107	1.26277	1.19083	1.0404	4.04198	1.23488	1.50496	1.97476	1.19001	0.916724	0.802909	1.1706	0.964011	0.733079	2.55952	2.74203	0.585407	1.19928	1.43697	0.766115	0.336759	0.509966	0.827695	1.68921	1.74113	1.05442
ENSG00000169919	GUSB	4.15645	0.91588	0.83477	1.02555	0.784352	1.02835	1.01215	1.28414	0.942798	4.4664	1.18678	0.754836	2.2044	1.05829	0.863426	0.960516	0.805158	1.07189	0.650655	1.15771	1.3222	1.37634	1.00344	0.956276	1.28468	2.26338	0.913951	0	0.988217	1.14521	6.47264
ENSG00000196419	XRCC6	3.09052	1.01032	1.07744	0.622843	1.76913	0.735742	0.975938	0.722392	1.15112	2.21674	0.801727	1.04844	0.785156	1.58977	1.35529	1.0163	1.18423	0.916179	1.22047	0.169181	0.590389	0.222549	1.12126	0.865048	0.799089	0.911873	0.449984	0.234373	1.0074	0.908637	1.31439
ENSG00000101843	PSMD10	0.501994	0.915944	1.54349	0.49843	0.78982	0.939319	1.16369	0.917286	1.25061	1.88494	0.756169	1.29388	0.616784	1.42529	0.998162	0.859592	0.773508	0.85174	0.877599	2.44643	1.04967	0.592286	1.46316	1.31857	0.929677	2.24406	0.872066	0.824643	0.881851	1.50752	0.974881
ENSG00000143401	ANP32E	3.93453	0.903799	0.942071	0.968785	0.964826	0.932325	1.1273	0.762165	1.21018	2.85464	0.786672	2.41297	1.67621	1.52742	1.38513	0.861651	2.51432	0.851146	1.53226	3.53549	0.643594	0.631399	1.35762	1.32274	0.667741	0.884791	0.780848	0.206949	1.01566	0.981563	2.20889
ENSG00000143294	PRCC	5.96147	0.673499	0.75187	0.666997	0.661496	1.08187	1.04793	0.965436	0.8527	2.06892	1.51057	2.60924	1.09343	1.37157	1.11689	0.89115	1.01211	0.85699	1.15442	4.11326	1.86999	1.00139	1.25297	1.0222	0.740101	0.333281	1.81174	1.27345	1.78276	0.563171	1.25783
ENSG00000127463	EMC1	2.41107	1.531	1.03333	1.92708	1.64094	0.722158	0.917629	0.974118	1.07716	3.75306	0.728227	1.46826	1.51235	1.7729	1.00093	1.02769	1.11376	0.889316	0.813429	0.250357	0.768281	0.365208	1.39986	1.02687	0.928546	2.02103	1.14203	1.55455	1.44195	1.09493	0.825377
ENSG00000183258	DDX41	1.77135	1.08392	1.00036	0.935089	0.828758	1.292	1.32698	0.997063	1.16376	2.18854	1.41791	0.784078	0.651713	1.54643	1.29844	1.10533	0.796042	0.899733	0.883372	0.439701	1.64353	0.711833	1.14637	1.33706	0.740744	2.20483	1.21744	0.825484	1.26669	1.63516	1.35291
ENSG00000174013	FBXO45	1.60513	1.17656	1.19023	0.769888	0.668826	0.904762	1.05802	0.783392	1.10985	4.22651	0.921573	2.48619	0.548517	1.69679	1.63236	0.75442	1.79131	0.902009	1.18291	3.66051	2.08596	0.357091	1.19726	1.1517	0.688595	0.408386	0.529004	0.136263	1.3562	1.15734	0.827062
ENSG00000167670	CHAF1A	14.592	0.83084	0.993438	0.415912	1.70121	0.830065	0.777461	0.984434	1.09791	1.95157	0.927297	1.56561	1.99142	1.4969	1.35959	0.833585	2.5977	0.731565	1.34019	1.94194	1.16205	0.616407	1.03906	1.64099	0.457739	0.702925	0.211677	0.257871	0.797108	0.569504	2.04289
ENSG00000215251	FASTKD5	0.511326	0.828821	1.04217	0.9464	0.979884	1.04896	1.75359	0.796019	1.02146	0.826159	0.663745	0.633572	1.73223	1.46585	0.890986	1.0146	0.88085	0.929697	0.966179	1.77214	1.19675	0.323016	1.03403	1.30509	0.836515	1.40551	0.998906	0.420433	0.878736	0.734363	2.22692
ENSG00000101412	E2F1	5.5776	0.916711	1.15454	0.456302	2.38559	0.828085	1.16837	1.26054	0.934881	4.19244	1.63446	1.6697	1.57199	1.70106	1.23784	0.930883	2.80785	0.944697	1.81734	4.06348	1.74263	0.90681	1.53996	1.22833	0.749601	2.27819	0.206598	0.420615	2.19501	0.908669	1.55638
ENSG00000076382	SPAG5	5.49279	1.05843	1.17201	0.600222	2.39115	0.57446	0.901587	1.03694	1.15071	9.84243	1.55495	4.80749	1.50257	1.71514	1.69569	0.985378	3.26519	1.09473	1.39082	0.458508	3.29889	0.604005	1.48468	2.40239	0.907165	1.56294	1.03533	0.189794	1.79352	0.978298	1.74477
ENSG00000148773	MKI67	10.5239	1.06111	1.13397	0.650109	2.46618	0.991959	1.02519	0.983577	0.868179	3.88547	1.4344	2.91864	1.9464	1.62769	1.69985	0.817601	2.86507	0.948335	1.97066	4.05928	2.74338	0.395935	1.44657	2.00234	0.700203	0.31963	1.27032	0.20006	1.34771	0.836231	2.1127
ENSG00000183684	ALYREF	2.87984	1.05255	1.01444	0.544169	1.57902	0.658711	1.78742	0.955494	1.28768	1.91888	1.18576	1.89004	1.22869	1.85163	1.28591	0.886312	1.56463	0.75189	0.956439	1.90332	2.55156	0.867232	0.970935	1.05831	0.614937	2.25316	1.04771	0.415	1.20954	0.600527	1.49282
ENSG00000170340	B3GNT2	0.37805	1.15759	1.02567	0.930336	0.827858	0.886248	1.67647	0.947397	0.994038	1.38158	0.552762	0.518453	1.22332	1.19385	0.825119	0.778292	1.33684	1.13231	1.35657	1.25676	0.678922	0.780986	0.809524	0.941144	0.823913	1.21426	1.12265	0.088958	1.3802	1.0674	1.21208
ENSG00000123416	TUBA1B	1.86256	1.29951	1.32259	1.00493	1.24336	0.722278	1.18808	1.0629	1.13821	9.89806	1.26872	1.54732	1.59486	1.52471	1.46255	1.05559	2.26941	0.91268	1.16561	1.07249	1.26289	0.498206	1.73258	1.18339	0.762199	2.05849	0.733	0.221289	1.08153	0.849707	0.937695
ENSG00000164654	MIOS	0.669739	1.03264	1.2171	1.31585	1.1451	0.886162	1.49121	1.13346	0.861962	0.885564	0.716844	0.774224	1.78819	1.61884	0.990944	0.982344	0.80021	1.1525	0.909782	2.44412	0.784739	0.365154	1.20626	0.928892	0.925447	0.320264	1.69772	1.23844	0.569074	1.02603	1.13018
ENSG00000189306	RRP7A	2.44757	0.790964	1.23443	0.439009	1.02521	1.10762	0.773865	1.01953	1.00134	1.3117	1.06594	0.739554	0.846204	1.77375	1.14113	1.06746	1.17159	1.06826	0.969568	0.267169	1.21904	0.46997	0.925439	0.883295	0.7206	0.544828	1.55088	0.516028	0.781849	0.663579	2.26607
ENSG00000048544	MRPS10	2.34219	1.22855	1.16753	1.01756	1.26932	0.818883	0.988456	0.916188	1.39357	4.22142	1.13632	1.14124	0.937566	1.35651	1.37066	0.925236	0.949394	0.971304	1.82966	1.95745	1.05234	0.694493	1.60849	1.51513	1.12447	0.730362	2.3997	0.750297	1.12348	1.46146	1.50637
ENSG00000166037	CEP57	6.31185	0.958571	1.06914	0.76568	1.17686	0.769374	1.15201	0.703679	0.915135	0.912176	0.704518	1.09167	0.705286	1.19554	0.837662	0.856256	1.14121	0.844589	1.36318	4.81339	1.02546	0.47491	1.28373	2.17226	0.969302	2.20656	1.27192	0.111999	0.925488	0.633903	1.13301
ENSG00000113569	NUP155	2.00016	0.971136	1.21616	0.608926	1.20821	0.834387	1.13605	0.991709	0.845787	8.6474	0.696983	1.98913	1.05417	1.78348	1.13834	0.921049	1.69497	1.04698	1.44197	1.76819	1.257	0.595096	1.42974	1.03828	0.845742	2.63613	2.208	0.208258	1.46068	1.04483	1.49168
ENSG00000114850	SSR3	1.87926	1.20484	1.02139	0.945729	0.963297	0.850321	1.05677	0.921859	1.39985	8.6482	1.12335	1.84025	1.9573	1.84284	1.03828	0.925442	1.05111	0.974452	1.54369	1.31058	1.88089	0.6394	1.29149	1.28598	0.714377	3.02483	0.375893	1.18525	0.816475	0.722398	0.886392
ENSG00000135476	ESPL1	6.46571	1.03952	1.11553	0.612147	2.25921	0.712795	1.05241	1.08071	0.99614	4.24025	1.43771	2.94452	2.37302	1.68586	1.694	1.03403	2.63158	0.950904	1.46022	3.94569	4.02116	0.569561	1.64302	1.45724	0.572152	2.06272	1.08388	0.0885252	2.22233	0.703407	1.80496
ENSG00000108578	BLMH	1.52916	0.998973	0.840497	0.733432	1.35227	0.719844	1.11381	0.844779	0.807502	2.11383	0.676234	1.1483	1.01589	1.30914	0.956509	0.89163	2.01071	1.20421	0.610704	0.309258	0.314492	0.894718	1.93545	1.11907	1.35845	0.53389	0.877289	0.109043	0.902204	0.959825	0.82088
ENSG00000090861	AARS	0.950336	1.32949	1.15275	1.16778	1.09144	1.32457	0.878257	0.884298	1.27877	1.28096	1.08938	1.3772	0.501261	1.03089	0.932977	1.04553	1.15693	0.922079	0.901798	0.837816	0.528205	0.755815	1.24604	0.912262	0.780656	Inf	1.23973	0.904879	1.14932	1.16453	1.43334
ENSG00000168137	SETD5	2.83932	0.820349	1.23626	0.681519	0.44158	0.947272	1.1913	0.756288	0.866047	3.80652	1.33378	1.45844	0.662033	1.42455	0.921642	0.864526	1.63572	1.05182	0.76889	5.62965	3.19319	0.452224	1.53398	0.819193	0.825169	2.93029	0.923735	1.3934	1.01739	0.773132	0.473678
ENSG00000118655	DCLRE1B	3.29117	1.03185	0.879874	0.521075	1.11115	0.824222	0.648124	1.1336	0.737946	1.30693	0.980036	2.47056	2.15369	1.42711	1.36709	1.12228	1.48366	0.811786	1.449	3.34133	1.28798	0.176205	1.68904	1.78659	0.659789	0.412055	0.724394	0.0915886	1.55627	1.1678	0.805718
ENSG00000182199	SHMT2	4.25341	1.17778	1.35522	0.754105	2.18705	0.858122	1.10923	0.839183	1.21223	4.07738	1.03314	1.99947	0.777975	1.26631	1.11742	0.944333	1.59081	0.777374	1.15864	1.60233	1.19354	0.535261	1.42234	1.90061	0.936672	2.83439	1.06174	0.548932	1.44141	1.38523	1.2458
ENSG00000087586	AURKA	5.22028	1.22879	1.21574	0.906416	1.74315	0.847792	1.20345	1.17559	1.23285	4.10013	1.78406	2.65223	2.51228	1.72597	1.38129	0.919271	2.91517	0.920781	1.85279	4.48926	2.24633	0.860306	1.11371	1.29437	0.811612	0.947827	1.07542	0.191982	2.00631	0.995349	2.49717
ENSG00000169607	CKAP2L	8.88813	0.950325	1.08843	0.934481	1.4008	0.634915	0.819248	0.993358	1.13169	Inf	1.59424	2.66777	2.59886	1.64389	1.43734	0.879045	2.82199	1.15886	1.96025	1.88778	1.63007	0.501013	1.26076	1.97663	0.886986	0.303355	1.37176	0.0874924	1.81137	0.885171	1.86919
ENSG00000088325	TPX2	4.93429	1.12761	1.24052	0.636114	1.46594	0.721134	1.23199	0.978773	1.07259	3.63373	1.95487	3.2548	2.67286	2.01012	1.5807	0.898092	3.11084	0.866761	1.66404	3.87449	2.18926	0.571413	1.37806	1.56561	0.970524	1.646	1.86223	0.199939	1.80869	0.565363	1.93297
ENSG00000170802	FOXN2	1.33337	0.916245	1.01482	0.967971	0.62864	0.938646	1.17274	0.663249	1.01033	4.09757	0.647348	1.30682	0.895267	1.17918	1.04776	0.909075	1.29683	0.999635	1.47206	1.928	3.29682	0.698998	0.949077	0.991467	0.718526	2.71477	0.711406	0.237711	1.50199	1.09448	1.56661
ENSG00000182307	C8orf33	0.926785	1.01113	1.52217	1.17086	0.950668	1.09697	1.71769	1.04173	1.24751	1.73168	1.3228	1.02648	1.25926	1.4475	1.2158	1.10161	1.18259	0.771021	1.29904	0.836028	1.13625	0.794155	1.15495	0.696298	1.12363	0.79753	1.67212	0.604346	1.38873	1.88697	4.02022
ENSG00000121152	NCAPH	7.81047	0.951227	1.24562	0.626386	0.902828	0.689798	0.787791	0.868955	1.12423	Inf	1.53369	3.60848	2.4659	1.75511	1.36147	0.910176	2.64214	1.04263	2.05496	4.72166	3.4685	0.63611	1.58852	2.76972	0.757249	0.299848	1.70257	0.197755	1.44423	0.881004	2.88673
ENSG00000085999	RAD54L	5.38732	0.906822	1.3978	0.543819	1.2938	0.688664	1.28615	0.933112	1.00369	4.2935	1.91	2.21529	2.75509	1.90146	1.32464	0.994142	2.76711	0.984407	1.64246	Inf	2.03706	0.563247	1.69919	2.27877	0.578454	0.531021	1.16062	0.0951761	1.30054	0.575451	1.34676
ENSG00000139734	DIAPH3	5.39055	1.23473	1.23679	1.27327	2.25372	0.791162	1.10627	1.01448	1.10421	10.3155	1.00698	1.94877	2.08858	1.73066	1.50807	1.11661	1.80626	0.979275	1.99324	4.48451	2.62238	0.322433	1.35638	1.419	0.847982	0.726829	1.2175	0.0807073	1.42952	1.09976	0.963578
ENSG00000111206	FOXM1	3.98625	1.0188	1.36679	0.731272	1.09773	0.881604	1.19934	1.13754	1.01206	8.50911	1.88392	2.78751	2.32651	1.71116	1.59624	1.05352	2.89301	0.999668	1.64973	4.8344	1.50672	0.536742	1.66534	1.9112	0.744863	0.695658	1.44068	0.0951761	1.38726	0.592386	2.45038
ENSG00000065060	UHRF1BP1	0.701441	1.02156	0.896521	0.791117	1.10311	1.14489	1.13641	0.775499	0.9486	2.86008	0.86813	1.26097	1.00159	1.42288	0.837412	0.804726	0.700853	0.971265	1.0031	4.65152	1.29691	0.249152	1.47449	2.00133	1.07576	1.19185	1.04669	0.950903	1.35572	1.17095	1.23121
ENSG00000106086	PLEKHA8	2.90034	1.03354	1.26904	0.885998	0.508892	1.09242	1.19733	0.914293	1.01322	0.611322	1.01107	1.07477	1.63191	1.36199	1.02705	0.814625	1.18201	0.851288	1.04625	1.74336	1.80785	0.482966	1.42444	1.11023	0.803733	2.69079	2.23	0.342013	0.913975	1.59253	0.56137
ENSG00000106692	FKTN	3.37779	1.55993	1.08068	1.04935	0.812654	0.822876	0.917934	0.945844	1.10207	2.02423	0.541795	0.847099	1.02111	1.38956	1.19912	1.10769	1.29277	1.1368	1.01459	2.4904	1.87371	0.447237	0.867468	1.26911	0.865237	3.83744	2.18702	2.0204	1.07776	1.32139	1.38036
ENSG00000170312	CDK1	10.8214	0.895834	1.39031	0.703998	1.91218	0.750356	1.01077	0.883482	0.978577	3.95326	1.54524	2.7852	2.70826	1.96781	1.80051	0.824612	2.80981	0.873273	1.84651	4.0013	6.39954	1.08295	1.61743	2.1122	0.830763	0.740705	0.899838	0.195353	1.26249	0.532345	1.58201
ENSG00000117593	DARS2	2.2353	1.42543	1.17646	0.991705	0.961181	0.756622	1.01164	1.19098	1.33754	2.57244	0.740334	1.61096	1.8391	1.52955	1.49386	0.817226	1.01577	0.882342	1.1921	4.31823	0.397885	0.780372	1.65922	0.934112	0.970064	0.394241	1.3725	1.6979	1.58156	1.5089	1.44828
ENSG00000117877	CD3EAP	1.03875	1.30847	1.20092	0.907179	1.28021	0.894961	0.963256	0.986027	1.26081	2.06046	1.54959	2.44557	1.79158	1.9959	1.57224	0.873741	1.74926	0.914426	1.44221	0.344765	2.89727	0.624124	1.85076	0.753776	1.0274	0.712826	0.308461	1.31369	1.65711	1.59578	0.471339
ENSG00000146670	CDCA5	8.17633	1.18203	1.31115	0.506668	1.5324	0.785613	0.931095	1.00258	0.944661	3.67435	1.74999	2.83388	1.70013	1.83943	1.58453	0.965153	3.42574	0.957729	1.45117	Inf	6.55665	0.617798	1.19155	1.62002	0.697467	0.719009	0.790434	0.420127	1.67832	0.417232	0.908128
ENSG00000182963	GJC1	4.27173	1.29293	1.12255	0.827912	1.3224	0.966408	0.78851	0.846063	1.09515	2.10713	0.828576	2.97186	3.38542	1.04647	1.18704	0.845353	2.47684	0.980117	0.937024	0.713173	0.998729	0.866734	1.11444	1.45265	1.12656	0.985447	0.780555	0.0827552	1.15656	0.799918	4.50535
ENSG00000001036	FUCA2	1.70116	0.783041	1.28633	1.28824	2.37194	0.745127	1.89425	1.19065	1.04264	11.0721	1.05133	1.22424	2.54673	1.74378	1.61753	0.961358	2.13087	1.0888	0.952428	0.924743	1.18283	0.671753	1.15688	0.635021	0.867906	3.28993	1.0641	4.2086	1.1834	0.75948	3.38791
ENSG00000175166	PSMD2	2.08885	1.27729	1.22845	0.685153	1.24547	0.792993	0.885712	0.937442	1.17705	1.28831	0.891809	1.05155	1.11663	1.56984	1.40968	0.908174	1.48203	1.00477	1.38329	Inf	1.02483	0.540164	1.03549	0.777555	0.908469	2.3974	3.73216	0.543861	1.21413	0.831834	0.334495
ENSG00000129810	SGO1	6.5208	0.922559	1.10781	0.664393	1.23419	0.714145	1.00046	0.875616	0.970118	4.02832	1.62126	3.14667	2.31876	1.97646	1.52904	0.839527	3.41906	0.828002	2.02434	4.1185	4.47458	0.425127	1.45844	1.77875	0.695802	0.423421	0.973275	0.197635	1.40546	0.806237	0.922616
ENSG00000017797	RALBP1	2.98553	0.825044	0.779627	1.23273	0.69349	1.12463	0.986122	1.12307	0.978986	0.891716	0.542108	1.16351	1.87272	1.12015	1.17886	1.01569	0.605558	0.999527	1.64495	2.05775	0.746691	0.483548	1.09842	1.24321	0.817317	4.07876	0.776264	0.272518	1.34613	1.16292	0.706595
ENSG00000012174	MBTPS2	0.783491	1.15926	1.15272	0.898608	0.593647	0.82869	1.36696	0.853981	1.10438	2.36173	0.617151	1.46046	0.869954	1.11743	1.43843	0.971501	0.782271	0.917039	0.915519	1.67375	0.498092	1.0265	1.10911	0.916356	1.20267	0.728308	1.07611	1.84823	1.09584	0.922286	1.06784
ENSG00000144959	NCEH1	2.96062	0.902248	1.00581	1.03018	0.557552	0.756027	1.32524	1.26644	0.957639	3.07871	0.625123	0.80118	1.45366	1.26058	1.08466	1.03971	1.20265	0.902494	1.82835	1.06352	0.749949	0.976851	0.850919	0.824183	0.938833	2.61801	2.05803	3.95942	0.964298	1.57891	1.49124
ENSG00000096717	SIRT1	1.08599	0.98442	0.920331	0.848998	0.63479	0.867098	1.07451	0.804568	0.786243	0.38135	0.482009	1.32588	0.454418	0.939552	0.923443	1.179	0.726286	1.00965	0.827526	1.74742	1.80683	0.430304	1.24622	1.16627	1.19483	2.66495	0.958916	0.683283	1.32025	1.05051	0.785274
ENSG00000111665	CDCA3	10.0154	0.935628	1.11377	0.726603	1.26059	0.865487	1.19894	1.00483	0.996851	4.01371	2.23432	2.68857	1.88454	1.6208	1.64387	0.804704	3.04224	0.951017	1.58728	0.793436	1.57743	0.475637	1.44907	1.28264	0.815862	0.784314	1.09699	0.104992	1.23493	0.863172	1.33998
ENSG00000107957	SH3PXD2A	3.26064	1.12447	1.06693	0.633869	2.11443	1.01648	0.616765	0.996521	0.928846	1.59217	1.14484	1.68468	0.857545	1.27376	0.909365	1.06913	1.96994	1.35958	0.853431	2.02974	0.227226	0.583015	1.28221	0.927695	0.842621	1.00259	1.25226	2.25351	1.0951	0.798912	8.37059
ENSG00000150768	DLAT	1.91455	1.00074	1.1906	0.958274	0.862594	0.529658	1.227	0.819351	1.14665	2.26819	0.441837	0.518644	1.43475	1.58135	1.21923	1.00909	0.752034	0.916041	1.79568	3.16339	1.37433	0.224238	1.4192	1.47999	0.790611	Inf	1.20368	2.16299	0.93664	0.804816	1.88002
ENSG00000145194	ECE2	2.61885	1.28941	1.06894	0.543574	1.73223	1.11451	0.883589	1.23216	1.1172	3.67591	1.71601	2.25008	0.658154	1.46452	1.36809	0.789632	1.74533	0.803791	1.3369	0.262751	2.65209	1.01193	1.26845	1.02531	0.840321	0.254593	1.23259	0.878705	2.09439	1.11617	0.668004
ENSG00000174371	EXO1	8.59782	0.909795	1.41984	0.519034	3.11079	0.666822	1.50715	1.09524	1.11092	4.25309	1.66542	2.82245	2.22321	1.81996	1.54495	0.866908	2.64532	0.890334	1.46351	1.88094	1.70304	0.357326	1.53001	2.29854	0.797236	0.669193	0.768726	0.0849765	1.46073	0.858278	0.799044
ENSG00000182446	NPLOC4	1.50915	1.17349	1.1206	0.942292	1.46201	1.09733	0.888427	1.12645	0.908179	1.53076	2.07227	0.915892	1.7196	1.53137	1.08864	1.22536	1.65233	1.05421	0.614833	1.73783	1.33356	0.502327	0.86008	0.959984	0.73649	3.41619	0.847784	1.79107	1.23679	0.577691	3.02455
ENSG00000171365	CLCN5	0.537572	1.31604	1.25184	0.652538	0.542761	1.01221	1.2012	0.861388	0.918851	1.4146	0.476047	0.668564	1.51535	0.761688	0.784137	0.720921	1.30411	0.839445	0.634836	0.663803	1.32425	0.600852	1.00696	1.16475	0.654305	0.817857	1.59139	0.872675	1.19146	0.655248	2.22064
ENSG00000075702	WDR62	12.1327	1.16361	0.888946	0.407881	1.12826	0.81872	1.10501	1.09068	0.742057	3.8503	1.75379	2.42972	2.61485	1.81658	1.15901	0.945181	2.58537	1.29414	1.27878	1.66372	1.57674	0.480623	1.17815	1.74918	0.599387	0.386685	1.23028	0.212416	1.27984	0.68724	1.73714
ENSG00000160818	GPATCH4	1.41257	1.18793	0.960223	1.09582	1.21068	1.06934	0.879688	0.916238	1.23489	4.0895	0.962998	1.49038	0.967728	1.64689	1.14394	0.87285	1.165	0.820721	1.13511	1.25814	3.25052	0.478402	1.28625	1.24119	0.810909	0.671753	2.62261	0.783017	1.16725	1.2789	2.03775
ENSG00000120253	NUP43	1.17443	0.818434	1.57993	0.716918	1.24935	0.87505	1.10398	0.883989	1.17084	9.29358	0.830126	1.52359	1.126	1.70058	1.03714	0.970391	1.7393	1.12131	0.813925	0.725653	1.62886	0.587697	1.02586	0.919598	0.661853	0.980356	1.52921	0.382069	1.21866	1.04269	1.25239
ENSG00000164611	PTTG1	6.12732	1.19765	1.24721	0.568009	1.96231	0.682242	1.36344	0.985371	1.05314	3.63373	2.23761	3.16485	3.10094	1.8125	1.66836	0.831187	2.43404	0.847674	1.51556	4.04657	1.4867	0.691243	1.02868	1.67216	0.740304	0.596591	1.32444	0.422072	1.39327	1.45581	1.97352
ENSG00000166851	PLK1	6.95205	1.27568	1.40344	0.911206	1.95978	0.695179	0.964337	0.940406	1.17584	3.63373	2.25522	4.23229	1.93012	1.98389	1.75354	0.808484	2.76139	0.924677	1.73219	5.17569	4.24638	0.728406	1.18547	1.59316	0.700312	1.61654	0.96899	0.0820777	1.53388	0.829176	1.76391
ENSG00000104343	UBE2W	1.2377	0.992251	1.04191	0.612392	0.364385	0.914708	0.948406	1.06177	1.07473	4.14351	0.83203	0.836262	0.892418	1.10375	0.774439	0.991388	0.937839	1.04519	1.12501	1.96998	0.526472	1.43383	1.08922	0.967147	1.31621	2.56788	1.90423	1.92875	1.48565	1.18457	2.50401
ENSG00000144554	FANCD2	5.33465	0.80667	1.22487	0.824319	1.18366	0.889442	0.858742	0.970961	0.982619	8.7289	1.47134	2.06981	2.12144	1.51386	1.44129	0.941398	2.60989	0.948189	1.18007	4.93288	1.90751	0.253925	1.50296	1.88729	0.647194	0.888318	0.40036	0.0859179	1.55673	0.564844	0.857355
ENSG00000123485	HJURP	7.86815	0.823458	1.23258	0.560666	2.67435	1.0781	0.85852	1.08398	1.09775	3.72273	2.27251	2.77281	2.3979	1.79018	1.63834	0.830263	2.82524	1.01739	1.89703	1.48048	1.68227	0.988482	1.42247	2.96593	0.789468	0.679355	0.838733	0.195548	1.63642	0.775837	2.39144
ENSG00000186193	SAPCD2	4.53244	1.22081	1.06811	0.761588	1.20933	1.01508	1.15661	0.855086	1.03505	0.655887	1.85961	2.63062	0.484688	1.38334	1.53394	0.888973	2.50047	1.01813	1.4365	2.25154	1.2883	1.07886	1.67043	1.51774	0.680936	0.760702	1.11469	0.693092	0.768022	1.71441	1.44212
ENSG00000075218	GTSE1	8.64158	0.872402	1.12798	0.772645	1.52818	0.683784	0.823525	0.844008	1.03263	3.81399	1.91402	2.25798	2.44284	1.49508	1.89657	0.904524	3.01495	1.0513	2.09235	1.54409	2.22153	0.270541	1.39371	1.31077	0.625181	0.969335	1.14324	0.195548	1.0924	0.483538	2.34862
ENSG00000197265	GTF2E2	1.66109	1.05841	0.813578	0.52555	2.08994	0.816279	1.26111	1.09535	1.04631	3.4766	1.70071	1.55513	2.28211	1.19493	1.18256	0.910668	2.10438	0.839606	1.5822	0.851285	0.469418	0.482776	0.969433	1.1161	0.813544	0.390443	0.248636	0.413863	1.09081	1.00281	0.762319
ENSG00000103995	CEP152	5.19763	0.888705	0.922477	0.719262	1.4388	0.974665	1.11459	1.0538	0.859965	3.61487	1.46948	1.0358	2.93305	1.30137	1.47301	0.777956	1.42335	1.14003	1.43999	4.88491	1.43876	0.331718	0.932104	1.6463	0.721075	0.381091	1.76618	0.0963103	0.752537	1.17975	1.93337
ENSG00000164649	CDCA7L	2.12907	1.33568	1.38325	0.995339	0.976929	0.924917	0.910499	1.00996	1.05562	Inf	0.839897	1.13605	1.86602	1.59611	1.21524	1.06859	0.97116	0.847829	1.17733	0.585985	0.58506	0.532124	1.07066	1.17078	1.05163	0.382031	0.608353	0.0765605	1.34742	0.656296	0.0625531

## Sheet: logrank_pVal_DPPs
gene_id	gene	ACC	BLCA	BRCA	CESC	CHOL	COAD	ESCA	GBM	HNSC	KICH	KIRC	KIRP	LGG	LIHC	LUAD	LUSC	MESO	OV	PAAD	PCPG	PRAD	READ	SARC	SKCM	STAD	TGCT	THCA	THYM	UCEC	UCS	UVM
ENSG00000115677	HDLBP	0.0011861	0.0395387	0.10838	0.936624	0.727534	0.397717	0.869424	0.667593	0.776534	0.585867	0.39186	0.440818	0.160466	0.0142378	0.201013	0.791902	0.946995	0.149179	0.203846	0.197212	0.350259	0.210935	0.47675	0.924001	0.918111	0.591861	0.392538	0.0420517	0.957382	0.988885	0.000505102
ENSG00000159217	IGF2BP1	0.00176481	0.857326	0.0531477	0.231517	0.816671	0.679012	0.656416	0.42237	0.510979	0.0581697	0.00910886	0.271752	0.00967222	0.532979	0.0173343	0.0950451	0.000424418	0.981995	0.192637	0.237243	0.457052	0.745106	0.0687042	0.0614556	0.564736	0.413221	0.00956493	0.565535	0.000213945	0.093852	0.0362795
ENSG00000169813	HNRNPF	0.00154526	0.450293	0.705353	0.588756	0.382469	0.252625	0.593121	0.405634	0.133581	0.947786	0.0229338	0.0125439	0.163253	0.0156261	0.0668026	0.220742	0.989108	0.528073	0.0298114	0.467962	0.180415	0.442673	0.925289	0.169184	0.0439134	0.412888	0.265521	0.0448589	0.0663698	0.779439	0.974773
ENSG00000183741	CBX6	0.116861	0.811247	0.119133	0.0234694	0.655094	0.33087	0.150158	0.464285	0.565459	0.728558	0.0685236	0.0128463	1.64233e-05	0.23226	0.324171	0.127889	0.0698657	0.181239	2.81048e-05	0.0190323	0.46374	0.0967312	0.351489	0.0989389	0.632842	0.93803	0.753811	0.0169427	0.174456	0.474838	0.0441533
ENSG00000165934	CPSF2	0.00245975	0.482161	0.986254	0.318216	0.859239	0.0424324	0.226285	0.252385	0.0635996	0.622639	0.6705	0.133767	0.0438064	0.0334629	0.0388928	0.341507	0.399727	0.960627	0.897261	0.104213	0.0694641	0.478722	0.82688	0.831819	0.974894	0.873608	0.20291	0.570362	0.87984	0.670392	0.0139839
ENSG00000136261	BZW2	0.34684	0.964687	0.243734	0.966985	0.844106	0.485833	0.329316	0.554764	0.0374898	0.128607	0.142804	0.203591	0.438956	0.00653673	0.0211078	0.0377769	0.000271671	0.791642	0.101233	0.231552	0.142958	0.578371	0.0212836	0.207133	0.401949	0.716146	0.843815	0.299806	0.0716902	0.747976	0.82677
ENSG00000175215	CTDSP2	0.0231217	0.523398	0.759316	0.103707	0.887367	0.439557	0.84533	0.70668	0.144347	0.151893	0.00125528	0.186065	4.44573e-06	0.0164705	0.0112767	0.658589	0.369125	0.154136	0.630785	0.747014	0.57162	0.0210264	0.664765	0.479122	0.650137	0.171694	0.172146	0.227295	0.0786063	0.0118074	0.003131
ENSG00000169504	CLIC4	0.744431	0.0133254	0.369423	0.0408638	0.193549	0.266624	0.769834	0.222335	0.407005	0.0359411	1.26299e-05	0.0196672	6.66992e-06	0.1209	0.408248	0.128346	0.0556222	0.459511	0.152566	0.259025	0.715392	0.0253845	0.699737	0.679051	0.245071	0.737241	0.0777151	0.193814	0.38506	0.327105	0.529417
ENSG00000242498	ARPIN	0.220273	0.034456	0.685757	0.838926	0.957357	0.223219	0.552066	0.896795	0.324515	0.537389	0.00120853	0.139482	0.161364	0.494938	0.935431	0.659159	0.721895	0.271509	0.036168	0.468699	0.484117	0.0714193	0.862303	0.456004	0.0882485	0.149717	0.537633	0.956627	0.566986	0.89923	0.889106
ENSG00000184992	BRI3BP	0.509588	0.215593	0.466653	0.0724505	0.944529	0.148891	0.0160713	0.243177	0.631199	0.0113428	0.0449976	0.186664	0.682219	0.00473964	0.16481	0.439334	0.615342	0.141377	0.141975	0.328071	0.171696	0.0631461	0.53733	0.350193	0.00158343	0.446096	0.472683	0.503297	0.731696	0.392069	0.00817858
ENSG00000184216	IRAK1	0.091901	0.973859	0.205736	0.123592	0.791074	0.181679	0.0127768	0.160073	0.0401621	0.176858	0.0436964	0.198259	0.000397668	0.00996445	0.0611518	0.679312	0.3294	0.161289	0.429927	0.457903	0.585644	0.840001	0.45485	0.736042	0.00193993	0.4061	0.560603	0.263053	0.0291641	0.305574	0.00608743
ENSG00000108604	SMARCD2	0.332551	0.6839	0.888061	0.0833509	0.354638	0.0334319	0.853153	0.541968	0.0928703	0.55179	0.0170141	0.531189	0.529209	0.255843	0.499756	0.739168	0.0374443	0.701512	0.153907	0.570004	0.203039	0.427357	0.836019	0.0951211	0.00767574	0.804678	0.732862	0.306489	0.794277	0.176362	0.573838
ENSG00000171302	CANT1	0.168304	0.241534	0.123229	0.700317	0.950521	0.123407	0.962677	0.31516	0.0600304	0.165147	0.762828	0.0933026	4.04823e-06	0.0109898	0.153512	0.0246671	0.423639	0.641909	0.992414	0.755639	0.371073	0.458837	0.0244133	0.894725	0.238878	0.257853	0.109852	0.723522	0.299043	0.266096	0.86525
ENSG00000166847	DCTN5	0.404115	0.29259	0.54361	0.492532	0.261748	0.734946	0.0672971	0.0747832	0.375346	0.798518	0.0512821	0.394421	0.00868723	0.0163015	0.539172	0.485501	0.202309	0.973707	0.727791	0.897639	0.651397	0.410238	0.793242	0.980437	0.374774	0.555391	0.700284	0.735757	0.166792	0.401625	0.294019
ENSG00000104635	SLC39A14	0.274207	0.0163758	0.333568	0.848354	0.609352	0.00785539	0.198352	0.159593	0.0493287	0.0385202	0.642403	0.0452725	0.125268	0.651051	0.301303	0.731094	0.00152766	0.300749	0.311815	0.50945	0.944789	0.0770416	0.238537	0.21719	0.445461	0.319527	0.465463	0.226324	0.0316096	0.105499	0.060525
ENSG00000198087	CD2AP	0.804159	0.0593623	0.159422	0.802959	0.512729	0.0630085	0.141227	0.320177	0.0373137	0.0395479	3.87235e-06	0.250304	5.83979e-06	0.0477087	0.064901	0.488449	0.367005	0.226406	0.00964025	0.347152	0.685588	0.019525	0.988568	0.198041	0.0219328	0.947277	0.721652	0.062172	0.638147	0.208777	0.541685
ENSG00000213551	DNAJC9	3.76472e-06	0.710855	0.10339	0.00341021	0.290449	0.607444	0.766656	0.879224	0.940814	0.715682	0.554565	0.199639	0.00810133	0.130067	0.000915411	0.582038	0.00283473	0.471609	0.84998	0.299443	0.00360734	0.201187	0.0162105	0.271474	0.0176883	0.273692	0.958155	0.0441696	0.403614	0.733515	0.422371
ENSG00000163349	HIPK1	0.992963	0.244627	0.590488	0.025887	0.286715	0.0521393	0.321007	0.126285	0.0982036	0.865233	0.0169927	0.304629	0.0759163	0.296698	0.584948	0.945083	0.235497	0.800793	0.275199	0.0961966	0.617746	0.000504257	0.779765	0.629868	0.451701	0.968093	0.112811	0.0508352	0.0244941	0.582452	0.288985
ENSG00000139324	TMTC3	0.0139368	0.406114	0.326219	0.114078	0.873395	0.234189	0.263714	0.277308	0.44521	0.270703	0.000949391	0.430699	0.00108933	0.0139289	0.0264801	0.0703271	0.00100599	0.738069	0.506751	0.795874	0.166903	0.526531	0.458218	0.905154	0.41071	0.733754	0.939066	0.0876423	0.011867	0.177117	0.702165
ENSG00000169926	KLF13	0.654117	0.220769	0.719509	0.593104	0.984056	0.981534	0.307512	0.557274	0.371179	0.426821	3.46468e-06	0.0336608	0.067188	0.941715	0.698438	0.175475	0.800547	0.129094	0.822807	0.344161	0.460577	0.143018	0.30698	0.114639	0.00360649	0.241897	0.530225	0.00267765	0.182293	0.194269	0.0479287
ENSG00000170779	CDCA4	0.00810921	0.0821729	0.162716	0.481556	0.924779	0.387616	0.688015	0.741435	0.144778	0.632206	0.0360406	0.00555982	0.000607861	0.00112181	0.0570678	0.240855	0.00038697	0.295253	0.00285655	0.153196	0.521859	0.93802	0.00296452	0.577168	0.485454	0.952754	0.095522	0.11533	0.224262	0.180761	0.819138
ENSG00000086061	DNAJA1	0.583109	0.195267	0.163343	0.764274	0.395197	0.518944	0.738503	0.4325	0.195688	0.970154	4.28197e-05	0.525089	0.00130022	0.799518	0.467668	0.377802	0.19487	0.0101965	0.28866	0.286414	0.521633	0.418859	0.224516	0.936054	0.597168	0.982231	0.535765	0.346255	0.348205	0.76576	0.0351261
ENSG00000182149	IST1	0.0892504	0.0525297	0.623535	0.24428	0.61111	0.402621	0.0476613	0.772822	0.221233	0.166929	0.0634217	0.0709829	0.451497	0.142433	0.260048	0.0184041	0.0153847	0.656945	0.431631	0.405308	0.440054	0.0562037	0.859647	0.686772	0.66243	0.200467	0.704136	0.272185	0.034963	0.403125	0.557861
ENSG00000112658	SRF	0.100927	0.216163	0.0165431	0.333119	0.805727	0.888442	0.354011	0.722028	0.296288	0.91469	0.605599	0.586746	0.905994	0.31733	0.869048	0.384536	0.419037	0.0957694	0.438264	0.338303	0.706449	0.534207	0.360496	0.544838	0.101869	0.96944	0.324194	0.225178	0.758719	0.464922	0.0434933
ENSG00000168393	DTYMK	0.00178798	0.544083	0.588638	0.183812	0.532355	0.69735	0.223074	0.967138	0.807262	0.0707802	0.0004238	0.42603	2.51292e-06	6.48322e-05	0.000235164	0.715742	0.00447047	0.526388	0.0746117	0.48877	0.567344	0.763714	0.544384	0.446581	0.0246454	0.1937	0.0559438	0.527817	0.341146	0.324597	6.90109e-06
ENSG00000144381	HSPD1	0.0055099	0.0892963	0.255336	0.852709	0.351025	0.408646	0.032576	0.685089	0.100838	0.229255	0.0924203	0.0053154	0.812107	0.00385475	0.0291535	0.051355	0.709365	0.0266937	0.576565	0.370724	0.230525	0.010204	0.812935	0.560116	0.180757	0.516916	0.0505745	0.862947	0.00611332	0.805733	0.18585
ENSG00000111412	C12orf49	0.530647	0.94617	0.0523933	0.263812	0.871322	0.34022	0.988772	0.27709	0.39052	0.0313648	9.49498e-07	0.0365158	0.0723992	0.00118478	0.159378	0.142286	0.0800812	0.0669686	0.881837	0.275847	0.903921	0.522071	0.473274	0.461058	0.0422297	0.306977	0.439202	0.393687	0.83086	0.179885	0.281252
ENSG00000140157	NIPA2	0.000578865	0.0831422	0.0442999	0.72035	0.729043	0.0119437	0.206904	0.853967	0.358361	0.063405	0.483838	0.573237	0.0662907	0.240122	0.187664	0.563273	0.52849	0.775274	0.00736604	0.971327	0.626095	0.208169	0.268508	0.741387	0.955426	0.88393	0.0973703	0.727846	0.400427	0.455343	0.0265852
ENSG00000105323	HNRNPUL1	0.00316514	0.919984	0.363849	0.258235	0.017966	0.021499	0.865511	0.305486	0.499278	0.3033	0.40487	0.0933534	0.200424	0.0655127	0.455142	0.088433	0.00253012	0.978296	0.546671	0.898043	0.722241	0.340002	0.0303924	0.552244	0.205536	0.438514	0.0992077	0.203005	0.251648	0.822237	0.0109383
ENSG00000164924	YWHAZ	0.716669	0.187608	0.126354	0.962233	0.909776	0.345357	0.157357	0.641805	0.352337	0.0595652	0.292083	0.00285027	0.716987	0.00236817	0.00312036	0.39355	0.0184774	0.741846	0.00122268	0.962268	0.862849	0.137704	0.649601	0.509982	0.235269	0.710763	0.0734248	0.056142	0.00273294	0.253618	0.000661004
ENSG00000179151	EDC3	0.00167407	0.131935	0.548396	0.881801	0.845199	0.95411	0.406671	0.408282	0.623582	0.94965	0.387107	0.116154	0.00731588	0.00190884	0.807872	0.0404403	0.000451082	0.128059	0.461806	0.421768	0.708741	0.0825321	0.897683	0.402328	0.0986558	0.388275	0.3756	0.131101	0.84287	0.905687	0.170729
ENSG00000096063	SRPK1	0.0136207	0.0122075	0.0950695	0.899226	0.0708535	0.406867	0.39621	0.535105	0.583318	0.0464802	0.809816	0.298631	0.807243	0.0829844	0.385321	0.474875	0.014262	0.114315	0.00463541	0.734013	0.680119	0.000128085	0.00192041	0.490697	0.0361764	0.897531	0.979883	0.0188442	0.221596	0.349127	0.636856
ENSG00000100030	MAPK1	0.0196595	0.690046	0.95044	0.301792	0.840703	0.158979	0.101523	0.124275	0.959152	0.607558	6.60515e-06	0.138649	0.00280664	0.0631194	0.425691	0.10116	0.609767	0.569641	0.0298561	0.0116583	0.152808	0.0884719	0.105529	0.902889	0.976662	0.247882	0.423719	0.738556	0.647303	0.422554	0.00902129
ENSG00000102781	KATNAL1	0.617755	0.0226072	0.77802	0.249369	0.84671	0.96797	0.420443	0.832655	0.826159	0.00458033	0.00233137	0.622941	0.00303365	0.148412	0.606224	0.0594791	0.723698	0.376682	0.771185	0.308272	0.0123054	0.805947	0.291198	0.850709	0.480212	0.28612	0.923466	0.15444	0.257986	0.628704	0.424135
ENSG00000166908	PIP4K2C	0.545267	0.746596	0.288836	0.125289	0.894157	0.839969	0.397423	0.34301	0.275328	0.503123	0.017071	0.0163764	0.0308916	0.00488123	0.165495	0.952483	0.594649	0.305285	0.705767	0.272874	0.256582	0.371758	0.55356	0.530948	0.135718	0.938153	0.895347	0.0763857	0.906476	0.693291	0.563578
ENSG00000139722	VPS37B	0.0102198	0.921609	0.770145	0.129115	0.926387	0.361906	0.698978	0.485153	0.924508	0.0635969	0.820547	0.38168	0.574865	0.28122	0.0228473	0.989034	0.0164641	0.891699	0.102994	0.241764	0.516993	0.732181	0.73094	0.256825	0.0177689	0.47418	0.492294	0.617062	0.796199	0.0912404	0.887579
ENSG00000171475	WIPF2	0.612727	0.163114	0.722779	0.103424	0.706028	0.92115	0.663625	0.609556	0.692445	0.0321066	1.51765e-05	0.918128	0.281816	0.155595	0.772378	0.93274	0.541161	0.183088	0.0919259	0.317705	0.221695	0.079656	0.410249	0.254276	0.192166	0.0886528	0.209085	0.717709	0.440047	0.802109	0.00454063
ENSG00000198805	PNP	0.0142778	0.292924	0.283221	0.437835	0.25886	0.109709	0.24856	0.405073	0.350067	0.968733	0.0642958	0.264907	0.310085	0.0911305	0.169564	0.404594	0.00412856	0.269411	0.434044	0.117479	0.734766	0.81743	0.853491	0.576103	0.948084	0.303214	0.565741	0.7404	0.478979	0.450362	0.0148118
ENSG00000165832	TRUB1	0.390805	0.400945	0.419967	0.308253	0.480583	0.0806164	0.275805	0.0162841	0.859098	0.172934	0.0168369	0.299283	0.000418001	0.948518	0.906432	0.191836	0.0664348	0.429828	0.866055	0.275181	0.895931	0.156621	0.581255	0.634304	0.642379	0.557551	0.87461	0.3571	0.385403	0.527728	0.646172
ENSG00000168411	RFWD3	0.00629072	0.695472	0.53958	0.00714713	0.764016	0.311302	0.76619	0.7784	0.880878	0.0521809	0.165746	0.0251494	0.00225515	0.0186603	0.204392	0.792879	0.427494	0.448567	0.223769	0.136389	0.156268	0.0110124	0.294048	0.135093	0.758192	0.853471	0.436092	0.0132764	0.361204	0.826287	0.869314
ENSG00000110931	CAMKK2	0.0199377	0.921332	0.373092	0.942766	0.280847	0.963761	0.66424	0.855926	0.273639	0.880978	0.24633	0.140688	0.34804	0.581153	0.390976	0.584054	0.0854105	0.751088	0.977687	0.648757	0.94601	0.67538	0.530244	0.526394	0.329905	0.147443	0.215737	0.849276	0.935711	0.370559	0.115738
ENSG00000198431	TXNRD1	0.457634	0.268005	0.11292	0.276191	0.569913	0.0781581	0.406134	0.789717	0.0246573	0.0581245	0.721963	0.0468359	0.687709	0.173999	0.242121	0.936918	0.266884	0.75259	0.347056	0.633711	0.814821	0.443321	0.13403	0.779667	0.392199	0.54157	0.181775	0.113175	0.203024	0.480808	0.290543
ENSG00000122952	ZWINT	4.65545e-07	0.832985	0.420068	0.00449665	0.271122	0.155162	0.465945	0.931868	0.839553	0.00554407	0.237085	0.206858	0.00555646	0.000311927	0.0262623	0.479768	1.70701e-05	0.0652419	0.0077935	0.0160159	0.0638496	0.743019	0.0873287	0.534954	0.0741902	0.7955	0.122017	0.00252229	0.256904	0.24436	0.159769
ENSG00000010270	STARD3NL	0.0117113	0.946935	0.0701106	0.143737	0.758314	0.748167	0.647245	0.319596	0.195177	0.180995	0.0946621	0.654091	0.289784	0.00240473	0.667352	0.691992	0.403455	0.124927	0.391369	0.719461	0.296267	0.2277	0.360278	0.451472	0.066587	0.281714	0.633356	0.496785	0.8771	0.674357	0.325648
ENSG00000166881	NEMP1	3.21809e-07	0.821969	0.402658	0.122029	0.893756	0.714865	0.920252	0.216776	0.238388	0.0549021	0.0317963	0.00907722	2.60006e-06	0.001523	0.219128	0.382941	0.351498	0.579584	0.550827	0.0147491	0.0981881	0.105399	0.433212	0.0510227	0.341072	0.908111	0.0735055	0.0156069	0.189135	0.207936	0.849491
ENSG00000138092	CENPO	8.66262e-05	0.849108	0.180256	0.432639	0.175577	0.180902	0.586443	0.665671	0.549509	0.00146352	0.000499985	0.951308	0.000332865	0.0026625	0.0820829	0.737841	7.53565e-05	0.33978	0.200996	0.0172478	0.218634	0.0157089	0.00206393	0.933784	0.0956489	0.963351	0.110428	0.00532869	0.00437706	0.0701699	0.00487632
ENSG00000276043	UHRF1	2.03953e-08	0.90507	0.541945	0.0676867	0.142652	0.218825	0.768124	0.534427	0.230101	0.0784048	4.21415e-05	0.0125268	0.230375	0.0449432	0.199053	0.311608	3.37731e-08	0.588211	0.00363977	0.546011	0.149588	0.925567	0.00183925	0.0172194	0.00184014	0.482971	0.583552	0.0226777	0.393237	0.111337	0.00694999
ENSG00000154978	VOPP1	0.533724	0.450708	0.299293	0.580656	0.654313	0.630409	0.0231743	0.866663	0.353394	0.0667963	0.0881291	0.438429	0.884467	0.00171368	0.198531	0.816335	0.0831253	0.107697	0.0197608	0.166667	0.154541	0.791059	0.34349	0.628012	0.0946044	0.525629	0.785205	0.00490734	0.380385	0.811623	1.46856e-06
ENSG00000144815	NXPE3	0.609823	0.0264695	0.567751	0.512241	0.754026	0.895845	0.479919	0.859754	0.170892	0.215754	0.68965	0.185784	0.314755	0.658834	0.0950692	0.56101	0.0578987	0.270297	0.0422478	0.158519	0.450154	0.0695903	0.0650184	0.490544	0.616379	0.825124	0.306147	0.00304502	0.0119646	0.0588689	0.383603
ENSG00000112144	ICK	0.429977	0.725616	0.0560913	0.0106284	0.807394	0.810383	0.158452	0.708984	0.595207	0.46833	0.00444469	0.456279	0.00371078	0.194309	0.194229	0.751618	0.109581	0.369523	0.23053	0.930594	0.0618948	0.0223951	0.0231828	0.0679231	0.150463	0.702879	0.608609	0.218847	0.567252	0.394178	0.544748
ENSG00000115419	GLS	0.356239	0.450696	0.96106	0.701707	0.0890346	0.999451	0.331703	0.65844	0.198674	0.777021	0.175717	0.172672	0.372743	0.0541134	0.451901	0.964808	0.0854921	0.814693	0.363614	0.6829	0.269629	0.392562	0.123998	0.58481	0.678567	0.300545	0.707678	0.820661	0.00153651	0.730146	0.67716
ENSG00000009335	UBE3C	0.0366975	0.0804215	0.939759	0.438406	0.374469	0.658767	0.473956	0.278517	0.466692	0.040455	0.00112321	0.97257	0.000102063	0.185216	0.0740077	0.580762	0.107996	0.75959	0.0124035	0.500318	0.920002	0.0453078	0.59116	0.0570699	0.247329	0.888428	0.834788	0.0821788	0.649376	0.0520351	0.834502
ENSG00000128567	PODXL	0.198598	0.523479	0.204269	0.304733	0.411784	0.672253	0.482877	0.930555	0.562594	0.349827	3.40698e-06	0.0103256	0.0365995	0.0168008	0.855004	0.517354	0.0636774	0.771579	0.298864	0.134276	0.679733	0.0930019	0.167284	0.101553	0.179242	0.0877311	0.872273	0.666948	0.0542646	0.837375	0.726309
ENSG00000072786	STK10	0.759919	0.415162	0.367326	0.468196	0.495345	0.310399	0.999495	0.136734	0.711865	0.494282	0.483457	0.494415	0.10255	0.340662	0.0719949	0.115126	0.756118	0.209101	0.566674	0.738238	0.542822	0.0698918	0.993384	0.597579	0.300925	0.0531391	0.950376	0.0249693	0.593435	0.243192	0.0308936
ENSG00000156599	ZDHHC5	0.0394959	0.126153	0.332885	0.966998	0.199901	0.850704	0.41698	0.502619	0.398859	0.906589	0.160284	0.363818	1.7634e-05	0.105269	0.0273265	0.531764	0.920447	0.740209	0.000764304	0.469443	0.536787	0.262392	0.761211	0.77565	0.309646	0.315319	0.0374846	0.59622	0.700469	0.748	0.000756609
ENSG00000107854	TNKS2	0.083877	0.701944	0.919205	0.118717	0.0650636	0.971913	0.35165	0.242468	0.276342	0.982498	0.00102061	0.95383	0.000574596	0.42968	0.812594	0.271288	0.491971	0.833014	0.262361	0.254507	0.136857	0.153513	0.488663	0.533389	0.867772	0.504353	0.361313	0.636732	0.528768	0.962752	0.668743
ENSG00000090889	KIF4A	3.01869e-06	0.716177	0.0569327	0.00396045	0.580252	0.292618	0.27125	0.856325	0.493295	0.0784048	0.000194541	0.000900728	8.18169e-08	0.00245894	0.00321675	0.387074	2.07447e-06	0.409853	0.0127529	0.115453	0.222912	0.00842657	0.100928	0.0488802	0.0455182	0.798404	0.349332	0.0254671	0.0245388	0.573025	0.554606
ENSG00000159873	CCDC117	0.576214	0.320099	0.201246	0.985274	0.345689	0.0907317	0.0745575	0.102864	0.889346	0.833746	0.00927304	0.0737423	0.156885	0.922582	0.382523	0.755875	0.54771	0.900354	0.3536	0.961297	0.955956	0.0471664	0.0798775	0.483826	0.289203	0.372046	0.0282204	0.543549	0.625045	0.649601	0.731019
ENSG00000205060	SLC35B4	0.203457	0.792001	0.633937	0.407585	0.582031	0.705065	0.284919	0.0278191	0.742321	0.574498	0.000526378	0.871773	0.0463237	0.0624916	0.742247	0.211074	0.0122006	0.153673	0.146264	0.683777	0.351662	0.0626553	0.318195	0.589469	0.546615	0.707887	0.542051	0.148974	0.126317	0.88368	0.602186
ENSG00000170113	NIPA1	0.276322	0.321672	0.0452723	0.69006	0.682239	0.580818	0.6644	0.80551	0.601311	0.233914	0.424151	0.912794	0.220717	0.254493	0.315092	0.226872	0.0622116	0.464554	0.402307	0.354964	0.111918	0.90456	0.128227	0.653149	0.809995	0.848981	0.0733517	0.430881	0.47232	0.683018	0.386138
ENSG00000198901	PRC1	4.60237e-08	0.987971	0.290473	0.071781	0.331399	0.712954	0.928128	0.718574	0.685967	0.061879	0.0224948	0.00266074	2.72827e-05	0.000744972	0.000515107	0.134113	1.22588e-06	0.142476	0.000273068	0.134424	0.350286	0.117968	0.159131	0.0307583	0.234904	0.372447	0.83249	0.0210009	0.0742371	0.571874	0.425836
ENSG00000079387	SENP1	0.0127863	0.525001	0.655382	0.0255201	0.652096	0.547739	0.445541	0.880368	0.808004	0.0410376	0.920919	0.0393462	0.264779	0.00163928	0.134336	0.694147	0.0122003	0.337067	0.793035	0.416427	0.954055	0.0632863	0.714828	0.0747907	0.527285	0.804446	0.690069	0.0160404	0.167675	0.0758885	0.552837
ENSG00000213965	NUDT19	0.049505	0.0171612	0.362389	0.349076	0.681482	0.146832	0.111298	0.514842	0.803329	0.757872	0.231527	0.704452	1.67507e-07	0.108802	0.160743	0.312971	0.211695	0.725668	0.707101	0.793457	0.439055	0.536914	0.791633	0.750665	0.110996	0.950815	0.0728576	0.00589845	0.724551	0.156284	0.0269447
ENSG00000082153	BZW1	0.0273314	0.518201	0.459893	0.00558771	0.0175611	0.00256165	0.190144	0.648128	0.0723374	0.037438	0.170809	0.0447411	0.00776941	0.0275606	0.0638309	0.322962	0.152032	0.242986	0.00693584	0.897236	0.883932	0.526427	0.281739	0.107639	0.750721	0.14835	0.805291	0.0117243	0.657248	0.346134	0.104316
ENSG00000127328	RAB3IP	0.540122	0.808848	0.460409	0.19318	0.391267	0.0370056	0.024941	0.0360396	0.803428	0.985822	1.3084e-07	0.00159978	2.63097e-05	0.0396725	0.311754	0.579728	0.00697989	0.811494	0.481971	0.387947	0.748807	0.524814	0.191275	0.251813	0.109163	0.271911	0.928933	0.531986	0.779407	0.938657	0.0835977
ENSG00000110395	CBL	0.00255649	0.820317	0.68346	0.20952	0.0483302	0.363189	0.780688	0.56818	0.818341	0.0344444	0.0113964	0.336244	0.138218	0.102193	0.410105	0.719835	0.0940404	0.540116	0.597251	0.47696	0.313822	0.960013	0.716274	0.347713	0.294745	0.851896	0.493687	0.00108075	0.823922	0.896393	0.244341
ENSG00000109133	TMEM33	0.614106	0.495004	0.420339	0.581179	0.842526	0.311871	0.284888	0.578143	0.919021	0.763506	0.00716674	0.122302	0.895076	0.519841	0.295207	0.475933	0.579223	0.540459	0.352351	0.0754466	0.977617	0.0230257	0.055037	0.269682	0.0975626	0.893407	0.0183996	0.409388	0.893341	0.579333	0.0909834
ENSG00000106683	LIMK1	0.754706	0.296421	0.491776	0.3118	0.855299	0.0376687	0.124741	0.0664718	0.4496	0.592548	2.35603e-05	0.000338403	9.23768e-05	0.00054936	0.0651631	0.373306	0.0881745	0.807544	0.105189	0.776953	0.210691	0.132307	0.154446	0.210258	0.0442156	0.484706	0.307967	0.143898	0.459285	0.403972	0.953451
ENSG00000100632	ERH	0.00141997	0.862095	0.251511	0.2096	0.124772	0.679504	0.529019	0.938035	0.0147731	0.125064	0.586825	0.467162	0.00336567	0.00104695	0.165331	0.0147559	0.77125	0.0787145	0.511087	0.720312	0.95695	0.426922	0.483383	0.57429	0.990811	0.183205	0.132508	0.107339	0.497417	0.935781	0.00130581
ENSG00000139645	ANKRD52	0.982235	0.55095	0.106261	0.521163	0.786258	0.232156	0.809109	0.79578	0.334123	0.0508536	0.300233	0.00568022	0.000219248	0.00976536	0.190683	0.775613	1.83876e-05	0.135676	0.0136358	0.291038	0.742462	0.621637	0.626533	0.536391	0.00870723	0.461893	0.281812	0.748976	0.952831	0.935294	0.135255
ENSG00000171316	CHD7	0.302865	0.355378	0.263994	0.783283	0.0901003	0.701166	0.579915	0.174247	0.988194	0.651361	0.758098	0.883796	0.00295196	0.270133	0.244135	0.930439	0.00348183	0.494401	0.722027	0.5393	0.318858	0.030849	0.0824885	0.787323	0.0584257	0.402353	0.292197	0.61993	0.000524067	0.802127	0.00506185
ENSG00000149503	INCENP	0.0236541	0.407782	0.531764	0.861175	0.524182	0.118719	0.410843	0.944055	0.77871	0.0128328	0.205841	0.0684797	0.0297038	0.0144397	0.0236839	0.921554	0.0117686	0.952748	0.000331601	0.371466	0.0534655	0.183375	0.144699	0.406036	0.000144692	0.543599	0.758829	0.00789264	0.355324	0.250179	0.0587026
ENSG00000078177	N4BP2	0.00499381	0.531949	0.602094	0.177789	0.379234	0.127999	0.697843	0.669707	0.041304	0.0388559	0.0181679	0.722073	0.0595278	0.671865	0.287709	0.647657	0.450834	0.419113	0.2681	0.0127444	0.754531	0.0322953	0.265073	0.3197	0.654596	0.352964	0.156959	0.00651966	0.366901	0.08666	0.450895
ENSG00000138160	KIF11	4.82699e-07	0.886445	0.357095	0.0046677	0.810924	0.129427	0.860053	0.827115	0.615048	0.0687387	0.0750346	8.83785e-05	0.00314216	0.000518374	0.00456325	0.107371	0.000321626	0.645854	0.00868464	0.113208	0.643016	0.0377412	0.0901081	0.197439	0.0112633	0.25037	0.307251	0.026972	0.404269	0.00992335	0.134324
ENSG00000205730	ITPRIPL2	0.57864	0.604026	0.138352	0.534699	0.155682	0.293441	0.225012	0.317213	0.862407	0.307919	0.578296	0.933627	0.00187777	0.267685	0.686472	0.00651859	0.505604	0.370654	0.0370482	0.718867	0.375159	0.0306408	0.768829	0.197442	0.110873	0.287457	0.844999	0.619055	0.314348	0.131472	0.996175
ENSG00000025800	KPNA6	0.89592	0.448371	0.604394	0.583856	0.698708	0.139243	0.298226	0.836795	0.985712	0.193144	0.00158572	0.369405	0.0531589	0.0547163	0.902885	0.100141	0.654629	0.93491	0.837158	0.0665934	0.159	0.0525567	0.265613	0.684719	0.66099	0.546119	0.994796	0.0824373	0.728632	0.0617839	0.910323
ENSG00000089693	MLF2	0.00725529	0.719676	0.65163	0.356917	0.312089	0.846446	0.507479	0.409771	0.938238	0.776132	0.000614094	0.967293	0.0173033	0.338709	0.0146968	0.0733512	0.0857449	0.939948	0.746006	0.0721062	0.542017	0.492121	0.450934	0.728724	0.35707	0.845833	0.294208	0.499651	0.142675	0.885187	0.62019
ENSG00000183856	IQGAP3	1.11835e-06	0.967916	0.884448	0.601614	0.190875	0.555181	0.391175	0.679838	0.754623	0.0603563	1.18635e-08	0.000275144	5.82763e-09	0.000580917	0.134502	0.181501	6.66358e-08	0.451993	0.0261402	0.170545	0.20748	0.483612	0.38112	0.582851	0.0190509	0.55461	0.475639	0.455917	0.0171058	0.615576	0.148958
ENSG00000125779	PANK2	0.72627	0.649769	0.965483	0.000779677	0.574648	0.370374	0.0550247	0.68257	0.204256	0.730482	0.0189333	0.162788	0.000186678	0.00203034	0.0621177	0.827992	0.7592	0.980427	0.098929	0.330738	0.90349	0.00578571	0.840811	0.957537	0.350199	0.343371	0.740269	0.104766	0.583549	0.983007	0.0323495
ENSG00000100034	PPM1F	0.0412863	0.774571	0.108126	0.206682	0.505867	0.769767	0.171875	0.53301	0.00805676	0.944049	0.00389394	0.344258	0.611851	0.12438	0.782961	0.458977	0.816731	0.255006	0.322965	0.00227834	0.653117	0.0926543	0.639398	0.411902	0.0456989	0.0328523	0.903683	0.358436	0.459387	0.908123	0.442986
ENSG00000176853	FAM91A1	0.943576	0.69533	0.209519	0.676618	0.962827	0.21472	0.805076	0.730035	0.436083	0.0575901	0.0458598	0.519914	3.73552e-06	0.259943	0.107573	0.434033	0.120551	0.228727	0.229464	0.375416	0.232727	0.931536	0.0213531	0.411563	0.092039	0.894985	0.170549	0.486963	0.0423693	0.70044	0.13875
ENSG00000068489	PRR11	0.000136438	0.0213975	0.0865299	0.379641	0.195639	0.0254271	0.0972507	0.862661	0.169195	0.00686272	0.0272875	0.000726191	6.54441e-05	0.00271949	0.00663096	0.720184	3.39116e-07	0.235567	0.00196004	0.142241	0.822513	0.664952	0.047267	0.104189	0.0285368	0.099124	0.938121	0.0220819	0.00414474	0.221977	0.692215
ENSG00000113583	C5orf15	0.214711	0.404785	0.618824	0.922169	0.856365	0.785137	0.571156	0.492261	0.025772	0.0121728	0.0784921	0.150677	0.00336967	0.0813455	0.228343	0.934599	0.589449	0.323891	0.75327	0.500497	0.937088	0.248804	0.460345	0.353674	0.146838	0.809153	0.45663	0.649451	0.0585909	0.0782758	0.287054
ENSG00000140525	FANCI	4.45799e-08	0.907948	0.375932	0.0118286	0.195549	0.415485	0.706455	0.584037	0.672515	0.00126691	0.069361	0.0214717	3.85185e-05	0.000860179	0.00942738	0.234522	0.000238442	0.0465714	0.0273286	0.0117073	0.493108	0.036392	0.0465316	0.0556737	0.0957132	0.945697	0.249478	0.0131656	0.925083	0.886812	0.0508106
ENSG00000007968	E2F2	2.91431e-06	0.595174	0.884738	0.0199086	0.499342	0.198374	0.646806	0.387393	0.0389	0.0813212	0.000745584	0.000139592	2.19423e-05	0.000245345	0.165077	0.88612	0.0376771	0.20847	0.187716	0.598236	0.469329	0.000316306	0.013158	0.0881436	0.000900622	0.39821	0.586519	0.0214028	0.962343	0.647451	0.255133
ENSG00000101166	PRELID3B	0.774559	0.231958	0.312	0.914828	0.632002	0.231105	0.43406	0.176129	0.452417	0.192045	0.742824	0.209698	0.417374	0.0122448	0.232018	0.747773	0.114794	0.0839777	0.2458	0.457316	0.434516	0.157179	0.061455	0.909063	0.184183	0.933901	0.0940133	0.314028	0.393071	0.483932	0.625686
ENSG00000161692	DBF4B	0.049659	0.631226	0.454548	0.447393	0.368458	0.530062	0.490289	0.372079	0.797922	0.0116139	0.00182861	0.093726	0.212129	0.00303894	0.145399	0.734512	0.0346615	0.921295	0.152901	0.247306	0.390105	0.0317778	0.951223	0.113307	0.0284232	0.934135	0.805122	0.00399686	0.122659	0.657148	0.201902
ENSG00000143815	LBR	0.0024157	0.675133	0.671499	0.403757	0.521158	0.0124221	0.014396	0.273375	0.656824	0.490916	0.128637	0.0352083	0.359827	0.00594328	0.0424885	0.516659	0.059129	0.0905727	0.463631	0.404672	0.975242	0.0327508	0.339238	0.0342961	0.479462	0.945697	0.877565	0.00111105	0.267104	0.913253	0.0534207
ENSG00000132688	NES	0.637928	0.0311209	0.202299	0.821887	0.179055	0.545212	0.849878	0.591119	0.373178	0.215813	0.00814001	0.000563923	0.124202	0.917563	0.301741	0.669048	0.0190428	0.749574	0.431299	0.629534	0.503066	0.693625	0.676342	0.327147	0.920583	0.417781	0.511139	0.736068	0.338901	0.465016	0.288889
ENSG00000144231	POLR2D	0.000269866	0.594414	0.038874	0.0195226	0.867477	0.623194	0.0933466	0.515189	0.848321	0.00513829	0.879306	0.188209	0.78926	0.0294147	0.350826	0.212006	0.053706	0.0156569	0.774708	0.952324	0.936864	0.94248	0.159248	0.343981	0.202893	0.178621	0.144993	0.199585	0.311982	0.653057	0.851269
ENSG00000117481	NSUN4	0.00205269	0.496631	0.970604	0.870054	0.905873	0.515295	0.354041	0.00676678	0.748239	0.62971	0.0126472	0.883044	0.00493743	0.000965961	0.0339636	0.366285	0.278055	0.143985	0.82757	0.402294	0.588737	0.00174303	0.0555958	0.168972	0.119656	0.657159	0.528463	0.69328	0.329012	0.813265	0.871982
ENSG00000129472	RAB2B	0.873386	0.572865	0.58801	0.0759993	0.896775	0.491353	0.669733	0.093104	0.593183	0.99728	0.893637	0.953929	0.350105	0.510149	0.0964256	0.559018	0.259052	0.236211	0.746775	0.254666	0.809628	0.287143	0.828324	0.564784	0.947956	0.416009	0.85405	0.721686	0.605462	0.742864	0.0505617
ENSG00000224470	ATXN1L	0.340063	0.00969048	0.784916	0.899551	0.0663965	0.714707	0.502442	0.18362	0.876712	0.0302581	1.59201e-07	0.0146713	0.421087	0.534356	0.0480011	0.124521	0.775655	0.220406	0.791307	0.0878961	0.998093	0.342599	0.92249	0.638998	0.830525	0.710283	0.0739802	0.215572	0.933138	0.740614	0.104899
ENSG00000163900	TMEM41A	0.334429	0.66139	0.157982	0.0524672	0.199533	0.685702	0.796107	0.621272	0.414702	0.403621	0.00476481	0.123113	0.870815	0.127988	0.251296	0.0812899	0.844508	0.306971	0.0101747	0.987819	0.15981	0.887176	0.000502027	0.885906	0.820931	0.958842	0.0909787	0.656857	0.000146961	0.0773256	0.000240787
ENSG00000169410	PTPN9	0.000314126	0.91593	0.939499	0.674369	0.927126	0.26809	0.50414	0.463741	0.179153	0.108685	8.48767e-05	0.585822	0.000883957	0.364681	0.341992	0.434485	0.703991	0.548203	0.210555	0.795841	0.568436	0.0437932	0.308336	0.881776	0.90926	0.540404	0.794125	0.965213	0.681354	0.792498	0.00407967
ENSG00000138757	G3BP2	0.545708	0.203709	0.125671	0.729348	0.66536	0.0325303	0.773044	0.0672125	0.775764	0.0779854	0.000674086	0.235135	0.0909447	0.124273	0.686445	0.50214	0.0738039	0.567708	0.123452	0.450725	0.452105	0.0162925	0.72179	0.345771	0.400332	0.471561	0.323143	0.781011	0.39216	0.946453	0.799416
ENSG00000121644	DESI2	2.11193e-05	0.500102	0.224711	0.939859	0.379111	0.284808	0.849773	0.536123	0.393802	0.384146	0.43044	0.255508	0.000457014	0.118048	0.43158	0.373471	0.000328036	0.720764	0.0512409	0.419748	0.249004	0.122562	0.58988	0.0548024	0.4707	0.93961	0.665293	0.234309	0.95807	0.580239	0.137895
ENSG00000092847	AGO1	0.000177062	0.403696	0.296105	0.033411	0.971174	0.0429077	0.478303	0.357197	0.276251	0.000522526	1.47275e-07	0.537785	0.129633	0.61832	0.160852	0.577559	0.641753	0.294242	0.924861	0.539067	0.287186	0.0183047	0.640748	0.63395	0.549206	0.734356	0.194249	0.53379	0.0406814	0.195502	0.0264137
ENSG00000174574	AKIRIN1	0.0114903	0.963303	0.0745421	0.367562	0.567149	0.135862	0.406591	0.285473	0.0848589	0.73951	0.11168	0.668084	2.10127e-05	0.00477935	0.307869	0.167854	0.78757	0.705257	0.0632817	0.841895	0.557319	0.376183	0.408682	0.667	0.121543	0.672237	0.311228	0.486959	0.332546	0.517883	0.430902
ENSG00000124198	ARFGEF2	0.857274	0.734844	0.39116	0.848852	0.224786	0.188842	0.837766	0.664154	0.196322	0.728521	0.00140131	0.777624	0.280473	0.250926	0.599986	0.234301	0.0139277	0.627295	0.227923	0.292632	0.760178	0.230168	0.501729	0.524674	0.840605	0.376693	0.723866	0.695681	0.0391871	0.5353	0.205579
ENSG00000168214	RBPJ	0.229371	0.436022	0.807179	0.00018206	0.184569	0.586697	0.558627	0.708828	0.610617	0.0570212	0.081538	0.564429	0.0154117	0.0499255	0.358263	0.798789	0.0164327	0.992946	0.676752	0.915354	0.53268	0.626541	0.66795	0.227334	0.86229	0.363864	0.155133	0.921458	0.00157444	0.684997	0.0532208
ENSG00000125686	MED1	0.850904	0.902154	0.772311	0.746771	0.196142	0.132477	0.391785	0.267376	0.861946	0.195368	0.00185766	0.244651	0.528945	0.155833	0.64111	0.50911	0.0781228	0.0367594	0.11669	0.409041	0.979407	0.000480913	0.823646	0.487815	0.760624	0.35561	0.309941	0.0821546	0.62538	0.368244	0.890213
ENSG00000122966	CIT	0.0108998	0.977866	0.0579783	0.0387514	0.762953	0.56096	0.970691	0.448877	0.944774	0.625137	0.0431386	0.110846	0.316187	9.04812e-05	0.251754	0.371089	2.98218e-05	0.789131	0.0117415	0.365647	0.264841	0.0231193	0.16743	0.856404	0.0344541	0.510988	0.938525	0.0821014	0.15138	0.834618	0.0819371
ENSG00000110958	PTGES3	0.0545789	0.704924	0.0180177	0.74495	0.556487	0.0384556	0.0320824	0.424864	0.106306	0.100856	0.286883	0.000659895	0.0762156	8.10845e-05	0.000673582	0.447424	0.011169	0.00231702	0.0894899	0.984737	0.464147	0.120326	0.310654	0.0983082	0.17356	0.534432	0.592562	0.313431	0.320078	0.196379	0.672777
ENSG00000111707	SUDS3	0.0211847	0.886165	0.783521	0.162318	0.630945	0.590947	0.305887	0.331542	0.850707	0.0627	0.32666	0.625717	0.0138879	0.0460793	0.220211	0.391943	0.00156043	0.466029	0.226847	0.486955	0.411968	0.0192866	0.366397	0.465631	0.00210128	0.868146	0.278368	0.654163	0.461759	0.974292	0.236145
ENSG00000101752	MIB1	0.0546492	0.619566	0.192328	0.90204	0.0498403	0.418217	0.0680883	0.340232	0.395497	0.238917	0.00123638	0.40691	0.0525637	0.261384	0.872221	0.934564	0.521595	0.252799	0.616395	0.460272	0.505387	0.377829	0.000687031	0.335219	0.0470876	0.838808	0.508799	0.060287	0.884052	0.246148	0.761281
ENSG00000156504	FAM122B	0.962401	0.00549719	0.184293	0.0392882	0.640318	0.659395	0.353396	0.332328	0.770576	0.0591426	0.165374	0.176237	0.000153032	0.320709	0.555861	0.110902	0.503517	0.781863	0.136372	0.260338	0.127382	0.167127	0.370246	0.326629	0.108065	0.322277	0.203279	0.777691	0.0129632	0.101521	0.899726
ENSG00000169919	GUSB	0.000774939	0.556587	0.275301	0.915955	0.607718	0.888509	0.96154	0.165539	0.664756	0.0407856	0.261822	0.35742	1.02897e-05	0.746803	0.320215	0.769545	0.357105	0.599345	0.038949	0.857534	0.664217	0.419028	0.98646	0.904685	0.133158	0.467071	0.857139	0.00781689	0.954939	0.694431	2.0892e-05
ENSG00000196419	XRCC6	0.00329577	0.945254	0.653356	0.0439063	0.231697	0.12094	0.922727	0.0731465	0.300165	0.247793	0.147273	0.875333	0.1753	0.00858502	0.0387807	0.906378	0.472762	0.508079	0.344178	0.0651959	0.399288	0.000399377	0.571549	0.6962	0.177242	0.92647	0.112335	0.048558	0.97179	0.781398	0.514436
ENSG00000101843	PSMD10	0.0747261	0.555844	0.0108751	0.00266742	0.618074	0.750987	0.544666	0.633578	0.0998638	0.362006	0.0668188	0.392005	0.00773694	0.0434826	0.990027	0.270325	0.274574	0.225452	0.5313	0.285599	0.940131	0.182013	0.0593803	0.455329	0.660943	0.472013	0.785741	0.773453	0.549044	0.235539	0.951771
ENSG00000143401	ANP32E	0.00040547	0.498459	0.720422	0.893997	0.939448	0.723852	0.631509	0.13242	0.160362	0.120571	0.114727	0.00590777	0.00390413	0.0162213	0.0275376	0.277902	6.00841e-05	0.222166	0.0422825	0.218335	0.491296	0.236942	0.131613	0.450167	0.0147596	0.902519	0.622633	0.0296855	0.940593	0.956732	0.0867281
ENSG00000143294	PRCC	1.0239e-05	0.00806379	0.0848902	0.0855788	0.377297	0.691926	0.851521	0.84596	0.240277	0.293274	0.00719342	0.00256961	0.617738	0.0732468	0.453837	0.401306	0.959265	0.242675	0.491581	0.161124	0.356558	0.99717	0.264894	0.952872	0.0694609	0.317234	0.263515	0.717931	0.00717441	0.0948322	0.58181
ENSG00000127463	EMC1	0.0212174	0.00454045	0.843666	0.00823729	0.291504	0.100714	0.731388	0.884864	0.584149	0.0763257	0.0393474	0.207553	0.0240571	0.00118552	0.994996	0.842385	0.647567	0.375277	0.321157	0.171412	0.682136	0.0134345	0.0960984	0.943125	0.656196	0.533951	0.791993	0.507313	0.0814075	0.79176	0.645182
ENSG00000183258	DDX41	0.129102	0.58874	0.998251	0.776139	0.697239	0.203852	0.256445	0.987009	0.264153	0.255875	0.0223787	0.423018	0.0168782	0.0138186	0.0765535	0.466735	0.332117	0.424352	0.551868	0.329219	0.466963	0.407363	0.499413	0.435001	0.0697944	0.482245	0.695763	0.774621	0.264953	0.148277	0.470699
ENSG00000174013	FBXO45	0.211029	0.278299	0.296391	0.266593	0.402286	0.613748	0.82148	0.182442	0.442505	0.0502979	0.591137	0.0030402	0.000841034	0.00265137	0.000852594	0.0398719	0.0126711	0.436582	0.423921	0.204293	0.275886	0.00760989	0.373104	0.703653	0.0244283	0.422703	0.209836	0.0273799	0.14756	0.67469	0.648708
ENSG00000167670	CHAF1A	5.7655e-09	0.216444	0.968272	0.000163798	0.282276	0.346347	0.321372	0.930729	0.491318	0.335394	0.619676	0.140415	0.000163076	0.0213428	0.0375985	0.18523	2.67861e-05	0.0181447	0.162341	0.435096	0.815847	0.225504	0.849704	0.180217	2.12436e-06	0.723089	0.00747071	0.0683454	0.277599	0.105997	0.0955852
ENSG00000215251	FASTKD5	0.0831463	0.209662	0.803195	0.815243	0.965828	0.809298	0.0245534	0.206964	0.875759	0.775559	0.00745261	0.137051	0.00330322	0.0287419	0.434136	0.915962	0.590295	0.581977	0.868964	0.503014	0.776122	0.00312789	0.868531	0.485287	0.282397	0.732318	0.998267	0.206206	0.539223	0.366134	0.069631
ENSG00000101412	E2F1	8.94855e-06	0.561114	0.385611	0.000809164	0.088243	0.337753	0.533231	0.199997	0.620157	0.051822	0.00139248	0.0909733	0.0119357	0.00267831	0.147713	0.602003	5.39061e-06	0.666896	0.00435154	0.165345	0.414942	0.802975	0.0349961	0.579317	0.0822228	0.463326	0.00642576	0.206446	0.000325109	0.779988	0.296556
ENSG00000076382	SPAG5	3.15135e-05	0.704958	0.338722	0.0295766	0.0719732	0.00482226	0.678597	0.84141	0.301004	0.00787641	0.0042491	3.37922e-06	0.0257858	0.00228743	0.00040173	0.914633	1.38733e-07	0.493642	0.114132	0.355801	0.109374	0.19525	0.0513332	0.0180698	0.55732	0.696566	0.944631	0.0203674	0.0067929	0.948994	0.180087
ENSG00000148773	MKI67	5.44764e-08	0.692375	0.450677	0.0657117	0.0618648	0.967334	0.920768	0.927611	0.297651	0.0678905	0.0184689	0.00067674	0.000340539	0.00547308	0.000336865	0.142398	3.38659e-06	0.688134	0.0012089	0.165707	0.127181	0.0172437	0.068155	0.0641865	0.0314859	0.297317	0.642328	0.0257084	0.158818	0.60221	0.0731712
ENSG00000183684	ALYREF	0.00619062	0.732564	0.931025	0.00917658	0.340569	0.034278	0.0199678	0.800726	0.0624944	0.348193	0.263704	0.0388484	0.254325	0.000472588	0.0903639	0.379665	0.0563327	0.0308495	0.830848	0.449614	0.219206	0.719479	0.884016	0.879348	0.00314701	0.469677	0.926309	0.199057	0.363718	0.135578	0.34513
ENSG00000170340	B3GNT2	0.0204647	0.32889	0.87998	0.761542	0.689998	0.541326	0.0449117	0.764787	0.964873	0.628429	0.000127154	0.032842	0.262475	0.31463	0.194777	0.0673636	0.216633	0.346859	0.142899	0.779086	0.546057	0.53242	0.297225	0.870315	0.244712	0.845833	0.818333	0.00397866	0.123797	0.849417	0.644444
ENSG00000123416	TUBA1B	0.0979183	0.0819937	0.0947132	0.983363	0.643378	0.0994944	0.490273	0.736206	0.33999	0.00766422	0.118442	0.148265	0.011898	0.0160208	0.0102001	0.693974	0.000367183	0.489536	0.462888	0.93168	0.717048	0.0846051	0.00726382	0.654782	0.102395	0.522879	0.53603	0.0389591	0.706934	0.639862	0.8775
ENSG00000164654	MIOS	0.290622	0.82989	0.236993	0.261768	0.773618	0.542124	0.113997	0.488983	0.274089	0.856149	0.0290246	0.407245	0.00124497	0.0061479	0.951039	0.896832	0.343352	0.282468	0.650184	0.286141	0.706582	0.00915601	0.353497	0.842624	0.640797	0.298247	0.299754	0.74942	0.00879814	0.940386	0.774403
ENSG00000189306	RRP7A	0.0189759	0.11634	0.20513	0.000397235	0.958144	0.606736	0.303835	0.914964	0.992113	0.684955	0.674728	0.31717	0.350374	0.00121933	0.373677	0.634549	0.501224	0.617576	0.882279	0.101606	0.773735	0.0551164	0.701782	0.739466	0.0477749	0.537459	0.39166	0.340695	0.237172	0.235955	0.0547201
ENSG00000048544	MRPS10	0.0261741	0.169234	0.351818	0.941941	0.632581	0.313658	0.962972	0.627843	0.014364	0.0505225	0.402123	0.661354	0.71852	0.0822874	0.0336299	0.572335	0.825599	0.825672	0.00428699	0.429407	0.937002	0.351404	0.0191324	0.262374	0.480588	0.752375	0.0801644	0.667389	0.576736	0.273334	0.326662
ENSG00000166037	CEP57	4.41844e-06	0.777208	0.689796	0.256092	0.735967	0.185029	0.572747	0.0514309	0.514031	0.890969	0.0222088	0.771284	0.0506847	0.3094	0.230369	0.258179	0.575503	0.200822	0.138082	0.112581	0.96829	0.0587352	0.2199	0.0475297	0.851513	0.481788	0.632344	0.0123611	0.710889	0.183099	0.769928
ENSG00000113569	NUP155	0.0640458	0.844244	0.240468	0.0345941	0.687817	0.36325	0.609813	0.963448	0.21822	0.0142122	0.018387	0.0274433	0.77067	0.00101242	0.379199	0.54924	0.023581	0.728417	0.0834493	0.504726	0.722504	0.182133	0.0792457	0.919486	0.312641	0.382826	0.131743	0.0304766	0.0719525	0.898965	0.357813
ENSG00000114850	SSR3	0.0974094	0.213629	0.898675	0.813121	0.936771	0.415658	0.826518	0.653268	0.0130827	0.0142066	0.445324	0.0481044	0.000278882	0.000485823	0.799415	0.572613	0.832486	0.844869	0.038061	0.754079	0.31971	0.255938	0.205743	0.499428	0.0424833	0.313334	0.0591159	0.799761	0.335041	0.344343	0.77252
ENSG00000135476	ESPL1	3.05494e-06	0.794961	0.510139	0.0354506	0.0938324	0.0867976	0.838163	0.668266	0.977273	0.049696	0.0177254	0.000814912	3.89469e-06	0.00292481	0.000400089	0.807751	2.22814e-05	0.703267	0.0694174	0.17582	0.056687	0.166491	0.0146548	0.308072	0.000752651	0.521647	0.872976	0.00387391	0.000227118	0.305902	0.154314
ENSG00000108578	BLMH	0.26248	0.994544	0.293254	0.189384	0.530957	0.0977491	0.666353	0.350958	0.115728	0.278619	0.0101664	0.646582	0.929798	0.125682	0.763011	0.404182	0.00253299	0.159224	0.0186398	0.151501	0.0764933	0.776586	0.00118166	0.761966	0.0669335	0.523529	0.794887	0.0109654	0.621546	0.905494	0.638344
ENSG00000090861	AARS	0.893051	0.0583779	0.390214	0.520705	0.853605	0.156834	0.604917	0.498267	0.0702726	0.71134	0.573485	0.288406	0.000114151	0.862554	0.638096	0.745896	0.53607	0.53923	0.620021	0.8282	0.346847	0.475246	0.276877	0.804757	0.137103	0.0546239	0.66675	0.881503	0.505067	0.656673	0.389502
ENSG00000168137	SETD5	0.00698527	0.185716	0.203203	0.101816	0.0928244	0.784452	0.484111	0.122958	0.289312	0.0727972	0.0580487	0.212299	0.021425	0.0431939	0.578607	0.289865	0.0355946	0.70236	0.208926	0.0748768	0.0753083	0.038397	0.0366976	0.590876	0.247096	0.328788	0.873903	0.619323	0.934166	0.452691	0.073468
ENSG00000118655	DCLRE1B	0.00253612	0.834413	0.440689	0.00494663	0.824086	0.328216	0.0828102	0.489257	0.0253307	0.688992	0.894494	0.00384547	4.13168e-05	0.0424028	0.034076	0.402451	0.0921805	0.117796	0.0781392	0.242297	0.694239	8.01891e-05	0.0101982	0.124125	0.01184	0.427654	0.520512	0.00465489	0.0366725	0.651323	0.604096
ENSG00000182199	SHMT2	0.000300912	0.273709	0.0668964	0.229795	0.108416	0.44007	0.678394	0.333332	0.155896	0.05733	0.830855	0.0241082	0.160034	0.177751	0.453512	0.676654	0.0472246	0.057553	0.480107	0.582696	0.783744	0.115073	0.0812107	0.0801988	0.693669	0.345368	0.904618	0.389244	0.0836908	0.347588	0.597792
ENSG00000087586	AURKA	2.31336e-05	0.170326	0.239333	0.677122	0.260275	0.401579	0.458403	0.371108	0.123116	0.0561951	0.000184547	0.00142301	1.11871e-06	0.00185357	0.0289216	0.539889	2.25091e-06	0.532673	0.00321315	0.132753	0.228182	0.701837	0.594099	0.486256	0.208552	0.957262	0.885247	0.0214464	0.0013184	0.989156	0.0304578
ENSG00000169607	CKAP2L	8.22377e-08	0.733297	0.610732	0.775824	0.483671	0.0227631	0.430122	0.970639	0.362135	0.000343761	0.00249851	0.00160658	5.13428e-07	0.00477758	0.0142425	0.347652	4.80662e-06	0.264231	0.00132483	0.455605	0.444556	0.0803273	0.253934	0.065418	0.470514	0.273348	0.538776	0.0036312	0.00540114	0.722427	0.136746
ENSG00000088325	TPX2	4.9452e-05	0.423077	0.194699	0.0529984	0.426068	0.0964054	0.403143	0.905728	0.606162	0.0848508	1.90782e-05	0.000222327	2.79823e-07	7.74924e-05	0.00212024	0.433788	4.50919e-07	0.278988	0.0146876	0.182499	0.244114	0.149522	0.11463	0.226038	0.857044	0.662792	0.241416	0.0256413	0.00567063	0.0942137	0.110628
ENSG00000170802	FOXN2	0.444967	0.559528	0.929925	0.890823	0.348887	0.749876	0.526709	0.022066	0.93967	0.0563215	0.00475914	0.373867	0.536393	0.347789	0.752616	0.487541	0.269529	0.9978	0.0630452	0.440275	0.109583	0.360105	0.795884	0.98169	0.0462064	0.367428	0.497169	0.0511742	0.0521982	0.795511	0.301123
ENSG00000182307	C8orf33	0.840932	0.941222	0.0120901	0.505562	0.915054	0.640376	0.0292015	0.821559	0.103696	0.431674	0.0669304	0.930931	0.199778	0.0357274	0.188662	0.481444	0.476412	0.0498426	0.217209	0.826155	0.84303	0.560639	0.475793	0.329697	0.483051	0.820643	0.302357	0.471673	0.120701	0.0638874	0.0028854
ENSG00000121152	NCAPH	7.8665e-07	0.737985	0.187827	0.0455312	0.829299	0.0600917	0.342695	0.438515	0.388557	0.00080658	0.00540179	4.97874e-05	2.7837e-06	0.00136235	0.0373857	0.493145	1.94374e-05	0.752128	0.000610306	0.117934	0.0936262	0.246143	0.022594	0.00649183	0.0939885	0.268157	0.318139	0.0244479	0.0820334	0.711667	0.011197
ENSG00000085999	RAD54L	1.48404e-05	0.513931	0.0466555	0.00878155	0.593182	0.0593785	0.313793	0.702195	0.978361	0.0474327	2.73597e-05	0.0102483	8.63594e-08	0.000273283	0.0564498	0.965907	7.07847e-06	0.905499	0.0171437	0.0176248	0.292359	0.148839	0.00905981	0.0268641	0.0009604	0.519853	0.767347	0.00568909	0.211003	0.112771	0.477463
ENSG00000139734	DIAPH3	1.47136e-05	0.160083	0.202286	0.311016	0.0841205	0.237216	0.686252	0.936613	0.465712	0.00624671	0.963511	0.0326008	5.29232e-05	0.00175645	0.00538109	0.423089	0.0110454	0.874103	0.00112546	0.133076	0.146551	0.00695892	0.133851	0.346192	0.320361	0.748651	0.702669	0.00228193	0.0899058	0.782995	0.929708
ENSG00000111206	FOXM1	0.000349686	0.901154	0.0621573	0.182453	0.847015	0.524607	0.466774	0.476417	0.929627	0.0152242	4.09057e-05	0.00119462	6.64094e-06	0.00219578	0.00172954	0.704541	2.69705e-06	0.997998	0.0164969	0.111391	0.549696	0.111177	0.0118111	0.08044	0.0756607	0.715193	0.477101	0.00568909	0.119117	0.128562	0.0343131
ENSG00000065060	UHRF1BP1	0.350571	0.886271	0.510788	0.323786	0.835036	0.494115	0.610336	0.159127	0.697641	0.119838	0.354303	0.441311	0.992939	0.0441747	0.230557	0.114332	0.129661	0.825989	0.988169	0.122211	0.686289	0.000399982	0.0555816	0.064388	0.661011	0.860503	0.927274	0.940171	0.146261	0.647395	0.617651
ENSG00000106086	PLEKHA8	0.0076442	0.825385	0.152654	0.607915	0.154481	0.653657	0.472653	0.621339	0.92299	0.48204	0.942316	0.811715	0.00714968	0.0770477	0.855673	0.136972	0.477532	0.222643	0.828698	0.515632	0.38393	0.0578568	0.0806336	0.779336	0.188326	0.372046	0.126729	0.111576	0.668258	0.183363	0.163978
ENSG00000106692	FKTN	0.00198341	0.00309086	0.641255	0.839598	0.667317	0.324503	0.732387	0.760462	0.47469	0.30864	8.1514e-05	0.583209	0.907076	0.0606652	0.218725	0.456843	0.276313	0.331663	0.944813	0.27548	0.322746	0.035636	0.481228	0.526353	0.383609	0.209697	0.136705	0.309993	0.720898	0.428222	0.459616
ENSG00000170312	CDK1	3.23442e-08	0.461602	0.0531044	0.135064	0.187065	0.14628	0.965827	0.493562	0.873431	0.063949	0.00483494	0.000950135	2.41293e-07	0.000116357	8.16857e-05	0.159865	5.30574e-06	0.305414	0.00339128	0.170788	0.0428776	0.839424	0.0173894	0.0423867	0.263612	0.763201	0.832748	0.023172	0.270103	0.0693355	0.271288
ENSG00000117593	DARS2	0.0361805	0.0181782	0.329932	0.971821	0.933061	0.158005	0.963108	0.334842	0.0322388	0.165598	0.0491738	0.124543	0.00101542	0.0156287	0.00678115	0.141116	0.947087	0.344926	0.399782	0.144928	0.166579	0.527399	0.0124486	0.854444	0.854801	0.403433	0.528087	0.448781	0.0278919	0.230348	0.37584
ENSG00000117877	CD3EAP	0.919876	0.0740517	0.271588	0.679735	0.601604	0.573161	0.88119	0.938088	0.0880941	0.296121	0.0045636	0.00514948	0.00119863	8.23278e-05	0.00217446	0.325628	0.016405	0.498377	0.0809199	0.197551	0.158563	0.225124	0.00234452	0.447539	0.87078	0.733754	0.0310338	0.683282	0.020066	0.169864	0.0785967
ENSG00000146670	CDCA5	3.65319e-07	0.264341	0.106214	0.0034752	0.389695	0.220219	0.775584	0.988675	0.675215	0.0818438	0.000349157	0.000763443	0.00414175	0.000545871	0.00196665	0.796241	3.27747e-08	0.743822	0.0758593	0.0161618	0.0395228	0.238166	0.385175	0.192026	0.030311	0.740358	0.637333	0.205801	0.0153455	0.0119361	0.818712
ENSG00000182963	GJC1	0.000286662	0.0866003	0.48485	0.422318	0.554489	0.863235	0.342884	0.355937	0.503079	0.280756	0.217759	0.000536797	5.99732e-10	0.796018	0.243347	0.220946	7.60201e-05	0.879273	0.755093	0.677428	0.998395	0.722515	0.592792	0.31219	0.474587	0.988304	0.622103	0.00264575	0.487693	0.514259	0.00108765
ENSG00000001036	FUCA2	0.164751	0.102917	0.129246	0.29057	0.0748122	0.134516	0.0146631	0.334842	0.758449	0.00431942	0.742014	0.50548	6.21327e-07	0.00147241	0.00137102	0.774177	0.00108918	0.520093	0.81533	0.923641	0.794537	0.30866	0.47032	0.2314	0.393559	0.27424	0.901089	0.0510932	0.421574	0.42426	0.00304339
ENSG00000175166	PSMD2	0.0561123	0.101938	0.215808	0.106713	0.642857	0.244927	0.628662	0.722119	0.23049	0.704943	0.451555	0.867709	0.537879	0.0113434	0.0200687	0.483173	0.0941195	0.971318	0.121249	0.0147803	0.969685	0.140904	0.862982	0.499295	0.563373	0.434454	0.0272444	0.356511	0.352377	0.591521	0.0111097
ENSG00000129810	SGO1	2.67682e-06	0.58965	0.539084	0.0817241	0.65675	0.0885917	0.998543	0.46439	0.823227	0.0598579	0.00172126	0.000350201	8.43532e-06	0.000110331	0.00396519	0.202617	4.42912e-08	0.152978	0.000751156	0.160686	0.0377356	0.0287287	0.0622031	0.121463	0.0294999	0.442863	0.957131	0.0243833	0.107626	0.529968	0.846956
ENSG00000017797	RALBP1	0.00601563	0.200651	0.132928	0.380555	0.446501	0.553207	0.955441	0.517966	0.875757	0.864271	7.84381e-05	0.615504	0.000880967	0.517972	0.262928	0.909847	0.0315806	0.997146	0.0180285	0.394521	0.643006	0.0613503	0.642336	0.56291	0.223847	0.186766	0.611538	0.0821988	0.156787	0.660163	0.403048
ENSG00000012174	MBTPS2	0.521836	0.325284	0.393008	0.650485	0.275357	0.345327	0.210209	0.383882	0.464669	0.210164	0.00161545	0.21846	0.435861	0.526965	0.0138337	0.833344	0.296292	0.51235	0.67205	0.547609	0.302741	0.947472	0.608373	0.814107	0.26676	0.750211	0.884245	0.377578	0.662518	0.813807	0.875979
ENSG00000144959	NCEH1	0.00645258	0.492503	0.972115	0.899753	0.22037	0.158513	0.270144	0.191084	0.749856	0.139519	0.0019983	0.468806	0.0393101	0.189166	0.582715	0.776866	0.433747	0.438133	0.00456473	0.939871	0.654644	0.953668	0.426167	0.603998	0.704054	0.386481	0.171503	0.0636026	0.861615	0.186124	0.346425
ENSG00000096717	SIRT1	0.827626	0.916354	0.617483	0.487547	0.333867	0.472447	0.775445	0.229433	0.0765041	0.211493	2.75056e-06	0.349911	9.29528e-06	0.722486	0.588881	0.231097	0.172999	0.942141	0.365023	0.51383	0.352431	0.027271	0.278586	0.683022	0.284137	0.377097	0.933128	0.567885	0.185883	0.885948	0.561583
ENSG00000111665	CDCA3	1.32898e-07	0.656189	0.516296	0.175091	0.624621	0.463316	0.467592	0.978767	0.981476	0.0606325	3.30754e-07	0.00146423	0.000436535	0.0058022	0.000860452	0.113125	7.40908e-07	0.703934	0.0262631	0.776397	0.505255	0.0651257	0.0662307	0.501856	0.220559	0.807584	0.853071	0.00920915	0.316314	0.669821	0.485021
ENSG00000107957	SH3PXD2A	0.00197578	0.431484	0.695496	0.0518614	0.106155	0.933909	0.0610485	0.984587	0.586591	0.48418	0.373334	0.0830593	0.38983	0.16854	0.522174	0.626692	0.00341793	0.0197251	0.449419	0.403945	0.0403051	0.163827	0.219761	0.839907	0.302059	0.997934	0.654652	0.237643	0.662956	0.511881	3.8772e-05
ENSG00000150768	DLAT	0.0937692	0.996036	0.304249	0.856493	0.755118	0.00151448	0.412604	0.274546	0.313254	0.233709	1.64248e-07	0.0355886	0.048424	0.00905115	0.179611	0.947507	0.225795	0.507544	0.00544342	0.26684	0.62083	0.000115547	0.0838759	0.312539	0.156721	0.0612365	0.712589	0.263434	0.756005	0.525875	0.156686
ENSG00000145194	ECE2	0.0134311	0.0904209	0.687151	0.00904798	0.249867	0.587211	0.62188	0.248322	0.414221	0.0817308	0.000592831	0.0100308	0.0224915	0.0302212	0.0333332	0.0850238	0.0168547	0.100104	0.162695	0.189197	0.199417	0.976176	0.238967	0.946376	0.294572	0.200762	0.677617	0.847044	0.000607101	0.750215	0.334185
ENSG00000174371	EXO1	1.5105e-07	0.528125	0.036203	0.00503265	0.0229536	0.0403225	0.101122	0.6153	0.438399	0.0491404	0.000954113	0.000803706	2.14243e-05	0.000637747	0.003053	0.298234	1.99635e-05	0.379739	0.0684841	0.458269	0.434988	0.0114001	0.0364005	0.0252197	0.172044	0.685927	0.597805	0.00308219	0.0729143	0.656157	0.590187
ENSG00000182446	NPLOC4	0.277791	0.28529	0.491306	0.800945	0.420513	0.639012	0.63603	0.508948	0.47814	0.522503	2.24512e-06	0.770912	0.00256766	0.0153365	0.564589	0.138936	0.0323763	0.689872	0.0187349	0.518097	0.654532	0.0884984	0.458596	0.912485	0.0646591	0.257586	0.740921	0.403189	0.31222	0.10769	0.0102028
ENSG00000171365	CLCN5	0.103117	0.0676012	0.177674	0.0684414	0.199263	0.950879	0.477089	0.41049	0.534192	0.603315	1.82223e-06	0.186174	0.019933	0.121134	0.0999772	0.0172089	0.259283	0.186725	0.0288928	0.61329	0.65595	0.189241	0.972619	0.681233	0.011468	0.840381	0.352248	0.838994	0.404207	0.214351	0.0706746
ENSG00000075702	WDR62	3.2581e-09	0.313652	0.477369	0.000125491	0.799057	0.311682	0.689611	0.631627	0.0281537	0.0700329	0.000238268	0.00392699	2.80999e-07	0.000687432	0.316575	0.681451	2.8953e-05	0.0504732	0.238092	0.552394	0.50567	0.0778845	0.417431	0.129252	0.0018742	0.393021	0.680362	0.0330638	0.239527	0.272193	0.183631
ENSG00000160818	GPATCH4	0.359626	0.252007	0.806913	0.699532	0.686465	0.738901	0.608053	0.630058	0.120162	0.0567226	0.804312	0.186903	0.855049	0.00473833	0.361655	0.323536	0.51677	0.134608	0.543081	0.778049	0.114349	0.0552464	0.21241	0.560183	0.206663	0.688793	0.0632159	0.714709	0.457931	0.472902	0.0968092
ENSG00000120253	NUP43	0.670213	0.183404	0.00622478	0.15606	0.636042	0.501308	0.693513	0.495651	0.245006	0.0103199	0.223568	0.163403	0.507498	0.00232789	0.804373	0.826977	0.0177865	0.386168	0.326745	0.693256	0.475205	0.182146	0.899452	0.822333	0.0129454	0.984171	0.407263	0.157424	0.347155	0.903665	0.597596
ENSG00000164611	PTTG1	6.87845e-06	0.227108	0.185254	0.0164932	0.169467	0.0518112	0.213345	0.935168	0.703145	0.0848508	3.55046e-07	0.000473626	8.38838e-09	0.000780032	0.000690433	0.177732	0.000106371	0.210739	0.0471386	0.166807	0.562965	0.349517	0.888676	0.168007	0.0699849	0.601473	0.575883	0.208377	0.114281	0.271556	0.104807
ENSG00000166851	PLK1	9.51669e-07	0.103692	0.0411774	0.6931	0.170315	0.0664465	0.884501	0.735557	0.233453	0.0848508	2.37435e-07	1.25659e-05	0.000272138	0.000121222	0.000149584	0.121141	7.85107e-06	0.553429	0.0083652	0.0938291	0.0462902	0.44014	0.400022	0.208188	0.0312691	0.674522	0.949762	0.00252137	0.0426215	0.590335	0.171486
ENSG00000104343	UBE2W	0.572863	0.958528	0.806389	0.0356747	0.0352106	0.654034	0.832253	0.740716	0.595653	0.054095	0.226826	0.553026	0.524385	0.573498	0.0863202	0.949846	0.785453	0.738034	0.572741	0.424873	0.312003	0.393861	0.673224	0.92837	0.0972188	0.396807	0.224405	0.344278	0.0592253	0.623447	0.0453316
ENSG00000144554	FANCD2	1.70704e-05	0.153129	0.223702	0.411859	0.721925	0.553944	0.543816	0.870781	0.897249	0.0136483	0.0113166	0.0193832	4.32701e-05	0.0181377	0.0129259	0.660161	2.64933e-05	0.687725	0.426728	0.105991	0.340994	0.00292656	0.0438619	0.0867095	0.00885369	0.905676	0.078908	0.00328071	0.0373989	0.0936708	0.712082
ENSG00000123485	HJURP	6.97035e-07	0.194384	0.211879	0.0146143	0.051701	0.703768	0.544527	0.656382	0.492367	0.0784048	1.8031e-07	0.00127287	2.92318e-06	0.000905867	0.000865724	0.175225	4.40946e-06	0.896254	0.00219071	0.648408	0.415118	0.976508	0.0818402	0.00347908	0.154488	0.697259	0.724703	0.0232743	0.0225104	0.458103	0.0352053
ENSG00000186193	SAPCD2	7.29859e-05	0.182803	0.69151	0.246617	0.6882	0.93987	0.560245	0.384979	0.799695	0.52647	5.9328e-05	0.00189544	6.58092e-05	0.0657404	0.00378045	0.391377	6.02574e-05	0.891834	0.0825167	0.335493	0.712808	0.846965	0.0110461	0.258097	0.0199868	0.783803	0.829341	0.582629	0.208096	0.114175	0.377784
ENSG00000075218	GTSE1	1.37821e-07	0.362162	0.470012	0.273224	0.376856	0.0551559	0.440254	0.350005	0.813085	0.0723179	2.89659e-05	0.00848146	2.45905e-06	0.0217436	1.86736e-05	0.465197	9.93829e-07	0.705082	0.000437138	0.613139	0.234972	0.00151427	0.101356	0.465124	0.00447435	0.975153	0.790364	0.0232743	0.674172	0.033057	0.0394265
ENSG00000197265	GTF2E2	0.179213	0.705341	0.214246	0.00596447	0.118914	0.305981	0.356135	0.614914	0.738866	0.0975979	0.000645012	0.146558	8.39469e-06	0.309396	0.259497	0.495862	0.00132769	0.18539	0.0273423	0.843509	0.23025	0.0648008	0.877899	0.768516	0.215733	0.39821	0.009056	0.19757	0.677323	0.99351	0.514304
ENSG00000103995	CEP152	6.39625e-05	0.429735	0.627194	0.161655	0.449282	0.896911	0.66416	0.773335	0.267183	0.0862855	0.0117264	0.907226	3.13034e-09	0.132233	0.00811324	0.0680681	0.132198	0.321046	0.0793122	0.108586	0.570928	0.00399714	0.727826	0.177336	0.0491778	0.385259	0.252624	0.00604361	0.175751	0.630053	0.138528
ENSG00000164649	CDCA7L	0.0497704	0.0543609	0.053903	0.984339	0.960753	0.693907	0.708752	0.956347	0.69035	0.00170399	0.25156	0.673331	0.000596294	0.00759778	0.185012	0.630291	0.901224	0.211663	0.434903	0.532291	0.400679	0.103019	0.735366	0.672508	0.761932	0.386567	0.330865	0.00165229	0.154646	0.21932	4.08312e-07

## Sheet: HR_NDPs
gene_id	gene	ACC	BLCA	BRCA	CESC	CHOL	COAD	ESCA	GBM	HNSC	KICH	KIRC	KIRP	LGG	LIHC	LUAD	LUSC	MESO	OV	PAAD	PCPG	PRAD	READ	SARC	SKCM	STAD	TGCT	THCA	THYM	UCEC	UCS	UVM
ENSG00000132702	HAPLN2	2.16264	0.823495	0.881255	0.889498	1.45137	1.24596	1.39583	0.936508	0.939278	0.235449	0.857912	1.73253	1.00227	0.966602	1.38141	1.10791	1.45812	1.16039	0.747717	0.561635	0.366016	0.933489	0.913956	0.713744	0.795531	0.499375	0.843595	1.0509	0.888192	0.719491	2.60891
ENSG00000106178	CCL24	0.47519	1.24652	0.68391	0.60587	1.27914	0.773858	0.997069	0.986452	0.863715	1.319	0.920376	0.753086	1.1926	0.857227	0.951738	1.02833	1.19366	0.980697	1.19565	1.91567	1.0207	0.534399	0.630856	1.27926	0.734287	0.306057	1.14723	0.885808	0.901319	0.764913	3.43265
ENSG00000103426	CORO7.PAM16	1.04207	1.06543	0.924622	0.859554	0.77016	1.00243	1.57681	0.886163	1.07114	0.708699	1.43827	0.766481	0.560114	1.24092	0.86279	0.953193	0.725226	1.04486	1.2763	0.874175	1.40995	0.781304	0.750066	1.89231	0.709499	Inf	0.91255	0.823994	0.927385	0.988722	1.14365
ENSG00000177202	SPACA4	1.90194	0.739157	0.735866	0.670487	3.52779	1.18576	1.12721	1.43986	0.591968	1.46361	1.49717	1.24224	0.611526	1.07732	0.994465	0.889647	0.619823	0.926703	1.09575	0.278432	1.32291	0.79391	1.07309	0.839413	0.758239	2.4426	1.04766	1.16292	0.72834	1.14559	0.811084
ENSG00000260537	AC012184.2	1.05538	0.745199	1.14233	0.87205	0.834434	1.2185	0	0.609947	1.25407	0.58091	0.556065	1.81123	1.68528	1.50104	0.43534	0.643179	0.561946	0.552223	0.882654	3.55681	2.36768	0	0.611869	1.07502	0.981456	0	1.13792	1.58908	0.744246	1.35692	3.2059
ENSG00000132517	SLC52A1	0.656815	0.937333	0.834758	0.430582	0.814422	0.855195	0.874033	0.966106	0.855237	0.929388	1.92122	0.560607	2.16056	1.04281	0.725322	0.664564	1.15327	1.04776	0.884637	0.59682	0.705441	0.681999	0.765007	0.703339	1.00161	0.883033	1.5594	0.963786	0.534847	1.14772	3.55995
ENSG00000140090	SLC24A4	0.37797	1.34442	0.782943	0.769089	0.574679	0.806524	0.713321	1.00333	0.790279	0.319025	0.609946	1.01511	0.601708	0.913829	0.633584	1.03136	0.768558	1.10098	0.615154	3.51737	1.09456	0.570953	0.745079	0.536381	0.964247	1.75467	1.35708	1.1884	0.984005	1.00552	2.29437
ENSG00000204427	ABHD16A	1.12771	0.665312	0.888994	0.834904	0.65153	1.42952	1.32848	0.964475	0.910298	2.59154	1.16036	0.819695	1.08776	1.0198	0.799411	1.10154	0.621617	0.801898	0.587544	0.700539	1.05033	0.287917	0.957769	1.09127	0.750273	0.42257	0.382461	0.251029	1.69574	1.1809	2.35011
ENSG00000148704	VAX1	1.96872	0.972256	1.07511	0.982246	2.33306	1.24368	1.04991	1.03616	1.16838	1.23326	1.33615	1.7451	0.879627	1.55396	1.64251	1.0368	1.41324	0.944257	1.20473	3.2833	0.609053	0.68064	1.18772	1.43162	1.11313	0.315558	0.615679	1.25595	1.40126	0.704307	6.95122
ENSG00000198829	SUCNR1	0.405313	1.04297	0.959799	0.559537	0.82087	0.915557	1.10416	0.968852	0.935144	2.19354	0.600522	2.35191	1.62685	1.00002	0.758378	0.943262	1.23884	0.882703	0.980638	0.559518	0.671267	1.06536	0.85918	0.751321	0.807246	3.29195	0.787311	2.09084	1.00535	1.34391	4.86446
ENSG00000117013	KCNQ4	1.47575	1.17344	0.892643	0.864111	1.0173	1.21938	0.771768	1.00914	0.924235	0.839359	1.48004	1.4715	1.48892	1.13863	0.69106	1.24222	1.1631	0.932245	1.20851	0.416873	0.997165	1.06299	0.737072	1.55291	1.03262	0.779826	1.38535	0.804177	1.75867	1.1004	0.301726
ENSG00000012779	ALOX5	0.664976	0.64072	0.690719	0.745534	0.362534	0.935843	1.33728	1.11829	0.866667	0.160309	1.52299	0.772212	1.90392	1.25943	0.777491	1.19555	0.9132	1.17353	1.24528	0.163399	1.32737	0.519094	0.783304	0.4576	0.936062	Inf	0.907544	1.3737	1.16704	0.84919	1.81515
ENSG00000231738	TSPAN19	0.516088	1.25775	0.814972	0.688179	0.815852	0.780862	1.06629	1.2325	1.15696	0.283806	1.46728	1.0249	1.27275	1.75315	0.770857	1.01245	1.12846	1.2548	0.587663	0.927747	2.19868	0.235213	1.00177	1.42117	1.06164	0.410221	1.47777	0.559141	1.19142	0.730639	0.515971
ENSG00000176076	KCNE5	1.19161	0.666249	0.813013	1.09313	3.00507	1.05376	1.44613	1.4405	0.829689	1.63004	1.65974	1.38815	1.57789	1.40549	0.939961	1.22058	1.79879	1.04544	0.594873	0.371101	0.495921	0.558522	1.31986	1.29848	1.10335	0.336759	0.770379	1.85636	0.947474	1.20299	0.664995
ENSG00000258315	C17orf49	2.32344	0.942236	0.797722	0.463763	1.01602	0.754798	1.11599	0.947447	0.902372	0.935906	1.87129	0.974013	0.83203	0.79952	0.882432	0.917347	0.83355	0.912786	0.769652	1.42019	3.10105	0.682324	0.915094	1.62835	1.07449	1.016	0.37693	0.937345	0.783169	1.84224	0.825643
ENSG00000167984	NLRC3	0.446287	0.835739	0.688427	0.391518	0.973246	0.806241	1.45932	1.21803	0.600622	0.48784	0.763518	1.01345	1.10558	0.582011	0.591128	0.988333	0.781898	0.895787	0.63138	0.337055	2.33969	0.322848	0.72663	0.478008	0.809496	3.6004	0.461838	0	0.433287	0.830076	1.78062
ENSG00000131730	CKMT2	0.636599	1.36069	0.592163	1.01788	1.04194	0.752778	0.971428	1.17054	1.02782	9.79348	1.15438	1.83878	1.78586	0.818622	0.665631	1.19347	0.386339	0.921348	1.1797	0.449133	1.23689	0.324891	0.807083	0.896676	0.931085	1.5846	0.554429	1.94793	1.25498	1.18867	1.97774
ENSG00000134762	DSC3	1.03282	1.17757	0.684837	0.812706	3.22429	0.869969	0.918532	0.97301	0.944226	4.01667	1.33751	0.850445	1.28413	1.15299	1.24551	0.64761	1.71882	1.02936	1.43344	0.15964	0.779046	0.811698	1.21195	1.24896	1.08288	2.45167	0.773756	3.50084	1.17286	1.25375	1.39039
ENSG00000122692	SMU1	2.46279	1.1387	0.74454	0.539946	1.1698	0.951729	0.786399	0.717471	1.17879	1.04691	0.465235	0.675216	0.566599	0.993252	0.79329	0.957888	0.664999	0.627227	0.868973	0.920786	0.976598	0.653517	0.940848	1.13256	0.783124	0.353509	0.858396	0.612266	1.11549	1.4722	1.15408
ENSG00000141040	ZNF287	0.533346	0.947999	1.09062	0.953403	0.818045	1.07128	0.744298	0.983108	0.784983	3.8669	0.588819	0.729405	1.19545	1.09544	0.662289	1.02435	1.00604	1.05754	0.578529	0.561839	1.37617	0.463701	0.867246	0.797912	1.10138	0.241857	0.859449	0.888505	0.806184	0.879591	0.728967
ENSG00000148288	GBGT1	0.26121	1.11774	1.1263	0.880998	1.01852	1.33911	0.788703	1.29258	0.966067	0.541193	1.50246	0.979093	1.6028	1.22834	0.898119	1.14331	0.836764	1.38672	0.863396	0.17017	0.570427	0.958283	0.858392	1.04085	1.25558	3.35398	0.498318	0.435139	1.0477	1.25979	0.385233
ENSG00000188095	MESP2	1.29177	1.15081	1.05288	0.699723	0.975433	1.11281	1.46312	0.856311	0.790492	1.05686	1.42094	0.520723	0.952532	1.6209	1.07569	0.978478	0.827342	0.962288	2.31232	0.692424	1.2573	0.809827	0.818934	0.819561	0.922	0.323753	0.988126	4.24872	1.18974	0.63935	1.20322
ENSG00000166153	DEPDC4	1.78927	0.755405	1.03318	0.754702	0.958758	0.874761	0.826261	1.10885	1.12397	0.863992	0.984817	0.758365	1.09688	1.136	1.09766	0.790375	1.10964	0.980382	0.8764	5.34193	1.22411	0.497201	1.33718	2.76679	0.791469	1.28172	0.717369	0.426266	1.12395	0.495386	0.956908
ENSG00000008128	CDK11A	2.24524	0.77113	0.842893	0.622209	0.724602	1.39063	1.38554	1.26755	0.917778	0.871457	2.05275	0.72488	1.61073	1.20473	1.10839	1.09501	0.810244	0.957314	0.732163	0	1.67667	0.844953	0.902765	2.09933	0.90439	0.298019	1.15678	0.115066	1.05086	0.944272	0.969072
ENSG00000165182	CXorf58	0.426791	1.22588	0.78723	0.663952	0.506625	1.26294	1.15139	1.47857	0.962906	4.79693	0.967947	0.604692	1.14838	1.12341	1.09323	0.893756	0.683284	0.915266	0.733001	1.16783	1.30909	0.882221	0.948584	0.576994	1.15	0.302985	1.53951	2.37784	0.673813	1.21453	1.4854
ENSG00000171435	KSR2	0.825452	0.788925	0.779769	0.642689	1.02341	1.01097	1.53486	1.25982	0.943898	2.40373	0.825805	0.926965	0.535073	1.41245	0.678564	1.10039	0.923854	1.10275	0.823153	0.623968	1.0619	0.716543	1.12059	0.712599	0.896567	0.405249	1.9765	7.15668	1.21981	0.713784	1.07273
ENSG00000131379	C3orf20	0.680851	0.695945	1.00354	0.807702	0.486364	0.867074	1.10629	0.925366	0.886272	3.65998	0.904057	1.14218	0.857444	1.06904	0.752245	1.04267	0.874318	1.05972	0.850288	0.535871	2.4242	0.272437	1.06588	1.54928	0.772057	2.7744	1.85654	1.3724	0.82495	0.662164	0.554031
ENSG00000240224	UGT1A5	0	0.931726	0.810498	1.12022	0.870395	0.630234	0.824002	0.70695	1.11831	0	0.948298	1.61762	3.8993	1.51394	1.08602	0.845558	0	0.806023	1.4891	0	2.39729	1.15034	0	1.8592	0.923645	0	0	0	1.18345	0	0
ENSG00000229894	GK3P	NA	NA	NA	NA	NA	NA	NA	NA	NA	NA	NA	NA	NA	NA	NA	NA	NA	NA	NA	NA	NA	NA	NA	NA	NA	NA	NA	NA	NA	NA	NA
ENSG00000269693	AC010422.6	0.97122	0.890344	1.10613	0.599698	0.765042	1.00455	1.30012	0.825549	0.793675	0.804308	0.673872	0.850871	0.732343	1.07976	0.711315	0.865091	0.585513	1.04378	0.711706	2.94342	1.73137	0.418147	0.944363	0.910914	0.525727	0.682154	0.740607	0.846669	1.11728	1.49344	0.471811
ENSG00000215187	FAM166B	1.79289	0.583194	0.499532	0.539749	1.25479	0.961369	0.768876	0.704453	0.920715	0.441673	1.34507	1.25133	1.27605	1.05805	0.825711	0.973068	0.831284	0.614727	0.71276	0.353265	1.17456	0.678829	0.91184	0.883955	0.712564	0.333792	0.769316	1.96309	0.677676	0.977672	1.0104
ENSG00000054356	PTPRN	0.66834	1.01196	0.989915	1.74448	1.38512	1.55894	0.91912	2.08791	1.14338	9.90742	1.48574	1.75114	0.567071	1.56616	1.4027	1.22717	1.5261	1.04225	0.632321	0.421794	0.512406	1.19747	1.19726	0.491765	1.17997	0.938749	1.76994	2.14435	1.62819	1.26161	1.80284
ENSG00000204439	C6orf47	1.01456	0.740365	0.832629	0.792587	1.46151	1.28869	0.92901	1.09168	0.95318	0.994811	0.554377	0.79864	0.614365	1.16692	0.77204	0.9019	0.385782	0.834703	0.714374	4.30596	2.14409	0.64531	0.976508	1.1409	0.715649	3.57335	0.678266	0.289892	0.866281	1.09865	0.486887
ENSG00000272869	AC008575.2	0.860046	0.821882	1.01339	1.22739	0.961873	0.979483	0.723301	1.10444	0.802677	4.30981	1.00914	0.706487	1.01655	0.905054	0.843577	1.24343	1.15781	1.37348	0.699822	2.30283	0.980679	0.620133	0.843926	1.33597	0.859265	0.315558	4.03241	0.646045	1.33373	0.779563	0.847749
ENSG00000204659	CBY3	0.577387	0.870805	1.07071	0.991624	1.21511	1.35897	0.89121	1.17258	0.794655	0.451337	1.1556	1.43617	0.66663	0.646215	0.880573	1.02168	0.805434	1.07192	0.616544	1.46351	3.69265	0.806931	0.807422	1.31632	0.61505	0.418472	1.56605	1.31341	1.19784	0.78819	0.759968
ENSG00000239732	TLR9	0.83644	0.725748	1.13127	0.658671	1.06806	1.28571	1.02965	0.960244	0.871322	1.08681	1.49096	0.855759	1.37892	1.09262	1.00973	0.989409	1.24664	1.02252	0.831653	1.61466	2.01905	1.27611	1.09373	0.999784	0.795333	0.450582	1.01206	0.64343	2.45178	1.46333	1.20741
ENSG00000054179	ENTPD2	1.55981	1.30806	1.205	0.834668	0.81179	1.08342	0.871929	1.41811	1.00783	0.353829	0.680724	0.410898	1.27528	1.05187	1.11242	0.948456	0.815819	0.947226	0.942911	0.846262	0.797099	1.01006	0.923305	1.47037	0.590926	1.43819	0.631117	2.38177	0.780847	1.3956	1.25197
ENSG00000259066	AL110118.2	0.985423	1.00325	1.00235	0.80105	0.64494	0.898674	1.13104	0.764339	1.08477	0.89971	1.05791	1.06297	0.806509	0.950829	0.787355	0.933328	1.05316	0.947613	0.842734	1.86094	2.70948	0.683348	0.750662	0.824318	0.788009	0.758455	3.8226	1.81805	1.05993	1.18752	0.811487
ENSG00000168589	DYNLRB2	0.332979	0.601255	0.727215	0.879041	0.872964	1.01055	0.75783	1.17629	1.23655	0.559911	0.960122	0.624486	0.960062	0.816968	0.972318	1.11531	0.647973	1.02434	0.631582	1.02518	0.648205	0.544658	0.765417	1.33587	1.10166	0.440379	1.32764	1.66302	0.665617	0.799928	0.381197
ENSG00000153060	TEKT5	0.702044	0.661189	0.800128	0.473757	1.33618	0.746043	0.731964	0.778279	0.822996	1.26818	1.76902	1.65838	1.10625	1.00711	0.824147	1.21919	0.798185	0.815994	1.19429	0.629342	1.48655	0.720328	0.891014	0.76527	0.818894	0.981107	1.6521	3.58418	0.972171	0.788811	0.960349
ENSG00000188505	NCCRP1	0.520332	0.9135	0.943047	0.83694	0.970113	0.769442	0.976319	1.23687	0.856971	0.601725	1.53862	1.7471	1.02393	0.973966	1.23624	1.03868	0.71372	1.23971	1.46367	0.654026	0.982501	0.800019	0.721891	1.38388	1.01012	1.3109	0.628793	0.924938	2.07475	1.2183	0.998171
ENSG00000121351	IAPP	3.23163	1.02687	1.1221	1.30433	1.25277	1.45365	0.995056	0.823497	1.24732	0	1.61952	2.1833	0.701166	0.821338	1.26478	1.02575	1.41535	0.912759	1.02701	1.86015	0.670255	1.40245	0.843458	0.770306	0.899075	0.755396	0	0	1.27039	0.831809	1.89341
ENSG00000138135	CH25H	1.01927	1.19594	0.728838	0.554932	0.587996	1.17701	1.08152	1.13322	0.9369	0.987379	1.20882	0.770076	0.769354	0.787582	0.634224	1.13817	0.840933	1.15253	0.893151	0.127037	0.569308	0.775099	1.04814	1.37734	1.20194	1.11936	1.4048	6.94344	0.776301	1.53167	1.7008
ENSG00000050030	KIAA2022	0.533539	1.49806	1.29979	0.470326	0.493841	1.168	0.563579	0.843942	1.01189	2.37452	0.871274	1.51128	0.558046	1.05812	0.797865	0.763079	0.733703	0.889638	0.69895	1.0178	0.831699	0.704418	0.725019	0.737037	1.08668	0	2.21658	1.15221	1.3995	0.748195	1.15414
ENSG00000183813	CCR4	0.690911	0.790384	0.659006	0.637736	0.757803	0.776229	1.31443	1.2989	0.544745	1.00888	0.641501	1.33565	2.26097	0.934004	0.731138	1.21092	0.885467	0.833473	0.805521	0.423246	1.16286	0.612272	0.790306	0.614575	0.862347	4.82095	0.927202	0.455552	0.532117	0.960333	2.51324
ENSG00000183607	GKN2	0.666131	0.769736	0.585216	0.91354	2.05361	1.12409	0.741715	1.42916	1.47006	0.757462	1.24271	0.97968	0.719898	0.677415	0.761826	1.24839	1.11209	0.886897	1.80828	2.64645	0.995768	0.858009	0.804216	0.655468	0.913288	0	0.455868	0.447263	0.954054	0.953743	1.6976
ENSG00000120471	TP53AIP1	3.36722	0.729366	0.44229	0.702945	1.5372	1.13953	0.81123	1.03506	0.761242	1.48355	1.40395	1.3557	1.73151	1.05929	1.06344	0.905991	1.0264	1.14163	0.912574	0.826746	1.12237	0.643095	1.13211	1.12717	0.678866	1.1032	0.967117	1.59122	0.740582	1.11966	0.442564
ENSG00000138083	SIX3	1.40858	0.953264	0.670004	0.627517	1.27002	0.906568	1.66204	0.987053	1.11788	0.698941	1.45892	0.995281	1.3901	1.50885	1.06691	0.985985	1.24392	0.873699	1.17144	0.323778	2.56395	0.519399	0.942309	0.926412	1.0445	0.981107	0.88418	0.830284	1.2404	1.08362	0.705039
ENSG00000179256	SMCO3	0.440267	0.968967	0.855723	0.522164	0.590346	1.70109	0.791362	0.726747	0.978788	1.1636	2.11379	1.61642	1.27382	0.942756	0.796603	1.18087	1.28892	0.86837	0.858895	0.561531	1.85512	1.52141	0.941922	0.983259	0.958361	4.31999	1.08234	1.00875	1.21304	0.856688	0.309249
ENSG00000259075	POC1B.GALNT4	1.21347	0.82838	0.825486	0.834901	0.844152	1.16622	1.1206	0.929919	0.780415	0.668097	0.882154	0.93312	1.32274	1.08062	0.744249	1.09983	0.76095	0.874721	1.10036	5.22124	1.18622	0.624019	1.10102	1.57496	0.822413	1.39758	1.95504	1.10773	0.400796	0.576378	0.939929
ENSG00000212643	ZRSR1	0.941224	0.685786	1.0686	1.0524	0.866516	0.757865	1.11726	0.783589	0.816732	2.10743	1.07668	0.620525	1.15367	1.02081	0.885981	0.994871	0.627992	1.05512	1.15856	1.47207	1.12447	1.29515	0.929565	0.986547	0.612112	0.891595	0.945721	1.86181	0.942809	1.30506	1.35117
ENSG00000170509	HSD17B13	1.42711	0.742758	0.869302	1.30226	1.22126	0.966408	0.913515	0.949966	0.994007	2.55556	1.10785	1.06337	1.43967	0.514397	0.698461	0.932586	0.657825	1.14831	1.02385	0.135826	1.40596	1.03082	1.24368	1.08236	0.882163	0.468794	0.684967	0.232779	1.6706	0.712498	1.33116
ENSG00000114786	ABHD14A.ACY1	1.85359	0.735227	0.827283	1.02935	0.908668	1.57996	1.12214	0.837885	0.89396	1.43028	1.27998	0.630308	0.745428	0.903735	1.04221	0.942415	1.36379	0.981255	1.03287	0.449939	2.19553	0.695475	1.87808	1.50771	0.704634	0.34498	1.16558	0.968483	1.33893	1.54786	0.67311
ENSG00000256374	PPIAL4D	1.16055	1.02495	0.588556	0.875254	0.836086	0.774417	0.834071	1.02586	1.58291	0	1.40104	0.799981	1.18616	1.42066	1.06768	0.781932	1.62797	0.850162	0.796648	1.1205	3.37329	0.351321	1.36245	0.740073	1.23981	0	0.197617	4.55803	1.71179	1.3744	0.235352
ENSG00000175463	TBC1D10C	1.12499	0.836988	0.587303	0.411385	0.773028	0.823129	1.12899	1.47101	0.639021	0.535205	1.37976	1.19141	1.62392	0.690383	0.674849	1.00575	0.813352	0.880689	0.778166	1.0595	0.768155	0.569018	0.641286	0.490234	0.812604	3.94065	1.05538	0.0934391	0.765526	0.665502	2.98637
ENSG00000169194	IL13	1.67589	0.892952	0.916611	0.57131	1.13956	0.865864	1.07082	1.11461	0.77825	2.55647	1.18035	0.904722	0.795188	0.823144	0.846234	0.922686	0.79717	1.22436	0.800681	2.14003	1.27908	0.636375	0.710936	0.757203	1.05761	1.13891	1.08645	2.48383	0.68471	0.561273	1.1553
ENSG00000156500	FAM122C	1.75157	0.782131	0.807556	0.54643	0.859347	1.2825	1.10409	0.976421	0.839107	0.588432	1.06727	1.10821	1.71774	0.852496	0.647599	1.15475	0.794072	0.804962	0.91305	Inf	3.45816	0.572079	0.871067	1.61343	0.797987	0.323359	1.0712	0.213916	1.13302	0.921316	0.993452
ENSG00000144031	ANKRD53	1.62986	1.19221	0.612551	1.11691	1.31923	1.29713	1.01608	1.22799	0.739081	1.58184	1.13578	0.999951	2.29178	0.815296	0.747858	1.09194	0.806773	0.898389	0.856022	0.573565	0.370344	1.187	0.702946	1.12347	1.34085	1.10641	0.745431	0.876809	1.04163	1.13828	0.425851
ENSG00000152463	OLAH	1.84689	1.11817	0.787	0.607847	0.876877	1.10965	1.12836	1.13969	1.0525	1.19303	1.37211	1.38491	1.07095	0.77517	1.27088	1.02879	1.31608	0.792598	0.983153	0.801949	0.610206	1.04301	1.46878	0.888926	0.998577	2.59084	0.38777	1.00469	1.61207	1.80648	0.552709
ENSG00000165556	CDX2	1.76672	0.836639	0.877844	1.18419	1.34157	0.982154	1.06387	0.875693	1.07487	2.10984	1.26329	2.08877	0.689199	1.4999	1.11644	1.33315	1.09168	1.07859	0.944761	1.52953	0.861993	0.995279	1.04284	0.697575	0.650095	4.08073	0.788967	0.434123	0.886414	0.892588	1.08036
ENSG00000108823	SGCA	0.419216	1.25942	0.856307	0.674791	0.56964	1.24167	0.821163	1.15813	1.24119	0.494143	0.896014	1.51316	1.65993	0.859986	0.781979	1.51161	1.00025	0.847367	0.836586	0.223883	0.725781	1.33231	0.694971	1.14332	1.0018	2.68052	0.817842	0.439519	0.835778	0.84006	0.435139
ENSG00000256966	AL513165.2	2.75329	0.834299	1.17504	0.996571	0.762416	0.915659	0.942737	0.988381	0.983061	0.800482	0.692165	0.905073	0.970405	0.923347	0.824478	1.05628	1.43311	1.06641	1.17694	6.4817	1.25243	0.339154	1.61321	1.12297	0.782101	3.87032	0.828028	2.84893	1.25234	1.26482	0.702475
ENSG00000066405	CLDN18	1.63285	1.00808	0.761584	1.01387	1.75927	0.946268	1.03708	0.997808	1.04345	1.36004	1.20793	0.865064	2.5539	1.6887	0.807271	1.19541	1.71153	1.08276	1.22567	3.74835	1.12185	0.555923	1.24968	1.13063	1.00498	1.40287	1.59622	4.5999	1.17987	1.17663	2.98389
ENSG00000152936	LMNTD1	1.05288	0.794695	1.05812	0.561005	3.39589	1.07228	0.931139	0.879152	0.854943	1.84644	1.57616	2.06348	0.894541	1.37868	1.1274	0.921975	1.5592	1.23409	0.778418	0.738992	1.94225	0.78064	0.988566	0.829265	1.03929	0.426586	1.94819	1.25239	0.711373	1.29635	1.69683
ENSG00000101074	R3HDML	2.2857	0.872633	0.877049	1.20563	1.20398	0.802971	1.12573	1.45586	0.895497	1.96555	1.8248	1.00064	1.05739	0.791065	1.02011	1.15382	1.27582	0.920267	1.14636	0	0	0.463204	1.15939	1.4238	0.719336	Inf	0.976057	0.968838	0.807442	0.664232	0.534808
ENSG00000187123	LYPD6	1.60469	0.65533	0.922414	0.67395	1.64482	0.802424	0.863561	1.06291	0.823568	1.21818	1.17763	3.007	2.56347	0.951281	1.1959	0.868922	1.27509	0.677687	1.01687	1.84072	2.98395	0.436807	1.14522	1.85082	0.88416	1.49315	0.734072	1.2071	1.16562	1.11898	0.769068
ENSG00000189195	BTBD8	0.786296	0.980049	0.851135	1.08745	0.955861	0.967886	1.0414	1.12103	1.19093	4.43514	0.614785	0.99842	1.2623	1.24322	1.07004	1.23369	0.87667	0.99713	1.18236	2.42385	1.26949	0.704262	1.18563	1.08807	0.823477	0.391223	1.17532	0.852684	0.942635	0.710756	1.09743
ENSG00000170290	SLN	1.20912	1.02589	0.753698	2.34844	0.816727	0.994217	1.10089	0.795453	1.32776	1.30964	2.08647	1.38995	1.31767	1.63729	1.16272	1.33001	1.43732	1.08602	1.28129	0.698262	0.784666	0.647139	1.00596	0.399282	1.18829	1.32877	1.894	0.986764	1.21513	1.9943	1.3325
ENSG00000122224	LY9	0.611407	1.04016	0.708225	0.357619	0.484869	0.856869	1.2125	1.4077	0.579932	0.296277	1.0399	0.766999	1.23357	0.672324	0.6346	1.05057	0.831647	0.735861	0.909192	0.458151	0.948082	0.686937	0.596991	0.473231	0.926495	3.73725	0.466332	0.422083	0.533759	0.71791	6.127
ENSG00000188603	CLN3	0.350594	0.870774	1.3583	0.683639	0.624938	0.788218	1.3313	0.961146	0.890663	0.975675	1.10761	1.51012	1.1701	1.26471	0.85614	0.962809	0.671285	0.965166	0.886456	0.821988	0.766196	0.533232	0.836807	0.583108	0.797534	Inf	0.903559	0.483002	1.00933	1.0348	3.56704
ENSG00000099337	KCNK6	1.46113	1.17685	0.868893	0.836767	0.905312	1.04666	1.17914	1.00637	0.887596	0.919775	1.3392	0.880916	1.40318	0.953617	1.21354	1.03526	1.56228	0.982603	1.43302	0.80465	0.941582	0.699048	0.746212	1.00183	0.583161	1.00137	0.732643	0.898571	0.441585	0.836083	5.05219
ENSG00000122728	TAF1L	0.652361	0.797975	0.942549	0.928708	0.953804	1.01691	1.11488	0.906844	0.819114	1.39753	1.02558	1.59966	0.969018	1.14731	0.887105	0.947002	1.11226	1.19294	1.17203	1.57843	0.42984	0.551023	0.848619	0.561105	0.741744	0.833112	1.08775	0.657109	0.94212	1.22737	0.617874
ENSG00000169297	NR0B1	0.218238	1.2091	0.548142	0.47453	0.775864	0.989462	1.2833	1.07588	1.26551	0.925018	1.62463	1.66697	0.741269	1.73161	1.08512	1.00202	1.23741	1.1088	0.736106	0	1.24758	0.847914	1.14793	1.56909	1.13118	0	1.90126	1.08205	1.31396	0.993892	2.84583
ENSG00000132554	RGS22	0.965988	1.44901	0.803466	0.524384	0.882488	1.36023	0.840533	1.11289	0.906649	3.51321	1.37746	1.28406	2.05829	1.10844	0.806736	1.11786	0.463937	1.08356	0.752639	0.251681	0.243235	0.819146	1.03948	1.42152	1.22678	0	4.53649	0.818274	0.960341	1.11061	1.59857
ENSG00000137948	BRDT	1.84052	0.664567	0.945786	0.790744	0.788864	1.06108	0.866039	0.932395	0.871008	2.21452	1.64344	1.89732	0.823351	1.53886	0.801863	1.15473	1.36131	0.78564	1.09727	0.542586	0.579907	0.753684	1.04483	1.5777	0.989865	2.59401	1.14323	0.729932	1.4775	0.729798	0.988141
ENSG00000170044	ZPLD1	1.22308	1.4096	0.978434	1.54466	0.710489	1.37662	1.1117	0.915427	1.08892	9.54844	1.59484	1.34227	1.01537	1.36038	1.10114	0.898447	1.00157	1.00628	1.7113	1.42213	1.15695	0.63793	0.656418	0.726467	1.09003	0.877497	0.879726	1.38918	1.13286	1.41301	0.40936
ENSG00000263353	PPIAL4A	1.22335	0.970639	0.982178	0.590219	0.438594	1.16121	1.04565	0.990397	1.01695	0.496759	0.89156	1.78685	1.3395	0.913273	1.45941	0.883555	1.00506	0.96434	1.00476	0.877314	2.92775	0.758075	1.15863	1.39535	0.806025	0.321051	0.46687	1.44823	1.00248	1.393	1.32534
ENSG00000182168	UNC5C	0.976504	1.51737	0.844809	0.894406	0.648323	0.629886	0.801217	0.971657	0.996248	0.833575	0.796553	2.29194	1.35426	0.891757	0.901934	1.19123	1.35132	1.37584	0.974819	3.06833	0.582192	0.540931	0.922948	0.926613	1.31832	4.29824	0.930447	1.28113	0.805471	0.567686	2.07375
ENSG00000154485	MMP21	1.68302	0.967391	0.779677	0.69285	1.96586	0.746002	0.89738	0.803326	0.761	2.19464	1.41675	1.67859	1.38152	0.682535	0.871207	0.954881	0.829575	1.05358	0.709935	0.372273	2.37785	0.666136	1.12419	1.19546	1.02378	0	0.770853	0.456328	0.78344	1.16668	1.17113
ENSG00000183423	LRIT3	0.422701	0.750691	0.76955	0.695617	0.911961	0.676213	0.798262	0.898756	0.740788	1.28385	1.33293	0.604017	0.768615	1.19247	0.807427	1.05167	0.812847	0.974126	0.709381	1.32604	2.45062	0.974896	0.890268	0.941572	0.661951	0.405443	1.08175	0.923593	0.861926	0.836145	0.965101
ENSG00000268870	AC008758.5	1.59522	1.08215	1.10001	0.897647	0.732797	1.00776	1.73078	1.38932	0.882761	1.49187	0.711639	0.855308	1.3542	0.819716	0.549675	1.13536	1.22919	1.08792	0.868331	4.19966	2.23248	0.481971	1.35798	2.40226	0.790459	2.87348	0	2.86485	1.22033	0.581876	0
ENSG00000101883	RHOXF1	1.12287	0.652984	1.08619	0.542331	1.34357	0.886863	1.28642	0.866822	0.761437	0.73042	1.33312	0.990287	1.26302	1.01145	0.980873	1.03397	0.988046	0.990117	0.488933	0.320174	1.18897	0.643091	0.974542	0.884869	0.852634	0.764726	0.502213	1.60997	1.31867	0.682399	1.36808
ENSG00000109846	CRYAB	0.885316	1.74386	0.66307	0.740923	0.490384	1.54288	0.956372	0.832014	1.2265	0.118978	0.899973	0.622605	0.539875	1.3906	0.750841	0.968695	1.36479	1.28025	0.794734	0.590837	0.48733	1.42262	0.714025	0.629198	1.08019	1.14819	1.3871	0.374748	1.44113	0.900493	1.87302
ENSG00000205835	GMNC	2.16472	1.12368	0.764728	0.894791	1.13577	0.771681	0.67641	1.17853	0.89126	2.62294	0.951438	1.35129	1.13563	0.828985	1.27197	0.868498	0.626407	1.1024	0.817336	1.26826	1.42248	0.570771	0.937308	0.576666	1.18045	0.483804	0.219436	2.73745	0.547723	1.21704	1.31383
ENSG00000171217	CLDN20	0.944686	1.09442	1.06606	0.895368	0.803297	0.886404	0.861603	1.05824	0.843934	1.20456	1.16273	0.828212	1.57986	1.09879	1.23724	0.797328	0.64063	0.989567	1.04209	1.20208	0.830688	0.187136	1.04901	0.649456	1.17921	Inf	1.3404	0.740674	0.852122	0.991742	0.930968
ENSG00000111344	RASAL1	1.06482	1.08556	1.07911	0.657921	0.989097	0.979525	0.721801	1.39002	0.809488	1.26336	0.84779	1.06392	0.914759	1.20567	1.1331	1.24414	1.22191	1.37612	1.56707	0.165016	0.724186	0.952205	1.0107	1.25697	0.573101	0.452631	0.958613	1.67544	1.91904	0.695625	1.24759
ENSG00000213892	CEACAM16	1.18106	0.80903	0.850196	0.835094	0.518028	0.957523	0.933985	0.985146	0.822635	0.448368	1.55073	1.56802	2.03644	1.20006	0.896167	0.967716	1.44879	0.829386	0.704387	1.72244	1.19828	0.496374	0.826558	1.11461	1.03141	1.37197	0.646568	1.68325	0.922032	1.74315	0.623551
ENSG00000198223	CSF2RA	0.671029	1.05891	0.866093	0.521955	0.667815	1.09305	1.34195	0.933997	0.714215	0.618891	0.90394	0.876919	1.41031	1.18785	0.976792	1.15112	1.00961	1.20378	1.05518	0.38914	0.891456	1.09459	0.683097	0.547321	1.25792	Inf	1.23324	1.088	0.697776	1.06629	3.19406
ENSG00000150394	CDH8	1.15436	1.08264	0.95102	0.885707	0.883823	1.21805	0.881657	1.10419	1.16896	1.29344	0.756097	1.83836	0.863959	1.11924	1.24696	0.850377	1.1059	1.16139	0.819881	0.568202	0.389495	0.871625	1.01895	1.42217	0.994386	2.19828	0.950505	1.00461	0.996555	0.853097	1.89087
ENSG00000266967	AARSD1	2.06823	0.865389	0.920962	0.66048	1.30187	1.08208	0.965229	0.979033	0.975146	2.23683	1.66314	1.12958	0.965088	1.25689	0.844913	0.992184	1.38332	1.15126	0.523662	0.72955	2.44615	0.304388	0.972186	1.23827	0.903945	2.06531	0.777353	0.81662	1.08412	0.937405	2.30485
ENSG00000133808	MICALCL	0.899939	1.05871	0.809329	1.40275	0.835279	0.759038	0.891453	1.17052	1.09713	4.63695	0.982319	1.13872	0.866078	0.787969	0.71723	1.43965	1.23058	1.04308	1.45487	1.99746	1.07921	0.341601	1.15171	1.56096	0.712504	1.32217	1.13701	0.738405	0.94479	1.0288	2.85036
ENSG00000182974	AC135068.1	0	0.860657	1.37832	0	0	0	0.28611	0	0.619804	0	1.23255	0	0.404337	2.11079	1.83329	0.872595	0	1.49465	0	0	0	0	0.757001	1.46957	1.3396	6.4283	24.9821	0	0	0	0
ENSG00000166707	ZCCHC18	1.37554	0.662452	0.766384	0.550972	0.440994	1.21343	1.15342	0.891439	0.727645	0.890184	1.62722	1.37244	0.664044	0.754115	0.649135	1.18971	1.21874	0.950813	0.434623	0.536343	3.53366	0.975991	1.37818	0.894002	0.972688	1.44591	1.46117	4.35936	1.04806	1.2302	3.63604
ENSG00000124334	IL9R	0.685996	0.677055	0.792922	0.639629	0.483016	0.98739	1.29631	1.27198	0.634997	0.496424	1.47897	1.24701	1.36468	1.10077	0.774319	0.99806	1.6324	1.10406	0.850004	0.448161	1.37871	0.701004	0.83815	0.667712	0.8527	0.321688	0.784142	0.236426	0.704821	0.749092	2.9006
ENSG00000198783	ZNF830	3.37652	0.916447	0.945331	0.520265	1.46548	0.887406	0.823413	1.15786	0.834474	1.60047	0.559773	0.929114	0.579549	1.18002	1.04285	0.868266	0.850587	0.955899	0.743603	1.27594	Inf	0.516148	1.32829	0.987673	0.778984	0.963154	1.68811	0.127698	1.08407	0.992314	1.80532
ENSG00000250486	FAM218A	0.790447	1.12357	0.905223	0.744141	0.771566	0.733628	0.756214	1.2908	0.924247	0.243386	1.50678	0.703555	0.918441	0.929772	0.801121	1.12945	1.52045	1.05712	0.652426	0.535871	1.96284	0.609736	1.03203	1.16243	1.05674	0	1.1521	1.61913	1.64255	0.5853	0.949549
ENSG00000111700	SLCO1B3	2.53682	1.30458	0.761589	0.885196	1.83983	1.07697	0.754513	0.917842	1.24273	2.8331	1.03733	1.10752	1.23633	0.845288	1.33146	0.98247	2.12456	1.13568	1.50116	1.75722	1.6106	0.618874	1.49801	1.37379	1.06882	0	0.0826643	0	0.710378	1.35228	0.599843
ENSG00000178222	RNF212	0.515519	1.14141	0.938591	0.391	1.33364	0.998411	0.653743	0.792551	0.94581	2.26073	0.940048	0.966451	0.921384	0.721422	1.03449	1.0301	1.01356	0.919614	0.633807	2.05872	0.659192	1.04492	1.00779	2.13632	1.02054	2.48551	1.28144	0.338718	1.21377	0.476503	1.01437
ENSG00000165929	TC2N	1.02931	0.842934	0.927114	0.778876	0.733865	0.650843	1.0741	1.22859	0.822189	0.749543	0.843558	0.82881	1.89893	0.90046	0.98115	0.829752	0.464176	0.877779	1.66583	0.861788	1.38024	0.567026	0.663843	1.18137	0.882929	1.20941	1.18242	0.840068	0.962904	1.1131	0.831031
ENSG00000106006	HOXA6	0.591893	0.989707	0.830757	1.49543	1.1109	0.942702	1.09676	0.957026	0.848802	1.79783	0.761326	1.08872	3.53114	1.3267	1.10044	0.998829	1.0793	1.26355	1.08487	1.21276	0.873669	1.15072	1.11452	1.07639	0.730424	3.3514	1.48712	1.43764	1.87743	0.614061	0
ENSG00000137707	BTG4	0.828081	1.11362	0.89306	0.714149	1.16875	0.983583	0.818581	0.915725	1.38402	1.15808	1.44703	0.703384	1.03943	1.05992	1.01855	0.792399	1.81199	1.042	0.867096	0	0.802215	0.531472	0.988094	0.759371	1.02972	0.303355	1.89004	2.0238	0.614308	1.78181	1.01241
ENSG00000141437	SLC25A52	0.998229	1.3499	0.880432	0.807715	0.96207	0.901878	1.12125	1.11898	0.994886	8.40243	0.858483	1.05668	0.953623	0.861908	0.9524	1.17223	0.87277	0.693258	0.664917	2.06881	1.21634	0.788425	0.772539	1.27625	0.79889	0	1.07528	0.537916	1.33856	1.29827	0.571932
ENSG00000145850	TIMD4	1.273	0.819428	0.850018	0.46697	1.1669	1.09108	1.2594	1.08074	0.911932	1.11896	1.06826	1.04835	0.918924	0.802441	0.975426	0.965622	0.829356	0.819697	1.1526	0.136896	0.291651	0.282603	0.849819	0.905409	1.147	0.439833	0.354099	1.22912	1.15798	0.871654	1.84459
ENSG00000185972	CCIN	0.584061	1.50753	1.03563	1.27111	1.66943	1.20234	0.92295	1.43005	1.17341	1.48516	0.880882	2.59254	1.24134	1.11954	0.967583	1.2156	2.01543	1.03356	0.812154	1.66947	0.613505	1.13585	0.83963	1.554	1.15726	4.08704	1.39149	0.537813	1.7997	0.975877	0.856522
ENSG00000170632	ARMC10	0.99205	0.96412	0.821978	0.861715	0.65824	1.00867	0.860489	1.79172	1.40762	10.882	0.945217	1.24603	2.37055	1.73279	1.27758	0.97657	0.815909	0.79517	2.37222	0.496804	0.903113	0.582856	0.89766	1.7355	0.769403	0.617986	0.34851	2.83159	1.08149	1.66691	1.40515
ENSG00000243566	UPK3B	1.67162	1.01793	0.794173	0.722304	1.2695	1.42791	0.748936	1.16719	1.00004	0.838168	2.22058	1.17964	1.17308	1.06121	0.965382	1.03415	0.783495	1.019	1.43236	1.40188	0.599504	0.435072	0.714547	0.967668	0.830298	1.08829	0.899868	1.72053	1.68697	0.712823	0.773829
ENSG00000158321	AUTS2	4.85871	0.911208	0.928289	0.742536	1.16936	0.868671	0.533115	1.33756	0.885142	2.30077	0.503055	0.741953	1.3739	0.744004	0.920903	0.732287	1.34102	1.20833	0.758331	1.72716	2.25218	0.941919	1.24902	1.91191	1.04952	0.356824	0.712738	0.774214	0.975653	0.57076	2.69069
ENSG00000180044	C3orf80	0.988615	1.16125	1.22131	0.820993	0.597767	1.23598	0.757517	1.42001	1.05302	1.97266	1.51053	2.62768	1.0001	1.36718	1.00053	0.98949	1.35477	1.03764	0.804287	0.22899	0.70299	0.901325	1.02694	2.53552	0.925294	Inf	1.25275	1.0825	0.913904	0.650557	3.2347
ENSG00000174206	C12orf66	0.657849	1.09024	1.32606	0.972013	0.945452	0.772266	0.738144	1.16562	1.27316	2.15834	0.763351	1.16225	1.36312	0.821189	1.13459	0.831344	0.908731	0.938113	0.888013	0.656518	0.57275	0.542568	0.946808	0.999845	0.816384	0.386983	1.73033	1.23782	1.02304	0.813606	2.0617
ENSG00000274810	NPHP3.ACAD11	0.753912	0.78429	0.942885	0.96109	0.958841	1.26326	0.754703	0.873383	0.884301	0.819014	1.34843	1.22165	0.700066	1.14045	1.05082	1.26763	1.19682	0.991668	1.02529	Inf	0.922509	0.358638	1.01283	2.00208	0.99596	1.00259	0.774101	1.55885	1.44367	1.13833	0.718879
ENSG00000165164	CFAP47	2.10485	0.886616	0.894017	0.702681	1.1967	1.02578	0.698184	1.18463	1.14296	3.78611	1.69031	1.13059	1.09431	0.872819	0.942868	0.834251	1.3186	0.934992	1.17261	0.734272	2.15823	0.67005	1.25663	0.955401	0.881698	0.306665	1.75172	2.42473	0.705684	0.831885	1.481
ENSG00000151164	RAD9B	0.903252	0.928326	0.998083	0.342296	0.760588	1.20094	0.929495	0.861255	0.917406	1.24562	0.892493	1.39614	1.51039	1.18489	0.999955	1.06915	1.13466	1.03921	0.709226	1.03868	0.694595	0.724067	0.814231	2.20964	1.0701	1.64566	1.64295	1.46081	1.5435	0.924685	0.660331
ENSG00000161664	ASB16	1.39548	0.711643	0.732309	0.882045	0.94182	1.20929	0.973958	1.18454	1.00587	1.22474	1.56494	1.10821	1.2748	1.29378	0.69657	0.926679	0.862034	1.12415	0.49413	1.2497	1.30076	0.521651	0.810205	1.78513	0.758496	3.86253	0.750454	1.14996	0.795274	0.674533	1.41751
ENSG00000169371	SNUPN	1.92975	0.795325	0.84887	0.819932	1.02129	1.02723	0.649334	1.15313	0.912868	4.10061	0.804549	1.17503	1.24688	1.01428	1.21889	1.026	0.72692	0.918889	1.1994	1.85674	0.660079	0.613902	0.672316	1.40293	1.05638	0.389966	1.62776	2.95622	0.907921	0.772638	4.41647
ENSG00000183066	WBP2NL	1.49372	0.641247	0.785194	0.384096	1.22756	0.944616	0.899721	1.28854	0.977281	2.18153	1.3721	1.37664	0.764106	1.2338	0.656336	1.03642	1.45877	1.03481	0.503902	1.05052	1.21177	1.02977	1.0444	0.819595	0.806716	0.542979	0.37022	2.775	1.21017	1.02275	1.34742
ENSG00000197410	DCHS2	1.38959	1.50829	0.836724	0.728096	1.00688	1.20084	1.08145	1.31926	1.12317	1.54707	0.856092	1.60633	0.949212	1.7527	0.957464	0.981231	1.34429	1.02624	0.793222	0.21626	0.617999	1.49352	0.877364	0.882606	1.04664	0.500173	0.6226	0.534178	0.72262	0.70391	1.11644
ENSG00000120156	TEK	0.646108	1.36647	0.917767	0.646292	0.65885	1.09851	0.87756	1.14402	0.797395	0.333308	0.429877	1.78109	0.999613	0.549692	0.719492	1.08674	1.4751	0.894889	0.808152	0.162482	0.989332	0.591078	0.9262	1.28688	1.18511	4.35556	0.473997	1.56988	0.719153	1.22076	3.12764
ENSG00000268738	HSFX2	0.85468	0.961087	1.13889	0.787024	1.15222	0.820354	0.606119	0.984743	1.25695	1.11509	1.03057	0.877101	0.77327	1.33999	1.24317	0.91957	1.20231	0.723168	0.743944	1.69499	1.23026	1.07239	1.40959	1.1403	0.811329	4.28172	1.00123	1.70077	1.26551	1.12774	0.98681
ENSG00000184911	DMRTC1B	1.77283	0.544949	0.956785	1.03235	0.96865	1.6552	0.856921	1.22162	1.25383	0.32332	0.793866	0.898121	0.829317	1.56911	0.971203	0.852539	0.611667	1.13602	0.806787	0.697613	0.695907	1.76251	0.940239	0.656746	1.03001	3.14616	0.69832	1.3766	1.70274	0.584025	1.15157
ENSG00000106302	HYAL4	1.51329	0.710479	0.584927	1.21311	2.42276	1.46382	0.717795	0.72782	0.843268	3.39698	1.5271	1.10732	1.59465	1.13787	1.01094	1.16416	1.30263	0.853213	1.11897	0.779748	0.716761	0.806184	0.991286	1.43542	1.1495	2.66291	1.46224	0.158567	0.803759	1.03196	1.51127
ENSG00000162148	PPP1R32	2.51486	0.794361	0.928627	0.622341	1.36139	1.71988	0.752592	1.02034	0.856368	0.432916	1.66063	1.06543	1.0795	0.661999	0.730764	1.04691	0.817254	0.995849	0.847224	0.442275	2.58652	0.867212	0.874832	1.0921	0.89552	1.42869	0.678534	0.401061	0.506459	1.26047	1.44537
ENSG00000075891	PAX2	2.32303	0.772373	1.06699	0.796517	0.595638	1.00816	1.10714	1.37298	0.999621	0.131545	0.733383	0.6505	1.23078	1.12501	1.02427	0.912667	1.04669	0.978447	1.16311	3.40754	2.75479	1.7178	1.03872	0.858654	0.925554	0.999842	1.4617	0.679895	1.67326	1.52335	0.551933
ENSG00000163064	EN1	3.68491	1.30255	1.005	0.834778	0.836212	1.0159	0.837857	1.45352	1.13184	0.569758	1.32219	3.31463	3.11067	1.00095	1.23027	1.03835	1.00462	0.997234	1.02361	0.302556	1.14638	1.12693	0.828818	0.973255	0.976313	2.28211	1.04718	0.815118	2.25388	1.55187	2.23432
ENSG00000268750	AC010522.1	2.01752	0.972733	0.998186	1.22264	0.793655	0.933172	0.973939	1.10688	1.17028	1.24871	1.09031	0.86401	1.46531	1.13949	0.897157	1.06662	1.9559	1.17618	1.06119	1.68376	0.817927	0.369648	1.60001	1.38582	0.88436	0.495508	0.653501	0.829192	1.2429	1.15806	0.571603
ENSG00000186714	CCDC73	5.45761	0.706131	0.738407	0.540097	1.12707	1.0434	1.5002	0.860507	0.899073	1.95614	1.20094	0.99133	0.995591	0.994232	0.840235	0.733284	0.725652	0.811702	0.845124	0.0940884	1.11851	0.620896	0.937894	1.11682	0.883068	0.302384	1.20701	1.3988	0.977325	0.925141	2.0087
ENSG00000185052	SLC24A3	0.984856	1.41098	0.847504	1.48017	0.695197	0.92698	0.851223	0.863819	1.01403	1.32859	1.08244	1.60187	0.645365	1.07325	0.800329	1.3765	0.633431	1.11521	0.82088	1.5434	0.220289	0.790339	0.628841	1.44574	1.16392	1.59973	1.82175	0.804269	1.2301	1.27168	1.84432
ENSG00000164162	ANAPC10	1.08419	0.902703	1.35179	0.782767	1.32418	0.842097	1.22753	1.25926	1.37009	1.36232	0.875509	1.15804	1.44757	1.29146	1.16229	0.987212	0.898409	0.785683	0.929106	2.4576	0.480089	0.407589	1.14953	2.6523	0.981114	0.289865	0.935415	0.280756	1.04062	1.0619	1.55703
ENSG00000128253	RFPL2	1.9559	0.958571	0.863765	0.931775	1.1674	1.23595	0.966933	0.88707	1.00866	0.444248	1.14776	1.39617	0.737787	1.03556	0.990896	0.722045	1.54799	0.909153	0.781581	0.276209	0.759172	0.840323	1.46596	0.751275	1.12642	0.334198	2.68801	1.49434	1.43856	1.19109	4.82
ENSG00000125846	ZNF133	0.592856	0.876009	0.738884	0.844798	1.08994	1.38273	1.41298	0.903014	0.820527	0.751785	1.55096	1.06064	0.875349	1.72072	0.751009	0.983571	1.01667	0.993041	0.537089	1.71077	1.7545	0.439095	1.26988	1.15882	1.07604	1.08214	0.79268	2.70473	0.974993	0.923985	1.15583
ENSG00000156687	UNC5D	0.847073	0.833546	0.775938	0.655365	1.47305	0.61808	0.954056	1.16504	0.886975	0.623794	0.654291	0.642119	1.06707	1.14135	1.10005	1.16637	0.742352	1.05945	0.766743	0.812793	1.75249	0.949878	0.945155	1.14414	0.902081	2.14826	0.748616	2.18092	0.814731	0.505961	3.77379
ENSG00000128713	HOXD11	2.05431	1.31075	0.838761	0.641452	1.45649	1.47156	0.833532	1.44579	1.0551	0.937632	1.37375	3.03595	2.46436	1.12351	1.32942	0.997903	0.842127	1.03509	1.21193	0.872353	0.545167	0.780508	0.93922	1.64594	1.33477	2.42984	1.72626	1.78407	0.76702	0.760352	1.33288
ENSG00000159173	TNNI1	1.02768	0.827608	0.856063	1.00668	1.26413	1.09198	1.01235	0.878402	1.47575	0.127616	0.734997	1.30618	1.7272	0.702555	0.999113	0.931583	0.821045	0.818679	1.10053	0.573147	0.237393	0.609417	1.23123	0.906358	0.750567	0.453979	0.826845	3.82677	0.998223	1.03335	0.748514
ENSG00000153246	PLA2R1	1.53972	0.877722	0.823014	1.16193	1.00448	1.06087	0.750286	1.33288	0.777262	4.60729	0.761288	1.38867	1.21204	0.77128	1.11965	0.953461	1.86427	1.21281	1.26284	0	0.603218	0.813705	0.564304	1.9012	1.45424	3.37557	0.958283	0.600617	0.711359	1.33053	4.16596
ENSG00000128710	HOXD10	1.41267	0.990683	0.915083	0.925009	0.787514	1.46998	0.713918	1.54591	0.857208	0.923112	1.40285	4.0853	2.64789	1.67495	1.30085	1.01997	1.02948	0.995142	1.23653	4.79144	0.75762	1.00444	1.0644	1.13275	1.25904	3.0949	0.858015	1.49137	0.814279	1.03297	2.13695
ENSG00000184517	ZFP1	1.40397	1.04403	1.18254	1.00982	1.192	0.745627	0.915263	0.609021	1.33039	0.933176	0.568285	0.587357	0.828266	0.789423	0.978783	1.13445	0.847835	0.801948	0.780004	1.7299	0.548577	0.469163	1.04503	1.27704	1.46701	1.43455	1.44048	0.227026	0.935211	0.705125	1.19659
ENSG00000157322	CLEC18A	1.13452	0.798013	0.898684	0.721377	0.960046	1.32602	1.49145	1.21603	0.993525	0.446876	0.572778	0.8525	2.0865	0.773936	0.750317	1.12519	1.16031	1.23152	0.517741	0.335364	2.16813	0.855406	1.4699	0.735828	0.722263	0	0.772427	2.51021	0.86208	1.4302	0.759342
ENSG00000255346	NOX5	0.458194	0.83768	1.03321	0.551947	1.30059	1.00915	1.31577	1.0925	1.08822	1.41743	1.28108	0.815065	0.939337	1.12538	1.25334	1.23502	1.61121	0.989314	1.01257	0.964792	2.5328	0.692515	0.521989	0.630649	1.21063	0	0.547336	1.70847	1.01498	0.627668	2.17843
ENSG00000151006	PRSS53	1.48346	0.95125	1.13472	0.746803	0.559721	1.19115	0.826587	0.959212	0.807357	1.49999	1.92392	2.10929	0.951565	1.11003	0.723437	0.900502	1.58092	1.18127	0.774986	0.394989	11.2933	1.13549	1.06415	1.22629	1.11603	0.927055	1.06743	0.463149	0.997198	0.843913	1.30187
ENSG00000204179	PTPN20	1.36961	0.920069	0.931014	0.67611	0.966736	0.959766	0.941543	1.14289	0.955417	0.844585	0.911215	1.24922	0.676197	0.943822	0.929792	1.13918	0.962526	1.2125	0.828163	0.477344	0.9437	0.889441	0.669631	1.27466	0.973661	0	0.838823	1.26573	1.34448	0.823372	0.789806
ENSG00000078725	BRINP1	0.584986	0.886128	0.656267	1.16877	0.535903	0.965749	0.835337	1.12823	1.36365	0.443968	0.685205	0.780051	0.374171	1.13628	0.86223	1.16063	0.492849	1.10084	0.56546	1.25412	2.17461	0.514477	0.88901	0.986872	1.13879	0.785892	1.08007	0.990017	1.72732	1.32462	1.99899
ENSG00000241962	AC079447.1	1.84904	0.615987	1.11318	0.576569	1.34179	1.22582	1.36869	0.791679	0.926534	1.03128	0.773217	0.671	0.918318	1.1449	0.76942	0.774136	1.06432	0.783029	0.857694	0.354131	1.4907	0.89698	0.877165	1.15736	0.777523	1.08513	1.73316	1.30592	1.73678	0.881689	1.10125
ENSG00000226887	ERVMER34.1	2.29728	1.05961	1.0462	0.742087	0.908505	1.15301	0.957853	0.723177	1.28202	2.56009	1.43176	1.11906	0.930256	1.1918	1.24551	0.838564	0.861814	0.688926	1.29302	1.21009	0.568043	1.17739	1.1676	1.80908	1.0449	0.317734	2.59358	1.78407	1.0893	0.591046	5.2075
ENSG00000041515	MYO16	0.780774	1.27335	0.735891	0.777682	0.806966	1.23287	1.10212	0.799067	1.25533	0.760999	1.31568	2.1455	0.447367	0.93273	0.879893	1.05481	0.910366	1.05542	0.643778	1.47417	0.455012	0.881905	0.780018	1.05819	1.19436	0.383729	0.677432	9.2952	1.49536	0.554273	0.398641
ENSG00000164736	SOX17	1.26259	1.12143	0.752628	0.655206	1.74903	1.13611	1.03014	0.865688	0.925099	0.300395	0.585536	1.2732	1.02548	0.715835	0.96418	1.27963	2.14567	0.904806	0.749291	0.236604	0.826702	1.51942	0.646606	0.639407	1.17896	0.419313	0.88009	0.230831	0.492963	1.21896	4.9432
ENSG00000174792	C4orf26	0.801469	1.14477	0.989096	1.04807	0.997863	0.942781	1.03346	0.71747	1.30731	2.08029	2.01571	0.751668	1.15472	0.958371	1.18184	1.14625	1.51641	1.00157	1.15604	1.51826	0.768527	0.96553	0.729195	1.00987	0.866486	Inf	3.45665	0.648066	1.25111	0.713919	0.891077
ENSG00000130711	PRDM12	1.39925	0.880313	1.28354	0.73038	1.0226	0.958606	1.0389	1.27925	1.42332	1.25582	1.66896	1.48698	0.651897	1.35273	0.914022	0.767617	1.07436	0.895802	1.02791	1.52522	2.15334	0.69064	1.544	0.718508	0.662325	0.318752	2.4695	3.16208	1.18311	2.10054	2.85709
ENSG00000166523	CLEC4E	0.573234	0.995797	0.797972	0.598147	0.481656	0.970737	0.832043	1.18673	0.816294	0.658267	1.01162	0.649549	1.14817	0.775926	1.02437	0.942581	0.823859	0.895039	1.3221	0.34499	0.264467	0.933792	0.884098	0.682051	1.07621	1.19093	0.483897	5.13977	0.915534	1.53603	1.53427
ENSG00000136918	WDR38	1.21447	1.03443	0.690434	0.478631	0.422439	1.42715	0.918512	1.00475	0.727528	8.76546	1.0564	1.10907	1.73253	1.31695	0.903925	0.981837	0.915917	0.94162	0.724872	0.679857	1.04918	1.16464	0.674021	0.636875	0.693303	Inf	1.54384	2.00247	0.620617	1.05143	0.549881
ENSG00000133106	EPSTI1	1.55419	1.02356	0.867243	0.925408	0.487339	0.986557	0.963046	0.993766	1.19896	1.64974	0.999858	1.17927	2.13941	0.990503	0.985916	1.0324	0.697196	0.821724	1.49293	0.183048	0.472851	0.429616	0.806022	0.652094	1.01768	3.81261	0.810205	2.23354	0.941199	1.78681	3.5768
ENSG00000134917	ADAMTS8	1.19637	1.00821	0.6411	0.640101	0.31374	0.690995	0.757661	0.943956	1.07507	0.619615	1.13898	1.44518	0.90738	0.685669	0.743653	1.10867	0.516894	0.950711	0.894706	0.318183	0.63951	0.562537	0.674656	1.27965	0.995336	1.1403	0.96336	0.792833	0.490385	0.822162	1.82309
ENSG00000187537	POTEG	2.48396	1.07573	0.822069	0.756794	1.24084	0.871595	1.24921	1.06622	0.862119	1.99456	1.19715	0.973588	0.926785	1.4252	1.13031	0.734098	0.956575	1.17981	0.977701	3.7994	0.598064	0.858748	1.28126	0.921686	1.05785	0.389666	1.84433	0.63516	1.04098	0.611158	2.52497
ENSG00000186866	POFUT2	3.05698	0.85162	1.29878	1.25919	1.05146	1.78365	0.881368	1.32928	1.10311	2.07647	2.12148	1.22518	1.81178	1.32578	0.933194	1.01524	1.92552	1.09002	0.734469	2.0699	4.07268	0.611915	1.59054	0.772552	1.10577	1.1271	1.89459	1.43145	0.69079	1.22755	1.97467
ENSG00000244752	CRYBB2	2.25013	0.708651	0.814426	0.529154	2.11464	1.00345	1.16259	0.822788	0.937701	1.17978	1.4313	0.615864	1.06387	1.21687	0.91389	0.9661	1.42505	0.855615	0.77193	0.399375	2.0028	0.683834	1.03596	0.836484	0.750099	4.18944	0.66507	1.36444	0.851276	1.11759	0.377521
ENSG00000164400	CSF2	0.376472	0.82079	0.747998	1.54457	1.03709	0.749025	1.60578	1.30714	1.37075	3.06821	1.88911	1.63816	0.764095	0.769778	0.960527	1.39148	1.53926	1.03343	1.5155	1.54114	0.408693	0.810432	0.941199	0.910592	1.00043	4.03381	0.474215	4.94503	0.730432	1.50497	3.22584
ENSG00000267216	AC020915.2	1.71547	0.925099	0.963682	0.670132	1.64704	1.07564	1.2176	1.25946	0.996829	0.782705	1.16128	1.79255	1.71531	1.52136	1.28417	1.05771	1.64887	0.846548	0.965081	2.06572	2.40047	0.632337	1.46468	1.34349	1.24583	0.918874	1.65533	0	1.3166	0.734147	1.06606
ENSG00000204779	FOXD4L5	2.17091	0.783189	0.957307	0.493418	0.689587	0.977798	1.01664	0.802825	0.961851	2.03318	0.847904	1.11485	0.804257	0.757788	0.836679	0.868673	0.866892	1.01477	0.775556	4.26724	1.77285	0.617344	1.33955	1.20088	0.861986	0.448759	0.593398	0.956464	1.93273	0.630532	1.61637
ENSG00000267796	LIN37	2.21339	0.82097	0.893055	1.17986	0.757274	1.16011	0.808673	0.92646	0.750944	1.28138	1.46978	0.979297	1.34167	0.938191	0.858097	0.877989	1.27266	1.0485	0.604017	0.621182	7.27858	1.06894	0.943097	0.99699	1.02288	0.987402	1.0436	0.51807	1.64087	0.775361	0.766735
ENSG00000251322	SHANK3	1.14528	1.17254	0.868461	0.834715	1.21353	1.27091	0.603382	1.10594	0.968285	0.143402	0.671651	1.51378	0.658771	0.982927	1.02838	1.00164	2.34307	0.990543	0.658356	0.319912	0.485484	0.897428	0.833711	1.08626	0.867002	0.461857	0.778931	2.09162	1.16237	1.18079	0.821845
ENSG00000159182	PRAC1	2.0291	1.10212	0.812226	1.01635	1.46	0.963271	1.15084	1.14565	1.17937	1.06866	2.12949	2.3024	1.32328	0.657421	1.36723	0.967999	1.718	1.1882	0.913045	0	1.83589	0.834731	1.33871	1.94327	0.920798	2.47065	1.05244	6.33678	1.47486	0.795133	0.326147
ENSG00000198443	KRTAP4.1	0	1.07499	0.955694	0.926084	1.03635	0.825015	0.884804	0.973007	1.16445	5.45083	1.15786	2.75134	0.982536	2.15316	1.18401	0.765053	0.821278	1.02032	1.2037	4.18768	0	1.07393	0.965521	1.01036	1.15096	6.60115	0	0.371165	0.929276	1.03698	1.04998
ENSG00000144785	AC073896.1	1.32467	1.02241	1.13131	1.49341	1.94748	0.93443	0.941735	0.67379	1.08805	1.25867	1.14639	0.840948	1.25668	0.922333	0.980751	0.868795	1.20571	0.8124	1.10087	7.18145	0.494848	0.697698	0.947197	1.1071	0.854352	0.745221	3.05622	0.48424	0.797689	1.00584	1.80084
ENSG00000185742	C11orf87	1.37082	1.64105	1.18068	0.756954	0.178533	0.972381	0.993115	1.31402	0.903818	1.09854	1.71718	1.27824	1.14449	1.05504	0.90739	1.03158	0.866756	0.917167	0.950314	0.16841	0.585064	0.805634	1.34927	2.44804	1.03844	2.31207	1.97872	3.01748	1.31258	0.929779	2.0409
ENSG00000127928	GNGT1	1.88669	1.03702	1.05593	1.09056	1.58471	1.63773	0.902782	0.909616	1.08303	0.46245	1.2562	0.734966	0.704807	1.25134	1.337	0.986548	0.686037	0.855442	1.02519	0.703371	0.311637	0.481779	1.32594	1.34778	1.22867	2.05005	0.621402	2.08042	1.30393	0.633132	1.43715
ENSG00000147488	ST18	0.665511	0.755179	0.944006	0.784475	1.10581	0.728936	1.08246	0.952213	0.851018	0.569685	1.49039	1.06279	0.864702	0.932756	0.851005	0.951692	0.84143	1.08207	0.520555	1.29511	1.08328	0.778474	1.11893	0.972719	1.01474	2.32433	0.432331	1.35177	1.15464	1.56062	0.771028
ENSG00000154553	PDLIM3	3.47401	1.53114	1.05194	1.3063	0.555979	1.18466	0.88215	1.12423	1.32805	2.15034	1.42092	0.944614	1.6884	1.54988	1.02706	1.39522	1.72203	1.163	1.00482	1.4693	0.662164	1.72073	0.803589	0.723449	1.06141	2.33008	4.5508	1.64446	1.10101	1.13002	0.914091
ENSG00000137462	TLR2	0.900534	0.871323	0.883092	0.623815	0.585369	0.897164	0.931662	1.11055	1.08751	2.3591	1.26609	0.589349	2.11882	1.11924	0.657299	1.08966	0.566739	1.03701	1.04683	0.929222	0.365694	0.880578	0.716278	0.99361	1.21963	5.34736	0.492856	9.4641	0.714759	0.788371	0.795465
ENSG00000155269	GPR78	0.726719	0.856502	0.944145	1.03091	1.40706	0.943297	0.813933	1.19686	0.820909	0.477442	2.10193	2.30405	0.759354	0.906845	1.41857	1.15289	1.69929	1.10174	1.11878	0.403939	0.783735	0.517431	1.60302	1.55889	1.16244	1.4186	3.78633	0.870208	1.10803	0.626893	0.708007
ENSG00000137745	MMP13	3.49894	1.30114	1.10043	1.07438	1.03035	0.790012	1.13458	1.11854	1.15529	2.00882	1.86871	1.84853	1.06125	1.4291	1.03518	0.867509	1.73151	0.942065	1.44223	1.49171	1.2781	0.620846	1.66981	1.35841	1.17344	0.795931	1.19761	1.19903	1.21091	0.919057	3.3671
ENSG00000213413	PVRIG	0.701472	0.691903	0.766397	0.643903	0.755417	1.33784	1.08754	1.06679	0.756692	1.51254	1.28563	0.85588	0.88129	1.46301	0.929007	1.07929	1.08611	1.12221	0.679561	7.21637	1.61999	0.66901	0.973712	1.11116	0.925288	3.33044	0.862986	0.118676	1.04108	0.923344	1.11142
ENSG00000139515	PDX1	4.66186	0.901635	1.13491	1.42674	1.2085	0.970762	1.29023	1.19495	1.14742	1.78586	1.20411	1.87457	1.15909	1.26598	1.17642	1.03751	1.08548	0.955585	0.671654	5.59424	1.38597	1.11292	1.13223	1.4023	0.75906	1.86083	0.437311	4.57248	1.08456	1.08722	0.77481
ENSG00000183632	TP53TG3	1.26671	0.894311	0.785737	0.280075	0	1.27706	0.935571	1.19259	0.903853	3.83498	0.616115	3.57577	1.56526	1.63086	1.64031	0.993559	0.735252	0.818373	0.386292	0	0	0	1.21767	0.691199	0.908219	0	0	1.74075	1.08051	0.742127	1.19105
ENSG00000267120	AD000671.2	2.38959	0.934524	0.640615	0.690722	1.79162	1.03025	0.985363	0.790431	0.83616	0.0943386	1.52823	1.28611	1.97861	0.938925	0.798526	0.841641	0.653429	1.16543	0.82129	0.21971	0.325282	0.371767	0.789891	0.970772	0.937922	3.76161	1.75754	0.43653	1.00495	0.639491	2.09504
ENSG00000171916	LGALS9C	0.920249	1.16434	0.840072	0.387595	2.37271	0.906832	0.838671	0.983604	0.774786	1.36824	1.30769	0.664858	1.49621	0.845704	1.05686	1.02423	0.890316	0.974775	1.06375	0.349463	1.32005	0.368026	0.842827	0.762918	0.732759	1.76019	0.422518	1.63767	1.27189	0.83573	0.666919
ENSG00000267157	AC011499.1	0.738424	0.745693	0.754896	0.5361	0.928468	0.901448	0.652173	1.26901	1.07332	0.94886	0.757061	0.594296	1.02676	0.840124	0.947639	0.846687	0.926583	0.948085	0.84696	0.639897	4.49118	0.906903	0.678827	0.755667	0.65348	1.18948	0.89239	1.30614	0.518042	1.6764	0.28917
ENSG00000138115	CYP2C8	0.585353	0.694695	0.87696	0.733646	1.02088	0.995114	1.13164	1.24505	0.877213	0.477664	1.11288	0.584776	1.18167	0.590411	0.816531	1.1247	1.12614	1.06825	0.626543	0.382099	1.33754	0.486919	0.67402	1.11193	1.06004	0.334861	0.672097	3.37849	0.843205	0.310285	1.14278
ENSG00000185681	MORN5	0.845462	0.981846	0.675676	0.561676	1.41267	1.11437	0.996145	1.05587	1.00103	1.04895	0.899032	0.455251	1.03581	1.26486	0.934583	1.1057	1.11782	1.03535	0.797561	0.400839	0.0772592	0.889829	0.840694	1.06075	1.11716	1.01522	1.57398	0.402335	0.717253	1.17027	0.791297
ENSG00000255663	AP002373.1	1.79288	1.00963	1.17293	0.716379	0.762461	0.671422	0.821264	1.00867	0.970446	1.38761	1.00229	0.931226	1.14032	0.922225	0.826422	0.816104	0.658561	0.876496	0.893016	0.706693	0.477416	1.02714	1.1438	1.68435	0.997129	0.555553	0.789107	0.358691	1.31305	0.941352	2.01062
ENSG00000283093	CENPVL2	NA	NA	NA	NA	NA	NA	NA	NA	NA	NA	NA	NA	NA	NA	NA	NA	NA	NA	NA	NA	NA	NA	NA	NA	NA	NA	NA	NA	NA	NA	NA
ENSG00000204644	ZFP57	1.41306	1.02571	0.857386	0.743567	1.96625	1.26037	0.899356	0.915645	1.394	0.762439	1.14128	0.887071	0.913698	0.98499	1.36484	1.0164	1.21851	0.667286	0.644857	1.23408	0.538839	1.19094	0.836224	0.7268	0.764993	2.62044	1.06943	0.78745	0.959697	1.5472	1.74568
ENSG00000131969	ABHD12B	0.695386	1.04206	0.804681	1.0558	0.528217	1.06874	1.17191	1.01512	1.35824	0.847066	0.962116	0.807998	1.45674	0.811469	0.79957	1.18288	0.488156	1.08239	0.90877	0.837227	0.546677	0.788507	1.23308	1.26873	1.03346	0.402331	1.43545	0.576163	0.504993	0.620364	0.565696
ENSG00000214215	C12orf74	0.994352	0.786597	0.780836	0.857176	1.10557	1.04773	1.40907	0.890286	0.704541	0.872857	0.726989	0.904391	1.34531	1.01336	0.940018	1.05897	0.949652	1.01685	0.98723	0	0.917449	0.264681	1.55083	1.38607	0.91005	1.38557	1.00088	3.53641	0.645566	1.1466	1.48895
ENSG00000091010	POU4F3	1.26573	1.03442	1.36437	0.878044	0.802019	0.880788	0.936977	1.0934	1.15144	1.20639	0.897898	1.25767	1.34525	1.22648	1.00081	1.18417	0.994802	0.848665	0.556897	0.762999	3.68265	0.54418	1.39763	0.504976	0.960729	0.989829	1.13671	1.08837	1.6081	0.749103	0.892693
ENSG00000148123	PLPPR1	2.19678	0.783238	0.715508	0.809355	2.02705	0.600259	0.850995	0.938845	1.18013	0.84306	0.759259	0.735583	0.458673	0.941993	0.755489	0.973105	0.574923	1.07901	0.572856	1.59574	0.769369	0.93215	0.908391	0.670978	1.13011	3.30049	0.621388	0.481922	1.00403	1.2106	1.37572
ENSG00000104827	CGB3	1.57094	1.3247	1.05302	0.582513	1.95511	0.821323	0.934022	1.17472	1.18691	0	1.22363	1.02064	0.946109	1.69551	1.19215	1.04875	1.62466	1.32947	1.22442	0	1.11616	0.787684	1.42122	0.864784	1.54812	1.22516	1.40875	0.763661	0.894225	1.28895	1.9109
ENSG00000106123	EPHB6	0.72513	0.562925	0.635146	0.387696	0.734692	1.40855	0.693864	1.32992	0.696159	0.417414	1.04874	0.815042	0.926623	1.07805	0.949138	1.00929	0.451014	1.11495	1.42666	0.586861	0.812423	0.518211	0.845674	1.09085	1.03067	0	0.851652	0.0961126	1.23622	1.19213	0.665149
ENSG00000146049	KAAG1	1.1693	0.724691	0.989675	0.848443	1.02776	1.12159	1.37296	1.09327	1.07492	0.30581	1.32097	1.04798	1.76955	1.1346	0.791717	1.17977	1.66862	0.867646	1.36248	0.343263	0.693943	0.704297	1.20948	1.2565	0.842327	0.272954	0.564963	2.23647	0.94192	1.33507	0.678694
ENSG00000114124	GRK7	2.62152	1.01639	1.11843	0.804031	1.123	1.10787	1.10107	0.955449	0.873628	1.34144	1.51416	1.63458	1.08261	1.31695	1.01237	0.73684	2.01483	1.34011	0.800389	0.419877	0.79785	0.572371	1.16666	1.46465	0.957559	0.973645	1.26794	0.296255	1.3717	0.903565	0.90725
ENSG00000134489	HRH4	0.71442	0.900439	0.933689	0.846477	1.33865	0.743921	0.997195	1.33419	0.831321	0.232114	1.17148	1.06697	1.56697	0.851692	0.702628	1.23284	1.14493	0.990324	0.858446	0.953633	0.58627	0.728191	0.949408	1.16472	1.14619	1.31192	2.75138	1.24265	2.14244	1.24233	4.43979
ENSG00000145824	CXCL14	0.704298	1.10203	0.582605	0.662792	0.594068	0.794813	0.860895	1.27666	0.756012	1.42376	0.793081	1.03537	1.24887	0.918499	0.93679	0.954547	1.25328	1.18363	1.37221	0.956219	1.135	0.669867	1.30794	1.13684	0.930918	1.06232	0.563695	3.52334	0.708732	1.27567	1.16756
ENSG00000162006	MSLNL	2.45132	1.01698	0.977307	0.725036	1.01949	1.57785	0.871477	1.21118	0.829944	0.813634	1.089	0.707023	0.701899	1.52239	1.20961	1.31449	0.738183	1.0329	1.66571	0.276205	1.23996	1.00112	1.08553	1.80124	0.68396	0.472494	1.79546	1.65814	1.42133	0.645819	1.39035
ENSG00000135914	HTR2B	0.713846	1.28305	1.07685	0.670248	1.63369	1.68166	0.640365	0.7621	1.03601	0.80059	0.983746	1.61042	1.15957	0.801839	0.802557	1.46591	0.821204	1.03901	1.08553	0.155264	2.58304	1.30617	0.870089	1.87689	1.42537	1.01477	0.948053	2.35028	0.736438	1.11831	5.82851
ENSG00000139155	SLCO1C1	0.755599	1.37838	0.812021	1.00637	0.4473	0.718967	1.06917	0.998268	0.855974	0.75203	0.872046	1.88127	0.832831	0.96598	0.821966	1.06156	0.859234	0.82477	0.674713	0.38264	0.180214	1.01175	0.949114	1.3593	1.10646	3.41672	0.539074	0.632672	0.912665	1.36674	1.70259
ENSG00000140107	SLC25A47	2.26133	0.929018	1.35971	0.543875	1.7289	1.05528	1.37967	1.11672	0.755256	2.14678	0.947621	0.930351	0.958414	0.825699	1.42548	0.871699	0.966936	1.08368	0.732158	1.9501	0.998288	1.03814	0.761652	1.14055	0.862624	3.05405	2.65834	4.82912	1.15309	0.583388	3.19484
ENSG00000133392	MYH11	1.28365	1.36955	0.825951	0.623709	0.94103	1.05986	1.03475	1.13368	1.29111	0.474693	0.960028	3.0784	0.864892	0.662388	0.798155	0.959298	1.4246	1.01928	1.0178	0.588021	0.465543	0.997915	0.55524	0.944287	1.01423	1.43455	0.861381	1.99882	0.644758	0.804691	1.28479
ENSG00000165072	MAMDC2	0.471671	1.43792	0.791055	1.58166	0.634065	0.943916	0.921568	1.32501	1.08965	2.24696	1.12586	0.944122	1.13178	0.670614	0.799775	1.27656	1.84001	1.08675	0.897419	1.07939	0.800002	1.16377	0.904176	1.11392	1.21923	0.47094	1.39626	1.36767	1.24488	0.992811	0.431299
ENSG00000197540	GZMM	0.718019	0.89025	0.61733	0.440659	0.782331	1.15434	1.29255	1.09492	0.597751	0.543574	1.09946	1.0019	0.803858	0.833377	0.862301	0.95902	0.747591	0.840183	0.841583	0.55234	1.79121	0.594291	0.90607	0.633657	0.891968	1.27915	0.1977	1.32167	0.561787	1.41324	1.76639
ENSG00000179855	GIPC3	1.75195	1.08981	1.01737	0.990843	1.31942	1.06806	1.25685	0.88193	0.87448	0.86109	0.75528	1.69777	2.01046	0.756642	1.09752	1.32048	1.80339	1.09332	0.685356	0.222317	0.249469	0.71705	0.886467	1.13767	1.07077	2.59124	0.983673	0.303733	1.08724	1.30447	0.387866
ENSG00000107295	SH3GL2	1.493	0.821896	0.968523	0.613951	0.788179	0.999299	0.731178	1.13623	0.93556	1.80978	1.24109	0.461085	0.519447	1.29064	0.786334	0.99358	0.827465	0.730875	0.666511	1.99149	1.57048	0.645447	1.00306	0.783858	1.19188	0.423421	0.491033	1.83496	1.84833	1.3264	2.94496
ENSG00000186526	CYP4F8	0.650523	0.648799	0.877879	0.681211	0.569594	0.983212	1.42555	0.781817	0.776923	0	1.19602	1.37153	0.835677	0.933338	1.39687	1.06028	0.866716	0.995062	1.29775	4.21681	0.860005	2.14885	1.05805	0.665223	0.637612	1.26029	0.488225	1.52039	2.3932	1.28935	0.429506
ENSG00000268041	AC010616.1	NA	NA	NA	NA	NA	NA	NA	NA	NA	NA	NA	NA	NA	NA	NA	NA	NA	NA	NA	NA	NA	NA	NA	NA	NA	NA	NA	NA	NA	NA	NA
ENSG00000187955	COL14A1	0.322569	1.50258	0.714792	0.754526	0.516964	0.853852	0.761199	1.04493	0.86207	2.24407	1.04912	2.49688	2.09953	0.92724	0.821494	1.27363	1.14979	1.03723	1.0096	0.610123	0.29844	0.339541	0.704465	1.63234	1.25843	Inf	0.960491	0.471791	0.995719	0.799266	2.38131
ENSG00000213793	ZNF888	NA	NA	NA	NA	NA	NA	NA	NA	NA	NA	NA	NA	NA	NA	NA	NA	NA	NA	NA	NA	NA	NA	NA	NA	NA	NA	NA	NA	NA	NA	NA
ENSG00000153086	ACMSD	0.980411	0.560724	0.852451	1.09177	1.42031	0.963656	0.950012	0.789768	0.767835	1.18854	0.580183	0.472283	2.01488	0.664767	1.12034	0.854009	1.06456	0.847398	0.805598	1.21706	2.39608	0.666884	0.836564	2.48049	1.06292	1.38384	1.01901	0.662425	1.35731	0.922326	0.987554
ENSG00000135960	EDAR	0.62162	1.14582	0.559574	0.812422	0.902664	1.18451	0.972917	0.840695	1.03615	0.854501	0.572853	0.493511	0.641312	1.03337	0.96838	1.07756	1.0056	0.939398	1.09295	1.43899	1.20791	1.39289	0.911295	1.03164	0.698425	0	1.01471	0.112849	0.935173	1.20627	1.48872
ENSG00000279782	PPIAL4F	1.28293	0.871471	1.05731	0.725023	2.46737	0.70817	0.806886	0.93886	0.729577	2.45625	0.8764	1.18825	1.35763	1.26749	0.974204	1.01057	0.639728	0.832507	0.951319	0	1.2097	1.07802	1.91477	1.19494	0.888556	0	0.346299	1.31173	1.17243	0.916672	1.45369
ENSG00000144410	CPO	0.218453	0.866143	0.999171	0.904151	0.831386	1.34506	0.839957	1.11339	0.800465	0.872252	0.979848	0.565588	1.3862	0.939518	0.82077	1.19507	0.481882	1.04347	0.670298	0	1.4285	0.960038	0.522717	0.760392	0.901192	0.311916	1.8676	4.23254	1.41453	1.00268	1.75863
ENSG00000213240	AC239799.1	2.14167	0.963907	1.08521	0.724622	3.61475	1.07101	0.743758	1.01314	1.04603	0	0.698938	1.05309	1.06661	1.40022	0.864565	1.38325	1.59636	0.999038	1.33776	0	1.77654	4.05942	0.938546	1.60406	0.765931	0	1.56924	1.07995	0.542937	0.865282	4.60134
ENSG00000162944	RFTN2	1.54802	1.12393	0.843733	0.716968	0.829959	1.08008	1.14743	0.713696	0.982037	0.116118	0.638448	1.73687	0.532796	1.05662	0.815757	1.03353	1.03195	1.20874	0.884294	0.377419	0.451191	0.627577	0.942935	1.76451	0.959833	1.14767	1.70678	1.67913	0.756769	0.951438	0.434773
ENSG00000218823	PAPOLB	2.94497	0.803422	1.05633	0.791349	0.837158	0.746315	1.3027	0.743614	0.83651	2.67213	0.889317	0.451206	0.887726	1.392	0.827189	0.894525	1.20119	0.82323	0.54227	0.580642	2.87157	0.554823	1.07634	0.773111	0.966241	2.65114	1.98663	0.547403	1.19378	0.997456	1.04588
ENSG00000258466	AL049779.1	1.55189	1.27383	0.943542	0.615328	0.812915	1.04204	1.12405	0.821223	1.23244	1.98841	1.07241	0.702842	1.22086	1.03885	0.84501	0.915562	1.38058	1.09456	0.882975	1.52769	1.90229	1.36699	0.862084	1.11915	0.896734	2.68999	1.07569	0.461708	0.950339	0.542238	1.57864
ENSG00000093134	VNN3	0.966088	1.04461	0.982633	0.907889	1.67509	0.676518	1.252	1.08545	0.723701	1.40376	1.60003	1.27812	1.43229	1.22937	1.13877	1.15686	0.668443	1.10127	0.962006	0.366534	0.59402	0.413513	0.949694	1.61375	1.30482	1.34188	2.10774	1.74523	0.656658	0.828379	0.822376
ENSG00000132698	RAB25	1.44319	0.746858	1.13511	0.788478	1.11547	0.945235	1.01947	0.927197	0.966688	0.530498	1.5555	0.803046	0.69365	0.991568	1.11792	0.843762	1.03061	1.04893	1.35439	0.440071	0.81851	1.29643	1.17291	1.22552	0.712162	0	0.289249	3.2824	1.02859	1.15847	0.718282
ENSG00000206531	CD200R1L	1.93882	0.970973	0.876634	0.918328	1.06772	1.29289	1.15308	1.04255	0.972587	1.85479	1.00509	0.890866	1.04276	1.19935	0.870218	0.872062	0.97471	0.909348	1.22454	3.34205	0	0.484811	1.01171	1.43304	1.05154	0.820503	0.479988	1.25294	1.46664	0.653617	1.21041
ENSG00000277556	OR13C5	0.624877	0.601639	0.932719	1.03008	0.594368	1.34879	0.961063	0.995366	1.21238	0	1.21286	0.656205	1.18802	0.806294	1.15066	0.999638	1.10431	0.93146	0.532006	1.15903	2.38389	0	0.867661	1.16874	1.23078	0	1.67659	1.19817	1.23689	0.39583	0
ENSG00000066382	MPPED2	0.583565	0.71676	0.694471	0.490041	1.70891	1.05397	0.778637	0.744093	0.849747	1.01151	0.500294	0.963918	1.03344	0.896331	0.895683	0.902434	0.837112	1.24157	0.631059	1.0981	1.6981	1.00962	0.942875	1.136	1.30671	2.34349	0.778051	0.286891	0.730531	0.802947	0.452765
ENSG00000241233	KRTAP5.8	0.883686	0.676811	0.833291	0.731218	1.12048	1.10838	1.43497	0.935122	0.866727	0.812437	1.16926	1.48723	0.952411	1.12683	1.07992	0.976101	0.603143	0.917855	0.640125	1.33495	0.509002	0.969064	0.827076	1.33123	0.765254	3.39063	0.334202	1.19572	1.18499	1.18335	1.26432
ENSG00000111291	GPRC5D	1.86155	1.00083	1.34143	1.24205	1.24329	0.843798	0.780414	1.23313	0.941513	0.852579	1.15592	1.59014	1.32305	1.39895	1.15959	0.783213	1.18141	0.924451	1.3191	0.490542	0.41076	0.727759	1.03915	1.57331	0.821764	0.872	1.50969	2.61386	1.07929	2.4598	1.97327
ENSG00000135409	AMHR2	0.589328	0.945626	0.689661	0.907692	1.13991	0.948493	0.868145	1.1691	0.702786	1.20519	0.927408	1.61046	0.865075	0.817292	0.761471	0.895277	1.35886	0.900805	0.816696	0.406248	0.472094	0.552824	0.767266	0.703514	1.2444	0.354539	0.966848	1.04624	0.904601	0.398969	0.646992
ENSG00000176563	CNTD1	0.938116	0.648846	0.843312	0.473775	1.60611	1.15133	1.14712	1.25911	0.744769	1.39848	1.87015	1.24481	0.645654	1.22694	0.866771	0.892569	0.798934	1.01619	0.717925	0.67088	1.39266	0.524314	0.749136	1.1867	0.948748	0.403136	0.850675	0.246888	0.978669	1.07336	1.42942
ENSG00000181626	ANKRD62	1.75837	0.856445	1.12043	0.758536	1.48435	1.11876	0.75447	1.01299	0.982517	2.98564	1.04273	1.608	0.745705	1.24145	1.00914	0.876062	1.01889	0.910919	1.20579	1.8092	0.774367	1.27731	1.20347	1.17218	0.775088	0.301641	2.37556	1.27598	1.39345	0.777609	1.09422
ENSG00000172410	INSL5	0.509025	0.768072	0.938127	0.548203	1.21114	0.76684	0.649187	1.0069	0.851888	5.12222	1.18729	0.760897	1.64514	0.827067	1.12471	1.05548	1.19433	0.863621	0.489761	0.407479	1.46126	0.834289	1.31759	0.884531	1.20159	0.977783	0.513784	0.733558	1.00231	1.19412	1.16676
ENSG00000180251	SLC9A4	2.44248	0.865145	1.00739	0.642037	1.55775	0.94242	0.930865	1.02648	0.876597	0.70647	1.2147	1.08166	1.02455	0.980306	0.976677	0.782568	1.77947	0.870412	1.32549	2.55999	0.518377	0.48493	1.00598	0.888839	0.937533	0.769137	1.12283	0.238458	1.57429	0.844725	0.309137
ENSG00000173389	IQCF1	1.61309	0.868031	0.966281	0.821274	0.986734	1.05124	1.596	0.865596	1.0345	5.35235	1.60073	0.819491	0.830122	0.883527	1.11406	1.18487	1.01356	1.12663	0.915501	0.19729	2.31941	0.886925	1.47582	1.84636	0.979174	0.373348	1.3139	1.87634	1.45325	1.18416	0.901274
ENSG00000197953	AADACL2	1.02508	1.33319	0.743171	0.565662	0.42551	0.895969	0.816081	0.859732	0.970161	9.61886	1.26336	2.14675	1.91487	0.716542	0.923385	0.760363	0.879986	0.920984	1.02634	0	0.851662	0.795623	1.04279	1.47861	1.0807	3.46098	0.601144	1.71087	1.3752	1.30038	4.56265
ENSG00000061492	WNT8A	0.734012	0.77724	0.799992	0.662092	0.154489	0.35489	1.01742	1.34132	0.708612	0.462388	1.18331	1.19926	0.866213	1.2709	0.805581	0.762964	1.17063	1.21554	0.899532	1.83572	0.24801	0	1.52235	0	1.10306	0.878711	1.62487	1.71398	1.07351	1.2533	2.11171
ENSG00000086288	NME8	0.480737	1.07338	0.678368	0.57559	0.685147	1.16567	0.914908	1.22657	0.968422	0.146691	1.85185	1.09749	1.80577	0.806999	0.653041	1.14303	0.653438	0.867548	1.0897	0.402463	0.630508	0.608988	0.76768	0.930049	0.951223	1.28751	0.993483	1.48086	0.888256	1.40339	1.96128
ENSG00000137033	IL33	0.582615	1.40957	0.737404	0.643248	0.64916	0.799657	0.976066	0.964224	0.999859	0.861832	0.964343	2.78092	0.672088	0.610053	0.728689	1.04884	1.26984	1.0201	0.795635	0.500519	0.85317	0.585512	0.620449	1.22535	1.14561	5.50171	1.06719	0.702976	0.848804	1.72279	1.83124
ENSG00000261915	AC026954.2	2.61563	0.910413	1.00749	1.03545	1.71084	1.11733	0.644372	1.13194	1.1266	1.79938	1.56651	1.64054	1.18224	1.21164	0.757661	1.03482	0.666417	1.18364	0.623603	0.252963	1.42301	0.699343	1.25462	1.35754	0.719822	0.372607	0.857127	1.11666	0.987039	0.902697	0.753349
ENSG00000129673	AANAT	0.811382	0.967969	0.777497	0.865915	0.967285	0.975956	0.691232	1.31017	0.831368	1.29203	1.83781	1.03071	1.45478	1.31837	1.02666	1.05648	0.782721	0.973197	0.755054	0.370345	1.27685	0.735386	0.903338	1.27013	1.06332	0.33191	1.42265	Inf	1.06427	1.03491	0.313161
ENSG00000170848	PSG6	1.58589	0.882065	1.53857	0.792314	0.693893	0.973964	0.785133	1.20542	1.0049	3.32998	1.77249	1.62706	1.04142	1.24312	1.35434	0.950697	1.18356	0.913636	0.833906	1.24812	0	0.991557	1.96842	0.400831	1.06519	9.01285	0.727385	0	1.03964	0.848113	0.614339
ENSG00000197769	MAP1LC3C	0.491793	1.04416	0.810554	0.84227	0.857501	1.09205	0.974424	1.23201	0.834941	1.33016	1.062	1.49702	2.45549	0.73785	0.770368	1.33376	0.931797	0.948282	0.761016	0.566944	2.60008	0.709058	0.963443	0.621948	1.37997	2.45056	1.58491	0.922208	1.98695	0.972864	0.361075
ENSG00000178732	GP5	1.33909	1.03548	0.954697	0.914761	0.684314	1.27851	0.989382	1.2176	0.657772	0.542885	0.768395	1.54691	1.29213	0.610494	0.700192	1.11081	1.03962	1.14222	0.948087	1.82141	0.311243	1.49708	0.769052	0.989563	1.22185	0.945076	1.27836	0.90127	1.30874	1.22933	1.02036
ENSG00000273294	C1QTNF3.AMACR	0.992778	0.83073	1.38355	0.778706	0.651445	1.08566	0.963833	0.764304	0.781612	0.835506	1.15925	0.80626	1.07857	0.876166	0.748975	0.993869	0.832204	1.02473	1.02085	1.8216	1.35581	0.672112	1.05147	1.38385	0.743921	2.7457	1.12118	1.01792	1.50782	0.756765	0.731969
ENSG00000127377	CRYGN	1.79432	1.02053	0.939436	1.02619	1.49218	1.4202	0.915522	1.73461	1.41527	0.726694	1.6675	1.56808	0.880791	1.10276	0.750208	1.24951	0.96094	1.23403	0.889997	0.407105	0.282902	1.09392	0.944523	0.433159	1.20044	1.04081	0.608753	1.87589	1.11826	1.40714	0.901491
ENSG00000134595	SOX3	1.02221	1.0461	0.994393	0.555125	0.902758	0.74229	1.1178	0.929213	1.01163	0.610125	0.872675	0.968184	0.557689	1.07855	0.914388	1.03008	1.04741	0.933979	0.875072	0	0.394533	0.453149	0.997827	0.568875	0.86343	2.26442	1.35356	0.946256	1.03504	1.56698	1.90431
ENSG00000204021	LIPK	1.24808	1.23374	0.79243	0.989711	1.23368	0.966162	1.23661	1.35207	0.935777	1.11702	1.68725	1.71388	1.07995	1.69741	1.86314	1.45639	0.584692	1.19378	0.989745	0.330533	0	1.17009	1.04607	1.47802	0.81843	0	0.879811	2.11782	1.71963	1.01451	0
ENSG00000150893	FREM2	1.77299	0.897362	0.824233	0.941996	1.59284	0.909198	1.19352	0.952748	1.19183	0.298801	0.441556	0.61732	2.14224	0.859393	0.814496	0.896037	1.24234	0.685791	0.952011	1.69212	0.473006	0.50076	1.14568	0.890959	1.02668	0.492293	2.13789	0.770143	0.936152	0.829929	2.20787
ENSG00000258986	TMEM179	0.532256	1.15085	1.00525	0.715217	0.929219	1.27556	1.32005	1.37987	1.25958	0.523095	1.1248	1.47036	0.413131	1.11858	1.06137	0.973092	0.9825	0.935034	0.648933	0.278921	0.437588	0.937716	0.941588	0.858104	1.13657	2.29134	0.204561	0.441331	1.07243	1.18571	1.71482
ENSG00000171446	KRT27	1.02997	1.2253	0.815316	0.650537	2.06704	0.671276	0.696362	2.01857	0.952087	0	1.29942	0.655147	1.41875	0.613037	0.795047	1.1503	0.784796	1.03596	0.846237	0.322312	0.555822	0.827922	0.871895	1.11192	1.03236	0.556388	1.0149	0.606584	0.970347	0.915473	0.892209
ENSG00000283980	AC018761.5	NA	NA	NA	NA	NA	NA	NA	NA	NA	NA	NA	NA	NA	NA	NA	NA	NA	NA	NA	NA	NA	NA	NA	NA	NA	NA	NA	NA	NA	NA	NA
ENSG00000183831	ANKRD45	0.322584	1.21242	0.924702	0.805993	2.48631	1.07124	0.933517	1.38866	0.950521	4.25545	0.848796	0.669474	1.50578	1.2	0.89736	0.898614	1.12816	0.985193	0.809403	5.29553	0.358879	1.20301	0.884754	1.46575	1.30233	0.321442	1.08681	5.66804	1.05533	0.927667	0.408004
ENSG00000176774	MAGEB18	2.53197	1.11188	1.31411	3.60022	0	1.07497	1.05309	1.41508	1.32932	1.70761	1.58959	1.4655	1.10103	4.23812	1.64782	1.27	1.57598	0.902628	0.417336	0	0	0.984352	1.20252	0.730858	0.843821	0.40444	0	1.29173	1.2529	0.729615	0
ENSG00000184709	LRRC26	1.24686	0.84833	1.10228	0.619247	1.27121	0.793808	1.12926	0.915508	0.811649	0.806279	1.0613	1.55935	0.632312	0.975087	0.83218	1.07773	0.943123	0.939047	1.10917	1.97432	1.30445	1.04152	0.984998	0.708279	0.523018	0.472868	0.774061	0.440953	0.437602	2.01754	0.655916
ENSG00000255526	NEDD8.MDP1	2.06656	1.31802	1.29725	0.637555	0.93392	0.913507	1.56352	1.0883	0.999511	0.64017	1.23189	1.11195	0.948893	1.26246	0.989485	0.708948	0.705895	1.45339	1.03149	1.17448	1.11856	0.863469	0.959245	1.33286	0.720995	0	0.990671	0.19969	0.778461	1.72862	2.37473
ENSG00000274611	TBC1D3	0	0.530137	1.06785	1.05901	0.925087	1.36249	1.13625	0.734341	1.11052	1.17694	1.32206	1.40667	1.08917	1.91417	1.29555	0.943856	0.738261	1.24697	0.800038	2.02081	3.04124	1.24435	0.885272	1.78111	0.825637	1.94166	1.05532	0	1.45301	1.49172	0
ENSG00000130176	CNN1	2.7926	1.36217	0.695294	1.06767	0.698373	1.65008	0.84881	1.1471	1.02174	0.554047	1.12222	3.25122	1.02546	0.735171	0.827395	1.2672	2.30294	0.986376	0.919494	0.131572	0.868857	1.4744	0.705581	0.962734	0.910862	0.356984	2.04901	0.386158	1.03181	1.29621	1.17281
ENSG00000269307	AC010463.1	1.16409	1.05806	1.43744	1.27512	0	0.999306	0.381072	0.640347	1.03134	0	1.59018	1.01434	0.642782	6.06907	1.7392	1.03813	0.873189	1.1583	0.697467	0	0	0	1.07228	2.62838	0.72942	0	0	0	0.41602	0.563604	0
ENSG00000234965	SHISA8	1.99627	1.02276	0.87879	0.56545	0.891617	1.08929	0.850994	1.01461	0.754636	1.40574	1.34162	1.34439	0.640751	1.05269	0.780715	0.849173	1.113	0.981296	0.664413	0.82069	1.01246	1.3831	0.878426	0.723205	0.805177	2.75451	0.307925	1.3616	0.481306	1.23454	3.68987
ENSG00000223569	USP17L15	0	0	23.1541	0	0	0	0	0	0	0	0	0	0	0	0	0	0	0	0	0	0	0	0	0	0	0	0	0	0	0	0
ENSG00000164100	NDST3	0.973426	1.04465	0.961404	0.787813	0.969803	0.774172	0.823913	1.26329	0.823939	0.495223	1.09429	1.05128	0.657878	0.557921	1.0491	1.04638	0.905811	1.18368	1.39693	0.238539	3.46354	0.30629	1.60881	0.749579	1.04514	0	2.02102	0.114856	2.00043	0.792927	0.831524
ENSG00000124507	PACSIN1	0.380158	0.873401	0.854144	0.820264	0.922001	1.01972	1.09937	1.49152	0.71396	1.46945	1.04437	1.19403	0.764365	1.12008	0.81065	1.05797	1.14494	0.911	0.788281	0.632402	1.40034	0.557604	1.0841	0.817135	1.14125	1.76596	0.8864	0.446544	1.08571	1.18342	4.26843
ENSG00000080007	DDX43	2.29374	0.930856	0.643273	0.986493	0.80514	0.939087	1.38979	0.874448	0.621942	1.55486	1.03232	1.0793	1.06406	1.04606	1.08726	1.22038	0.854194	0.890543	1.03614	0.818475	0.510637	0.574111	1.01632	0.937199	0.98263	0.89624	0.599744	0.836639	0.788051	1.06907	0.787202
ENSG00000233670	PIRT	0.976618	0.741906	0.94482	0.706881	0.668509	1.19654	0.8737	1.21445	0.861565	1.49723	0.741462	0.892968	1.84345	0.92048	1.11903	1.05675	1.40792	1.11609	0.874201	0.335734	0.616945	1.48665	1.18859	0.917609	0.980396	0	1.7996	2.21064	0.871647	0.862069	0.434998
ENSG00000273777	CEACAM20	0.900274	0.85101	0.649747	0.859352	0.855281	0.789635	1.29405	0.988603	0.987198	0.900543	1.53364	1.29746	1.17318	1.34501	0.771838	1.05614	0.878533	0.895539	1.29134	0.655204	0.406563	0.651034	1.07835	1.06452	0.707233	Inf	0.576344	2.83549	1.14766	1.12926	2.23058
ENSG00000180257	ZNF816	0.620729	0.735195	1.13477	1.00917	0.709334	0.827439	1.40538	0.813687	1.00768	1.99073	0.563451	0.900427	3.32011	1.45882	0.889612	1.14931	0.934758	0.926451	1.00541	5.16133	2.79619	0.414215	1.21487	2.70274	0.837199	0.936024	0.563069	0.406751	0.660968	1.21494	0.536515
ENSG00000204532	ZSCAN5C	1.48342	0.88577	0.947464	0.724999	0.940395	0.803715	1.19376	0.827133	1.12657	2.16084	1.1785	1.34486	1.06676	1.03293	1.01457	1.05923	1.35557	0.771016	0.704616	0.856945	1.35682	1.23589	1.28381	0.520674	1.02013	0.399246	0.761505	0.87609	1.01658	0.628592	0.632887
ENSG00000177096	FAM109B	1.20103	1.19402	0.831788	0.679552	1.62007	0.975169	0.726814	1.19116	0.860037	0.82646	1.28531	0.666244	2.42464	1.00812	0.918796	1.35379	1.5346	0.990647	0.943022	0.425965	1.0034	0.683169	0.688176	1.18306	0.739663	Inf	0.654703	0.863072	0.611598	0.719301	1.72589
ENSG00000260238	PMF1.BGLAP	2.0112	1.09016	0.859089	0.606177	1.08492	1.47613	0.969977	0.734869	0.961157	1.14341	1.8851	0.948801	0.820211	1.78878	0.969897	1.18751	1.2495	0.854344	0.481678	1.19126	0.888749	0.703273	1.18074	1.63731	1.07707	1.07868	0.219745	1.04012	1.49244	0.933323	0.750687
ENSG00000269028	MTRNR2L12	0.505586	0.755293	1.22427	0.713282	1.36998	1.16521	0.849705	1.24293	1.06627	0.798436	1.21021	0.803695	0.552428	0.612282	1.39735	0.991052	0.985805	0.884695	0.695076	0.260283	0.250368	0.732132	0.805719	1.69239	0.725657	3.03083	0.994632	3.24876	1.02662	2.47792	1.18454
ENSG00000171815	PCDHB1	0.829731	0.643771	1.16264	0.9058	1.7404	0.959098	0.918203	1.14172	1.25914	1.27646	0.814557	0.551262	1.89254	1.02209	1.00448	1.12532	0.533003	0.897621	0.6682	0.739431	0.911358	0.679269	1.0859	0.613225	1.06251	4.36595	0.56873	1.95918	1.68518	0.864174	0.743117
ENSG00000113555	PCDH12	0.511864	1.14301	1.12214	0.937391	2.17061	1.02115	1.52705	1.07613	0.940113	0.847759	0.667068	2.22784	0.914049	0.926218	0.935952	1.2943	1.65753	0.992532	0.838372	0.516927	0.833572	0.49353	0.889205	1.66283	1.20942	2.56433	0.405677	0.842909	1.37305	2.12478	1.34556
ENSG00000170074	FAM153A	0.379518	0.924677	0.575902	0.717055	0.615693	0.887181	1.08053	0.958152	0.748205	0.772691	0.872727	1.15947	0.868132	1.03046	0.924917	0.970259	0.588107	0.870785	0.887816	0.976949	0.728852	0.471726	0.73677	0.934954	1.19095	0.567469	0.793406	2.63094	1.49031	1.01999	0.575674
ENSG00000244476	ERVFRD.1	0.94731	0.914893	0.884976	0.464449	0.838005	1.18634	0.796542	1.10339	0.73945	0.907271	0.673	0.89343	0.688439	0.930873	0.663927	1.09825	1.01904	0.963134	0.826818	0.183924	0.46593	0.368942	0.717665	0.704902	0.796356	1.20458	0.359834	0.22579	0.945631	0.987674	0.13934
ENSG00000242574	HLA.DMB	1.07453	0.837719	0.796665	0.555614	0.484328	0.870641	1.2914	0.914629	0.844544	0.915928	0.989065	0.490984	2.28809	0.991491	0.624	0.985717	0.913933	0.971922	1.09878	0.153729	1.48301	0.6413	0.663277	0.610507	1.05412	3.72518	0.714321	2.09519	0.480058	1.20219	3.46331
ENSG00000251258	RFPL4B	1.26414	1.17815	0.826124	1.09833	1.23517	1.38131	0.70108	1.06517	0.824805	1.07924	0.950763	4.29205	0.600301	1.3201	1.41786	1.01401	0.769326	1.11559	1.17983	1.53206	0.778331	1.00733	0.900646	0.971192	1.08061	0.412375	1.88342	0.550405	1.27191	1.05417	0
ENSG00000185274	WBSCR17	0.593796	1.30185	0.693551	0.734043	0.54147	1.023	1.0142	1.09846	0.861839	0.649625	1.26865	1.72815	0.859869	0.718393	0.907396	1.23727	0.929265	0.899964	1.17934	1.36596	0.922212	0.952444	0.764642	1.10664	1.34651	0	1.0206	1.5291	0.989036	1.34888	2.48844
ENSG00000173678	SPDYE2B	1.19987	1.06692	0.90357	0.810221	0.677709	1.29488	0.932847	1.09452	0.957304	4.27046	1.18995	1.1404	1.1613	1.10606	0.970308	1.15045	0.92125	1.01522	0.645318	0.635168	0.743947	0.773854	1.00884	1.90151	0.695937	0.511868	0.957343	1.49339	1.22581	1.06686	0.735585
ENSG00000111796	KLRB1	0.481243	0.831018	0.49661	0.505912	0.397937	0.792054	1.23794	1.1189	0.592904	0.532549	1.00212	0.826687	1.46475	0.677777	0.726716	0.916709	0.503696	0.867228	0.846178	0.14804	1.64841	0.435449	0.483793	1.06429	0.929006	1.2891	0.179627	1.86079	0.546582	0.702219	1.28436
ENSG00000139985	ADAM21	0.799572	1.08601	0.721461	1.26306	0.874652	1.04272	0.848304	0.962147	1.09285	3.76548	0.948858	0.849062	0.876023	1.14989	1.30203	0.848746	1.64629	0.99098	0.878139	2.03669	0.718722	0.958233	1.06205	0.859215	1.37902	0.421395	0.775117	0.533089	1.32923	1.22686	0.847396
ENSG00000204952	FBXO47	1.47141	0.833363	1.06601	0.928717	1.31729	0.747235	1.32203	0.95243	0.906119	2.25055	1.08508	0.504927	1.35682	1.02116	1.09222	1.01757	0.845629	1.28291	0.800981	0	0.62268	0.6556	0.760221	1.26864	0.717058	2.12775	1.0707	3.62835	1.22675	0.90507	1.88311
ENSG00000172995	ARPP21	0.974465	1.06296	0.585141	0.824527	1.27487	0.772431	0.884783	0.944469	1.29511	3.80218	0.807225	0.631634	0.374882	0.815102	0.937439	1.00211	1.32907	0.969678	0.669729	0.799101	0.415909	1.44863	1.11753	0.407237	1.09866	2.38965	1.90764	0	1.39103	1.05483	1.12272
ENSG00000109738	GLRB	0.436517	1.20491	0.886102	0.903365	2.42286	1.01654	0.960211	1.08838	0.997907	2.06196	1.07141	0.709453	0.619157	1.22439	0.854322	1.32548	1.9899	0.811792	0.890496	2.10935	0.690401	0.702221	0.876984	2.21135	1.33364	0.357258	0.593024	0.918941	0.689844	0.935737	2.26515
ENSG00000204498	NFKBIL1	2.02094	0.80564	0.82945	0.653041	1.20002	1.11259	0.673157	0.960613	1.08878	1.44325	0.911975	1.07242	0.508179	1.14589	0.951045	0.832152	0.501952	0.795895	0.912655	1.58132	2.01538	0.525655	0.94093	1.49106	0.769797	1.81914	0.819374	0.861968	1.67621	0.955368	0.564694
ENSG00000126353	CCR7	0.648493	0.804511	0.582431	0.317467	0.985777	0.648957	1.07139	1.52108	0.570254	0.91627	0.961022	0.907321	1.62308	0.664362	0.728939	0.96627	0.774724	0.722773	0.709827	0.432457	0.565898	0.864429	0.582596	0.592916	0.799047	3.53404	0.686889	0.511929	0.639993	0.712566	1.99219
ENSG00000176595	KBTBD11	1.4246	1.22446	0.856126	0.864557	0.866017	0.564853	1.16781	1.03554	0.878985	0.843911	0.744892	0.61247	0.718686	0.6159	0.985381	1.22634	1.36242	0.960549	1.34595	0.29497	0.762523	0.345409	1.1736	0.727393	0.921496	0	1.1388	0.780588	1.10171	0.69276	1.54384
ENSG00000145358	DDIT4L	0.504082	1.15709	0.907092	1.00096	1.00802	1.26222	0.838072	1.63183	1.09192	Inf	0.603889	0.960055	2.03767	1.12166	0.977626	1.11724	1.20471	1.08275	0.808222	0.547338	0.891798	0.584735	0.707051	1.04753	1.35388	0.312008	5.10348	0.44411	0.523698	1.54573	2.10067
ENSG00000260596	DUX4	0	0.886504	0.972373	0.592249	0.847449	2.39036	0.636573	2.81387	1.39205	0	1.01685	1.04813	1.49285	0.483517	0.878671	1.17956	1.21209	0.745694	0	0	0	0	1.47692	0.408866	1.28322	0.372722	0	1.29952	0.976264	1.99696	0
ENSG00000111676	ATN1	1.19379	0.953462	0.722775	1.00241	0.856567	1.297	0.795528	0.981947	0.86983	0.290615	1.28205	1.23572	0.622255	1.38577	0.997152	0.766173	0.701741	1.16873	0.673935	0.924788	0.744844	1.24921	1.07589	1.43113	0.949634	1.05424	0.915499	4.87911	0.795693	0.678572	0.363294
ENSG00000186451	SPATA12	0.408107	0.688609	0.816598	0.668955	0.623928	0.731859	0.822947	1.02444	0.874334	0.766993	1.1962	0.592776	1.51973	1.19312	0.898949	0.983647	1.52052	0.867509	1.18821	0.642036	0.381037	0.643364	0.697683	0.765096	0.76288	Inf	0.921942	3.21489	0.660645	0.778372	1.8877
ENSG00000168143	FAM83B	0.297782	1.27191	0.983813	1.25406	0.312081	1.01364	0.854162	0.953944	0.950387	2.38977	1.14509	1.56093	0.951425	1.23149	1.27207	1.04917	1.5246	0.844373	1.70563	3.11484	0.481237	0.242067	1.12143	1.72763	0.769945	2.28389	1.23771	1.88913	1.3304	0.907963	2.10937
ENSG00000184903	IMMP2L	0.476359	0.924209	0.820448	0.89683	1.38066	0.898092	0.69173	1.36832	1.35058	2.53587	0.729978	0.786744	1.07049	0.687613	1.21124	1.08726	0.85313	1.15148	1.04953	0.773994	0.917582	0.594189	0.904874	0.925902	1.03016	0.373862	1.20393	0.801634	1.1783	1.1938	1.94957
ENSG00000114279	FGF12	1.29975	0.90093	1.01234	1.27309	0.426245	0.786736	0.92852	0.867769	1.04973	0.988158	0.57099	0.597411	0.48322	0.72862	1.02676	0.766819	1.80274	1.30963	0.745769	0.159687	0.557258	0.896617	1.05014	1.21069	0.99581	0.341416	0.845072	0.699028	1.82586	0.722006	3.88679
ENSG00000278662	GOLGA6L10	1.0009	0.810028	0.717954	0.90378	1.0877	0.80451	1.1241	0.920849	1.06747	4.55421	1.648	0.9343	0.801875	1.26825	0.776804	0.939442	0.989806	0.997561	0.52137	2.23612	2.14933	0.474853	1.18022	1.68526	0.759236	0.397284	0.888198	1.75113	0.809672	1.02268	1.44478
ENSG00000267561	AC093155.3	1.26014	0.936879	1.00537	0.649019	1.69962	0.90898	0.979825	1.29774	1.15425	1.45583	0.791366	1.0297	1.37411	1.14	0.817367	1.10351	1.1456	1.1855	0.63876	0.234344	1.00495	1.06045	0.784662	0.641818	0.858903	1.18055	1.30147	0.777542	1.17919	0.998163	1.24766
ENSG00000263464	PPIAL4C	2.45114	0.95932	1.06308	0.572408	1.18318	0.842385	1.08072	1.47844	1.14466	1.90439	1.08884	2.1559	1.03915	1.10256	0.886457	0.83189	1.39163	0.978445	0.963017	0.907267	2.88434	1.06979	1.04897	0.802844	1.05204	0.58	0.243824	1.65879	0.912158	0.853377	1.31269
ENSG00000007237	GAS7	0.56185	1.33831	0.704936	0.560407	0.668985	1.11756	0.783188	1.17721	0.729949	0.547368	1.15526	1.02281	1.56141	0.946622	0.829436	1.17402	1.09814	1.13173	0.939544	0.627768	0.48618	0.600695	0.730959	1.07523	1.07855	2.60042	1.55386	0.306897	0.641887	1.06929	1.20238
ENSG00000115252	PDE1A	0.764003	1.46039	0.899056	0.878206	0.778775	1.03447	1.09708	0.906017	0.971109	0.817135	0.865117	2.43697	0.657283	0.961064	0.85956	1.21868	0.869521	1.12309	0.962973	0.149525	0.757693	1.00194	0.642392	0.942872	1.27801	3.09867	0.582236	2.00807	0.983576	2.07534	1.853
ENSG00000157335	CLEC18C	0.81102	1.14401	0.814637	0.818895	1.23766	0.870316	0.832028	1.53334	0.756636	0.750049	0.655848	0.76478	2.04867	1.2202	0.882402	0.745249	1.0207	1.03801	0.673454	0.779523	1.49309	1.11999	1.3066	1.29222	0.895165	0	1.02344	0.260384	0.956268	0.974074	0.441744
ENSG00000197816	CCDC180	1.2324	0.738731	0.859526	0.680272	0.92151	1.18167	0.792292	0.971042	0.850841	0.991786	1.34969	0.849463	0.71722	0.960017	0.788186	0.988565	0.809417	1.08247	0.538204	1.32108	1.09546	0.697091	0.864247	0.890756	1.02573	1.03573	1.30791	9.75245	0.9738	1.10505	1.19411
ENSG00000214050	FBXO16	0.438961	0.858621	1.05597	1.18996	1.49342	0.60028	0.977363	1.23369	1.2556	2.07926	0.860453	1.34587	1.1818	1.24409	0.79243	1.16634	0.844021	0.758948	0.846404	0.246539	0.415515	0.638336	0.83438	0.564145	1.11601	0	0.647899	1.90009	0.655983	1.21873	0.737122
ENSG00000162779	AXDND1	1.92175	1.08445	0.762381	0.8666	0.758724	0.81642	1.13951	1.1084	0.901672	2.58102	1.43148	0.923078	0.886233	1.63797	0.983864	1.0712	0.716871	0.763276	1.22207	1.30898	1.63378	0.313002	0.940543	0.885012	0.796975	0.383261	0.815157	7.58929	1.05916	0.958372	2.06994
ENSG00000164520	RAET1E	2.17847	0.964298	1.1295	0.88225	1.35692	0.859741	1.22769	0.858875	0.86542	2.07018	0.659194	2.22911	1.27758	1.27622	1.08669	1.21993	0.601066	0.979526	0.952857	0.956537	0.676722	0.707326	0.71007	1.34875	1.01457	Inf	0.899923	3.25775	0.892037	1.20387	0.782996
ENSG00000118526	TCF21	0.839424	1.04318	1.102	0.997314	0.361118	0.825872	1.13815	1.08398	1.1375	0.938391	0.88926	1.96366	1.31485	0.530685	0.731335	1.37209	0.820972	1.14316	0.742771	0.165188	0.249346	0.43743	0.900558	1.95843	1.09143	3.26486	1.49872	0.56342	0.954996	0.700983	0.839043
ENSG00000113749	HRH2	0.602565	1.06158	1.23436	1.11027	0.67161	0.961929	1.15858	1.01037	0.99338	2.30854	0.529437	0.921753	1.04719	1.12235	0.766378	1.09668	1.34505	1.07204	0.839566	1.87204	0.736758	0.464289	1.0503	1.15217	1.2617	Inf	1.96368	0.379721	1.40253	0.738926	4.26931
ENSG00000259305	ZHX1.C8orf76	2.53889	0.710431	0.89755	0.923792	0.902208	1.324	1.41985	0.898442	1.02247	1.95908	2.40809	1.49059	1.49599	1.52518	1.36809	0.767099	1.09367	0.769086	1.06613	Inf	6.42747	1.3873	1.11206	1.4458	0.935767	0.949708	1.0851	0.341461	1.58115	1.96554	4.07554
ENSG00000182782	HCAR2	1.9448	1.21361	0.764821	0.675588	0.726419	0.823844	1.33647	1.12873	0.928219	2.42188	1.56481	1.00148	1.55444	1.04027	1.33962	1.13164	1.00822	1.34323	1.17699	0.352156	0.488777	1.16615	0.810406	1.25331	1.05981	0.552972	1.24147	3.27856	0.898904	0.764108	1.35358
ENSG00000131620	ANO1	1.14304	0.949575	0.984314	1.0354	0.820702	1.52228	0.736608	1.02225	1.4303	0.781791	0.932601	2.40231	1.08213	0.563981	1.18358	1.03789	1.33812	1.03956	1.6193	0.466887	0.560206	0.63548	0.731795	1.28511	1.0437	3.3284	2.45818	0.56441	0.467664	0.76881	2.68289
ENSG00000261210	CLEC19A	1.28626	0.627621	0.859754	0.634767	2.21814	1.24359	0.875341	1.4091	0.819512	0.722552	1.78928	1.57082	1.11461	1.10293	0.952083	1.14905	0.895288	0.8318	1.1002	0	1.98398	0.869895	1.55564	0.885552	0.825347	0.892773	1.61705	4.15035	0.940248	1.63497	2.68716
ENSG00000174225	ARL13A	0.548378	1.04579	1.13271	0.742221	1.47457	0.913779	1.16654	1.10655	0.855638	2.29817	1.52823	0.777805	1.08801	0.918681	1.09718	0.925874	0.718864	1.08551	0.865333	0.165585	1.87233	0.766686	0.927974	0.897775	0.825053	1.17657	3.48463	1.59513	1.58078	1.69978	1.74528
ENSG00000225362	CT62	0.532915	1.03332	0.832764	1.23625	1.5519	1.03707	0.681922	1.4023	1.10038	1.14924	1.56127	3.34719	0.589958	1.31921	1.19542	1.2426	1.17592	0.975447	1.00461	0.405662	1.586	0.275476	1.07053	0.864874	0.675923	0.616437	0.410862	1.01607	0.89863	0.686538	1.29211
ENSG00000236334	PPIAL4G	1.0488	1.07976	1.00422	0.496439	0.89074	0.780344	1.38008	0.921544	1.06044	0.491839	1.31738	0.908846	0.825331	1.14177	1.0664	1.00923	1.30306	0.998015	0.662776	0	0.745507	1.12397	1.27642	0.802742	0.901742	1.15721	0.517495	2.1566	1.28872	0.823788	1.20507
ENSG00000262481	TMEM256.PLSCR3	0	0	0	0	0	0	0	0	0	0	0	0	0	0	0	0	0	0	0	0	0	0	0	0	0	0	0	0	0	0	0
ENSG00000180638	SLC47A2	1.59591	0.893314	0.647888	0.86094	1.19746	1.03231	0.793634	1.39236	0.861821	1.32954	0.726419	0.56407	1.8021	1.09319	0.82223	1.08858	0.687329	1.12593	0.673038	0.641764	0.714322	0.4084	0.921025	1.01998	0.742352	0.998627	1.22318	1.18945	0.900037	1.3598	0.604184
ENSG00000274226	TBC1D3H	0	0.553723	0.314705	0.691023	0	0.540276	0.927937	0.889466	1.48804	0	1.54468	1.59375	0.673429	1.00986	0.866499	1.22672	1.684	1.15976	1.01168	3.86935	0	1.41488	0.354238	0.281636	1.16604	0	0	3.02503	0.541945	0	0
ENSG00000257341	AL928654.4	2.73613	1.13638	1.01532	0.57132	1.12656	1.41316	1.18918	0.828459	0.775626	0.855814	0.836448	0.763468	1.3414	0.918095	0.920028	0.879933	0.91648	1.15484	0.953105	0.509213	1.64135	0.597626	0.631681	1.23182	0.791458	0.933748	1.67895	0.425065	0.642277	0.891622	1.03341
ENSG00000215845	TSTD1	0.488125	0.842963	0.904112	0.516864	1.16466	0.920285	0.901948	1.12098	0.926618	0.482319	1.06287	0.814538	2.4285	0.875325	0.807934	0.886689	0.566522	0.898054	0.977205	0.905735	1.17116	1.36724	0.699271	1.38716	0.988327	0	0.362066	2.11657	0.992098	1.17061	1.48104
ENSG00000126264	HCST	0.615303	1.0421	0.660163	0.678289	0.347013	1.12345	1.10619	1.11041	0.841148	0.500971	1.9936	1.18203	1.45679	1.17683	0.796881	1.1284	0.885726	0.810379	0.858878	0.153514	0.766808	1.05463	0.698261	0.476085	0.904824	4.07876	0.857837	0.28197	0.748454	1.24004	1.77716
ENSG00000120160	EQTN	1.75712	0.953755	0.773515	0.901265	0.465008	1.16405	1.27215	0.822894	1.17623	0.302036	1.06366	0.793677	0.596527	1.00226	0.995836	0.838298	1.45509	0.938886	1.16182	0.776115	0.424656	0.861138	1.12564	0.824452	0.876981	3.0949	2.37139	3.88417	1.47775	0.988233	1.38407
ENSG00000277531	PNMA8C	NA	NA	NA	NA	NA	NA	NA	NA	NA	NA	NA	NA	NA	NA	NA	NA	NA	NA	NA	NA	NA	NA	NA	NA	NA	NA	NA	NA	NA	NA	NA
ENSG00000050730	TNIP3	1.19391	0.922364	0.681579	0.878173	1.0077	0.592268	0.848895	1.35479	0.954466	0.91096	1.47132	1.26783	1.00003	1.07888	1.02883	0.987952	1.4703	0.818913	1.04539	Inf	0.769811	0.466778	0.685473	0.932696	0.980967	4.52742	0.696634	1.26497	0.622379	1.46598	2.22874
ENSG00000267360	AC012309.1	1.1398	0.990662	1.25212	0.864188	0.942477	0.87755	1.68783	1.14213	1.12268	1.23395	1.15235	2.0379	0.822662	1.15557	1.07231	1.00458	0.876162	0.927214	0.960608	1.72003	1.768	0.766674	1.28408	1.24421	1.06797	1.24518	0.445043	1.11252	1.16386	1.27723	1.05766
ENSG00000188277	C15orf62	1.62792	1.14709	1.06125	0.427946	0.762036	1.02329	0.914534	1.11695	0.82342	3.91309	1.23034	0.844404	1.01663	1.14078	0.818476	0.947299	0.580439	1.06453	1.20095	2.01647	1.86778	0.470689	0.758561	1.51663	0.997196	1.34733	0.909328	0.283717	0.83891	0.800297	1.58738
ENSG00000241563	CORT	2.50182	0.730998	0.652558	0.570737	1.31461	0.839064	1.69601	0.928349	0.881015	2.23776	1.2975	0.594415	0.9776	1.41723	0.968851	1.2345	0.801833	1.11506	0.512324	0.554272	1.10507	1.13963	1.08081	1.23857	1.05092	2.19109	0.81727	0.982298	0.677321	0.668983	0.924541
ENSG00000130487	KLHDC7B	0.876615	1.20421	0.871887	0.648893	0.620144	0.979838	0.780299	1.14713	0.807988	1.3155	1.84544	0.874644	1.59489	1.04681	0.825229	1.17609	1.10246	0.871364	1.2605	0.362124	0.593031	0.463309	0.961227	0.637158	0.961877	3.6004	1.339	2.04617	0.90593	1.23954	2.2008
ENSG00000179097	HTR1F	1.53914	1.28951	1.0231	0.704026	1.54257	0.892469	0.971028	1.00656	0.752632	1.26043	1.08878	1.89228	1.19268	0.979316	0.922618	1.1084	1.72563	1.05908	0.86643	0.345456	0.426844	0.529028	1.0426	0.967261	1.40698	0	0.887348	0.31923	1.28812	0.947334	2.21461
ENSG00000157429	ZNF19	0.41522	0.877653	0.614902	0.678933	1.0911	0.983093	1.10003	0.916919	0.854918	0.488583	0.689401	0.645419	0.968111	1.02135	0.768402	1.00683	0.505474	1.05988	0.670803	2.7225	1.18417	0.392804	0.797184	1.16623	0.968725	1.30826	0.576647	1.28325	0.474091	0.925866	0.386364
ENSG00000124391	IL17C	2.59113	1.20411	1.06106	0.819785	1.43116	0.902739	0.999522	0.777277	0.833466	0.477922	1.53358	0.613859	1.12767	1.0879	1.20487	1.01435	1.11016	0.999516	0.962661	0.445875	6.23262	0.921171	0.982865	0.621871	0.891868	2.83523	0.780123	1.05644	0.979642	0.941716	1.47444
ENSG00000205420	KRT6A	1.5975	1.16007	0.819459	0.784231	1.44326	1.01721	1.00114	1.23169	0.984916	0.874456	1.82288	1.33802	1.13044	1.28098	1.47862	0.85977	1.05924	0.990901	1.59596	0	0.695347	0.51005	0.863316	1.35258	0.849141	3.41409	1.38934	1.08216	0.947208	0.681433	1.6425
ENSG00000124159	MATN4	1.05588	0.765445	0.852801	0.749873	0.816781	0.86163	0.872849	1.05578	1.01933	0.739512	2.34548	0.886105	1.59955	0.851966	0.883241	0.860393	1.06737	1.36547	0.926361	0.583689	0.330729	1.26042	0.8389	0.636838	0.825237	0.358242	0.733358	1.11098	1.01696	0.766136	0.664985
ENSG00000141371	C17orf64	1.70209	0.936467	0.936648	0.738798	1.4007	0.940485	1.05905	1.21398	1.191	0.52294	1.5957	1.43364	1.20437	1.23095	1.07807	1.08632	1.10281	1.04696	1.14602	0.609543	0.357162	1.17871	1.02671	0.719698	0.943994	0.988626	1.41609	1.03333	0.836297	1.06514	0.677604
ENSG00000169084	DHRSX	1.06111	0.752129	1.14332	0.845886	0.93591	0.736161	0.926771	0.979383	0.924098	0.763466	1.00269	1.33422	2.2942	1.15135	1.55373	1.04905	0.696551	0.925732	0.715536	2.1195	0.455752	0.75718	1.01615	1.193	1.01782	0.469381	0.794539	1.1433	0.677675	1.24675	0.593669
ENSG00000271092	TMEM56.RWDD3	0.850968	0.785809	1.00647	0.913417	1.23052	1.10168	0.765341	0.810251	0.749691	1.25639	1.23633	1.0779	1.47662	0.686202	0.926294	0.884319	0.923921	1.01295	0.704994	6.63987	0.868828	0.315801	1.44611	0.948998	0.969456	0.460918	0.792403	1.86282	0.994027	0.734094	1.53801
ENSG00000204965	PCDHA5	1.7676	1.02411	1.14551	1.28175	1.89195	1.0069	1.01255	1.28011	0.753152	4.16381	1.1125	1.40796	0.450398	1.01286	1.11782	1.39647	0.94701	0.900073	0.71425	1.57925	2.99164	0.632283	1.04047	0.451306	1.15823	1.26517	3.82711	1.16371	1.82227	0.804849	0.408824
ENSG00000135297	MTO1	1.1894	1.16922	1.13282	0.740477	0.616296	0.815246	1.17736	0.785729	0.909582	4.7231	0.625243	0.838374	1.26643	0.999888	0.812638	1.00579	1.07163	0.737718	0.688963	0.738018	1.15639	0.305119	1.15475	0.908096	1.00766	0.396492	1.06809	0.590503	1.24352	1.63869	0.959926
ENSG00000036448	MYOM2	0.535671	0.854111	0.832	0.618532	0.950794	1.02131	0.754937	0.889584	1.18822	1.76292	0.585341	0.965171	0.887569	0.541642	0.801152	1.05569	0.624978	1.27081	0.989154	0.671247	0.296413	1.11577	1.13357	0.667055	1.3126	1.12382	0.878516	0.95663	0.710823	1.83962	1.14835
ENSG00000250799	PRODH2	1.53191	0.736754	1.18181	0.739632	1.01128	0.995189	0.858311	1.24256	0.676704	0.708134	0.783781	0.92753	0.668915	0.856426	1.11971	0.968849	1.20877	1.0918	0.573793	0.600052	0.779551	0.423513	0.825298	1.48317	1.06543	0.330597	0.964015	0.797183	0.877702	0.977462	0.608416
ENSG00000243749	TMEM35B	1.23872	0.974449	0.741315	1.35396	1.00948	0.956263	0.95498	1.1675	1.1326	1.32204	0.682863	1.96006	2.07076	1.09099	0.954786	1.26864	0.84645	1.15335	1.08504	0.366127	2.62122	0.412344	0.870926	1.62794	1.03891	1.45256	0.344963	0.76666	1.3024	1.39661	2.85937
ENSG00000129204	USP6	1.24289	0.757938	1.02347	0.565723	1.89235	1.01475	1.00442	0.808299	0.709593	1.8384	1.55406	0.944707	1.40539	0.998216	0.773104	0.917863	1.10136	0.870223	0.580192	1.47179	5.05548	0.489341	1.1365	1.67095	0.836883	1.28172	0.722053	0.55657	0.978122	1.01207	0.574649
ENSG00000241484	ARHGAP8	2.66549	1.17259	0.96856	1.22972	0.614337	0.973871	0.821319	0.948992	1.11165	1.91123	0.727946	0.751573	1.14226	1.12771	0.920529	0.941086	1.27528	1.0986	1.31642	0.326159	3.24571	0.228279	0.744166	0.667503	0.866197	0.741286	1.32794	2.47416	0.793058	1.26197	1.23268
ENSG00000261832	AC138894.1	0.78825	0.966704	1.24777	0.66327	1.58297	0.867739	1.52917	0.981319	0.97841	0.824834	0.982547	0.605789	1.09595	1.2007	0.897301	0.931297	0.928633	1.038	0.830739	0.151931	0.401714	0.551542	1.28626	0.678767	0.806534	2.94465	0.783382	0.527887	0.794167	0.913791	0.711721
ENSG00000281348	AC120114.5	1.03185	0.874784	1.08342	1.02794	0.62699	0.956881	0.907343	1.02788	1.01172	0.573334	1.3047	1.21612	0.568896	0.978992	0.8221	1.0067	1.11304	0.947272	1.26045	3.59506	1.53162	0.775189	0.861677	0.468057	0.879234	Inf	1.432	1.48745	1.0711	1.29394	0.882763
ENSG00000130433	CACNG6	1.47811	0.806587	0.972422	0.803938	0.612355	1.09084	1.62136	1.07588	1.16465	1.04671	1.64063	1.16796	0.887178	1.08413	0.998028	1.14414	1.66072	1.38283	0.933912	0.813826	0.457636	0.703833	1.1473	1.07745	1.12752	0.939469	0.842408	0.24616	1.23934	1.28507	1.32558
ENSG00000135697	BCO1	0.630018	0.837128	1.07285	0.563641	1.32904	0.805909	1.33437	0.767067	0.690275	2.30913	0.745389	1.05801	2.07141	1.09687	0.913294	0.861995	0.399888	0.913441	1.17529	0.506358	1.39235	0.895503	0.689738	0.51973	0.855738	1.42982	2.14178	6.05472	1.02017	0.720503	1.58132
ENSG00000186105	LRRC70	1.21725	1.06055	0.877951	0.646898	1.05859	0.955457	0.991972	1.17631	0.889912	1.28724	0.635974	2.44297	0.976169	0.654586	0.98313	1.13767	1.37955	1.07553	1.07149	0.377404	0.844672	0.643373	0.838809	1.67579	1.27909	0.997414	1.1534	0.481253	1.00991	1.30055	1.50784
ENSG00000164175	SLC45A2	3.12728	1.05415	0.956457	1.11516	1.70074	0.877702	0.826995	1.05704	1.08116	8.5593	1.16966	0.987371	1.36607	1.00812	0.855465	0.887815	0.809125	0.948205	0.557532	1.32173	0.231733	0.737002	1.21533	0.71527	0.999436	0	0.599614	1.00339	1.40473	0.754404	7.65467
ENSG00000066185	ZMYND12	0.171446	1.05011	0.902507	0.954174	0.677379	0.868899	0.928542	1.66386	1.02915	0.699696	0.596869	0.484699	1.85095	0.908713	0.687912	0.852454	0.45367	1.05207	0.900889	2.37709	0.548685	0.817072	0.606623	1.30037	0.987495	0.423092	1.02037	1.93321	0.664371	1.4157	0.783642
ENSG00000179172	HNRNPCL1	1.31921	0.677376	0.932832	0.693253	1.13059	1.08256	0.924545	1.07357	1.21501	1.39364	0.70126	1.36958	0.869627	1.35448	1.02277	0.819426	1.24083	0.816415	1.16436	1.77151	0.706353	1.07668	1.11022	1.02976	1.09818	0	1.49774	0.272068	0.996104	1.81127	1.39926
ENSG00000196711	ALKAL1	0.55599	0.879408	1.27824	1.4983	1.9115	1.05477	1.54857	0.998129	0.990367	1.00717	0.92579	0.674526	0.577436	1.0244	1.06325	0.955362	0.793882	1.11262	1.20726	0.451887	0.4768	0.796337	1.14113	0.839774	1.08297	0.33517	0.492104	0.476269	1.16633	2.60186	1.12404
ENSG00000204382	XAGE1B	2.3325	1.03671	0.825187	1.78534	0	1.47119	1.03931	1.07616	1.44686	7.50978	2.08778	1.54288	2.77374	1.58507	1.19348	1.08707	1.15389	0.807509	0.610247	0	3.7154	0.886919	0.86905	0.384104	0.948511	0	7.66972	0	1.72865	0.611891	0
ENSG00000135443	KRT85	1.04604	0.966824	0.720891	0.827044	1.06355	0.970251	0.924076	1.39822	0.794725	3.32556	1.08611	1.12345	1.26045	0.889021	1.17488	0.783885	1.32788	1.10029	1.09628	2.21703	0.476846	0.418741	0.759288	0.635404	1.21553	0	0.782889	2.58721	1.36047	1.21717	1.07285
ENSG00000155897	ADCY8	1.12312	0.960023	1.14319	0.747917	1.11409	1.22947	0.8271	0.938826	1.09877	2.74193	0.693295	0.809378	0.730782	0.831524	0.838874	1.00603	1.22523	1.10297	0.744419	0.858443	0.203208	1.31074	1.38322	1.02195	1.0354	0	0.655422	1.07499	2.48417	0.863267	1.17166
ENSG00000196511	TPK1	0.242872	0.804911	0.891402	0.697684	0.812154	0.683708	0.668486	1.15435	0.9277	5.11793	0.797496	0.447927	1.24575	1.07939	0.946385	1.02065	0.65002	0.984376	0.795966	0.427056	0.814692	0.461109	0.701978	1.0042	0.799166	1.02989	1.161	4.04813	1.1256	1.54733	3.64085
ENSG00000172232	AZU1	2.67265	1.04891	0.693632	0.622554	2.62519	1.12288	1.35866	1.31888	0.951392	2.05294	1.51871	1.29934	0.324146	1.20441	0.835874	1.20901	0.873837	1.12336	1.16126	0.621726	0.60184	0.993388	1.07633	0.853833	0.709366	2.5447	1.11036	0.201847	0.693011	1.21158	1.63518
ENSG00000261456	TUBB8	2.74061	0.869053	0.922419	0.565349	2.09222	1.16262	1.16894	0.99443	0.91542	0.509198	1.98133	2.0524	0.669203	1.27086	1.00233	0.727453	0.697163	0.798662	0.835148	0.683148	0.538983	0.67988	1.06334	0.757759	0.910509	0.400845	1.50527	0.986367	0.979201	0.46702	0.719762
ENSG00000182230	FAM153B	0.348673	1.0107	0.795197	0.712977	1.11954	0.882686	0.729897	1.01292	0.791941	0.71083	0.935026	0.727367	0.843661	1.10668	0.876781	1.0802	0.543061	1.04036	1.0265	0.887982	0.905228	0.258646	0.818699	0.70174	1.01447	0.541839	1.5471	3.68517	1.33176	1.20196	0.795801
ENSG00000165215	CLDN3	0.874931	0.864073	0.846693	0.587198	0.935107	1.06245	1.5929	1.17732	0.936841	0	0.756162	0.347524	1.12282	0.954349	0.961343	1.10836	1.50444	0.955545	0.58886	1.12847	1.62453	1.30516	1.14219	0.97334	0.77383	1.08613	0.563231	0.727217	1.17364	0.772903	1.67465
ENSG00000225973	PIGBOS1	2.09215	0.932961	0.773854	0.656483	1.22931	1.08782	1.29738	1.28202	0.921177	3.90942	1.73371	0.733821	0.99986	1.09766	0.867499	0.824583	0.578763	0.897599	0.773457	0.96388	0.476421	1.32061	0.600746	1.21532	1.13303	0.42257	0.566803	0.250148	0.620394	0.959615	1.77186
ENSG00000163736	PPBP	2.04741	1.11664	0.99761	1.11095	1.33571	1.02908	1.17574	1.15975	1.07237	2.49456	1.007	0.989097	1.31216	1.01548	1.12265	1.37599	1.51352	1.12244	0.915616	0.383786	0.642042	0.875467	1.44741	1.37605	1.02769	0.368073	1.72011	2.32122	0.898895	0.785531	0.803388
ENSG00000283683	MYOCOS	NA	NA	NA	NA	NA	NA	NA	NA	NA	NA	NA	NA	NA	NA	NA	NA	NA	NA	NA	NA	NA	NA	NA	NA	NA	NA	NA	NA	NA	NA	NA
ENSG00000259024	TVP23C.CDRT4	0.793027	1.04006	1.06809	0.727706	1.00771	0.831846	0.907656	1.21552	1.0741	1.27466	0.859734	1.06217	1.39002	1.05083	0.953189	1.48634	0.866649	1.20534	0.99861	3.09053	0.498095	0.243311	0.919554	1.64331	0.903374	0.684755	1.16008	0.776143	0.845308	1.58992	0.256879
ENSG00000186051	TAL2	0.940787	1.16594	0.944861	0.863761	0.705295	1.19728	0.756559	1.06726	1.02967	4.26903	0.422259	0.952955	1.23406	1.07019	1.06255	1.0145	1.37913	1.02086	0.642887	1.02329	1.81031	0.540839	1.27724	1.62768	1.27355	0.925217	0.691786	1.04968	1.22964	0.733257	2.22373
ENSG00000159882	ZNF230	0.873518	0.545855	0.648942	0.669036	0.475995	0.83276	0.940372	0.73687	0.953766	1.96145	0.593253	0.691273	1.90531	1.04672	0.804766	0.912184	0.937142	0.955156	0.654758	2.15419	3.74093	0.401467	1.01825	1.49098	0.788966	0.393937	0.936698	0.269267	0.940555	0.830498	0.981825
ENSG00000183793	NPIPA5	1.22328	1.01547	1.10636	0.520629	0.962576	1.33516	0.744628	0.956467	0.63695	0.847489	1.33801	1.37795	0.926466	1.14404	0.90409	0.765471	0.736538	0.982716	0.62887	0.172455	1.9344	0.878962	0.748552	1.31316	0.974863	0.520462	1.83863	0.764842	0.826745	0.796772	0.838432
ENSG00000268439	EMG1.1	1.05815	0.695831	0.871667	0.963775	0.970039	1.53239	1.49388	0.868346	0.81456	1.32938	1.43575	0.866854	0.82844	1.02486	1.16713	1.00778	0.716077	0.999164	0.952266	1.47211	1.10382	0.330795	0.972212	1.78021	0.781696	0.946674	1.65835	2.04172	0.88015	1.02294	1.08379
ENSG00000118420	UBE3D	0.523565	1.02778	1.09584	0.539772	1.50945	0.87795	1.42135	0.649252	1.07335	1.51851	0.91206	1.28429	0.530829	1.45227	0.934117	0.919693	1.46874	0.870406	0.686406	0.258014	0.43313	0.393808	1.57964	0.959798	0.840434	0.333792	1.46263	1.38032	1.37707	0.978982	0.477704
ENSG00000005073	HOXA11	6.09142	1.16211	1.19416	1.16955	1.2679	0.65402	1.03259	0.817249	1.05652	4.42335	1.40162	3.3447	1.71495	1.30141	1.21951	0.992019	2.0156	1.14341	1.55632	0	0.780813	0.611595	1.6078	1.20666	0.670748	4.08073	2.12456	0.79537	0.741762	1.4844	2.16339
ENSG00000267645	POLR2J2.1	0.403939	1.01347	1.21647	1.09478	1.17349	0.715848	0.775226	1.08928	1.08128	2.45722	1.24912	1.10304	1.21177	0.813149	0.836806	1.14075	0.527116	0.949127	0.806133	0.125629	1.81968	1.40913	0.942385	2.31409	0.762738	0.328231	1.21206	0.449575	1.30617	1.17487	0.871181
ENSG00000180834	MAP6D1	4.18332	1.06535	0.651419	0.838119	1.25392	1.13062	1.17264	1.08732	1.06479	0.544129	2.55072	1.22947	1.06693	1.19207	1.1858	0.876885	2.07866	0.903146	0.837103	0.763695	5.8004	0.406944	0.960755	0.666892	0.945286	0	0.783373	0	1.68372	1.31535	0.493997
ENSG00000102935	ZNF423	0.341599	0.914006	0.95885	0.877641	0.883316	1.02071	1.1929	0.969746	0.855586	0.115703	0.671554	0.989146	0.611828	0.773732	0.836829	1.33152	1.16729	0.933753	0.863304	1.69113	0.478101	0.85862	0.987255	1.46561	1.36694	0.448202	1.24426	0.706882	0.972361	0.804361	0.574148
ENSG00000197587	DMBX1	4.48702	0.806984	1.17661	0.794252	1.16949	1.05657	1.23001	1.16442	1.18442	3.75888	2.06587	1.45693	1.64105	1.14073	1.04603	1.19257	2.51228	1.00625	2.01114	2.58517	2.71111	0.92952	1.51451	1.35784	0.771977	1.46551	0.748453	1.38267	1.65171	1.41514	1.90801
ENSG00000248383	PCDHAC1	1.06101	1.33086	0.929396	0.913216	1.24617	1.11997	0.791497	0.86108	1.02055	2.10953	0.645948	0.804696	0.822465	1.2372	1.29016	1.2151	0.554793	1.03234	0.882556	Inf	2.50229	0.965321	1.00129	0.649273	1.32418	2.57937	1.10247	0.905263	1.32425	0.693164	0.234566
ENSG00000217555	CKLF	4.86523	1.04165	0.881664	0.487506	1.06951	0.689241	1.56453	0.991747	0.999042	1.42832	1.65163	1.46644	2.30189	1.97982	1.04721	1.07082	1.03402	0.754193	1.52261	1.47645	0.796159	0.799738	0.868174	0.989912	1.05462	0.363927	0.364647	0.274839	1.06955	0.667219	2.46041
ENSG00000204970	PCDHA1	1.60138	0.96808	1.3181	1.01407	1.77558	1.21351	0.994369	1.00337	0.825839	0.869547	1.05449	1.3573	0.504836	1.56545	1.25	1.17508	1.08947	0.890591	0.66405	Inf	1.86934	0.361123	0.940721	0.65905	1.06193	0.900236	1.53891	1.70107	1.9393	0.744882	1.02969
ENSG00000198610	AKR1C4	1.57402	1.03168	0.957253	0.729085	1.22508	1.04989	1.35196	0.918704	0.981573	1.1629	0.766697	0.747072	0.736325	0.957214	1.15973	0.869013	1.27044	0.965036	0.737025	0.59746	1.56239	0.646015	0.771632	1.57351	0.884117	0	1.67398	8.59423	0.818083	1.08373	2.0733
ENSG00000166349	RAG1	0.678529	0.897926	0.767306	1.50976	1.58904	0.911566	0.997054	1.06786	1.30019	0.574393	0.41172	0.443695	1.94189	0.831348	1.19739	0.878172	0.982384	1.05333	1.34693	1.26278	0.446983	0.690321	0.952294	1.03004	1.22652	2.71814	1.87219	0	0.817035	1.34942	0.920151
ENSG00000255330	SOGA3.1	1.848	0.902858	0.656059	1.30827	0.872387	1.03186	0.741388	0.794736	0.907712	0.338635	1.29523	0.547568	0.445407	0.950863	0.795906	1.07487	1.61539	1.02375	0.550085	0.634018	0.675578	0.505687	0.960864	1.02019	1.10913	0.459769	0.780524	0.684684	1.29199	0.777851	0.441473
ENSG00000198205	ZXDA	0.335718	0.765144	0.985877	0.773849	0.738164	0.932498	1.22083	0.916653	0.957221	2.2928	0.432914	1.09156	0.875142	1.11513	0.829158	0.8789	0.886092	1.04627	0.774748	Inf	0.476358	0.55674	0.886357	1.44596	0.706606	0.429701	1.19422	2.09475	1.29755	0.820629	0.843809
ENSG00000101203	COL20A1	3.19014	0.85894	1.26886	0.841706	1.74009	1.14802	1.16692	1.04361	1.00655	0.702786	1.50651	1.50487	1.0064	1.21794	1.01262	0.913627	1.91067	1.15153	1.04114	1.13386	0.894963	0.897562	0.637636	0.956324	0.978539	0.323112	4.27862	1.88104	1.0575	1.18007	1.56649
ENSG00000283515	AC020915.6	NA	NA	NA	NA	NA	NA	NA	NA	NA	NA	NA	NA	NA	NA	NA	NA	NA	NA	NA	NA	NA	NA	NA	NA	NA	NA	NA	NA	NA	NA	NA
ENSG00000071991	CDH19	1.55202	1.36328	0.687645	0.599357	0.864502	1.16012	0.68646	1.15078	1.0722	1.78162	1.26453	1.46932	1.64517	0.826444	0.865954	1.24762	1.1075	1.04559	0.946711	1.14525	0.603507	1.777	1.12943	0.676769	1.18124	0	1.53978	1.35541	1.29633	1.61956	0.935774
ENSG00000122033	MTIF3	0.968851	0.639757	0.926085	0.623034	1.22213	0.892394	1.0359	1.396	1.17786	2.11006	1.06941	0.469157	0.712337	0.899606	0.782673	1.01967	0.556295	1.02682	0.737331	2.05456	1.61134	0.66852	0.865131	1.1966	0.66718	0.489265	0.363994	0.214732	0.567197	1.26642	1.56476
ENSG00000134207	SYT6	0.48962	0.842377	0.889837	0.583735	0.622842	1.16757	1.06364	0.85764	0.899221	0.393235	0.954885	0.78859	0.63113	1.14447	1.177	0.780635	1.13117	1.03731	0.864593	0.369528	0.24696	0.727688	1.27736	0.56508	1.08392	1.01802	0.608285	0.99319	0.959036	0.593209	2.01597
ENSG00000145555	MYO10	1.76947	1.08648	1.42201	1.41846	1.38745	0.891317	0.971494	0.752177	1.21764	1.99282	0.865971	0.811515	0.745396	0.905833	0.903885	1.1456	1.88427	0.874082	1.40104	1.51238	1.83379	0.415276	1.2205	1.02679	0.746961	2.20483	1.84311	2.78854	0.809057	1.04213	1.02649
ENSG00000172264	MACROD2	0.816466	0.693857	1.05994	0.648978	0.573981	1.20794	1.06505	0.895351	0.799812	3.90241	1.10798	1.6328	0.571252	1.2273	0.723186	1.50726	0.893119	0.780513	1.00671	1.70297	0.944563	0.368695	1.10852	1.08081	0.84359	0	0.778254	5.36944	1.61822	0.75205	0.920277
ENSG00000086065	CHMP5	1.77076	1.04816	0.8331	0.849472	0.851432	0.791984	1.14864	0.902611	1.12032	1.05074	0.446743	0.701613	0.608139	1.27606	1.30231	1.06401	0.537575	0.822571	1.08459	0.58083	1.02979	1.04761	0.919768	1.44384	0.946269	2.75116	0.854217	1.05837	1.31008	2.09025	1.50199
ENSG00000166405	RIC3	0.556024	1.04094	0.670261	1.003	1.31787	1.11466	0.722873	1.42573	0.751437	0.922449	0.876397	0.572268	0.717699	1.03007	0.699571	1.1603	0.630545	1.03005	0.661067	5.70929	1.14146	0.850106	0.839425	1.82473	1.02872	0.29779	0.499705	2.11212	1.24394	0.50551	1.16852
ENSG00000125149	C16orf70	0.935497	1.36215	1.20444	0.486135	1.13203	0.832455	0.935812	1.10778	1.00675	0.572937	0.97821	0.524638	1.12912	0.793738	1.01579	1.11935	1.25204	0.964709	0.752006	1.17307	1.69764	0.983815	0.891718	1.09341	1.03656	1.52437	1.08869	1.2656	0.919135	0.934274	1.49613
ENSG00000215174	NLRP2B	0.7756	0.924623	0.915628	1.11307	0.475754	1.44191	1.04137	0.847866	1.10836	0.859033	0.959392	1.06641	0.829813	0.959501	0.893128	0.890537	1.43251	1.16138	0.660024	1.20172	2.47729	0.693241	0.94405	0.529023	0.81805	1.28751	3.43374	2.90756	0.834483	0.718155	0.756056
ENSG00000144460	NYAP2	1.73505	0.808782	0.979256	0.659208	0.701231	1.28137	0.846234	1.18489	0.87117	1.33154	1.65775	2.19877	0.486436	0.974995	0.806045	1.07555	1.83516	1.04626	1.05007	4.86821	1.08172	0.847	1.09443	0.64618	0.825985	0.333131	1.76726	0.691606	1.09416	0.557006	1.39924
ENSG00000038945	MSR1	1.40096	1.05605	0.940197	0.563494	0.336427	1.19266	0.960236	1.11046	1.16929	0.995025	0.956588	0.829615	2.14144	1.36364	0.812723	1.41018	0.995067	0.951183	1.05087	0.323207	0.380567	1.11104	0.951051	1.13766	0.988851	3.1086	0.592551	2.3238	1.07789	1.03241	3.03209
ENSG00000148734	NPFFR1	1.25204	0.951928	0.712194	0.45898	0.575334	0.930474	0.840921	1.03027	0.735951	0.650915	1.28027	1.22862	1.01265	0.772593	0.697735	1.03626	0.694828	0.931382	0.819202	0.445449	0.529788	0.790841	0.616256	0.577156	0.99147	1.29915	0.525962	1.95621	0.957015	0.916967	1.64789
ENSG00000173401	GLIPR1L1	1.00979	0.87705	0.681804	0.964015	2.06391	0.966615	0.876333	0.735563	1.11482	0.454666	1.2242	1.32769	0.789431	1.008	0.835596	1.06786	0.697148	0.93047	0.853262	2.28444	1.52137	1.3167	0.770068	1.21956	0.987968	0.432177	0.556713	1.81036	1.033	0.618409	1.14229
ENSG00000007264	MATK	1.22843	1.23717	0.674727	0.76261	0.324323	1.0759	0.896043	0.987313	0.832138	0.531933	0.891853	0.833728	0.618966	1.10502	0.757075	0.988622	0.723688	1.23885	0.770378	0.408492	0.241216	0.775716	0.900341	0.560494	0.996097	0.717546	0.689545	0.738675	0.676308	1.31371	5.11431
ENSG00000250151	ARPC4.TTLL3	0.983266	0.632559	0.946294	0.838833	0.873766	1.18847	1.19709	0.819732	0.87286	9.22219	1.51753	1.0777	0.836894	0.9778	0.918933	0.972835	1.14967	1.03177	0.881059	4.54785	0.789244	0.349175	1.00555	1.29115	0.737126	1.2356	1.09954	0.360592	1.07668	1.28266	0.272425
ENSG00000142583	SLC2A5	0.702986	1.05022	0.937164	0.858082	0.835481	1.17796	0.866669	1.06809	0.925458	3.84534	0.948464	1.22134	1.32996	1.39857	1.06212	1.11398	0.823714	1.14609	1.18598	0.448442	0.74427	1.04362	0.6258	1.03058	1.04248	0.955094	0.303577	3.51059	0.78856	1.628	0.774246
ENSG00000089169	RPH3A	2.8966	1.05943	1.17844	0.642277	0.680661	1.24153	0.95492	1.32934	0.861714	0.601799	1.00496	0.780765	0.786579	0.997079	0.816842	1.13892	1.29492	0.814761	0.678469	0.249165	1.7745	0.732845	1.08827	0.87699	1.2435	0	0.392755	7.52905	1.30433	1.57287	0.809706
ENSG00000268400	AC008763.2	2.33163	0.751337	0.670187	0.515497	1.09112	1.27741	0.783003	1.21639	0.786878	0.583506	1.19088	1.11809	0.643761	0.834012	0.704161	0.810152	1.13496	0.827838	1.01399	3.32565	3.0132	0.777524	0.794599	1.37572	0.675799	0.541928	0.964506	1.0003	0.901006	0.917915	0.338875
ENSG00000170579	DLGAP1	1.22901	0.821131	0.683716	0.655876	1.189	1.16529	0.696015	0.826326	0.843576	1.34281	0.832823	0.793337	0.367581	1.15777	0.972474	0.968788	1.1904	0.713115	0.596269	2.59453	1.67658	0.620997	1.50483	0.455685	1.06049	0	1.37733	0.609333	0.951282	0.982714	1.9468
ENSG00000166368	OR2D2	0.82601	1.32509	0.868177	0.987597	0	1.28589	0.895699	0.934492	1.17523	0	1.07188	0.556953	0.927253	1.4564	0.955305	1.1572	0	0.887096	0.914501	0	0	0.631948	1.23713	1.61476	1.12707	3.60836	0.970658	1.46847	1.04799	0.988582	2.20291
ENSG00000166148	AVPR1A	0.523228	1.51439	1.00588	0.769327	0.994796	1.21513	0.982432	1.18357	0.83643	1.2325	0.7802	1.91467	0.990255	0.822418	1.13763	0.946931	1.5715	0.951055	1.11079	0.679924	0.68704	0.622995	0.961196	2.12157	1.26562	2.40221	1.08895	0.466727	1.13127	0.93297	2.36633
ENSG00000182896	TMEM95	0.672377	0.861221	0.957399	1.00915	0.226047	0.866467	1.11617	1.32171	1.14649	1.96155	0.963294	1.40268	1.31058	0.86265	1.01813	0.998838	1.02951	1.09067	0.894475	0.587457	0.601996	1.28903	0.699891	1.10688	0.779908	2.42005	2.23774	0.426262	0.726489	0.752972	0
ENSG00000184908	CLCNKB	0.619283	1.12211	0.65569	1.02319	0.616944	1.19305	0.558028	1.45463	0.907825	0.795439	1.01517	0.589571	1.61077	1.70758	0.769828	1.131	0.563224	1.06163	0.901119	1.26435	0.530497	0.7744	0.782497	1.4092	1.12732	1.09882	1.31167	0.163116	1.80358	0.688892	6.40991
ENSG00000078795	PKD2L2	0.845463	0.906238	0.709237	0.854799	0.697301	1.13881	0.817598	1.12985	0.83325	1.1979	1.74003	0.896892	1.10505	1.00647	0.665317	0.839223	1.34162	0.883195	0.98747	0.17605	1.44861	0.291904	1.00454	1.99162	0.82877	3.61203	1.7541	0.738926	1.07346	1.19194	2.24259
ENSG00000145861	C1QTNF2	3.17037	1.31638	1.0231	0.983224	0.780853	0.851724	0.868395	1.40948	0.864636	1.19262	1.08292	1.84309	1.70371	0.901494	0.91293	1.18581	1.75677	0.943444	0.746313	0.451752	1.39275	0.710773	0.620023	1.43727	1.41094	1.46779	1.09244	1.37038	1.18643	0.506551	2.40278
ENSG00000175264	CHST1	1.54991	1.15444	1.3765	0.737413	0.866159	0.963174	0.796069	1.38512	0.94305	1.41627	1.14153	1.86862	0.49409	1.51844	1.0299	0.978826	1.61898	1.09092	0.800134	1.52078	1.03869	1.07953	0.843762	1.27876	1.2696	2.0079	0.901008	0.791541	0.804433	0.884865	3.01986
ENSG00000222036	POTEM	1.36104	1.07873	1.07416	0.507876	1.63015	2.4614	1.40417	1.07519	0.722267	3.17094	1.61741	1.23709	1.12063	1.11745	0.682495	0.694207	0	0.813434	1.47886	0	0.479173	0	0.971175	0.621606	0.890321	0.876638	0	0	1.37926	1.00015	0
ENSG00000268182	SMIM17	1.01306	0.81216	1.05129	0.992107	0.689665	1.21914	0.961276	0.819232	0.882475	0.885112	1.19924	1.24958	0.978295	1.17726	0.672918	1.23305	1.94976	1.07049	0.955064	2.36698	2.78366	0.644159	1.55789	0.994001	1.13274	0.789436	1.91757	0.524007	1.37976	1.21265	0.536185
ENSG00000102313	ITIH6	1.6401	0.950197	0.920766	1.00014	1.70726	1.43501	1.08963	1.19221	1.05742	0.641155	1.40901	1.36187	1.40595	1.1583	1.01474	0.828907	0.798085	1.11164	0.712974	1.22616	1.65526	0.984831	1.41952	1.02154	1.14384	0.336092	1.42952	0.406401	1.25162	1.01697	5.56824
ENSG00000146013	GFRA3	1.69365	1.24991	0.836345	0.677957	1.12519	1.16949	0.87065	1.0104	0.966866	3.67478	1.33662	1.0026	1.60374	1.52156	0.734079	0.91619	1.58527	0.932143	0.812681	1.28067	0.524489	0.809546	1.10049	1.46034	1.22328	0.900236	0.611605	0.669785	0.771875	1.02941	0.382445
ENSG00000204396	VWA7	0.542024	0.900325	0.916399	1.0888	1.05665	1.08087	0.971442	1.42252	0.81572	0.51372	0.67905	0.725823	1.25763	1.15391	0.897775	1.00713	1.06664	0.946035	0.616665	0.758823	1.69998	0.72104	0.974284	0.708814	0.739448	0.477582	0.761959	2.74069	0.985574	0.826142	2.25997
ENSG00000137875	BCL2L10	0.983332	1.03002	0.902937	0.8695	0.580107	0.812954	1.92359	1.18816	1.08294	0.629222	0.659132	0.426339	1.07178	0.831411	1.20095	1.03918	1.61534	0.883977	0.784668	2.90485	0.75469	0.680853	0.684097	0.879082	1.09619	1.59408	0.77211	2.81606	0.676721	1.12739	0.889305
ENSG00000243444	PALM2	1.61913	1.1185	1.22272	0.89734	0.671713	1.19198	1.17168	1.23199	1.14332	2.1441	0.955611	1.30943	1.2342	0.815275	1.22593	1.09686	1.05811	1.01308	0.719489	0.310478	2.16034	0.774768	1.09226	1.24086	1.17395	2.54355	14.2109	1.30353	0.995711	1.16469	0.894915
ENSG00000134249	ADAM30	4.43326	1	1.22194	0.783433	1.03445	0.343033	0.965317	0.731815	0.975152	3.0199	1.0762	0.620507	1.25531	1.16785	0.822451	1.15906	0.915727	0.937015	0.871055	1.75413	0.401507	0	1.58353	1.47302	1.12898	0	1.64965	0	0.957386	0.445333	4.0709
ENSG00000181036	FCRL6	0.677142	0.870072	0.677511	0.544603	0.89228	0.892644	0.891184	1.14265	0.743833	0.541129	1.01894	1.52174	2.05956	0.661134	0.688084	0.918786	0.764836	0.997057	1.01928	1.80951	1.4564	0.492901	0.768641	0.415959	0.862972	1.23218	0.849627	2.29638	0.561493	1.38704	2.96258
ENSG00000258465	AL139011.2	0.832086	0.696539	0.771958	0.702818	2.09499	1.02781	0.843344	0.97754	0.698665	1.34646	1.21495	1.17095	0.718658	0.753274	0.840788	0.931274	0.902468	1.09069	0.856799	1.40164	0.855822	1.55267	0.935293	0.860288	1.04762	1.33251	0.576117	0.810451	1.17658	0.702221	0.725219
ENSG00000162753	SLC9C2	1.55859	1.04754	0.834048	0.951287	0.92331	1.10382	0.674551	1.29222	0.792419	2.01695	2.09493	0.803119	1.93243	0.976519	0.786039	0.991228	0.577318	0.911572	1.04743	2.67787	1.20362	0.892876	0.958775	1.32988	1.05195	0	1.23427	2.86124	1.04216	1.24441	0.817712
ENSG00000176887	SOX11	5.02944	1.08893	1.41571	1.04287	0.982834	1.33944	0.957882	0.916573	1.01822	1.21085	1.17492	3.20859	0.873546	2.50624	0.989156	0.8705	1.50969	1.04806	1.47389	4.80969	0.807411	0.634109	1.58086	1.4154	0.939066	1.37542	1.59456	0.672198	1.7384	0.635162	1.87632
ENSG00000115488	NEU2	1.39655	1.33319	1.46064	1.1566	0	0.764517	0.994567	0.996332	0.897165	0	0.933223	1.09215	0.748117	2.4246	1.40514	1.15369	1.68242	0.942214	2.32948	0	0	1.42561	1.65622	1.44008	1.07416	1.82475	2.2043	0	1.65527	0.851149	0
ENSG00000179934	CCR8	0.938956	0.954974	0.964735	0.757886	0.697179	0.879318	0.914499	1.2403	0.685728	1.39536	1.12587	1.98156	1.34532	0.946313	0.768291	1.00659	1.08961	0.826243	0.881521	1.86864	0.545132	0.586995	0.929974	0.402175	0.813218	Inf	1.07174	0.710993	0.887164	0.734068	2.26158
ENSG00000144820	ADGRG7	0.89376	0.889572	0.987748	0.827767	1.42373	0.869321	1.04133	0.994057	0.887281	2.41844	1.41585	0.972629	2.86079	0.784674	1.02936	1.0336	1.01024	1.12685	1.09201	1.03228	0.94944	0.4272	0.935026	2.08366	0.755982	0.385975	0.864143	0.520049	1.97529	0.796701	0.232969
ENSG00000233136	USP17L11	0	0	0	0	0	0	0	0	0	0	0	0	0	0	0	0	0	0	0	0	0	0	0	0	0	0	0	0	0	0	0
ENSG00000152208	GRID2	1.81947	1.02081	0.969812	0.906174	0.68548	0.927918	0.81916	0.764318	1.23351	2.10303	0.72823	1.26514	0.429168	1.37784	0.936854	0.968542	1.33681	0.885798	0.865135	0	0.375781	0.959312	1.15009	1.01468	0.944286	0.477205	1.57592	0.418786	1.96508	0.616661	0.954917
ENSG00000113196	HAND1	1.22292	1.17412	1.21494	1.01073	0.515292	1.19055	1.60431	0.933322	1.14438	0.264884	0.846134	2.68629	1.16757	1.05038	0.921021	1.32084	0.864709	1.07207	1.22909	1.00575	1.09552	1.33272	1.23128	0.694351	1.2474	1.03875	2.00327	0.602218	1.23068	1.0082	0.94715
ENSG00000228727	SAPCD1	1.49832	0.665642	0.610054	0.756841	1.03173	1.23864	0.939926	1.10322	0.651522	0.579153	1.97364	1.0991	1.25979	1.32829	0.86116	0.866651	1.32901	0.715019	0.788869	0.598191	1.77343	0.479494	1.28621	1.07745	0.744801	1.04287	0.762578	0.387575	0.914294	0.947362	0.952371
ENSG00000124493	GRM4	1.32856	1.02898	1.02708	0.6211	0.871374	0.816845	1.1334	1.41768	1.02951	1.88816	1.75839	1.41621	0.548173	1.33207	0.842352	1.07244	1.15286	0.820804	0.6991	6.88004	0.745625	0.755785	1.04799	0.867635	0.810669	2.58252	0.561231	0.588134	1.21886	0.583306	4.219
ENSG00000271793	AL589666.1	1.21144	0.946866	1.01251	0.887504	0.717154	0.83445	1.33522	0.990659	0.921916	1.06252	0.904514	0.701937	1.11535	1.1876	1.00028	1.07075	1.49235	1.13864	0.760795	2.03222	1.7561	0.599041	1.17198	1.31719	0.930164	1.27463	1.74261	0.666206	1.06813	0.447306	1.29115
ENSG00000146276	GABRR1	1.26861	0.917388	1.08422	1.19425	1.0568	1.03669	0.987971	1.18144	1.20562	3.87728	0.924012	2.03823	1.33849	1.86483	1.06075	0.673052	1.18911	1.08715	0.872258	0.123412	1.37474	1.63179	0.987225	0.610468	1.00915	2.89298	0.358173	0.481274	1.09246	0.805807	0.497512
ENSG00000203734	ECT2L	0.963343	0.745618	0.870944	0.606884	0.619543	0.710682	1.17351	0.838777	0.882166	0.752323	0.979549	1.09292	0.688944	1.21198	0.655734	0.994276	0.94995	1.06954	0.592407	0.158794	0.902275	0.370775	0.850052	0.542207	0.669401	0	0.933753	0.43396	0.577886	1.12282	0.650288
ENSG00000153303	FRMD1	1.54431	0.950164	0.990345	1.09463	1.13067	1.23088	1.40224	1.09162	1.05996	2.6011	0.596965	0.632141	0.916513	1.74748	0.961645	1.10003	0.942571	1.14902	0.79685	1.15183	0.54427	0.448526	1.12448	0.805586	0.862925	5.63898	1.85232	0.867726	1.12895	0.840956	2.93274
ENSG00000256646	AC010132.3	0.797928	1.00421	0.810236	1.06258	0.302573	1.23286	1.5834	1.38341	1.10543	0.468344	0.862243	0.802268	1.32533	1.127	1.21918	0.904024	1.10569	0.873895	0.988332	0.891182	2.98151	0.342022	1.20894	0.973563	0.769044	Inf	1.10947	1.35846	1.19151	0.667378	1.23475
ENSG00000136206	SPDYE1	0.706644	1.07038	0.91143	0.861524	0.848713	1.26759	1.52038	1.27732	0.877234	8.99089	1.38302	1.17228	1.62284	1.02837	1.28905	0.802351	0.935087	1.08444	0.945864	Inf	1.21066	0.34915	0.89427	1.29887	0.908963	0.390443	0.772067	0.535048	1.27028	0.90679	1.01044
ENSG00000077800	FKBP6	1.09735	0.913148	0.773498	0.715737	2.14637	0.988792	0.638065	0.881386	0.971013	0.507005	1.56499	0.756257	1.03805	0.964761	0.848825	0.849695	0.943059	1.11407	1.07476	2.52039	0.506825	0.781625	0.66449	0.557872	1.14677	1.20642	0.971064	1.00364	0.96581	1.289	1.7487
ENSG00000248919	ATP5J2.PTCD1	0.519385	0.97191	0.73696	0.650343	0.715034	0.859965	1.11002	0.861432	1.04959	1.27126	1.67851	0.805438	1.25266	0.719614	1.11035	0.788155	1.06976	1.09502	0.716987	0.187293	1.63118	0.68672	0.88473	1.01339	0.830802	2.79141	1.57822	0.83727	0.883579	0.941149	3.606
ENSG00000131831	RAI2	0.313647	1.04851	0.824818	0.808063	0.637943	1.04415	1.09028	0.906531	0.77487	0.0961368	0.536039	0.643937	0.481705	0.695006	0.763739	1.12754	0.76651	0.947235	0.515457	1.2417	0.381563	0.982577	0.569471	1.38129	1.27031	3.27534	0.43075	0.512878	0.732722	0.9052	2.75743
ENSG00000171657	GPR82	0.739694	0.969392	1.05869	0.509676	0.67647	0.658843	2.09351	1.15014	0.840524	0.903717	0.965598	1.04822	2.3824	1.02932	0.730115	1.04965	0.802099	1.05136	0.996451	0.367315	0.84308	0.629755	0.801739	1.08436	0.908169	1.3044	0.354693	4.64268	0.871936	0.924842	0.994241
ENSG00000179300	RTL3	4.14196	0.944975	0.942881	0.640953	0.882973	0.804778	0.991232	1.31173	0.9463	4.11279	1.25094	1.33302	1.58838	1.19214	0.865912	1.23832	1.58648	1.07099	0.784379	1.60479	1.56079	0.694265	0.951223	1.22489	1.09295	1.20941	0.863364	1.36603	1.13354	1.45504	1.54017
ENSG00000167910	CYP7A1	0.384716	0.869395	0.740403	0.574031	1.28199	0.915534	0.522052	1.26908	1.05773	0.86308	1.13901	0.735617	0.967188	0.650629	0.838859	0.958916	0.557687	1.11283	1.00879	1.6943	0.694231	0.966328	1.22717	1.44005	0.863047	0	0.769241	1.2274	1.10799	1.04912	1.12422
ENSG00000175946	KLHL38	0.69233	1.20434	1.13424	1.20231	0.74378	1.18744	0.830028	1.04316	1.0885	1.94025	1.02442	1.85744	0.983337	1.15043	0.82598	1.08367	1.87046	1.06792	0.848224	1.31318	1.01403	0.785349	0.806777	0.864652	1.0906	Inf	0.3494	0.385992	0.766502	1.04908	3.63568
ENSG00000160882	CYP11B1	0.537461	0.956535	1.44774	0.868473	0.695431	0.802736	1.1316	0.957828	0.930927	0.974154	1.24162	1.0626	0.805361	1.63037	0.881816	0.984794	0.808546	0.780425	1.36623	0.576103	0.898651	0.513749	1.51386	1.2603	0.648898	3.84705	0	1.53661	0.816374	1.83725	1.63782
ENSG00000255823	MTRNR2L8	0.409775	0.850482	1.1144	0.918774	1.55179	1.31959	0.940137	1.28321	0.926489	0.786507	1.26672	0.679973	0.559559	0.729761	1.00429	1.09841	1.05627	0.967139	0.710217	0.596352	0.486827	0.398133	0.835571	1.07269	0.655979	3.27785	0.730824	2.97027	1.4448	2.11247	1.2463
ENSG00000166670	MMP10	2.1157	0.921908	0.852244	0.87073	1.40628	0.696335	1.14828	1.23419	1.14472	2.11446	1.26889	0.918452	1.53563	2.13186	1.13948	1.08588	1.9137	0.844592	1.39155	1.2399	0.987748	0.300015	1.59951	1.13383	1.09903	2.56119	1.24189	0.716913	1.08992	0.648957	1.12297
ENSG00000160683	CXCR5	0.922764	0.891951	0.756804	0.799198	0.849987	0.919032	1.01406	0.978846	0.603175	4.93894	1.31642	1.46382	1.14203	0.922551	0.645722	0.887084	0.879425	0.723193	0.840829	0.819539	0.18176	0.636771	0.733644	0.381478	0.830405	4.82715	1.52297	9.04642	0.88047	0.8881	1.48634
ENSG00000151704	KCNJ1	1.08145	0.728158	1.07048	0.729031	0.732007	0.920966	0.748006	1.08783	1.01512	2.10538	0.934844	1.3059	1.08713	1.29177	1.01699	1.05818	0.731665	1.12538	0.919854	0.179695	0.528346	0.722851	0.766823	0.616079	1.01414	1.27976	0.963655	1.31715	0.935413	0.850033	2.05881
ENSG00000150201	FXYD4	1.52251	0.824464	1.21886	0.803913	0.660036	0.982212	1.35122	0.87887	1.02433	0.462594	0.885987	1.41843	0.860833	0.89561	0.953938	0.986627	1.11293	0.969717	1.08314	1.06652	1.26055	1.59251	0.934103	0.708712	0.913818	0.686162	1.26564	10.0584	1.39441	1.20029	1.57959
ENSG00000196932	TMEM26	0.598192	1.04343	0.657074	0.71655	1.3083	0.841529	1.37621	1.70159	1.02775	2.00048	0.924927	0.83958	1.78947	1.09989	1.04155	1.16647	0.944006	0.890464	1.06404	0.453124	0.296563	0.650379	1.14436	0.832569	1.28026	2.39259	1.28416	1.04493	0.918701	0.810943	1.12624
ENSG00000257127	CLLU1	2.56144	0.7838	0.873056	0.844782	1.435	0.857362	0.591853	0.871812	0.976701	0.976409	1.62738	1.1293	0.862786	0.761791	0.812069	0.715594	1.32555	0.744077	0.981282	0	0.28502	0.761631	0.863593	0.769814	1.02836	Inf	0.687357	1.8053	0.950439	1.31222	1.18202
ENSG00000122025	FLT3	0.93824	0.99619	0.666167	0.520992	0.566105	0.846987	1.03396	1.04306	0.562431	1.41988	0.722664	1.24875	0.688705	0.691473	0.650375	1.02965	0.963391	0.833226	1.01368	0.832703	0.859829	0.772478	0.523795	0.464271	1.0454	4.73783	0.771142	0.64022	0.716969	0.666026	3.99795
ENSG00000259171	AL163636.2	2.79995	1.08702	0.909692	0.976712	1.07921	0.727092	1.17212	1.1994	0.964082	1.41168	0.519204	0.629401	2.38626	0.696987	0.889132	1.07514	0.712622	0.947036	1.40044	1.51727	0.850726	0.643273	0.895474	0.867361	1.08718	3.19329	1.61944	1.26823	1.48378	1.3963	0.23732
ENSG00000133962	CATSPERB	1.08744	0.853765	0.8642	1.08132	1.00758	0.540549	1.01155	1.16161	0.706328	0.594489	1.66862	0.600714	1.72129	0.888146	0.869596	0.883482	0.52328	1.09687	0.979965	1.79995	0.662616	0.83167	0.76492	0.907438	0.878157	0.525328	0.957041	1.24957	0.83237	0.72012	1.26846
ENSG00000137857	DUOX1	1.61687	0.946401	1.07724	0.325657	2.0983	0.916313	0.996243	0.66735	0.890348	0.261321	1.53064	1.20834	0.65676	1.05976	0.780076	0.955531	1.24467	1.15081	0.952474	1.66114	0.864036	0.46899	0.812508	1.13687	0.900329	0	0.463754	9.83663	0.682639	0.90613	0.357335
ENSG00000260170	AC090527.2	1.16875	1.08934	0.981167	1.08272	0.759509	1.11356	1.05154	0.729137	1.10736	0.482922	1.28538	1.36236	0.885393	1.09571	1.00184	1.14677	0.845004	1.3883	1.41584	1.47349	0.490524	1.17176	1.12198	0.796509	0.690976	3.02409	1.13726	3.05569	0.822806	0.65043	2.79324
ENSG00000283597	FAM169B	NA	NA	NA	NA	NA	NA	NA	NA	NA	NA	NA	NA	NA	NA	NA	NA	NA	NA	NA	NA	NA	NA	NA	NA	NA	NA	NA	NA	NA	NA	NA
ENSG00000155714	PDZD9	1.52607	0.863453	0.839343	0.467486	1.01412	0.975838	1.27734	0.798936	0.872493	0.866235	1.30046	0.535922	0.494881	0.777175	0.742971	1.07745	1.23801	0.813215	0.703175	0.145515	1.82633	0.866957	0.83602	1.00499	0.906532	0.427974	1.09612	0.318097	0.925781	0.539886	0.628988
ENSG00000277481	PKD1L3	0.391697	0.663359	1.05251	0.782766	1.62891	0.846475	1.69985	1.10841	1.09736	2.15907	1.73666	1.26328	1.28533	0.787449	0.729451	1.42972	0.526954	0.99401	0.583253	0.543815	0.509313	0.669525	1.26786	0.837294	0.957872	1.25136	0.900554	1.55225	1.06541	0.932643	1.46468
ENSG00000185245	GP1BA	1.35773	0.857127	0.659347	0.692452	1.14012	1.16572	0.686619	1.04222	0.78954	2.3451	0.921449	0.403226	0.763322	0.704923	0.828873	0.974883	0.769397	0.982129	0.516517	0.506067	0.753402	1.23595	0.724015	1.15605	0.748709	1.18856	1.91029	0.839041	0.715536	0.90241	0.372416
ENSG00000004939	SLC4A1	3.38848	0.906551	1.00557	1.03851	0.725361	0.856113	1.53692	1.03627	0.812967	0.234701	0.899373	1.30251	0.927177	0.882851	0.936677	0.992537	1.37891	0.94994	0.785109	0.211647	1.53822	0.606715	0.802381	0.608007	1.35817	0.42257	1.09267	1.28674	0.888206	0.950794	1.34972
ENSG00000206026	SMIM21	0.774259	1.25773	1.16885	0.981844	0	0.895197	1.51033	1.01099	1.07636	2.5163	1.14354	0.844528	1.09987	1.26934	1.01824	1.51343	0.620166	1.12025	0.932396	0.406669	1.43017	1.07917	1.57106	1.02651	0.883236	0.9289	1.47266	0	0.870967	0.582838	0.818959
ENSG00000105549	THEG	1.26812	1.3065	0.884031	0.476179	0.553627	0.791799	0.822321	1.11307	0.996231	4.82208	1.71866	1.25902	0.725408	1.68943	1.01409	0.972655	1.31629	1.10719	1.00649	1.13524	2.01456	0.997521	1.00248	0.963608	1.36775	0.33206	0.481396	0.798526	1.63194	1.43094	1.95149
ENSG00000269058	CALR3	1.30608	0.79347	0.901992	0.825572	0.513466	0.853937	1.18137	1.06837	1.00824	Inf	1.24892	1.35384	1.47762	1.00175	0.830379	0.828695	0.956124	0.883458	0.699162	0.355219	0.0949563	0.834485	1.36529	1.09953	0.84767	0.918874	1.91032	1.74242	0.730877	0.522991	1.5219
ENSG00000248099	INSL3	0.540077	0.600694	1.0123	0.387551	0.452053	1.79516	0.971928	1.55916	0.85543	1.43781	1.98284	1.15172	1.15273	1.1596	1.36679	1.09495	1.07555	0.951275	0.975459	2.75879	1.70908	0.80105	0.839803	0.810936	0.761578	0.451714	0.887486	0.803941	1.21194	1.90469	1.11762
ENSG00000171804	WDR87	0.909206	0.745358	0.868698	0.660097	0.518388	1.06367	1.15745	0.87662	0.894396	0.878845	1.30279	2.46496	0.587346	1.17659	0.820823	0.9303	0.973077	1.03257	0.783026	0.979653	0.403308	0.873455	1.01724	0.786269	0.985688	0.656955	1.61077	0.28653	0.822735	0.774264	0.261114
ENSG00000268643	AC006486.1	2.24014	1.7657	0.933488	0.90364	0.54368	1.2464	1.50621	1.09687	1.2931	0	1.01923	0.566756	1.51025	2.58599	1.2374	0.78331	1.28931	1.24902	0.558847	1.00834	2.42044	0	1.9633	1.93014	0.681274	0	1.64215	1.51018	1.49004	1.37994	2.83049
ENSG00000116783	TNNI3K	0.487058	0.863988	0.713349	0.465752	1.37377	0.808913	0.592818	0.912236	1.01101	1.93242	1.24523	0.67168	0.944922	0.969913	0.891108	0.783218	0.665617	0.919386	0.842753	0.305722	1.47578	0.604444	0.857731	1.21898	1.3511	0.805331	1.37182	2.89299	0.969737	0.717973	1.34973
ENSG00000181656	GPR88	0.28558	1.17443	0.805492	0.759562	0.99689	0.714747	0.775061	1.04039	0.865818	3.70419	1.09461	2.42508	1.08725	1.0151	0.82494	1.10924	0.966943	0.944783	0.876612	0.202336	0.379478	1.40514	1.12405	0.647482	1.14756	2.63773	0.853528	0.379198	1.2235	0.93041	1.1102
ENSG00000162723	SLAMF9	2.8467	1.01514	0.961628	1.28558	0.746013	0.994954	0.879961	1.24987	1.16942	3.8687	1.3488	0.929804	1.71563	0.777407	1.30961	1.00165	1.18871	0.941252	1.73012	1.0004	0.295971	1.48402	1.25459	1.04607	1.11799	2.34821	0.914164	1.22926	0.966835	1.62167	1.3338
ENSG00000178395	CCDC185	1.63447	0.838708	0.821587	0.675293	1.90823	1.7515	1.15445	1.07958	0.849359	4.3317	1.34919	1.14623	0.484612	1.6803	0.942802	0.919959	0.905817	0.983092	1.05468	1.17112	1.15016	0.435742	0.743572	1.7608	1.42473	0.464406	0.82969	9.77983	1.81681	0.988132	5.39853
ENSG00000154342	WNT3A	1.20894	0.981636	1.31394	0.40278	1.58502	1.19499	0.770202	1.34614	0.859449	1.25366	1.0045	0.871717	1.40936	1.17429	0.800032	1.04632	1.52547	0.967365	1.1075	1.64912	0.855083	1.18158	1.03412	0.948874	0.764641	Inf	2.80818	1.04533	0.885844	0.871215	0.618784
ENSG00000159239	C2orf81	1.03781	0.767198	0.876448	0.754745	1.18063	0.796385	0.896373	1.3431	1.19691	0.583434	1.11825	0.866721	1.67981	1.17822	0.858135	0.907666	1.01091	1.112	0.538744	1.12974	0.721304	1.20331	0.676378	0.753976	0.848117	1.38103	0.607407	1.21911	0.625681	1.17749	0.853481
ENSG00000256671	LIMS4	2.02819	0.596835	0	0	0	0	1.07008	0.646243	0.523301	1.07662	1.17026	0	0	0	1.10104	1.52624	0	0.917459	0	0	0	0	1.63426	0	1.17136	0	0	0	1.04046	0.852407	0
ENSG00000136689	IL1RN	1.26223	0.967881	0.958173	0.78915	1.17357	0.868678	1.06261	1.17819	0.925275	1.21311	1.59925	0.946002	1.46177	0.746177	1.10472	1.03446	0.831032	1.15937	1.55203	0.318144	0.298012	0.765143	1.14976	1.60611	0.796141	Inf	0.838858	4.66759	1.53648	0.758329	2.09012
ENSG00000080293	SCTR	0.472262	0.800739	1.07577	0.875964	0.528285	1.22202	0.887727	1.0677	0.88571	1.88842	0.911623	1.37446	0.899572	0.911453	0.709928	1.31093	0.712259	1.12684	1.0805	0.481022	2.33869	0.426537	1.00709	0.572565	1.31171	1.52461	1.3813	2.15757	0.804742	1.70577	2.06999
ENSG00000189366	ALG1L	0.262906	0.680204	1.07372	0.39802	1.1882	0.916089	1.17851	0.685322	0.869869	0.776945	0.890779	0.468863	0.62376	1.18675	1.08683	0.796532	0.911494	0.928114	1.05434	0.358609	0.798252	0.862013	0.866043	1.14968	0.993468	2.37123	1.52307	0.990658	0.79662	0.663632	0.244774
ENSG00000164256	PRDM9	0.770178	0.893521	1.31547	0.865146	1.38386	1.28776	0.775966	0.565317	1.24363	4.77312	1.49301	0.649218	1.14239	1.13124	1.28583	1.23093	0.857294	0.811412	0.918935	0	0.305685	0.479752	0.670627	0.581645	1.3205	0.372607	0	5.50235	1.07149	0.833219	0.97722
ENSG00000275740	AC091959.3	0.714667	1.19247	1.12718	1.21353	0.628785	0.736482	0.619777	0.912634	0.883135	3.55265	0.655986	1.18624	1.12036	1.26339	0.87484	1.14129	1.44837	1.13731	1.01635	2.44073	1.40475	0.192153	1.08956	1.45793	1.03267	1.2687	2.82226	1.72542	0.964331	1.05852	1.33086
ENSG00000172568	FNDC9	1.04286	0.701826	0.57173	1.30448	0.545185	0.966889	1.16289	1.3244	0.710244	0.251397	1.61274	2.18072	1.15708	0.935881	1.03602	0.948855	1.08628	0.943192	0.864146	0.209724	1.67417	0.360364	0.7394	0.794411	0.920466	0.283837	1.73187	0.518996	1.26197	0.60159	2.4987
ENSG00000130368	MAS1	1.96014	0.983125	1.07945	0.549279	0.716099	0.9808	1.29893	1.23102	0.729068	2.05411	1.25665	1.10622	0.84751	1.12508	0.943067	1.0561	1.01527	1.0191	0.78618	0.448959	0.777103	0.707717	0.664977	0.688517	1.00086	0.403944	1.10166	0.818932	0.921316	0.676224	0.914607
ENSG00000164645	TEX47	1.62032	0.626054	1.01632	0.866091	1.28345	0.492339	1.05815	0.865344	1.25388	0	1.26317	2.22661	0.836323	1.1052	0.888824	0.739428	1.40867	0.929212	0.679135	0	1.68516	0	0.711582	4.36704	1.5014	0	0.605632	0	0.806325	0.961718	1.08506
ENSG00000185291	IL3RA	0.993053	0.822171	0.697188	0.483581	1.5053	0.980299	1.02349	0.870077	0.806893	0.672699	0.911819	1.66531	0.702554	0.954563	0.845724	1.28109	1.27032	0.982431	0.710935	0.228847	1.8209	1.21646	0.548401	0.95841	0.927191	3.41672	1.24615	9.33102	0.969982	0.827975	0.81029
ENSG00000224109	CENPVL3	0.627855	0.807219	1.00196	1.56231	0.3756	0.837146	0.920618	1.02588	1.31391	1.50154	1.08754	1.0811	0.673599	1.97323	1.35167	0.843629	0.933711	0.905013	0.460393	0.677099	1.24692	1.11738	1.72361	1.33173	1.07794	1.02785	1.31196	0	2.745	1.19127	0.137461
ENSG00000102383	ZDHHC15	0.276351	1.4824	1.01244	0.682957	0.860072	1.12414	0.823351	0.833861	0.877418	2.4771	0.61243	0.693801	1.37579	0.649465	0.818124	1.02176	0.771499	0.974435	0.582108	2.25524	0.607546	0.753347	1.09081	0.895632	1.3937	0.42257	1.28444	0.90444	2.02819	0.782393	0.376268
ENSG00000189357	SPATA31D4	0	0.533599	2.71766	0	0	1.89285	0.493863	0.955649	1.22786	0	0.872825	2.14483	0	0	0.947797	0	0	1.13165	0	0	0	0	0.828684	0	1.26182	0	0	0	1.15216	0.575117	0
ENSG00000173077	DEC1	0.876444	1.36774	0.822826	0.955208	1.02588	0.748388	0.739725	1.13056	1.1109	0.294586	1.2819	0.809062	0.923845	0.88659	1.42918	0.953198	1.28368	0.968403	0.901944	1.204	0.28522	0.488388	0.861912	0.687272	0.911014	0	0.833001	4.35177	0.739266	0.888421	0.366206
ENSG00000070031	SCT	4.85394	0.941097	1.00251	0.638949	1.62616	1.48984	1.09952	1.14952	1.18205	0.875708	1.48396	1.05249	0.705559	0.67101	1.33346	1.04945	1.2723	1.32935	1.21098	0.820108	0.641115	0.944672	0.844259	1.33154	1.05113	1.0726	1.70626	0.462289	0.967405	1.15526	0.438891
ENSG00000178795	GDPD4	1.71743	0.840566	0.589542	0.802808	1.11976	0.747249	1.41494	1.13139	0.779675	2.27256	0.928382	1.75441	1.62396	0.820046	1.02233	0.832459	1.20814	0.80763	0.801769	0.677822	0.452928	0.709866	0.831891	0.667493	0.640756	0.390443	0.526068	1.57901	0.936472	0.638354	0.909446
ENSG00000165995	CACNB2	3.11545	0.835251	0.824796	1.00832	1.43834	0.725032	0.941748	1.30793	0.660172	0.642464	0.752674	0.614732	0.843527	1.01284	0.909165	1.0442	0.599688	1.03065	0.55257	0.592687	0.63801	0.886833	0.884128	0.984791	1.18692	0	1.40469	2.08119	1.17826	1.05913	1.98122
ENSG00000182645	CCDC172	2.8141	1.63679	1.44368	1.36687	1.60787	0.736935	1.40788	0.936932	0.93675	0	0.841403	2.68298	0.799934	1.90499	1.52322	1.15543	0	0.819075	0.844486	1.85595	0	0	0.656314	1.55138	0.874074	0.883033	2.64903	0	1.2027	0.568768	0.344758
ENSG00000272921	AC005832.4	0.701772	1.02297	1.00825	0.700747	0.911929	1.14313	1.13173	0.874189	1.29365	2.22304	1.12456	0.75056	1.53907	0.920539	1.14335	1.12756	0.955953	1.19584	0.911261	0.953293	2.17891	0.660518	1.10155	0.77989	0.68215	0.331	1.81164	2.59829	1.11687	1.28643	1.22809
ENSG00000177627	C12orf54	0.475626	0.952062	0.693396	1.11764	0.695212	1.36156	1.01476	0.682044	0.847526	0.471227	1.37294	0.902973	0.500347	1.17557	0.797019	1.00404	1.82797	0.989587	0.630359	0.260191	0.725213	1.46355	0.920814	1.05933	0.996532	0.469164	1.26157	2.04165	1.13734	0.517272	0.88287
ENSG00000123338	NCKAP1L	0.726068	1.20138	0.689309	0.491005	0.351599	1.00682	1.11122	1.07816	0.81963	0.624656	0.988196	0.818663	1.62284	0.953803	0.663957	1.06529	0.820229	0.961575	0.887368	0.455309	0.675631	0.725679	0.67314	0.597088	0.890171	4.47663	1.0078	0.103519	0.526281	0.913532	2.82065
ENSG00000083782	EPYC	2.06936	1.12045	0.931524	0.845277	0.732231	0.969351	1.10037	1.13165	0.815447	2.24039	1.41338	2.22238	1.59709	1.23113	1.2794	1.13387	1.39226	1.0883	1.70738	0.350289	5.79158	0.648302	1.04136	1.09669	1.08264	0.816222	1.39623	3.83365	1.19533	0.650581	2.39898
ENSG00000283384	AL138694.1	NA	NA	NA	NA	NA	NA	NA	NA	NA	NA	NA	NA	NA	NA	NA	NA	NA	NA	NA	NA	NA	NA	NA	NA	NA	NA	NA	NA	NA	NA	NA
ENSG00000215277	RNF212B	1.32512	0.724273	0.959186	0.850595	0.933315	0.747418	0.763555	0.96596	1.0081	0.952175	0.771493	0.722549	0.95197	0.831593	0.879324	0.921849	0.84199	0.907484	0.750672	2.90574	1.12314	1.16692	0.942669	0.986371	0.823092	0.877639	1.19022	1.98946	0.999853	0.779609	1.54865
ENSG00000179600	GPHB5	2.15512	1.08395	1.06635	1.03734	2.07169	1.74089	0.635758	0.891624	1.00257	0	1.20969	0.579681	1.23665	1.53783	0.936394	0.869993	0	1.13767	0.943137	0	0	2.80818	1.19688	1.32736	0.956256	0	0	1.93247	0.947125	4.24621	0.324361
ENSG00000165409	TSHR	0.77702	1.04105	0.710039	0.54331	1.28802	0.843165	1.00161	0.735411	0.795708	1.18576	0.928371	2.51128	0.571873	0.918605	0.840169	0.96099	0.985139	1.00475	1.01956	1.75746	0.275983	0.476718	1.26298	0.702656	1.09931	0.613446	0.591799	0.103242	1.61293	1.18806	0.65605
ENSG00000133937	GSC	4.13542	0.94163	0.80585	1.18528	1.37115	0.936469	1.11916	1.01113	1.34551	3.97694	1.48187	2.10736	1.19144	1.34918	0.963309	1.1149	0.952103	1.07948	1.16074	0.606697	0.494636	1.60224	0.815743	0.963462	0.869786	2.49666	1.55064	1.5626	0.713084	1.12614	1.77722
ENSG00000174326	SLC16A11	1.73133	1.22562	0.581631	0.570418	1.17887	0.869719	0.9204	1.49746	0.752442	0.253053	0.723474	0.659433	1.68518	0.54613	0.720313	0.998092	1.25449	1.03857	0.600314	1.31936	1.03511	1.51164	0.850561	0.588022	0.887296	0.372664	0.70403	3.44829	1.0211	1.05391	1.4257
ENSG00000189375	TBC1D28	1.65911	1.04691	0.686544	0.707918	1.74416	1.03086	0.944726	0.948028	0.953625	5.05791	1.09639	2.33264	1.20104	1.27196	0.935021	1.1217	0.870233	1.1745	0.991306	1.99968	0.63496	1.41529	0.985329	1.14155	0.972137	1.21108	0.66125	1.39033	1.01662	0.625037	1.23612
ENSG00000231256	C17orf105	1.46616	1.09915	0.796114	0.955391	0.965212	1.05791	0.989767	1.22535	1.13384	0.555779	1.04118	0.802938	0.86211	0.976528	1.12683	0.832913	1.13234	0.980053	0.670197	0.502531	1.25342	0.317821	0.962346	0.9391	1.02178	0	3.03522	1.16292	1.03644	0.411211	0.891472
ENSG00000183034	OTOP2	1.76398	1.16982	1.17517	0.854236	0.611736	0.926067	0.85599	0.99608	0.94783	0.750777	1.23293	0.963202	0.813534	1.29026	1.13952	0.837232	0.59033	1.17308	0.853743	0.765784	2.5455	0.449314	1.12653	1.14971	0.883595	0.469164	0.450954	1.05601	1.63589	1.26126	0.556944
ENSG00000124205	EDN3	0.80894	0.737049	0.679024	0.571017	0.612397	0.795258	0.992951	0.680482	1.0521	3.39569	0.993307	0.412043	0.658895	0.905985	0.650997	1.07431	0.847452	0.99934	0.858288	0.890145	0.380998	1.25209	1.25552	1.3497	0.789116	3.29394	0.936241	0.818814	0.718723	0.594325	0.3475
ENSG00000130167	TSPAN16	1.44174	0.884925	0.980726	1.11251	0.440802	0.871361	0.965243	1.15356	0.760298	0.870001	1.71572	1.49836	1.29099	0.833085	1.04167	0.854145	1.23002	1.09969	0.924691	4.10341	3.78289	1.56194	1.00964	0.634081	0.778603	2.93254	2.90399	0.25373	1.08047	0.765969	2.35674
ENSG00000197134	ZNF257	0.915301	0.743722	1.00986	0.638887	1.00096	0.777701	0.821811	0.761268	0.684556	1.20611	0.949974	0.735868	0.93279	1.16488	0.757613	1.33248	0.509493	0.726123	0.841529	1.00688	1.03584	1.38079	0.851377	1.4993	1.28573	2.02614	0.877615	0.785663	1.16453	1.2058	0.440249
ENSG00000196109	ZNF676	0.480008	1.14806	0.692866	1.23052	0.81677	1.01566	0.830361	0.928779	0.969058	0.780771	0.790145	0.71113	0.628447	1.13405	0.901349	1.23233	0.543422	0.723773	0.792298	0.572879	0.867786	1.18898	1.19245	1.20947	1.12164	0.700822	0.561704	1.53837	0.948778	0.985296	0.283249
ENSG00000169314	C22orf15	2.38364	0.792486	0.859675	0.588866	0.863298	1.07992	1.1555	1.27606	0.891714	1.80159	1.31394	1.32264	1.51422	0.86696	0.953301	0.884741	1.14861	1.12893	0.740375	1.22376	0.984319	0.621913	0.786413	1.54622	0.859683	1.50938	2.14228	0.0955965	0.517702	0.849027	1.33567
ENSG00000276289	KCNE1B	1.05284	0.972673	0.696293	0.678154	0.407633	0.667875	0.85746	1.17154	0.992985	0.241261	0.829602	0.522504	1.27808	0.678427	0.783064	0.955557	1.49152	0.876252	0.813928	1.48252	0.710627	1.59083	1.01016	1.16343	0.753433	2.82961	0.405086	0.816504	0.800398	0.936057	6.37846
ENSG00000278566	OR4F29	0	0	2.16774	0	0	3.51635	0.48553	1.12241	0	0	0.94723	0	1.71236	0	1.84002	12.7374	0	1.06766	0	0	0	0	0	0	0.705134	0	0	0	0	0	0
ENSG00000162444	RBP7	0.786696	1.12617	0.658387	0.797673	0.387474	1.44244	0.935659	0.895822	0.783501	0.275176	0.605791	1.30904	0.880355	0.908269	1.04177	0.993902	0.964816	1.00184	0.787654	0.524196	1.17855	2.01787	0.856803	2.98725	1.14237	2.53652	1.31282	0.586509	1.02966	0.92258	0.125034
ENSG00000162493	PDPN	1.63596	1.17727	0.904267	1.42153	1.19765	0.914153	0.759091	1.14631	1.29678	1.48923	1.28336	0.923793	2.37583	1.12577	0.935041	1.08849	0.455721	1.12525	1.18733	0.740734	0.232006	0.481212	0.834827	0.876158	1.24856	0.397771	0.987892	1.07796	0.860246	1.01321	1.08162
ENSG00000142973	CYP4B1	0.519586	0.747145	0.97329	0.444302	0.8562	0.782327	1.02228	1.13362	0.858407	0.752998	0.824659	0.958971	0.756005	0.860361	0.596472	1.37971	0.547292	0.950195	1.39969	0.717477	0.307142	0.583433	0.655436	1.15429	1.02949	0.34498	0.308744	1.27574	0.910539	1.35402	0.846996
ENSG00000283324	AL355860.1	NA	NA	NA	NA	NA	NA	NA	NA	NA	NA	NA	NA	NA	NA	NA	NA	NA	NA	NA	NA	NA	NA	NA	NA	NA	NA	NA	NA	NA	NA	NA
ENSG00000090104	RGS1	1.63151	1.1043	0.725746	0.544344	0.632149	1.14933	1.18508	0.955353	0.958504	0.612642	1.26442	0.975629	1.51482	1.18529	0.871189	1.00863	1.39543	1.01112	1.06427	0.453495	0.747808	0.481869	1.00979	1.32279	1.45197	Inf	0.499398	2.78936	1.07649	0.744492	1.94331
ENSG00000162891	IL20	1.82741	1.07443	0.792653	0.807051	1.07304	0.779664	1.2121	1.07998	1.24105	0.474391	1.00228	2.79869	0.812625	1.13567	0.894554	1.28051	0.553536	1.00633	0.82722	0.688285	0.850201	0.454313	0.884354	0.746922	1.00429	1.12555	1.13794	0.603376	0.932647	0.672791	0.423588
ENSG00000162771	FAM71A	2.2391	0.717421	1.24072	0.749741	0.46426	1.18872	1.9266	1.1736	1.32357	2.29986	1.05566	0.909152	1.8355	0.984476	1.0064	1.13316	0.988568	1.14081	1.3949	1.45484	1.87498	0.889304	1.00641	1.01065	0.780801	0	1.00417	7.10962	1.32698	1.28561	0
ENSG00000182901	RGS7	1.35405	0.93487	0.766641	0.566748	1.79156	1.10837	1.00829	1.36421	0.82737	1.88639	0.981982	1.25463	0.60173	1.60069	1.0601	1.30571	1.30141	1.1729	0.561407	0.113479	0.639	1.34728	0.800382	0.875684	0.935918	0	0.939482	1.87138	0.942112	1.0261	2.01021
ENSG00000073734	ABCB11	1.24622	0.827746	0.694384	0.942034	1.44805	0.921569	0.767579	1.13011	0.937859	1.05053	1.45948	1.95404	1.72359	0.591252	1.19281	1.08617	1.80831	1.12783	1.41318	1.78598	1.0506	0.596549	0.924365	1.13521	1.17346	1.06835	0.411473	2.35316	1.20972	0.958972	1.83645
ENSG00000170178	HOXD12	3.3481	1.2373	1.30149	1.05837	1.27154	1.43652	0.713041	1.44567	1.073	2.48356	1.19262	3.54095	3.79297	0.955033	1.34901	0.835579	1.67659	1.07272	1.24561	1.6348	0.403976	0.964356	1.19727	1.88631	1.05389	1.02379	0	0	1.52472	0.598003	0
ENSG00000162992	NEUROD1	1.94542	0.920905	1.00106	0.897503	1.39329	1.06147	0.985487	0.643449	1.13943	3.41057	1.93038	1.4553	0.708997	1.62263	0.944973	1.01629	1.7652	1.08643	0.596757	0.361605	2.0765	0.900253	0.992336	0.34995	0.797344	1.33249	0.291394	0.150651	1.27428	2.02515	0.714326
ENSG00000196811	CHRNG	1.86546	0.883912	1.03623	0.682777	0.454698	1.0175	1.23405	0.969387	1.30175	0.473582	1.65752	2.04296	0.873352	0.954652	0.798321	0.837011	0.949911	0.934446	0.796023	1.50289	0.594665	0.528948	1.10531	1.26365	0.793391	3.02714	0.620399	0.571417	1.05512	1.32773	2.13475
ENSG00000134121	CHL1	1.6297	1.43827	0.844281	0.920072	0.7354	0.835105	0.904077	1.37254	0.819064	0.930553	0.792339	0.40393	1.34516	1.2676	0.910643	1.07106	0.565522	1.11991	0.921255	0.406755	0.74225	0.577844	0.747286	1.04236	0.951518	0	1.7098	3.20515	1.47905	1.01042	0.181854
ENSG00000182533	CAV3	1.80542	0.869034	0.878705	1.12249	0.653511	0.831869	0.978951	1.2321	1.19188	0.863327	1.19073	1.52357	1.36031	1.0297	0.845241	1.27471	1.22098	1.11626	0.610536	1.82008	0.338673	0.315726	1.1822	0.706803	0.793852	1.35683	1.16041	0.274369	0.981775	0.90001	0.768076
ENSG00000248710	AC079594.2	1.74726	0.879828	1.01416	0.703182	1.13527	0.589352	0.851295	1.17794	0.884181	4.22095	1.87091	0.974993	1.89699	1.34929	1.15009	1.17726	0.865496	0.907772	1.09619	0.400397	1.44408	0.450127	1.43703	2.47982	0.75401	2.11333	1.86941	0.271363	1.18148	0.838548	1.12955
ENSG00000169245	CXCL10	1.13339	0.869488	0.87528	0.602392	0.746479	0.716636	1.47176	1.02646	0.755956	2.00304	0.953929	2.13605	1.95612	0.770544	1.04142	1.03607	0.679205	0.711503	1.65001	1.72658	1.5446	0.466354	0.677566	0.677007	0.890175	2.73019	0.304755	5.46666	0.668732	0.750894	3.67665
ENSG00000164106	SCRG1	0.965632	1.40624	0.782375	0.863597	0.860527	1.23066	0.910716	0.918205	0.883934	2.50895	1.416	3.05098	0.778618	1.06375	0.794519	0.913584	0.932747	1.15767	0.892301	0.577909	0.425015	1.28356	0.774224	0.885561	0.848855	2.52212	1.6562	3.9807	1.0283	1.2723	3.91527
ENSG00000152670	DDX4	0.788788	0.881958	1.02427	0.581118	2.5318	0.910104	0.894664	0.925301	0.809701	1.05195	1.48607	1.6358	0.691136	1.00331	0.897107	1.02113	1.21349	0.90891	0.935952	0.192408	0.255432	0.880847	1.14163	0.940503	1.16341	0.397771	1.55311	2.08307	0.870522	0.813177	1.19724
ENSG00000196900	TEX43	1.29145	0.751238	1.13976	0.830349	0.480349	0.899439	0.85194	0.772995	1.18168	1.87397	0.919718	1.71502	1.02702	0.788236	0.91269	0.947109	1.15495	1.12516	0.780205	0.139275	0.605781	0.901812	0.728476	0.801829	1.02698	2.26161	0.42169	1.47	0.947364	1.1546	1.28213
ENSG00000145936	KCNMB1	0.697287	1.15558	0.794873	0.547613	0.925858	1.30987	0.860289	1.12813	0.870576	0.524729	1.2434	1.6667	1.14352	1.01437	0.840375	1.24241	1.167	0.819452	1.09853	1.11471	0.283757	1.4362	0.665672	0.742009	0.982169	1.37542	0.454689	2.64213	0.942589	0.69862	2.85326
ENSG00000213316	LTC4S	1.4086	0.943681	0.84762	1.4015	1.7824	1.20413	1.20537	0.783342	0.818737	0.265782	0.908482	0.771971	0.950232	0.866896	0.623248	1.13216	0.594466	0.988113	0.509662	0.951913	1.94995	0.419039	0.557168	0.794303	0.908794	1.04622	0.47492	1.3925	0.997802	0.793634	0.555959
ENSG00000112195	TREML2	1.19465	1.0557	0.631966	0.749621	0.939368	1.41853	1.43996	1.57281	0.870935	1.31075	0.922626	1.54787	1.49167	1.00329	0.710613	1.15079	0.985624	0.950733	1.32477	0.392941	0.474155	0.82511	0.653852	0.614478	0.995682	4.74773	1.12243	0.0990223	1.64963	0.846761	1.55208
ENSG00000164451	FAM26D	1.14291	1.30639	1.1134	0.688762	1.1973	1.41603	1.09047	1.00246	1.24614	0.663612	0.521822	0.757378	0.980389	0.819188	1.53278	0.837789	1.00851	0.859267	0.561261	0.936842	1.30411	1.10078	1.07307	0.976202	1.04503	1.35577	2.25234	2.88768	1.26437	1.13401	1.39589
ENSG00000164434	FABP7	0.834068	0.995602	0.568549	0.488525	0.910033	0.746332	0.607619	1.11714	0.949658	2.12212	1.22881	1.34199	1.40078	1.94022	0.879396	1.01324	1.02322	1.27417	0.866515	1.74261	0.6508	0.829371	1.04967	0.663044	0.800434	0	0.504406	2.87873	1.69274	1.92994	0.646551
ENSG00000188730	VWC2	0.91752	1.2746	0.853971	0.873745	0.458178	0.739871	1.04885	1.30198	0.750509	1.01098	0.944918	0.646303	0.421948	0.860442	0.738502	0.977877	0.790015	0.950921	0.935173	0	0.311385	0.672263	0.711809	0.946178	1.18035	0.349163	1.03563	3.07046	0.844283	0.799348	3.4604
ENSG00000214415	GNAT3	2.63842	0.977206	1.02207	0.943411	0	1.02184	0.873696	0.983459	0.913685	2.55054	1.04352	1.13902	0.623917	1.10825	0.96893	1.12413	1.95485	1.04924	0.9868	0	0.54609	0.220188	1.34196	2.11555	0.854671	0	0.762759	0.685537	0.833899	1.13152	0
ENSG00000269502	DMRTC1	0.526237	0.74169	1.3821	0.500941	0	0.30275	0.875658	0.914196	0.296835	0	0.214703	1.61926	0.919007	0.476074	0.374829	0.558515	0.727945	1.03957	0.406263	0.605209	0	0.493504	2.02569	0	0.834825	0	4.40007	0	1.77054	0.607246	0
ENSG00000147138	GPR174	0.774225	0.796498	0.697959	0.58474	0.79477	0.983118	1.1051	1.02863	0.719289	0.582388	1.00562	1.95645	1.74746	0.944363	0.667382	0.958491	0.994702	0.957477	0.952123	0.373563	0.57263	0.804553	0.93066	0.81669	0.822001	4.52742	0.447167	1.21009	0.721696	0.778029	2.71715
ENSG00000101892	ATP1B4	1.16232	1.33053	1.11931	0.601937	1.48505	0.965744	1.2209	1.04665	1.32454	3.49799	0.920499	1.61247	1.18283	0.860574	0.72737	1.16362	1.59512	1.18156	0.933698	3.2702	0.754966	0.923395	1.22127	1.20709	1.20419	3.27186	1.04793	2.05288	0.788398	1.50259	1.01704
ENSG00000203870	SMIM9	0.819143	0.620573	0.852306	0.647567	1.02883	1.06996	1.00912	1.0563	1.2919	1.63802	1.34132	0.68786	1.76111	0.872792	0.954781	1.01508	0.957589	0.958217	0.995479	1.26622	0.598445	0.818741	0.711777	1.07947	1.09788	0	0.647223	1.37975	1.40963	1.40484	2.82596
ENSG00000169427	KCNK9	2.41669	1.10575	1.13481	0.729477	1.27468	1.01142	1.19431	1.06193	1.15106	1.5422	0.788696	1.86148	0.965088	1.42601	0.926773	0.889365	1.26603	0.974429	0.755055	0.353606	0.82648	0.559838	1.11251	1.14352	1.01009	0.700268	2.16066	0.260958	2.09705	0.979561	3.02367
ENSG00000264668	AC138696.1	0.751246	0.99719	1.01122	0.893763	0.597319	1.24738	0.71205	1.04123	0.863795	0.238553	1.04142	0.823297	0.68791	0.828562	0.955853	1.24779	0.51687	1.10353	0.916498	0.258423	0.725876	1.53985	0.827816	0.734377	0.646094	1.89717	2.30394	1.34205	1.3285	0.929605	0.665623
ENSG00000171459	OR1L6	0	1.08825	1.09962	1.04047	0	0.723022	0.951453	0.845321	0.897303	0	0.906724	0.809726	1.03224	0.418872	0.959057	0.846955	1.04728	1.27683	0.70332	0	1.19966	0	1.38732	0	0.888728	0	0	0	1.64597	1.32522	1.58465
ENSG00000165702	GFI1B	0.752323	1.03349	0.776312	0.788998	0.561085	0.952723	1.08698	1.00253	0.867634	0.868137	0.927643	0.821111	0.964701	1.36541	0.541749	1.15189	0.978643	0.988803	0.921524	0.841773	0.14563	0.436298	0.708161	1.45397	0.864244	1.39474	0.466321	2.33661	0.955298	1.71267	0.572672
ENSG00000272896	AL355987.3	2.85438	1.19498	0.976104	0.661068	0.821548	1.19425	1.17737	0.727493	1.27972	0.432085	0.985716	1.01611	0.823275	1.01631	0.926027	1.05538	0.850149	1.23949	0.507975	1.6046	2.32875	1.16228	0.939072	0.552318	0.792585	Inf	0.728142	0.880389	0.858565	1.24669	1.71334
ENSG00000172818	OVOL1	4.77002	0.884882	1.30883	0.783419	1.13136	0.809673	1.79219	0.875016	0.960627	0.977014	0.543749	0.469063	0.631581	0.925856	1.16604	1.06285	1.04865	1.10951	1.68766	4.09881	1.00095	1.16777	0.851747	1.30722	0.675331	3.20505	0.901663	0.952876	1.45893	0.944054	0.136673
ENSG00000175544	CABP4	0.992192	0.735721	0.839414	0.925681	1.13652	0.878688	0.84446	1.23661	0.805782	0.138784	1.67729	0.6542	3.41359	1.20467	0.921227	1.13877	1.3322	1.36347	1.46644	0.777967	0.964509	0.509473	0.701104	1.2715	1.0945	1.71501	0.627649	3.84636	0.692792	1.43408	2.19589
ENSG00000151365	THRSP	0.2896	0.662971	0.775898	0.750466	1.28513	0.860365	1.25486	1.0399	0.932691	2.69309	1.95688	1.31514	1.12413	0.685327	0.829696	1.12686	1.23027	0.878953	0.896657	0.386575	1.1487	1.13597	0.826965	1.48955	0.869345	0.364206	0.275459	1.76104	0.891324	0.994121	0.631527
ENSG00000160654	CD3G	0.808915	0.782513	0.60809	0.361637	0.661955	0.781281	1.49541	1.08173	0.625829	0.598278	0.922127	1.15475	2.00622	0.655465	0.7654	1.05696	0.813961	0.686798	0.840315	0.625609	1.30387	0.634301	0.702964	0.463839	0.913489	4.70594	0.684586	0	0.501042	0.928868	3.67847
ENSG00000109943	CRTAM	0.743863	1.25444	0.626793	0.587444	0.462552	0.750201	1.30649	1.42149	0.773893	0.564263	0.940475	1.27518	1.51536	0.817191	0.774278	1.00197	0.895264	0.984242	0.958279	0.768464	1.12014	0.689709	0.807984	0.56943	1.01603	3.36013	0.9639	1.17869	0.564438	0.712863	4.43577
ENSG00000282246	AL157392.5	NA	NA	NA	NA	NA	NA	NA	NA	NA	NA	NA	NA	NA	NA	NA	NA	NA	NA	NA	NA	NA	NA	NA	NA	NA	NA	NA	NA	NA	NA	NA
ENSG00000227877	MRLN	0.956704	0.981517	1.26334	0.56651	0.67892	1.05424	0.917498	0.968955	0.775285	2.96256	0.990198	0.67646	0.556972	1.10854	0.949671	0.938761	0.830732	0.745588	0.779557	1.68969	0.959789	1.36579	1.3688	1.0064	0.860207	Inf	0.79801	0.806782	0.861085	1.29803	0.783619
ENSG00000107447	DNTT	2.85678	1.01052	0.956965	0.593475	1.19369	1.05823	0.906029	1.54246	0.993811	2.80737	1.1315	1.65558	0.85255	1.16621	0.865541	1.09901	1.3569	0.949686	0.839457	0.889129	0.257284	0.830764	0.820922	1.52122	0.837276	3.37253	0.975613	0	1.27481	0.707724	2.20826
ENSG00000186081	KRT5	0.911017	1.28144	0.67616	0.870883	1.1084	1.0357	0.831138	0.89855	0.925811	0.79842	1.60287	0.812554	1.11292	0.894336	1.21663	0.952258	0.866877	0.941001	1.25354	0.627451	0.808737	1.45297	0.751436	1.34005	0.906237	4.02565	0.562203	2.3746	1.29088	0.599603	2.2302
ENSG00000123360	PDE1B	0.717894	1.21048	0.873728	0.634502	0.375509	1.37788	1.26129	1.08324	1.07278	0.823477	0.899339	1.63547	0.736435	1.00551	0.789268	1.36729	1.2137	1.14592	0.642457	0.274487	0.28165	0.927851	0.588651	1.20027	1.43627	2.92094	0.800806	0.774303	1.54423	0.722142	1.55137
ENSG00000273167	AL359736.1	0.518226	1.03548	0.731192	0.56677	1.04688	1.00282	1.05773	0.949523	0.868706	1.20125	0.818286	0.644501	1.16368	0.850489	0.890085	0.787611	1.37361	0.992084	0.803983	0.650046	2.62837	0.378184	1.02699	1.13399	1.02047	0.411549	0.839952	0.384116	1.255	1.50687	2.12603
ENSG00000080166	DCT	0.578688	1.13249	0.851527	0.99559	0.7693	1.21954	0.918374	0.769324	1.23785	1.33834	1.10382	0.905432	0.851793	0.836065	0.865309	0.888406	0.689429	1.18501	0.621924	0.196258	4.25011	1.11949	1.02378	1.13541	0.896388	0.281357	1.99837	0.505558	1.11227	1.02516	0.659076
ENSG00000181803	OR6S1	7.03344	0.771625	0.615244	0.960962	0.546636	1.01736	1.12509	1.12294	0.685505	0	1.71304	0.77287	1.39712	0.690238	0.869055	0.994582	0.822544	0.710134	1.34491	0	0	0.782729	1.58706	0.937928	0.699343	1.98696	0	0.922458	0.908241	0.616136	0
ENSG00000278522	POTEB3	0	0.30879	1.71537	0	0	1.64636	1.12112	1.13315	0.639392	7.16327	1.79262	3.00469	0.379676	2.31622	1.18564	1.99194	1.09239	1.23464	4.5359	0	0.958115	0	0.996006	4.641	1.48766	0	0	0	1.95157	4.53893	0
ENSG00000140287	HDC	0.978357	1.1962	0.781162	0.672643	0.50824	0.602132	0.908642	1.13178	0.604753	1.48465	0.980139	0.906305	1.74316	0.543171	0.649374	1.06251	0.989191	0.99968	0.785862	1.71605	0.707896	0.426933	0.44668	1.06694	1.0061	0.317827	1.25985	1.61001	0.861117	0.935401	1.19055
ENSG00000130656	HBZ	0.927409	0.927528	0.791113	0.417961	2.04744	0.683709	0.974518	0.99684	0.850009	0.305081	1.15902	2.40939	0.930995	1.15059	0.775377	1.09205	1.50403	1.1533	0.71413	0.627058	1.90725	0.28463	0.879603	0.650459	0.94806	0.332471	0.597544	2.35571	1.15133	1.06342	0.450799
ENSG00000185739	SRL	2.39974	1.40886	0.603038	0.6849	0.763657	0.900427	1.14848	0.884667	0.897333	0.473908	0.559865	0.670619	0.792558	0.467493	0.722025	1.10251	0.540939	1.3592	1.19143	0.442507	0.549654	0.673206	0.912022	0.793871	0.957615	1.42982	0.212603	1.26155	1.31826	1.02393	2.56245
ENSG00000156886	ITGAD	0.602877	0.827028	0.929553	0.415217	1.09081	1.25022	1.14902	0.858032	0.841669	0.479923	0.980523	0.764534	1.1762	0.775539	0.726263	0.895577	0.61074	0.769109	0.756999	0.335446	0.552145	0.527235	0.876657	0.621901	0.763175	0.572888	0.555715	3.56418	0.784685	1.12236	1.31637
ENSG00000214978	GSG1L2	0	1.04836	1.1604	0.889896	0.548271	1.27327	0.68571	1.01923	1.05562	2.78097	0.891945	1.02396	0.804673	2.39613	1.11373	1.1847	0.73522	1.01172	1.0883	3.99608	0	0	0.91375	2.12606	1.06039	0	0.607894	0	1.23864	1.65369	1.25681
ENSG00000007174	DNAH9	0.569551	1.25176	0.646052	0.575995	2.49708	0.865599	0.805894	1.24397	0.89304	0.686803	1.06547	1.3439	2.12733	0.885516	0.754421	1.04746	0.410326	1.02726	0.639385	1.02669	0.755891	0.558439	1.03857	1.14677	0.92774	0.329943	1.46147	7.96595	0.607719	1.08389	0.346689
ENSG00000170298	LGALS9B	0.808512	1.09245	0.832748	0.564331	2.28847	0.734162	1.0223	1.13293	0.851116	0.94994	0.732886	0.91212	1.47374	0.604044	1.04917	0.721205	0.519962	1.00682	1.43197	0.497215	1.27806	0.723008	0.759401	1.15955	0.659611	1.38557	0.620337	1.28486	0.931356	0.710636	1.26987
ENSG00000073598	FNDC8	3.58501	0.951088	0.834132	0.775716	1.75407	0.967914	0.710898	1.26317	1.0227	1.77055	0.911214	1.62459	1.14239	1.14713	0.952344	0.800805	1.40909	1.03917	0.950548	1.28089	0.991804	0.44066	0.98311	0.879421	0.890675	0	1.97424	0.702456	1.15396	0.701078	0.982309
ENSG00000171532	NEUROD2	1.03532	0.668763	1.05776	0.685287	2.12803	0.896273	0.902753	1.17473	1.09919	1.18916	1.59111	0.963165	0.722629	0.935512	1.0367	0.833464	0.829476	1.03408	0.771492	0.924739	1.07553	1.09229	1.01828	0.945631	0.886978	0.84758	2.0217	0.460486	1.20264	1.05209	1.56494
ENSG00000198336	MYL4	1.42578	1.02319	1.05264	0.977626	1.11672	0.968152	1.07457	1.04394	1.40106	2.09193	1.07096	2.54709	1.46145	1.44986	0.889968	0.982481	1.59923	0.923277	0.709144	0.511795	0.35299	0.681329	0.900095	1.03941	1.56242	1.42869	0.284772	1.88733	1.06409	1.30834	2.75851
ENSG00000215472	RPL17.C18orf32	1.95193	0.85456	0.869449	0.567413	1.01482	0.967584	1.20077	0.694935	1.22611	1.34988	1.20955	0.76137	1.15928	1.21754	0.798613	1.08428	0.856089	1.04995	0.698176	0.115648	0.797553	0.584912	1.14779	0.792783	0.926076	0.461716	0.3074	0.71705	1.17825	1.20326	1.00271
ENSG00000221887	HMSD	1.77304	1.0823	0.658783	0.681854	1.78081	0.772102	0.70015	1.15891	0.947082	1.84616	1.59954	0.701355	1.25238	1.03015	0.997137	0.880178	0.896729	0.815481	0.794934	0.997132	1.12466	0.283533	0.982715	0.422453	0.764396	1.28751	0.610979	1.80189	1.03709	0.842912	1.87603
ENSG00000088882	CPXM1	1.08912	1.30401	0.705588	0.866122	0.890323	0.70533	0.877246	0.958722	1.03908	2.05269	1.84612	2.66472	1.15594	1.32368	1.06058	1.12236	0.909814	0.998865	0.906167	0.782078	1.03588	0.865421	1.46171	1.32976	1.06726	3.18309	1.38845	0.136764	0.655261	0.964485	1.95302
ENSG00000125850	OVOL2	1.94228	0.851166	0.79098	0.669139	1.64274	0.927318	1.23141	0.947726	0.846157	0.824785	1.2152	0.869361	0.633401	1.08794	1.10423	1.01255	0.655728	1.1123	1.10756	0.494088	0.655548	0.265986	1.07441	1.20805	0.730541	0.581369	0.420571	1.9616	0.70852	1.1078	1.16289
ENSG00000149654	CDH22	0.535661	1.19425	0.529211	0.612044	1.00147	0.964246	0.906353	0.872693	1.05511	0.0900532	1.49677	0.548174	0.574642	0.84482	0.899089	1.12415	0.806402	1.05435	0.932217	1.04211	1.23987	0.485815	1.10509	0.98614	0.761631	1.40925	0.831078	1.18441	1.46152	0.848891	0.89854
ENSG00000267952	AC008878.1	1.08512	0.93793	0.907643	0.972779	1.27631	1.20354	0.721322	1.06343	0.985241	1.34951	0.940713	0.497932	1.15922	1.09699	0.925437	1.00403	1.09223	0.960116	0.849877	2.72839	1.08064	0.859421	1.11129	0.927385	0.971696	0.814174	1.61495	0.410448	1.85778	1.00999	1.53678
ENSG00000105141	CASP14	1.45306	0.929863	1.46106	0.852321	1.5097	0.645069	0.970406	1.01926	0.987398	1.67131	1.85843	1.14568	1.08577	1.19259	1.33336	1.17323	1.50172	1.25149	1.41495	0.622105	0.934509	0.281927	0.643197	1.56441	1.08912	3.53837	0.828364	2.49029	0.845396	0.651102	1.02053
ENSG00000197360	ZNF98	0.597827	1.00392	0.886173	1.10076	0.807781	1.06808	0.817614	0.859865	0.770384	0.653565	0.931624	0.795802	0.542474	0.992315	0.859599	1.11762	0.614644	0.847102	0.930064	0.708093	0.460614	1.10055	0.944488	1.03619	1.03103	2.70938	0.968151	0.475086	0.959168	0.797738	0.336583
ENSG00000183850	ZNF730	2.22642	0.878793	0.778698	0.698427	0.6593	0.976293	0.840716	0.912231	0.807097	1.80539	1.18052	0.919426	0.900667	1.42079	0.893646	1.32653	1.27795	0.827232	0.904279	5.55564	1.83946	0.894409	1.70509	1.19882	1.02046	0.872	0.494393	0.239142	1.50518	1.18127	0.343991
ENSG00000129450	SIGLEC9	0.412539	1.04842	0.851372	0.464407	0.554539	1.09721	1.01475	1.37924	1.10796	0.360987	1.14652	0.912134	2.01235	1.07981	0.939583	1.17773	0.857717	1.01593	0.932708	0.380659	0.394577	0.822056	0.952618	0.537858	0.941084	Inf	1.27526	7.31928	0.809157	1.13056	3.2505
ENSG00000171049	FPR2	0.794536	0.925535	0.875828	0.93666	0.943182	0.817058	0.766605	1.29548	0.845759	0.610351	1.20776	1.60783	1.21972	0.996895	0.966133	1.24787	1.10977	0.972496	1.2835	0.379519	0.253513	0.769159	0.817929	1.02723	1.14263	3.73265	2.14397	1.61405	1.20968	0.673196	2.47836
ENSG00000268133	AC003002.2	0	0	4.36755	0	0	0	2.50976	0.313133	0	0	0.55339	0	2.25898	0	1.30894	0	1.83563	0.635902	0	0	0	0	0	0	1.41872	0	0	0	0	0	0
ENSG00000243440	AF130351.1	2.33459	0.9078	0.749597	0.805106	1.42836	0.858812	0.860522	0.906699	0.801242	1.44483	1.66902	1.73875	1.73929	1.60666	0.760785	1.00376	0.906151	0.816774	1.16802	1.0575	1.56395	0.880185	0.957098	1.18071	1.08703	3.40524	2.05386	0.474793	1.47851	1.04347	2.42532
ENSG00000178828	RNF186	2.10106	0.706125	0.749976	1.32357	0.888949	1.12833	1.02873	2.42287	0.741602	0.826014	0.788426	0.72453	1.01634	1.30427	0.93926	1.1475	0.645635	0.915022	0.986802	0	0.812381	1.05125	1.29269	1.25299	0.788782	0.861364	0.947947	2.93475	1.25515	0.655514	0.367453
ENSG00000143107	FNDC7	1.25069	1.01828	0.720378	0.743909	1.25694	1.10133	1.31637	0.885684	0.985302	3.78729	1.87159	1.88669	2.30541	1.09708	1.28946	0.943168	1.07451	0.947246	0.457961	1.04589	1.10423	0.692363	0.871484	0.915255	1.39489	0.419313	0.839619	1.01569	1.64926	1.28657	1.59813
ENSG00000279767	AL513523.10	0	0	0	0	0	0	0	0	0	0	0	0	0	0	0	0	0	0	0	0	0	0	0	0	0	0	0	0	0	0	0
ENSG00000203730	TEDDM1	2.1099	0.72399	1.04232	0.775816	0.720277	1.04816	1.14896	0.83985	0.689408	1.13681	1.15789	0.827504	0.810632	0.929599	0.97114	0.827951	0.863156	0.923145	0.769802	5.41098	1.08098	0.540293	1.10931	1.85664	0.830958	1.64219	2.69085	1.28733	0.966878	0.843195	0.59367
ENSG00000116703	PDC	1.14574	0.785848	0.827815	0.875927	0.60961	0.92452	1.43427	0.839305	0.88678	2.92761	1.39188	1.19089	0.679693	1.05156	1.00548	0.825672	0.948813	0.940568	1.29615	1.28934	1.55071	0.95914	1.72279	1.12125	0.833419	3.20599	1.73007	7.20965	1.64739	0.820413	0.735553
ENSG00000133055	MYBPH	0.490365	1.07488	0.575742	0.693587	1.31454	1.03629	0.869451	1.29807	1.38727	0.445043	1.34753	1.38364	2.43949	0.977457	0.901436	1.4278	1.60325	1.0133	1.10583	1.50312	0.448808	0.431097	0.785281	1.03725	0.969729	Inf	0.72179	3.27775	0.986057	1.40995	0.760093
ENSG00000185674	LYG2	2.43061	0.683113	1.05066	0.497572	1.31186	1.34943	0.836702	1.00498	0.905123	3.83959	2.50031	1.34021	1.04279	1.09532	0.974157	0.706669	1.27168	0.79898	0.691493	Inf	3.31213	0.429808	0.862802	1.32771	0.836578	0.41525	2.48921	1.53055	1.22202	0.896037	0.61396
ENSG00000115165	CYTIP	0.848399	1.07265	0.671787	0.484148	0.569663	0.959757	1.38793	1.09289	0.707939	0.41937	0.920837	1.2718	2.12664	0.731771	0.741389	1.16128	1.05256	0.807317	0.811494	0.167378	0.589926	0.738991	0.814216	0.629163	0.812227	3.48017	1.05103	1.74529	0.631111	0.989513	2.7647
ENSG00000145283	SLC10A6	0.69028	1.17644	1.15481	0.95185	0.771094	0.920978	0.899299	1.22449	0.845744	0.276703	0.468756	1.76392	1.27431	0.642704	0.819518	1.02215	1.34334	1.08186	0.800869	0.374999	0.723251	0.600533	0.739245	1.51748	0.867508	3.76161	2.10888	1.26066	1.1096	0.792612	0.530145
ENSG00000120251	GRIA2	0.39617	1.12957	0.963654	0.567715	0.765837	0.935996	0.96839	0.905052	1.05493	8.07154	1.34124	1.48008	0.363325	1.64171	0.890062	1.06087	1.12832	0.866929	0.649919	0.750393	1.12613	0.711368	1.3785	1.02365	0.785209	0.448759	0.698124	0.861367	0.951963	1.08993	1.13493
ENSG00000151005	TKTL2	0.870111	0.930073	0.933978	0.915722	1.2147	0.918286	0.671128	0.924785	0.771569	0.858553	1.23945	0.908247	0.645698	1.26812	1.06793	1.09278	1.10789	1.00134	1.16903	0.649126	1.91435	0.705155	1.12584	0.853334	0.978357	0	0.494965	1.50259	1.39745	0.961135	0.930815
ENSG00000168412	MTNR1A	2.69887	0.841087	0.720245	1.54083	0.981766	0.924336	0.865221	0.990916	0.984564	1.7687	0.953883	0.783827	1.01008	1.31091	0.943718	1.18481	1.57548	0.966294	1.18781	0	0.527694	0.350438	1.09461	1.12725	0.805445	0.891733	1.05515	0.442689	1.58277	0.827547	0.624128
ENSG00000249156	AC233724.6	NA	NA	NA	NA	NA	NA	NA	NA	NA	NA	NA	NA	NA	NA	NA	NA	NA	NA	NA	NA	NA	NA	NA	NA	NA	NA	NA	NA	NA	NA	NA
ENSG00000241404	EGFL8	1.02172	0.870005	0.859042	0.720373	1.49237	1.21491	0.697231	1.07411	0.719579	0.756221	1.6406	0.619169	0.836104	0.840234	1.10805	0.9648	0.888187	1.00461	0.741713	0.39183	2.16205	0.345695	1.06869	2.26189	0.823997	0.341263	1.20925	0.342368	1.07751	0.809658	0.738
ENSG00000112175	BMP5	1.16782	0.931088	0.61947	0.973932	1.3327	0.747455	1.01381	1.19322	1.20486	0.628162	0.690294	1.1815	1.61848	0.792554	0.583978	1.4314	0.97816	1.07486	0.854886	0.606421	0.589634	0.407465	1.55867	0.91709	1.01995	3.28592	1.3836	0.207246	0.908703	0.71879	1.04278
ENSG00000198523	PLN	1.01565	1.37734	1.01725	0.738574	0.532237	1.31226	1.1792	0.965959	1.23208	0.51738	0.700346	2.14626	0.888112	0.620677	0.915273	1.15227	1.11308	0.996666	1.08498	0.328501	0.697843	1.08138	0.755811	0.817316	1.06616	1.03289	0.825666	0.75088	0.668988	1.02178	6.02441
ENSG00000164694	FNDC1	1.35715	1.2411	1.11439	0.974639	0.864221	1.11523	0.913739	1.07	0.967918	1.52503	1.15928	3.70392	1.14271	1.18591	1.07992	1.0208	1.53841	1.04809	1.00358	0.533927	0.666061	0.645456	1.11509	1.12476	1.39932	3.96651	0.863999	1.15298	0.56398	1.29084	2.00084
ENSG00000187268	FAM9C	1.00547	0.91545	0.810603	0.589436	0.302846	1.0929	1.82109	0.827397	1.3943	1.37141	0.906149	2.1468	1.3393	0.965161	1.09298	1.11056	1.35903	1.0708	0.744827	0.89944	0.589844	1.06603	1.06141	1.21323	0.936496	1.58745	1.92004	0.905399	1.27247	1.26862	0
ENSG00000268009	SSX4	0	1.78043	1.05035	0.294251	0	0	1.11877	0.966509	1.08375	8.79824	2.17374	3.21283	0.652548	1.33553	1.2352	0.882623	0	1.09044	0	0	0	0	1.65189	0.537535	0.80403	0	0	0	2.28258	1.175	2.81926
ENSG00000248235	AC037459.1	2.29251	1.26619	0.916724	0.672868	1.57594	1.0469	0.79495	1.1218	0.761715	1.52701	1.01035	1.44692	0.652663	1.07597	0.776359	1.18878	1.56829	0.95803	1.69573	0.879899	2.16496	0.714068	1.26464	0.777909	0.897817	Inf	1.1632	0.824265	1.17447	1.52738	1.15638
ENSG00000206579	XKR4	1.77732	1.14948	0.680764	0.489651	1.09403	0.803038	0.879434	0.930133	0.928265	1.45248	1.7533	0.632158	0.637729	1.13842	0.70516	1.05505	1.02576	1.01855	0.569785	1.70252	1.00341	1.36941	1.26046	0.802998	1.01661	0	1.21728	1.44953	0.936767	1.41504	1.28198
ENSG00000184434	LRRC19	1.30473	0.778566	0.733291	0.7374	0.493463	0.687541	1.02668	0.881742	1.06208	1.27043	0.479219	0.474908	0.787689	1.01847	0.816433	0.953462	0.906297	0.64988	1.16891	1.14061	0.386964	0.898198	1.44088	0.612047	0.804278	4.18421	0.758998	1.0198	0.973598	1.07394	0.975429
ENSG00000262655	SPON1	2.51013	1.52731	0.916857	1.15259	0.49918	1.24516	0.607725	0.77062	0.893989	0.87512	0.782344	0.393671	0.600713	0.978457	0.867482	1.34019	1.1934	0.987943	1.02926	0.84895	0.448437	0.779831	0.948278	1.48632	1.14993	2.49473	0.964396	1.2629	1.1206	0.716119	1.79093
ENSG00000182255	KCNA4	0.7934	0.871946	1.218	0.847691	1.17272	1.16086	0.931329	1.19069	1.16579	1.63249	1.25407	0.996689	0.69316	2.03336	0.745791	1.08888	0.692315	1.09649	0.537134	1.72684	0.863298	2.12628	0.937732	0.51985	1.03881	0.450799	1.18128	1.00963	1.21235	1.12081	1.21577
ENSG00000165985	C1QL3	0.840806	0.879845	1.0546	1.01944	0.4893	0.967086	1.43145	1.22557	0.977132	0.92892	0.578164	0.44371	0.797545	1.08553	1.14486	1.06548	0.674061	1.29396	0.76933	0.95924	2.00148	0.483587	0.671022	0.812219	0.817553	1.74717	0.906297	0.290796	1.3025	1.66854	1.16968
ENSG00000185958	FAM186A	0.550358	0.708949	0.970164	0.789678	0.946123	1.05211	1.15379	1.02352	0.825059	1.06159	1.64315	1.13521	0.677126	1.24259	0.864234	0.850024	0.949789	0.836235	0.507465	0.556749	0.46061	0.608859	0.806528	1.56101	0.907815	0.430567	0.945492	1.16545	0.898547	0.76628	0.783552
ENSG00000189167	ZAR1L	1.31759	0.916388	0.952303	0.995668	0.303822	1.01118	0.95782	1.05463	0.917468	3.04984	1.34172	1.71601	0.891001	1.36157	1.31128	0.938387	1.36296	0.962656	1.22082	1.14715	0.661741	0.908439	1.25502	0.586922	1.03011	2.68217	0.611926	0.791005	1.40371	0.647787	0.86601
ENSG00000258644	SYNJ2BP.COX16	1.5217	0.733815	1.05444	0.69793	0.670182	0.961058	0.8196	1.06124	0.882581	1.06726	0.759714	0.583267	1.07406	0.92153	1.15414	0.921348	1.90022	1.0102	0.634419	6.94285	1.67066	0.524109	1.09881	1.53323	0.986247	0.392671	1.04858	1.55305	1.23495	0.774934	0.62208
ENSG00000188089	PLA2G4E	1.44171	1.21884	0.897657	0.90559	0.650574	1.14486	0.855393	0.903952	0.917147	0.886994	1.73326	1.50678	1.03763	1.08574	0.868057	1.08854	0.95188	0.91071	0.979848	2.953	0.965728	0.362931	1.27294	0.991207	0.778083	0.363763	0.70935	4.12258	0.737055	1.05523	1.021
ENSG00000251692	PTX4	2.84824	1.06334	1.02248	0.819865	0.949951	0.91769	0.523364	1.21981	0.732767	0.229202	1.19223	1.39818	1.12537	0.803474	0.85686	0.869013	0.976186	1.08894	1.07726	0.303445	0.468624	1.21445	0.946827	0.956553	0.716043	1.35959	0.788423	12.4795	0.741473	1.09667	1.42582
ENSG00000168418	KCNG4	1.63854	0.798459	0.928736	0.767333	0.750494	0.974984	1.67455	1.05158	0.849681	0.79373	1.13813	1.09569	0.796517	0.867283	1.18917	0.954725	0.966712	0.879669	0.714445	0.508185	0.641735	2.07995	0.906567	0.520779	1.03476	0.821762	1.36284	4.19164	0.71022	0.823816	1.11086
ENSG00000172156	CCL11	2.28053	1.19362	0.778842	1.09302	0.908759	0.699665	0.809894	1.22497	0.680595	0.86432	1.71222	2.02392	0.912868	0.745758	0.912788	1.02374	0.901684	0.94565	1.22353	0.385291	0.839479	0.418767	0.6779	1.02041	0.992704	Inf	1.31218	0.772676	1.22646	1.19504	0.920735
ENSG00000275954	TBC1D3F	2.29857	0.698171	0.918959	0.803172	0.259525	1.27859	0.735567	1.40464	0.970318	2.75176	1.56175	0.571689	1.20595	1.1007	0.745427	1.08072	0.525301	0.842648	1.53245	0	2.98548	0.76473	1.30694	0.566143	1.02492	0	1.50333	0	0.773899	1.21193	0
ENSG00000275489	C17orf98	0.841995	0.789116	0.970047	0.950406	0.515961	1.02101	0.831124	0.861479	1.15023	0.429942	1.47109	1.04642	1.07215	1.31769	0.857356	0.916589	1.01636	0.98686	0.654143	0.667497	1.07686	0.52887	1.14743	0.996172	0.938839	0.414418	0.41991	0.389	0.583961	1.13192	0.62879
ENSG00000172421	EFCAB3	1.01531	0.818715	0.823129	0.671326	0.229076	1.0401	0.888911	1.23356	0.983876	7.70348	1.29488	0.66996	1.0236	1.37915	0.715857	0.982842	1.51799	0.797217	0.735009	0	0.580534	0.723794	1.27727	0.79066	0.800522	0.647686	1.02505	0.739801	1.28894	0.643724	1.56637
ENSG00000101200	AVP	0.719072	0.668343	0.552303	0.414881	1.92803	1.39809	1.14837	1.14944	0.857868	0.227281	0.998689	0.455715	1.09374	0.800716	0.738253	1.28922	1.01643	1.11282	1.07959	0.629844	0.830583	0	1.39848	2.38642	1.39765	0.305684	0.626693	1.14595	1.327	1.16968	0.758635
ENSG00000125965	GDF5	0.893292	1.36502	0.706833	0.913575	0.320908	1.21573	0.787411	1.17906	0.814688	0.774669	1.87231	0.480529	1.73771	0.998501	0.722618	0.868928	1.46725	0.908425	0.724979	1.37357	0.896776	0.607832	1.33752	1.34361	0.947685	2.48055	1.19423	0.348996	0.846891	0.845855	1.09721
ENSG00000101448	EPPIN	1.02911	0.884048	0.842371	1.0054	1.61854	1.61169	1.12967	0.98536	0.673854	1.19512	1.67278	1.32126	0.75964	1.40837	0.76811	0.899243	0.767872	0.902894	0.97901	1.09978	0.132824	0.517044	0.879418	0.873138	0.864037	0	1.57012	1.19953	0.615233	0.978958	0
ENSG00000011590	ZBTB32	1.56576	0.734175	0.718669	0.39047	1.16321	1.06245	0.68527	0.968303	0.730534	0.770525	1.30173	1.275	0.706652	1.02605	0.675764	1.14962	1.14185	0.937345	0.728072	2.49453	1.34899	0.659001	0.755642	0.542191	0.651002	0.870265	1.68094	2.6953	0.669931	0.865022	0.781633
ENSG00000188223	AD000671.1	1.8639	1.12034	0.9037	0.733124	1.68824	0.863633	0.838215	0.64193	0.8889	0.562983	1.05795	0.848294	1.56728	1.16422	1.42923	1.07722	1.10551	1.22158	0.883416	1.16131	2.53257	0.557876	1.03944	1.12535	0.804133	1.21876	0.977873	0.966563	0.928458	0.806651	0.864272
ENSG00000267545	AC005779.2	1.07114	0.799742	0.9677	0.869468	0.645686	1.04148	1.01769	0.842902	1.03823	2.35099	0.993101	0.936532	1.23381	0.809525	1.08972	0.901727	1.28894	0.951416	0.882107	1.13667	1.009	0.834208	0.984784	0.896885	0.821681	0.354379	2.1278	0.517059	0.96181	1.096	1.48214
ENSG00000188293	IGFL1	1.42071	1.01544	0.940831	0.978269	0.80317	1.15173	1.15593	1.22708	1.20975	1.90134	0.953736	1.31732	0.583197	1.68545	1.20721	1.02562	1.44315	1.24404	1.23868	5.37584	1.21977	0.442334	1.32202	1.05297	0.761901	0.598205	0.516779	0.559305	0.860516	0.667518	2.46809
ENSG00000262874	C19orf84	1.46625	1.24463	0.698069	0.623212	0.934777	1.07363	1.31201	1.05953	0.918399	1.40159	1.65767	1.11731	1.64983	1.30448	1.45683	1.2274	0.859948	0.943144	0.76206	0.520355	0.770103	1.5169	0.791553	0.837239	1.1432	0.316569	0.400349	0.431884	1.34524	0.719407	0.933114
ENSG00000189068	VSTM1	0.576508	1.01182	0.944116	0.91097	0.585441	1.08029	1.05438	1.30089	1.05768	0.907078	1.43596	1.64595	2.16365	1.4677	0.935696	1.03128	1.10008	1.15706	0.947258	0.093822	0.334802	0.758587	0.80201	0.777116	1.1019	2.2486	1.8696	1.3576	0.787763	0.628621	0.945262
ENSG00000088053	GP6	0.689518	0.799951	0.828958	0.829729	1.40971	1.47639	1.17256	1.31611	0.806978	2.10373	1.16287	0.984657	0.573931	0.626083	1.10484	0.981075	0.679143	0.933135	1.11577	0.499736	0.62528	0.917138	1.14911	0.730887	0.884932	Inf	1.03785	1.21705	0.990944	1.89913	0.483081
ENSG00000185792	NLRP9	3.39093	0.811631	1.01805	0.9864	1.72255	1.03219	1.25571	1.17509	0.848629	1.15039	1.38181	0.553728	1.09433	0.708365	1.21119	1.01279	1.41837	0.947517	1.10467	1.42984	0.613776	0.45157	0.829122	0.583487	0.880829	0.386685	0.987964	7.31981	0.796327	1.12703	0.368165
ENSG00000182257	PRR34	1.32701	1.1087	0.988222	0.601847	0.657079	1.23385	0.638354	1.10622	0.78024	0.266168	0.896735	0.845672	0.586786	1.3747	1.03412	0.94114	0.772428	0.992753	0.641186	0.253847	0.511414	0.523021	0.71195	0.744467	1.10619	Inf	1.62757	1.20774	1.27979	0.764199	2.73141
ENSG00000275774	HNRNPCL2	1.0786	0.750871	0.950663	0.48639	1.97824	0.760638	1.33651	0.759521	1.12819	1.62945	0.821594	1.02393	1.22471	1.15242	1.07891	0.777018	0.893417	1.05494	2.18268	2.59044	1.30013	0.504146	1.22562	1.00654	1.30853	2.22939	1.6767	1.82001	1.26776	2.2712	1.86502
ENSG00000044012	GUCA2B	1.05518	0.956965	1.35513	0.906548	0.915933	0.752051	1.07202	0.639682	0.883679	4.93227	0.720147	0.666692	0.695872	0.945191	1.23627	0.835803	1.49251	1.04032	1.29103	2.55389	2.66173	0.687425	1.22866	1.5986	0.89702	0	0.523488	0.831841	1.29843	0.982205	0
ENSG00000196734	LCE1B	1.07599	1.12442	1.49737	0.698128	1.13977	0.550423	1.08882	1.3732	0.834972	1.65321	1.36443	1.32384	0.610895	1.47305	1.27634	1.09731	3.09032	0.941158	1.30868	2.00616	2.8261	0.951104	2.13348	1.86766	0.992998	0	0.329644	3.59335	1.64283	0.980197	0.98887
ENSG00000157884	CIB4	2.39865	0.877325	1.11289	0.66253	0.875814	1.11888	1.23652	1.23343	1.09072	0.636559	0.915303	1.09428	0.776025	1.17851	0.761346	1.30942	0.850249	0.899502	0.640094	0.64564	0.522004	0.363106	0.647719	1.43014	0.981263	1.06835	1.25781	0.642202	1.20693	1.44226	0.866432
ENSG00000130561	SAG	3.40079	0.577233	0.963766	0.786028	0.867235	1.61609	1.48261	0.820672	0.96184	0.822439	1.79301	0.941283	0.903161	1.0184	0.80133	0.837986	0.677902	1.00386	0.944801	0.162348	1.08251	0.586339	1.01319	0.752403	0.988508	0.907561	1.03038	0.556843	0.906598	1.19921	0.84467
ENSG00000206559	ZCWPW2	0.274507	1.09791	0.780972	0.612292	0.901883	0.90558	0.876018	1.15096	0.890119	4.18747	0.679528	0.539601	0.631518	0.846627	0.766376	0.998753	0.70374	1.06651	0.545869	2.88276	0.525056	0.70079	0.75583	1.28742	0.930708	0.459185	2.73058	1.22857	1.06027	0.720112	1.53559
ENSG00000168314	MOBP	3.26452	0.936563	0.742722	0.991739	1.57323	0.995245	0.874659	0.915945	1.07837	0.936542	1.75513	1.08265	0.873813	1.0777	1.20237	0.886667	1.12899	0.930831	0.813876	0.179651	0.552598	0.678993	0.779392	0.978145	0.976227	0.247403	1.21149	0.436216	1.18268	1.13624	1.01557
ENSG00000183396	TMEM89	3.74033	0.945268	0.812358	0.675369	0.976217	1.02082	1.09676	1.02827	0.716232	1.26879	1.43029	0.788511	0.725691	0.982073	0.838565	1.10619	1.2625	1.057	0.631788	0.768754	2.62097	0.891025	0.786462	0.539037	0.974659	3.16514	1.36738	0.312627	0.68087	0.629029	1.1746
ENSG00000174255	ZNF80	1.01115	0.790198	0.732302	0.652088	0.661907	0.837636	0.848073	0.773428	0.60742	0.295041	1.76098	1.306	1.32799	0.941087	0.717068	0.924349	0.926736	0.781151	0.75851	3.80648	1.70579	0.413092	1.17265	0.791549	0.998335	0.400044	0.727863	7.6043	0.819346	1.26654	1.39334
ENSG00000168743	NPNT	1.57669	1.12876	0.799695	0.817327	0.433906	0.800532	1.2583	1.01671	0.954831	2.03898	0.537811	1.16552	2.41844	0.774999	0.872613	0.729543	0.954349	0.888893	0.881849	0.687984	0.562522	0.798512	0.802056	2.40276	1.04578	2.58608	1.11498	1.64103	0.940692	0.757616	2.27521
ENSG00000155011	DKK2	1.64613	1.19803	1.2121	0.551326	2.19476	0.879853	1.03963	1.15559	0.920559	0.482786	0.68095	1.04845	1.0647	0.64626	0.772981	1.22652	0.98856	1.18235	1.14399	0.313401	1.42945	0.680039	1.04328	1.04215	1.01167	3.15261	1.16174	0.451281	1.40649	0.56307	3.28626
ENSG00000011083	SLC6A7	2.18011	0.758383	0.871963	1.14666	0.444072	1.09687	1.03274	1.46484	0.822701	1.29146	1.83636	0.602605	0.848901	0.911978	0.993599	0.904694	1.16431	0.890526	0.978976	1.17871	1.01967	0.405697	1.70883	0.837287	0.683544	0.624349	0.772665	1.47132	1.398	1.06059	0.960927
ENSG00000145975	FAM217A	0.814376	0.804769	0.869926	0.626308	0.989952	0.840011	0.983595	0.897498	0.801317	0.802211	1.09117	1.40361	1.23315	0.969407	0.864031	0.876028	0.872256	0.909124	1.10001	0.479317	1.1433	0.650533	1.12779	1.86109	0.938796	0.927055	1.33209	0.95336	0.759913	0.983608	2.18371
ENSG00000135312	HTR1B	0.65203	1.0044	1.17834	1.01905	1.31131	0.843548	0.934322	1.13703	0.845314	1.48935	0.827865	1.5234	0.860092	1.01044	0.987357	0.998116	2.50917	1.07358	1.20741	0.442021	0.545655	0.351406	1.00098	1.06581	1.07966	0.504491	0.556354	0.847133	0.955172	0.707156	1.10313
ENSG00000135547	HEY2	1.24587	0.990178	0.942854	0.54056	1.32417	1.23198	1.18002	0.933198	0.798366	0.904214	0.7394	0.646599	0.681275	0.882027	0.74514	0.85777	1.85832	0.764583	0.76263	2.4392	0.488639	0.640111	0.830074	0.588955	0.910418	2.90447	0.457215	1.17637	0.713067	1.13248	0.757613
ENSG00000081800	SLC13A1	0.436101	0.921636	0.656663	1.11544	0.578838	0.782008	0.975802	0.833858	1.08518	4.42481	0.576595	0.571064	0.69561	1.23162	0.972917	1.13944	0.824889	0.566743	0.833449	0.984003	1.55518	0.940966	0.773342	0.623415	0.850918	1.20848	1.05278	0.697348	0.90919	1.16575	0
ENSG00000244693	CTAGE8	0.534795	0.893249	0.899523	0.961747	0.732435	0.70192	0.585257	1.33928	1.01591	2.08491	1.39477	0.67896	1.44852	0.985424	1.16589	1.0954	0.574641	0.846375	1.20207	0.543971	0.955381	0.750267	0.636174	1.07142	0.888782	0	1.11839	1.00792	1.47274	0.459301	1.17619
ENSG00000171115	GIMAP8	0.616945	1.11531	0.744856	0.581772	0.774116	0.966123	1.15773	0.840669	0.81742	0.480247	0.640261	1.23037	1.10354	0.58964	0.582554	1.05235	1.00444	0.955129	0.742014	0.595258	0.566274	0.653008	0.649478	0.652835	0.917859	4.72795	0.984142	9.81308	0.555709	1.27025	3.19791
ENSG00000176746	MAGEB6	0.729666	1.10263	0.892789	0.700881	1.46082	1.46676	1.0773	1.14309	0.872508	18.0648	2.67331	3.61863	1.4685	1.67412	0.994547	0.84131	2.9079	1.05872	0.954396	0	0	0.609161	1.31786	0.944664	1.14078	0	2.37886	0	1.59986	1.25417	37.5619
ENSG00000169306	IL1RAPL1	1.48433	1.38602	0.741683	0.681945	0.71864	0.702078	0.744088	0.882532	1.0691	0.723253	0.914056	1.33699	0.54803	1.17454	1.04478	1.16397	1.06532	1.20088	0.955522	0.782109	0.679369	0.541716	1.0537	0.785235	1.26318	0.998178	0.422213	0.633364	1.20724	0.632292	0.351444
ENSG00000102349	KLF8	0.740431	1.17917	0.964697	1.06408	0.765802	1.2806	1.01946	1.06063	0.706364	1.27379	0.923772	0.851263	1.02151	0.891912	1.07244	0.935765	0.879147	0.907524	0.966875	1.58292	1.08233	0.468087	0.699728	1.27614	1.00126	0.962699	0.79751	0.894238	1.51468	1.03498	0.556885
ENSG00000102053	ZC3H12B	0.67271	0.876406	0.817889	0.735813	0.863712	1.05091	1.4613	0.997938	0.766932	1.34335	0.737693	1.35937	0.598964	1.06664	0.827476	1.16762	0.549016	0.922306	0.675031	6.38435	0.909355	0.675744	0.819294	0.934176	0.843229	0	2.30517	0.238705	1.32523	0.619971	0.520864
ENSG00000179363	TMEM31	1.23668	0.84009	1.65869	0.621986	0.962913	1.01974	1.13557	0.829789	1.22718	0.76389	1.47181	1.84148	1.23553	1.15092	0.877027	1.07965	1.13874	1.06735	0.942154	1.58929	1.09167	0.818548	1.08991	1.81597	0.820546	2.31207	0.864778	1.36281	0.914197	0.714245	0.831595
ENSG00000236446	CT47B1	2.31683	1.02793	1.16529	0.799904	0	1.27159	1.10823	1.72136	1.00558	5.45083	1.02652	2.43393	0.418136	1.40807	0.996003	0.813507	1.19042	0.931655	1.11863	0	0	2.74003	1.04928	0.651145	1.26697	0.427307	0	3.59365	1.08736	1.08698	0
ENSG00000274183	H2AFB1	0.814139	0.959031	1.1747	0.981789	1.4814	1.59937	0.716279	1.17479	0.911011	1.26128	1.51653	1.15155	0.86526	1.04343	1.3062	1.08132	1.0419	1.02486	0.970226	0	0.96959	0.619382	0.785315	1.10083	0.893031	0	1.71519	1.35609	1.04417	0.61655	2.14771
ENSG00000165084	C8orf34	0.69306	0.927857	0.830986	0.708501	0.923096	0.987218	1.21392	0.979523	1.12954	2.34706	1.40297	1.13547	1.33692	0.871182	0.787331	1.08752	1.14155	1.01622	0.907938	0.933254	1.10941	0.451115	1.25503	1.16633	1.03562	0.321442	0.189796	0.702312	0.770563	0.6706	0.95477
ENSG00000107018	RLN1	0.567653	0.772167	0.665096	0.951823	0.96104	0.932622	1.27028	0.837977	1.11391	0.741646	0.765212	0.653239	1.36863	0.933388	0.815834	1.06809	1.05417	0.805443	0.593527	0.985607	0.333738	0.497987	0.777566	1.01383	1.40509	0	0.739525	0.102339	0.860307	1.39163	0.376824
ENSG00000239590	OR1J4	3.44953	0.943331	0.80714	0.862332	1.66222	0.804298	1.1898	1.09992	0.820633	2.1463	1.30004	1.96732	1.62209	0.968685	0.843515	0.963075	0.77263	0.837653	1.39283	1.16625	0.327958	0.404678	1.04581	1.12086	1.01997	1.17859	2.29432	1.58342	0.799425	1.83526	0
ENSG00000132746	ALDH3B2	0.902322	0.926471	0.997489	0.980192	0.873874	0.877031	0.966341	1.15343	0.998687	1.22562	1.54789	1.07601	0.838252	1.1907	1.28443	1.15014	0.973801	0.938697	1.24555	0.525056	0.202228	1.21775	1.21564	1.53709	0.887053	1.37651	0.512916	0.39572	0.816934	0.643426	1.68879
ENSG00000213809	KLRK1	1.42945	0.544193	0.650068	0.5031	0.765732	1.04022	0.936511	1.10293	0.619688	0.143402	1.65846	1.47334	0.523098	0.643444	0.761493	0.779157	1.00499	0.915184	0.665049	0.330558	2.72772	0.494597	0.803725	0.803255	0.805155	4.9627	0.751876	11.1396	0.716249	0.878952	1.71979
ENSG00000187510	PLEKHG7	2.30483	0.713121	0.821216	1.09956	1.10291	1.03418	1.07814	1.09603	0.638496	1.27302	1.28516	0.998344	1.11484	0.940946	0.9127	1.03625	1.11667	1.0206	1.14546	9.17641	1.66289	0.366614	1.00352	1.47033	0.848413	0.448759	0.73907	2.11812	0.485391	1.12251	1.67323
ENSG00000179580	RNF151	1.33605	0.818334	1.16669	0.651362	0.66186	1.34777	0.913242	1.13913	0.75633	2.24166	1.42756	1.12899	0.747914	1.14417	0.926254	1.17509	0.846646	0.980423	0.663881	0.349395	1.29998	0.421963	0.88375	1.32756	0.906316	0.397771	0.54388	0.641033	0.954935	0.793682	0.789363
ENSG00000267795	SMIM22	1.21955	0.635006	0.860238	0.877157	1.78064	0.761806	1.20907	1.3209	0.788042	0.470649	1.5508	1.23767	0.754734	1.14673	1.08234	1.26983	0.694126	0.972402	1.28186	0.610165	1.91608	0.851283	0.896752	0.528748	0.69261	0.587216	1.11892	0.845318	0.622651	1.22907	1.0351
ENSG00000179583	CIITA	0.722178	0.828072	0.707955	0.720984	1.33761	0.681028	0.940222	1.11378	0.816365	0.553452	0.838625	0.796516	2.83264	0.898837	0.684561	0.90681	0.823814	1.06396	0.780013	0.459635	0.873853	0.192578	0.586726	0.668339	0.716174	4.82095	1.40915	9.39436	0.625483	0.891882	2.32363
ENSG00000125409	TEKT3	1.55077	0.922138	1.07323	0.606917	1.45041	0.898442	1.06337	1.16659	0.846544	2.29766	1.36167	0.616763	1.54126	1.14219	0.79418	0.964912	0.795569	1.03424	0.565345	0.498359	0.544507	0.998952	0.726714	1.29665	0.908405	0.613398	1.81439	1.41973	0.691748	0.450901	0.222846
ENSG00000108825	PTGES3L.AARSD1	0.716349	0.947562	0.848315	0.611846	1.3521	0.93619	0.762842	1.57882	0.906706	1.9646	1.14279	0.524307	1.72151	1.68304	0.942578	0.916848	1.21764	0.946008	0.66728	2.02078	3.10928	0.371318	0.672074	0.604991	0.836864	2.73896	1.90249	0.497249	1.08991	0.9266	2.13624
ENSG00000256762	STH	2.6219	0.983818	0.824105	0.353263	1.04518	1.69737	0.953036	1.01798	0.873702	2.23424	0.804614	0.778681	0.682297	1.07693	1.16427	1.0916	1.4589	1.09861	0.480303	1.57158	0.732862	0.602473	1.80217	0.740451	0.935457	0.700873	1.77421	2.95164	1.4754	1.14395	1.66159
ENSG00000134438	RAX	1.61711	1.05123	1.03528	0.622911	0.857402	1.12247	1.10412	0.761113	0.913694	0.976042	1.37722	1.44058	0.943348	1.21244	1.08672	1.21684	1.04937	0.931793	0.748439	1.70604	0.771094	0.866817	0.983643	0.955201	1.12055	0.725002	1.36859	1.72878	1.85014	1.23376	0.994848
ENSG00000256566	AL049650.1	1.70858	0.794502	1.43643	1.03948	0.904603	1.31105	0.616573	1.27228	1.1556	0.88401	1.05309	0.949281	1.34774	1.21784	1.02611	0.914821	1.89479	1.16321	0.898192	1.88056	0.521059	0.484389	0.944884	0.828591	1.02954	0.268652	0.871908	1.11871	1.13485	1.30065	1.67374
ENSG00000125813	PAX1	1.66515	1.35502	1.06525	0.891866	1.16993	1.22314	1.12694	0.892282	0.913242	0.588951	1.42336	1.66424	0.703712	1.49442	1.18066	0.98228	1.44821	1.11642	0.724041	0.555208	1.39502	0.760852	1.23939	0.711205	0.931426	0.351143	1.12436	1.7984	1.88924	1.08428	0.938022
ENSG00000283932	AL121722.1	NA	NA	NA	NA	NA	NA	NA	NA	NA	NA	NA	NA	NA	NA	NA	NA	NA	NA	NA	NA	NA	NA	NA	NA	NA	NA	NA	NA	NA	NA	NA
ENSG00000124251	TP53TG5	0.803479	1.10254	0.94696	0.965221	0.51009	1.1406	0.971338	1.03618	0.859993	0.837025	0.800983	0.952795	1.30655	1.44226	0.726466	0.848805	1.22621	1.26369	0.45068	0.749545	4.49084	0.606182	0.963479	1.2465	0.829923	0.333792	2.43789	0.512539	1.10368	0.979874	1.5391
ENSG00000268193	AC002985.1	1.79931	0.874454	1.18885	0.635919	1.33273	0.619106	0.930134	0.893852	0.887467	0.69927	0.927822	1.25643	1.18954	1.19477	1.04431	1.02808	1.01588	1.09835	1.22279	1.07492	0.289047	1.49542	1.61265	1.17355	1.00468	3.42029	0.784638	0.92671	0.903274	0.71651	1.36391
ENSG00000188508	KRTDAP	6.92364	1.22673	0.773754	1.02691	1.46257	1.29705	0.874337	1.0323	0.974098	0.373453	1.21782	0.746568	0.698124	1.15553	1.02589	0.804635	0.562427	1.17434	0.964663	0.74515	3.92076	1.26916	1.2307	1.10837	0.857326	2.54159	1.05954	0.508636	0.870777	1.05613	0.913586
ENSG00000182393	IFNL1	0.705154	1.14539	0.901006	0.949091	0.789206	1.02319	0.791291	0.880619	1.06692	0.828736	1.04074	1.00871	0.875922	0.798931	1.2506	1.11475	0.851122	0.841666	1.29441	1.51602	0.657443	0.577657	0.749945	0.446539	0.70817	3.65629	1.23656	4.55319	1.20745	0.962487	3.83247
ENSG00000104848	KCNA7	2.30309	1.28865	1.04141	0.903347	0.769486	0.93093	0.893426	1.06704	1.03959	0.93968	1.40968	1.20152	1.15417	1.14056	1.25496	0.93169	1.63078	1.05138	1.29074	1.80268	0.746836	0.824969	1.40328	1.32684	0.829378	0.393937	1.22639	0.13154	0.966719	1.32968	1.48589
ENSG00000188822	CNR2	1.12358	1.08197	0.590364	0.79204	0.544162	0.585184	0.912822	1.10203	0.562225	1.16543	1.03916	2.42063	1.28207	0.756677	0.670753	0.969788	0.68746	0.990092	0.751391	0.535813	0.375718	0.878222	0.590398	0.619811	0.955686	2.56788	1.51237	0.46085	0.738311	0.771367	3.03013
ENSG00000283039	KLF18	NA	NA	NA	NA	NA	NA	NA	NA	NA	NA	NA	NA	NA	NA	NA	NA	NA	NA	NA	NA	NA	NA	NA	NA	NA	NA	NA	NA	NA	NA	NA
ENSG00000186790	FOXE3	1.81068	1.00012	1.00818	0.766394	1.02126	0.768628	0.95068	1.19754	1.22259	0.804218	1.72749	1.31474	1.2557	1.42366	1.18859	1.04483	1.09235	1.03792	0.822973	0	1.6411	1.13352	1.27668	1.34518	0.798305	0.286019	0.612024	0.527169	1.13646	1.11434	2.57922
ENSG00000117281	CD160	1.2668	0.605851	0.667617	0.716789	0.890348	0.948252	1.32634	1.06946	0.789983	0.483434	1.21541	1.33792	1.69213	0.969838	0.689623	0.902791	0.92559	1.09705	0.756486	0.898081	4.95917	0.50247	0.72756	0.9644	0.737893	3.68913	0.310394	8.69848	0.98035	0.656114	1.9614
ENSG00000169509	CRCT1	1.75803	0.948367	0.833699	1.3417	1.6329	0.641323	0.818831	1.68695	0.835417	0.467953	1.36177	1.49899	0.715846	1.5211	1.19236	1.03476	0.666972	1.50636	1.81421	4.21681	0	0.913845	1.25186	1.22699	1.20471	0	0.898004	0	1.00423	0.958687	4.03459
ENSG00000066294	CD84	0.974997	1.0806	0.903578	0.474395	0.698764	1.06247	1.32338	1.01432	0.838102	0.624656	1.0145	0.867468	1.58803	0.964989	0.714607	1.03109	0.855033	0.851233	0.941248	0.379385	0.963184	0.495532	0.735755	0.914754	0.888939	4.52742	0.655072	0.835202	0.919412	0.913935	3.24461
ENSG00000158764	ITLN2	0.796208	1.09587	0.983943	0.696519	2.96826	0.734576	0.937535	0.969489	0.88036	2.31973	1.19753	2.07048	1.40102	0.664542	0.828328	1.09709	0.922552	0.809588	1.00495	1.20596	0.649723	0.315	1.15115	1.33796	0.879004	1.72757	1.43272	2.67525	0.677258	1.41182	0.77989
ENSG00000169605	GKN1	2.00495	0.583833	0.776101	0.988308	0.675427	0.698518	0.856596	1.46488	0.971814	0	0.865946	1.17154	1.00252	1.46774	1.05557	0.965003	1.64989	1.06373	1.28683	1.39254	2.58589	0.485755	0.731494	1.00868	0.946385	0	0.609132	1.15429	0.862504	0.549825	0
ENSG00000163060	TEKT4	0.970567	0.842658	0.64132	0.752904	1.65274	1.08771	1.16597	0.868582	0.88786	3.89302	1.85619	1.08168	0.935009	0.695864	0.825359	0.987129	1.06529	1.00391	0.815194	1.45247	0.477869	0.76516	1.25645	0.796379	1.2427	1.52655	1.2575	1.64665	0.496101	0.993077	1.2029
ENSG00000115598	IL1RL2	1.26644	1.20673	1.14879	0.795463	1.33863	1.25257	0.959532	1.39566	1.1257	1.61424	0.690067	0.834799	1.09916	1.33204	1.10372	0.734928	1.53831	1.11677	0.756804	0.495787	0.89184	0.967312	1.16681	1.54527	1.10349	1.09045	1.3474	2.19254	1.33967	1.04357	1.22231
ENSG00000154764	WNT7A	1.68125	1.29224	0.69393	0.926912	0.401709	0.840909	0.996129	1.03796	1.5187	0.391814	0.919213	0.765264	0.940845	1.05608	1.35782	1.2542	1.26	0.888209	2.30408	0.377926	0.998654	0.654471	0.954684	1.24402	1.38368	1.05505	0.857555	1.39665	1.37247	0.530126	0.631857
ENSG00000229453	SPINK8	0.843861	1.03945	1.28879	0.721123	0.391814	0.561336	1.0469	0.75982	1.05842	3.75222	1.14511	3.45531	1.78374	1.16222	0.964086	1.08818	0.611325	0.973548	1.00125	0.723529	2.16804	0.776468	0.977251	2.3142	1.03101	0	0.982259	0.516099	0.908368	1.12865	0.348148
ENSG00000187672	ERC2	1.021	1.01784	0.716117	0.684758	0.515906	1.02228	0.945586	0.85404	0.88966	0.259493	1.78158	0.863775	0.49983	1.54066	0.91216	0.899173	0.777796	1.09583	0.791581	2.92765	0.712533	0.714492	1.18991	0.860515	0.99945	0	1.50898	8.94775	1.36496	1.02538	0.941782
ENSG00000151577	DRD3	2.95916	0.703325	0.884326	0.597314	0.920897	1.43094	1.13596	0.824001	0.756666	1.60243	1.23029	1.28668	1.0076	1.2486	0.831118	0.944092	0.66878	1.04995	0.955242	2.12552	3.51517	0.693948	0.938913	0.352133	0.740028	0.646258	0.475911	1.77958	1.19531	0.916352	0.525793
ENSG00000174611	KY	0.659418	0.973462	0.886275	1.45291	1.03594	1.16395	1.05995	1.24755	1.09761	3.30497	1.1055	0.7513	0.78949	1.41094	0.80546	1.11971	0.773758	0.918314	0.882011	0.910477	0.238216	1.21498	0.958992	1.39159	1.24759	0.455259	0.863952	3.68165	1.28195	0.764826	3.40315
ENSG00000121871	SLITRK3	0.887046	1.26579	0.772917	0.839689	1.25583	1.1449	0.680716	0.923831	1.16341	4.53357	1.13599	1.38071	0.78289	0.984475	1.00808	0.909573	1.73094	1.26265	0.842172	0.69683	1.01199	1.0712	0.974885	1.64848	1.18217	1.09882	1.22112	0.268241	1.39456	0.59722	1.32603
ENSG00000132464	ENAM	0.735869	0.880687	0.627402	0.42143	1.42557	0.782668	0.785217	1.21042	0.802036	0.464473	0.454328	0.439362	1.26828	1.15086	0.662881	1.20635	0.881317	0.80584	0.704963	1.68094	0.849419	1.02938	0.733776	0.803353	1.02189	1.42038	0.573805	0.373479	1.28273	0.771603	1.06644
ENSG00000283740	AC233724.16	NA	NA	NA	NA	NA	NA	NA	NA	NA	NA	NA	NA	NA	NA	NA	NA	NA	NA	NA	NA	NA	NA	NA	NA	NA	NA	NA	NA	NA	NA	NA
ENSG00000186335	SLC36A2	1.55299	0.797045	1.11465	0.887731	2.25939	0.848954	1.10033	1.28128	1.19955	2.367	1.18001	0.60629	0.613154	1.44228	1.04828	0.991471	0.925618	0.779351	1.18627	1.61593	1.40631	0.57662	0.923716	0.518942	0.914581	2.98128	0.823118	1.97196	1.19931	0.83018	2.91808
ENSG00000145863	GABRA6	0.735919	0.951207	1.29496	1.04792	0	1.6817	1.02134	1.1829	0.737838	1.76205	1.3952	1.35819	0.659705	1.40094	0.844098	0.852555	0.454538	0.876779	0.714156	0	0	0.676881	1.03047	0.235102	1.29226	0	0.687394	2.18573	0.954054	0.432009	0.623551
ENSG00000175766	EIF4E1B	0.749835	1.15809	1.14591	0.407853	0.433585	0.860789	1.3632	1.40142	0.942441	1.90742	1.27849	1.09515	0.636392	1.26785	1.03044	1.10714	0.650761	0.976321	0.82538	1.12286	1.66697	0.436251	1.56046	0.785561	1.00324	1.36855	0.954299	3.13178	1.80551	1.29592	1.0555
ENSG00000231852	CYP21A2	1.43932	1.12415	0.819805	0.906007	1.01381	2.01793	0.903273	0.946745	1.01799	0.519146	1.87727	0.836908	1.33243	1.18167	0.975717	1.00896	0.675978	0.859853	0.899766	0.311876	0.584842	1.03151	0.768599	0.589209	1.10647	0.350985	0.787982	1.62469	1.13206	0.808248	1.3387
ENSG00000147036	LANCL3	0.313168	0.749552	1.00027	0.703028	0.551847	1.25333	1.04371	1.21686	0.909629	2.29885	1.08905	1.12816	1.33022	0.960589	0.708497	0.902459	1.7324	1.25942	1.36949	0.730255	0.669142	1.209	1.34736	1.17402	1.09618	0	0.851839	7.44641	0.97238	0.805808	3.69343
ENSG00000215113	CXorf49B	0	0.821628	1.03828	1.14069	0	0.931417	1.06865	1.38286	1.17058	0	1.8741	0.65828	1.30482	1.81512	0.727261	1.08954	0.777035	0.948261	1.89072	0	0	1.29764	1.25666	0.306228	1.4623	1.40138	1.58708	1.38482	1.42605	0.816106	1.5361
ENSG00000282419	TEX13D	NA	NA	NA	NA	NA	NA	NA	NA	NA	NA	NA	NA	NA	NA	NA	NA	NA	NA	NA	NA	NA	NA	NA	NA	NA	NA	NA	NA	NA	NA	NA
ENSG00000130032	PRRG3	1.07838	1.25431	0.888327	0.922244	1.95928	0.879667	0.943912	1.74562	0.926518	0.600331	0.650982	1.83816	1.05441	1.04139	1.1095	0.951154	0.813662	1.07652	0.940488	0	1.22318	0.722134	1.00066	1.82033	0.83428	0	1.03168	0.979396	1.01858	0.712295	0.803891
ENSG00000255307	OR52B2	1.5739	0.593733	1.47319	0.132708	0.682522	1.31723	0.928358	1.01985	0.896302	1.43661	0.914809	0.979208	0.844456	1.34779	1.322	1.27902	1.43054	0.701702	0.835238	0	0	1.20932	1.48553	1.36754	1.08612	4.10565	1.34967	0	0.764468	0.315596	12.1002
ENSG00000283977	AC084337.2	NA	NA	NA	NA	NA	NA	NA	NA	NA	NA	NA	NA	NA	NA	NA	NA	NA	NA	NA	NA	NA	NA	NA	NA	NA	NA	NA	NA	NA	NA	NA
ENSG00000183908	LRRC55	0.616262	1.18744	0.631762	0.869693	0.859691	0.902292	0.681466	0.756774	0.807357	0.285745	0.563948	1.22906	1.2394	0.813831	0.798753	0.942318	0.749032	0.947156	0.770671	0.619786	0.36493	0.75595	0.82802	1.15627	1.10962	4.37214	0.932822	0.577727	0.846986	1.26726	2.00191
ENSG00000198283	OR5B21	0	0.974897	0.967985	0.680552	1.26751	0.504941	0.853815	1.56685	0.714958	1.18993	1.24017	0.926349	1.2557	1.48786	0.815092	1.2173	0.41733	0.78473	1.16243	0	0.487015	0	1.31529	1.40517	1.16406	0	0	0.673016	1.20953	0	0
ENSG00000166927	MS4A7	0.633211	0.949409	0.927958	0.608531	0.671608	0.95901	1.78982	0.956913	1.04372	1.1169	0.967726	0.783639	1.36839	0.830862	0.748246	1.1004	1.05027	0.993916	0.991737	0.458846	0.673873	0.745047	0.696	1.78693	0.948776	4.0673	0.566283	9.18052	1.08138	0.878159	2.66244
ENSG00000171561	OR2AT4	0.827365	1.10611	0.737551	0.263232	1.42088	0.936047	1.02044	1.56733	0.992585	1.32694	1.16938	2.56807	1.24554	1.3264	1.13242	1.17696	0.693319	1.03324	0.499464	2.31365	0	0.83669	1.15808	1.27163	0.855884	0	0	3.81685	1.27933	1.04587	2.3266
ENSG00000133661	SFTPD	1.30363	1.18877	0.637293	0.94446	0.706965	1.03845	1.17139	1.23228	1.06154	0.248348	0.786138	0.362559	0.589152	0.803046	0.659567	1.25685	1.04209	0.976946	0.894754	6.69325	0.668471	0.731301	0.882829	1.04736	1.06757	2.36647	0.962512	0.943811	1.23952	1.04658	1.32912
ENSG00000189129	PLAC9	2.82638	1.30318	0.905809	0.696842	0.55387	1.21212	0.901067	0.962798	1.02084	0.881908	0.859652	1.13867	0.636768	0.748937	0.739518	0.970571	1.17829	1.0623	0.758572	0.0869273	0.651596	0.903308	0.859594	0.914127	0.866945	2.58925	0.602409	0.282095	1.27054	1.14247	1.55932
ENSG00000102683	SGCG	1.00913	1.10023	0.811536	1.1684	0.981145	1.32813	0.95013	0.685673	1.27151	0.784604	1.02599	0.712389	0.653808	1.34737	0.740673	0.901005	1.35842	0.865309	1.08514	1.3858	0.342116	1.00023	1.17216	0.842082	1.30035	0.436086	0.540652	1.68994	1.86797	1.07407	1.27764
ENSG00000133116	KL	0.468976	1.07786	0.819849	0.896332	0.680292	0.855499	0.831289	0.940387	0.676513	0.321478	0.337275	0.449175	1.16402	0.76038	0.57933	1.19239	1.27645	0.996164	0.535821	0.975181	0.497635	1.06692	0.625113	1.59234	0.958586	1.52655	0.512818	0.885131	1.3842	1.71476	1.29919
ENSG00000120669	SOHLH2	1.27941	0.896521	1.09043	0.680392	1.09762	0.97139	0.913155	0.876534	1.10508	1.22791	1.50111	1.3039	0.92192	1.55627	0.952651	0.939122	1.24282	0.84406	1.01789	0.719213	0.957826	0.923928	1.09957	1.33334	1.0823	0.322719	2.09624	1.06092	1.20535	0.858058	1.30018
ENSG00000125255	SLC10A2	1.12057	1.0733	0.798899	0.647782	1.05061	0.760934	0.996025	0.80468	0.986351	1.10987	0.428122	0.677038	1.36202	0.956082	0.81374	1.29972	1.31121	1.83005	1.49978	0	1.23756	0.43573	0.728476	0.130073	1.23804	0.732539	1.82875	2.97233	0.941852	0.961449	0
ENSG00000165794	SLC39A2	0.511082	1.06093	0.940079	0.678801	0.898833	0.75619	1.09608	0.998906	1.07904	0.742549	0.946918	1.13176	0.730391	1.08545	1.02638	0.940437	1.3975	0.86175	0.931943	Inf	1.37098	0.798296	0.576926	0.911989	0.834535	1.37542	0.823089	2.13398	0.886586	0.921528	3.63509
ENSG00000254692	AL136295.1	0.663843	1.01145	1.18858	0.957794	1.31089	0.819783	1.20376	1.21277	1.24184	0.911637	1.01586	0.794304	0.641367	1.51084	0.832896	1.13189	0.758954	0.8238	1.11975	1.34653	0.942109	0.557474	1.12981	0.603131	0.966242	0	0.565888	0.531635	0.948066	1.03117	0.506107
ENSG00000100565	LRRC74A	0.625664	0.829823	0.6433	0.598437	1.28848	0.926774	1.11181	0.992612	0.760598	0.672688	1.47513	1.13212	1.17024	1.01051	0.830204	0.955962	0.822869	0.996108	0.698432	0.322861	0.39864	0.541594	0.469617	1.322	1.17183	0.396978	1.21747	2.67328	0.744487	0.853891	1.64757
ENSG00000159289	GOLGA6A	1.52434	0.762809	0.867149	0.996713	0.409425	1.21607	1.38446	1.21881	1.10192	0.465298	1.34348	0.836673	0.849748	0.660586	1.04978	0.924775	0.747941	0.864321	0.96178	4.31297	0.792676	0.657788	1.18433	1.67573	1.08156	1.24325	1.44408	1.63262	0.756278	1.14053	1.18067
ENSG00000109061	MYH1	2.83833	1.18728	0.693917	0.778809	0.387833	1.07123	0.767416	0.853099	1.38939	1.84005	1.26742	0.940588	1.06481	1.01262	0.890998	1.21109	0.909367	0.964388	1.1474	1.36454	0.512378	1.09289	1.34515	0.911081	1.45757	1.61112	1.75016	2.15203	0.891495	1.60155	0.669222
ENSG00000108700	CCL8	0.398959	0.815254	1.11988	0.86931	1.65027	1.08752	0.836923	1.26592	1.06443	0.522359	1.50128	0.901214	0.830028	0.902535	0.890255	1.04098	0.9052	0.720718	0.94098	0.369334	0.925791	1.0958	0.833057	0.814063	0.880403	Inf	0.744872	8.24161	0.935546	1.14401	1.33711
ENSG00000073861	TBX21	0.632446	0.742939	0.625453	0.500818	0.668115	0.779739	1.14717	0.975099	0.803509	0.33049	0.931389	1.09427	1.75696	0.660549	0.935864	0.95411	0.598739	0.647291	0.987801	1.18117	0.622855	0.637811	0.576571	0.345726	0.747739	1.1093	0.302692	7.60994	0.547562	0.801506	3.54528
ENSG00000236396	SLC35G4	NA	NA	NA	NA	NA	NA	NA	NA	NA	NA	NA	NA	NA	NA	NA	NA	NA	NA	NA	NA	NA	NA	NA	NA	NA	NA	NA	NA	NA	NA	NA
ENSG00000105143	SLC1A6	0.762632	1.11234	1.09944	0.745101	0.59168	1.1748	0.944102	0.978286	1.08963	0.588958	1.07832	0.92007	0.367401	1.34774	1.27155	1.24824	0.722857	1.2387	0.810728	1.82351	0.283011	0.711759	1.06556	0.754466	1.02431	0.405941	0.589478	0.860326	1.19422	0.700189	0.511675
ENSG00000267748	AC011479.1	0.4888	0.992682	1.03606	0.556136	1.22072	1.34648	1.06446	1.09555	0.98352	0.82289	1.39139	0.924997	1.12827	1.07871	1.03987	1.04259	0.802553	1.17634	1.21728	0.470747	0.780965	1.05732	0.950874	0.473981	1.06154	0.258578	1.21828	1.05337	1.1716	0.890106	1.29329
ENSG00000231924	PSG1	0.431116	1.13934	1.00496	0.790096	1.63176	1.18134	0.860954	0.843506	1.08819	2.32696	1.83124	1.07892	1.33792	1.47975	1.5145	1.08566	2.50184	0.762608	0.77354	0.784449	0.854841	0.750769	1.31931	0.80879	0.93776	3.17326	0.515871	0	1.22121	1.39033	0.616771
ENSG00000086967	MYBPC2	0.558615	1.10558	0.806873	0.399617	1.28718	0.931672	1.12493	1.61022	1.12538	0.473505	1.71551	1.60499	1.69771	1.33098	0.812733	1.00788	1.09243	1.08122	0.896452	0.30428	1.11155	0.933417	1.28919	0.579725	0.89434	1.77862	0.225512	0.806578	0.735254	1.22141	1.29648
ENSG00000167634	NLRP7	1.27933	0.985551	0.861361	0.749624	1.02286	0.675163	0.970026	1.50889	1.02722	1.33761	1.64408	1.29019	1.49841	0.76762	0.705257	1.06122	0.702955	0.942792	1.28472	1.76002	0.585327	0.722676	0.86105	0.907002	0.890811	2.02775	0.502341	0.292597	1.47156	0.998271	1.55241
ENSG00000171487	NLRP5	1.34456	0.968492	0.808268	0.729927	0.823598	1.16111	1.09064	0.922615	1.15444	2.93167	1.61643	1.88936	1.55236	2.00485	1.01688	1.34771	1.90888	0.803612	1.01792	1.91593	0.727326	1.40175	0.951497	0.411505	1.13866	0.516138	0.921682	0	1.05467	0.869838	1.14642
ENSG00000179909	ZNF154	0.685828	0.881138	0.856516	0.825538	0.498952	1.43998	1.08645	0.728287	0.797861	0.420841	0.760956	0.524947	0.874845	1.05894	0.700139	1.19818	0.886526	0.931994	0.721656	0.655997	0.988426	0.881346	0.793156	2.74733	1.09469	1.26928	0.929634	0.618269	1.02133	0.874273	0.271197
ENSG00000176635	HORMAD2	3.30525	0.649032	1.00509	0.796739	1.86881	0.734468	0.832904	1.1129	0.806397	0.58314	1.03458	0.633481	2.26953	0.696104	0.877714	1.06302	1.03602	0.767524	0.958019	0.621561	0.540528	1.19158	1.40172	0.528386	1.07229	0	0.923721	0.587761	1.08369	1.07032	1.95012
ENSG00000225528	Z82206.1	NA	NA	NA	NA	NA	NA	NA	NA	NA	NA	NA	NA	NA	NA	NA	NA	NA	NA	NA	NA	NA	NA	NA	NA	NA	NA	NA	NA	NA	NA	NA
ENSG00000196376	SLC35F1	3.89482	1.07989	1.16475	0.643257	1.38413	1.07184	1.23031	1.04107	0.843597	0.753805	0.6815	2.30426	1.10382	0.929562	1.02603	1.12154	0.740772	0.879203	0.635205	0.389975	1.83639	0.839876	1.07032	0.555176	1.34463	0.397654	1.05152	0.572022	1.12707	1.26553	1.11854
ENSG00000100314	CABP7	2.65102	0.951443	0.963893	0.707589	1.06327	1.29966	0.765828	1.01274	0.651363	1.28472	2.09144	1.15036	1.21554	1.5774	1.05027	0.705146	1.40619	1.07542	0.826761	1.20586	0.589615	0.576748	1.08298	0.802743	1.13737	0	0.746203	0.112283	1.28219	2.39734	3.22792
ENSG00000243696	AC006254.1	4.80234	0.52512	0.685465	0.700231	1.46377	1.18855	0.757557	1.07515	0.90369	1.19816	2.04181	0.752922	1.17959	0.807164	0.74467	1.18279	1.07113	1.13328	0.748278	0.806152	2.4404	0.665551	0.946499	1.43425	0.962562	0.415572	1.59265	0.269676	0.823334	0.976666	1.07707
ENSG00000204379	XAGE1A	3.53009	0.771248	1.41715	1.27192	0	2.57159	1.11183	0.868362	0.829339	0	2.42279	1.19393	1.53513	1.19927	1.09942	0.841919	0	1.01904	0.436559	3.05151	4.26971	0	0.741182	0.361554	1.19352	0	0	0	2.99199	0.782639	0
ENSG00000229937	PRPS1L1	0.977753	0.974813	0.801558	1.03929	0	0.82277	1.33738	1.05689	1.52216	0	0.844813	1.25934	0.844511	1.29261	0.744347	1.26791	1.34732	0.983044	1.09014	0.253571	0	0.734451	0.896176	0.314009	1.07799	0	0.262998	0.753475	1.38819	1.10849	1.16259
ENSG00000165633	VSTM4	2.81422	1.55519	0.911795	0.887606	0.98719	1.14192	0.855313	1.03013	0.815294	3.06226	0.51063	0.594984	1.23899	0.98547	0.805136	1.17332	0.892544	1.22857	0.992069	0.1404	0.121175	0.758943	0.958924	1.17167	1.2827	Inf	0.579407	2.09329	0.847685	0.749178	1.89839
ENSG00000197520	FAM177B	0.575228	0.82594	0.926919	0.868078	1.69618	0.602963	0.87222	1.36695	0.735047	0.97091	1.51489	1.48097	1.81664	1.08887	1.42071	0.961843	0.888426	0.952956	0.950856	0.15957	0.348511	0.774907	0.57615	0.768217	0.921538	0.463741	0.361782	1.5449	1.2688	0.694949	1.80864
ENSG00000184933	OR6A2	0.5484	1.02206	1.00332	0.490126	1.45605	0.728457	1.31842	1.64253	1.04363	4.67755	1.01406	1.42131	0.875871	1.85603	0.866944	0.791746	2.04747	0.958355	0.876296	0	1.6589	0.710575	0.830914	1.31432	1.31626	0.991305	0.530257	0.584858	1.55489	0.870282	0
ENSG00000184730	APOBR	1.08426	0.884012	0.934658	0.670694	0.486054	0.581227	1.43864	1.20374	0.705563	0.586336	0.994856	0.674021	2.53815	1.03125	0.835359	1.03114	0.806107	1.20843	0.779613	0.721156	0.432762	0.702691	0.787951	0.547212	0.748951	Inf	0.819547	4.19024	0.591657	1.07565	5.59103
ENSG00000275183	LENG9	2.15315	0.958571	0.861158	0.891803	0.568056	0.877948	0.645583	1.17591	0.747226	0.524607	2.03513	0.922249	1.69238	1.02371	1.1023	0.935928	0.712757	0.968728	1.21369	0.22662	2.08154	0.912876	1.18338	1.05858	0.596671	0.459408	0.499182	2.49019	0.526151	1.20674	1.64781
ENSG00000171501	OR1N2	1.14348	1.08279	0.933502	1.10802	0.361414	0.837275	0.704869	1.17796	0.850052	0.459545	0.898514	0.436899	0.607599	1.27291	0.727134	1.16178	0.885699	0.767041	0.759591	0	0	0.779453	1.31537	0.76621	0.778395	4.8543	0.329579	0.709977	1.43856	2.29962	0.946508
ENSG00000261873	AC006269.1	NA	NA	NA	NA	NA	NA	NA	NA	NA	NA	NA	NA	NA	NA	NA	NA	NA	NA	NA	NA	NA	NA	NA	NA	NA	NA	NA	NA	NA	NA	NA
ENSG00000135094	SDS	2.26012	1.24184	1.00222	0.437429	1.09664	1.10094	1.08005	1.20592	1.11129	0.896598	1.12281	0.812157	0.85086	0.695504	1.02527	1.15349	1.02015	0.923114	1.03518	1.22596	0.921252	0.74773	1.16231	0.820412	1.10838	Inf	1.28302	0.797796	1.0393	0.876856	3.52171
ENSG00000269226	TMSB15B.1	1.55315	0.918811	1.08788	0.894444	1.24631	0.679296	1.23505	1.06258	0.819635	1.52556	1.04515	1.28861	0.808916	1.22437	1.03064	1.18288	1.2356	0.872024	0.749401	4.28662	2.31173	0.506976	1.16566	0.646868	1.05291	0.901473	1.37122	0.109032	1.4272	1.08838	0.499765
ENSG00000261147	AC091167.3	0.473503	0.778878	0.884007	1.12102	1.34837	1.14833	0.951189	0.952036	1.00875	3.41758	1.71287	1.27434	0.58833	1.28516	0.965751	1.00254	0.82282	0.865341	0.887128	1.79092	0.809004	0.58506	0.824446	1.09148	0.721495	1.24325	1.13302	3.21468	1.02626	0.625586	1.72315
ENSG00000188676	IDO2	0.674059	0.801668	0.755623	0.381011	0.829757	0.798593	0.864774	1.11478	0.712789	1.46316	1.3657	2.02415	0.821603	0.814266	0.686225	0.9875	0.500246	0.983325	0.820089	0	1.89278	0.485893	0.628553	0.449097	0.859908	3.6846	1.34728	0.86548	1.44997	1.89418	3.45478
ENSG00000176945	MUC20	0.710248	0.889696	0.890608	0.633189	1.56184	1.23219	1.07346	1.02731	0.837429	0.656096	0.727928	1.06708	1.18439	1.0159	1.0955	1.01828	0.64162	1.13879	1.27694	0.812481	1.00234	1.27347	0.712485	0.963984	0.878466	1.37822	0.324064	2.66267	1.46711	0.670869	0.69096
ENSG00000074706	IPCEF1	0.606418	0.620281	0.654516	0.543011	0.780487	0.868289	1.15254	0.923932	0.726373	0.587549	0.751463	1.10241	0.855579	0.69207	0.849461	1.0828	0.995532	1.02479	0.825378	0.482286	0.244713	0.315625	0.653855	0.787086	0.928839	4.69015	2.02079	0.2647	0.634276	0.943776	2.1548
ENSG00000283632	EXOC3L2	NA	NA	NA	NA	NA	NA	NA	NA	NA	NA	NA	NA	NA	NA	NA	NA	NA	NA	NA	NA	NA	NA	NA	NA	NA	NA	NA	NA	NA	NA	NA
ENSG00000118491	ZC2HC1B	0	0.495025	1.15551	1.36565	2.70908	0.604401	1.30606	0.7114	1.04891	0	1.17482	0	0.920572	1.54344	0.652681	0.914257	1.23188	0.703516	3.44744	0	0	0.727341	1.2236	0.732217	0.86748	0	0	2.3973	1.24799	1.21055	4.18362
ENSG00000280537	AC068946.1	1.49698	0.862816	0.764915	0.92264	0.884407	1.35498	1.36746	0.932522	0.775566	0.728043	1.1803	1.07523	1.04293	1.12812	1.14024	1.01841	1.55968	1.14461	1.19143	0.249519	3.61463	0.381165	1.26141	1.86149	0.83162	2.98356	1.3185	1.08267	1.36696	1.2001	1.4433
ENSG00000140600	SH3GL3	3.44606	1.47814	1.2577	0.855029	1.33547	1.35188	0.941512	0.909654	1.00869	2.13337	2.20962	1.24242	0.799135	0.883179	1.02168	0.972267	1.68578	1.02397	0.779595	0.533538	0.267595	1.1129	0.963753	1.47616	1.19269	0.41983	0.611662	0.203524	1.26532	0.967498	0.912713
ENSG00000149435	GGTLC1	2.2144	0.752123	1.25917	0.773391	1.0532	1.00097	0.991858	1.31552	0.922679	0.793159	0.814415	0.865841	1.06892	0.993595	0.817228	1.36095	0.924937	0.867073	1.03181	1.3407	1.04515	1.72013	0.934841	0.917494	0.898896	0.36	0.71955	0.789653	0.899878	1.03846	2.83229
ENSG00000273269	STPG4.1	0.507438	0.755019	0.87437	0.487932	2.19078	1.13598	1.10571	1.17727	0.959785	2.38074	1.00019	0.337759	0.970174	1.25148	1.10867	1.20215	1.11554	1.1039	0.854829	1.02861	0	0.316914	1.33072	1.49544	0.989599	0	3.86294	1.03425	0.91691	0.585673	1.00903
ENSG00000273514	FOXD4L6	1.67154	0.831066	0.901861	0.770691	1.39961	0.93432	0.758147	1.06454	0.820199	0.876388	0.958009	1.09339	0.957648	0.71099	1.07056	0.864144	0.85549	0.739812	0.957965	3.88391	0.762854	1.60171	0.992795	0.93436	0.916498	0.875136	1.80676	1.28732	1.562	1.32573	0.999454
ENSG00000143632	ACTA1	0.97771	0.837522	0.911373	0.477057	1.02181	0.772378	0.968596	1.44111	1.35539	1.49385	1.15966	0.759927	0.858838	1.11917	1.09004	0.937827	1.64009	1.02699	0.635837	0.150612	0.424917	1.55451	1.04199	1.23194	1.17623	1.03289	1.44375	1.35224	1.7383	1.50192	2.87661
ENSG00000087250	MT3	0.902916	0.86646	0.722821	0.7117	1.30393	0.915868	1.11654	1.13037	1.13414	0.865647	0.985142	0.786194	1.58641	1.1303	0.917014	1.22905	1.09399	1.08303	0.887172	0.521619	0.533008	0.549422	0.856772	0.489974	0.932077	2.48055	1.26346	2.51873	0.831307	1.37847	1.27545
ENSG00000179477	ALOX12B	1.20358	0.913846	0.763331	0.571536	1.82902	1.41869	0.837832	1.35516	0.778105	1.19528	0.713582	0.543908	0.623776	1.064	1.08778	0.960761	0.772972	1.10291	0.895139	0.963802	2.64322	0.78729	0.831483	1.20429	0.928218	1.04081	0.788566	1.58441	1.41265	1.04351	0.532365
ENSG00000172425	TTC36	1.60103	0.742227	0.572068	1.50792	0.953681	0.870317	1.22329	0.662842	0.902748	0.737971	0.989625	0.616015	0.675939	0.562184	0.972544	0.901825	0.597846	0.958999	0.730172	5.39905	3.47068	0.640361	1.05884	1.0079	0.889457	0.443821	0.849519	1.08626	0.799699	0.642778	0.43367
ENSG00000039600	SOX30	1.83312	1.01357	0.779041	0.740087	1.04451	0.977193	1.32051	1.31102	1.08928	0.603514	1.22188	1.4612	1.13435	1.19169	1.04171	1.17133	0.927602	1.13443	0.764083	0.556544	0.603562	0.340988	0.678207	1.67971	0.860937	1.1699	0.629121	1.22531	1.44871	1.19152	1.8153
ENSG00000197614	MFAP5	2.44443	1.40878	1.06843	1.06742	0.65237	1.15514	0.786744	1.2071	1.16716	0.799846	1.05883	1.93541	1.10101	1.43712	1.18091	0.953152	2.40721	1.17509	1.37824	0.465044	0.500627	1.01033	0.737825	1.01775	1.19888	3.85953	1.0334	0.985981	0.89429	0.842939	1.3183
ENSG00000134627	PIWIL4	3.13807	1.01192	0.912891	0.831329	0.250233	1.25201	1.05331	1.15295	0.703624	0.623572	1.21536	1.25511	2.25105	1.12407	1.16107	1.04933	0.912588	1.11645	1.3336	0.27943	1.02377	0.680613	1.19193	0.888602	0.695846	0.349431	1.43533	1.72753	1.29977	0.798475	1.59991
ENSG00000214456	PLIN5	0.742594	0.724013	0.617229	0.772734	0.959815	0.807925	1.00894	1.23228	0.840638	1.14871	1.28418	0.803399	1.51411	0.829888	0.596823	1.09231	0.733364	0.852568	1.27587	0.35285	1.3132	0.691203	0.73171	1.14415	0.994992	0.347624	0.967541	1.07627	1.21516	1.00488	0.297027
ENSG00000250021	C15orf38.AP3S2	2.90724	1.23153	0.805714	0.691271	1.11434	0.685402	1.02554	1.15656	0.9715	1.45911	0.950499	0.526023	0.730598	0.885681	0.825607	1.05307	0.681534	1.03351	1.3177	2.21529	0.566454	0.577995	1.1166	0.92433	0.787878	3.16129	0.773469	1.23055	0.80658	0.850536	2.11375
ENSG00000187094	CCK	1.20746	0.921844	0.833553	1.07184	1.17856	1.30334	1.00397	1.02418	1.03962	1.62926	0.788972	1.69077	0.697704	1.07064	1.24484	1.22551	1.21466	1.165	0.865444	0.963616	0.626173	0.533361	1.0141	0.544921	0.763218	2.43283	1.12151	0.896348	1.24859	0.632555	1.02701
ENSG00000161905	ALOX15	1.26771	0.851393	1.42302	0.565174	0.812036	1.01446	0.896299	0.900155	1.06217	1.59156	1.15736	1.16884	1.24087	0.900432	0.774954	0.925502	0.756961	1.22341	0.75248	1.58042	0.933359	1.84145	0.944902	1.13713	1.08006	0.8704	0.752245	1.39357	0.783122	1.34853	2.37114
ENSG00000204616	TRIM31	0.122392	0.685807	0.914657	0.45067	2.26963	0.920442	1.0983	1.16117	1.00016	1.41992	0.998773	1.295	0.718798	1.20059	1.08219	0.980443	0.573868	0.836287	1.484	0.865987	0.906242	0.641654	0.794064	1.12929	0.648608	0.43785	1.14633	1.06738	0.649274	1.51482	0.998796
ENSG00000277858	H2AFB2	0	1.08953	0	0	0	0	1.06205	1.02335	0	0	0	1.50523	0	0	0.918503	2.32374	0	0.830693	0	0	0	0	0	0	1.54256	0	0	0	0	0	0
ENSG00000137473	TTC29	0.881382	1.03211	0.735293	0.529474	1.83604	0.867083	0.844339	1.07511	0.897957	2.34463	1.03998	1.12408	0.841393	1.22932	1.01051	1.10001	0.896651	1.06787	0.709145	0.94557	0.709673	0.599765	1.56555	0.893204	1.59427	0	2.94772	1.53694	0.778727	1.50073	1.02198
ENSG00000232237	ASCL5	3.61886	0.774494	1.00852	1.09868	1.90115	0.949735	0.921327	0.994999	1.33502	0.435842	1.31922	1.1197	0.522769	1.26608	0.964725	1.13664	1.22018	0.873039	0.955531	Inf	1.20554	0.437276	1.25133	0.565843	0.996856	0.447295	0.40067	1.69241	0.675209	0.778792	1.29666
ENSG00000244411	KRTAP5.7	1.01634	0.666741	0.977758	0.738729	0.388053	1.12922	1.25823	1.01729	0.795227	1.00361	1.27325	0.889284	0.628798	1.2944	0.894609	0.826359	0.824928	0.834917	0.909586	1.9982	1.09579	0.870977	0.938151	2.05102	0.944543	0.586055	0.95061	3.33858	1.55944	1.20998	1.10149
ENSG00000188820	FAM26F	0.974676	0.806871	0.758488	0.593145	0.390323	0.825513	1.18441	1.43904	0.874192	0.999449	1.2578	1.57155	1.75765	0.878461	1.02079	0.881379	0.668643	0.929009	0.936476	0.420243	0.419292	0.626956	0.737643	0.613588	1.05342	3.48017	0.36114	3.94092	0.623197	0.980278	3.28504
ENSG00000251503	APITD1.CORT	1.49579	0.915228	0.990403	0.462715	1.9981	0.895101	1.01016	1.14066	0.96829	3.78324	0.767988	0.494016	1.10727	1.34341	0.932882	1.2346	0.649619	0.931795	0.898559	0.588095	0.561561	0.64521	1.34431	1.10059	0.8202	0.7274	0.935694	0.57658	1.20385	1.10497	4.5819
ENSG00000100399	CHADL	1.81429	0.781561	1.00023	0.58321	1.20804	1.20755	0.581531	0.931582	0.787253	0.762265	0.90361	0.509247	0.667024	0.711552	0.758288	0.79785	0.711743	0.923359	0.862934	1.43883	0.749318	0.605335	1.05341	0.786251	0.638139	0.484413	0.95212	1.32413	0.761576	0.95976	0.370776
ENSG00000140932	CMTM2	1.3261	0.898938	1.04647	0.640774	0.914281	0.939212	1.25934	1.10985	0.901586	1.33989	1.32144	1.07567	1.1466	1.19452	0.943129	1.13703	1.11598	0.965783	1.43802	0.355744	1.45782	0.740184	1.06234	0.752896	1.21659	0.426586	1.16715	0.353822	0.827321	0.825179	1.14589
ENSG00000198062	POTEH	0	0.979687	0.741501	0.472073	0	1.37377	1.1795	0.923451	1.00765	0	1.15687	1.03402	0.877929	1.37579	1.41495	1.05847	0.91504	0.991507	1.23203	0	0.946874	0.881934	1.07167	0.715574	0.895054	0.791421	2.54047	1.64891	1.53379	1.60224	0
ENSG00000179133	C10orf67	1.72613	1.13313	0.529825	0.858688	1.66025	0.766516	0.965513	1.31901	1.14155	1.47646	0.945764	0.692072	1.20517	0.891809	0.900262	1.04962	1.49528	0.903945	0.838204	0.284419	0.158938	0.410624	1.24522	0.766137	0.936354	0	0.425042	1.52484	1.26131	1.2503	0.147253
ENSG00000159708	LRRC36	3.82556	1.18514	1.24842	1.02778	1.01545	0.725642	1.19319	0.76212	0.87366	0.554995	0.920461	0.730566	1.77451	1.26577	0.740261	1.02185	0.693361	1.01506	0.780743	1.81972	2.29623	0.617104	0.900437	1.55826	1.07541	0.500807	0.89646	0.476185	0.42463	1.34837	1.299
ENSG00000137727	ARHGAP20	0.961062	1.3169	0.637441	0.925646	0.704261	0.972612	0.596049	1.09247	0.836096	2.16432	0.772213	1.80419	1.85034	0.951558	0.795063	1.21552	0.828789	1.21146	0.806286	4.35459	0.720759	0.413412	0.797297	1.33934	1.26299	1.39474	1.77782	0.84755	1.02231	1.1164	1.03899
ENSG00000075884	ARHGAP15	1.0461	1.01426	0.697147	0.520599	0.651921	0.961947	1.18474	1.17056	0.765787	1.07052	1.18919	1.1362	2.36791	0.78869	0.544726	1.09696	1.23954	0.807122	0.828585	0.347517	0.573556	0.85885	0.68891	1.10385	1.0352	3.89744	0.580513	0.0874394	0.749497	1.22175	0.693581
ENSG00000243135	UGT1A3	0	0.829409	0.91406	0.630447	1.04207	1.45949	0.836447	0	1.22037	0	0.85065	1.71799	0.542498	0.681032	1.44903	0.948174	2.93921	0.89917	0.872796	0	2.63809	0.609331	1.54503	0	0.887642	0	0	0	1.25172	3.16401	0
ENSG00000166257	SCN3B	0.928268	1.39325	0.769082	1.09533	0.841377	1.2928	1.01864	1.37672	1.36605	1.32678	0.960918	1.36047	0.467874	1.19434	1.25362	1.24934	0.86445	0.926348	0.616236	1.68248	1.32096	1.29838	1.20813	0.869808	0.989627	0.440379	0.901809	0.598865	1.31749	1.66017	0.358858
ENSG00000284461	RABGEF1.1	NA	NA	NA	NA	NA	NA	NA	NA	NA	NA	NA	NA	NA	NA	NA	NA	NA	NA	NA	NA	NA	NA	NA	NA	NA	NA	NA	NA	NA	NA	NA
ENSG00000187559	FOXD4L3	1.87817	0.578186	0.996047	0.372503	0.649007	1.01178	1.07894	0.815744	0.661347	0.749872	1.00158	1.34939	0.793275	0.958131	0.894468	0.93108	0.920221	0.985458	0.906994	3.53072	1.71744	1.07991	0.863854	1.03437	0.705276	3.23452	1.02905	1.17588	1.11235	0.82979	0.875916
ENSG00000129194	SOX15	0.877929	1.01678	0.874252	1.05086	2.40397	1.12412	0.814063	1.03231	1.01026	1.02985	1.38511	0.67964	0.835101	0.76027	1.07717	0.8172	0.811111	0.882377	0.837703	0.649369	0.690486	0.849613	0.898328	1.25298	0.958592	0.884791	1.25659	2.2734	0.95552	0.541415	0.205084
ENSG00000178217	SH2D4B	1.66079	0.998653	1.1221	0.53802	1.36251	1.10873	0.736896	0.904706	0.898605	1.98528	1.332	1.39453	1.33695	0.888944	0.783489	1.15047	1.07365	0.732829	1.16901	0.265275	1.32895	0.563849	1.0081	0.794358	1.01261	0.387457	4.49479	1.65654	1.11091	1.01487	0.261734
ENSG00000139144	PIK3C2G	0.897393	1.09307	0.880595	0.783297	1.9562	0.722499	0.839731	0.811553	0.86373	0.273589	1.11173	1.54917	0.477176	0.745809	1.05366	0.867083	0.78657	0.748198	1.46691	1.41831	0.680658	0.721085	1.09253	1.18186	1.07047	3.26737	1.87505	3.57487	0.720528	1.61811	1.84041
ENSG00000156689	GLYATL2	0.890505	1.04482	1.24989	0.579286	1.04952	0.623978	0.857191	1.15205	1.03696	1.37913	0.75754	0.989966	0.930344	1.25933	0.955752	0.70042	1.67261	0.907133	0.980728	1.93807	1.61329	0.218795	1.0288	1.17651	1.31214	0.411549	2.91224	0.442117	0.595693	0.670096	1.48862
ENSG00000078081	LAMP3	1.25076	0.920998	0.622559	0.763532	0.40244	1.14698	0.660188	1.22781	0.922156	1.91904	1.25467	2.34005	1.48094	1.22181	0.742951	1.20067	0.783748	0.767596	1.16923	0.593279	0.346037	0.479969	0.794984	0.614758	1.07628	3.72518	1.14262	1.6562	1.81061	0.583001	1.94279
ENSG00000185942	NKAIN3	0.807812	0.904511	1.04202	0.894688	1.38716	0.893134	0.605876	0.859326	0.891095	0.71465	1.02711	0.265434	0.652469	0.959195	1.03535	1.01623	0.864407	1.23472	1.18322	0.749867	0.490139	0.88498	1.42122	1.17592	1.20686	0	0.986599	1.10644	1.46185	1.05784	1.16166
ENSG00000167968	DNASE1L2	2.25462	0.691469	1.21618	0.478654	1.63507	1.55682	1.41374	0.93116	0.966424	1.2669	1.68138	1.61506	0.794948	0.778225	1.01888	1.03241	1.86347	0.944844	0.61439	1.11951	2.24106	1.21851	1.11629	1.1811	0.672673	0.807941	1.21231	0.347041	0.764777	1.1765	2.3912
ENSG00000243414	TICAM2	1.17752	1.04231	0.950162	1.41949	1.08249	0.977854	0.883836	1.23762	0.704584	2.3454	0.995913	1.35357	1.9929	1.09267	1.20652	1.11073	1.37101	1.23533	1.08906	1.07127	0.61725	0.624404	0.754118	0.94943	0.966284	4.89955	1.97658	1.17399	1.06159	0.810488	2.36714
ENSG00000258941	AL132639.3	1.76869	0.805653	1.25366	1.10683	0.43706	0.945708	0.804149	0.904539	0.821159	1.38667	0.422515	0.767521	0.816192	0.715661	1.29499	1.45853	0.763924	0.794132	1.19208	1.71826	3.48719	0.615935	0.862295	4.83122	0.784019	1.16538	0.566356	1.07628	0.678782	1.08147	0
ENSG00000106038	EVX1	1.95186	0.773369	1.33569	0.912321	0.856221	1.08781	1.15847	0.936836	1.24968	0.66206	1.5551	1.08741	1.49567	1.4794	1.22126	0.95513	1.34759	1.10442	1.05312	0.652634	0.627901	0.874978	1.10399	2.53372	0.999594	1.66556	1.31806	1.4075	1.0871	0.963025	1.93711
ENSG00000261247	GOLGA8T	0.655572	0.956626	0.809747	0.757147	0.580836	0.878551	0.735087	0.83335	0.922914	0.463163	0.888201	0.52526	1.11195	1.04286	0.777587	1.35796	0.677285	0.851289	0.968743	1.85164	1.20718	1.28338	1.08954	0.9194	1.26435	0	2.98249	1.18435	1.35376	1.01293	0.758727
ENSG00000266076	AC004805.1	1.7299	0.879618	0.858137	0.676938	1.5858	0.915844	1.00635	1.15121	0.93715	0.756301	0.817005	1.26084	1.48904	1.59522	1.12597	0.948307	1.0004	1.03802	0.635434	1.12307	0.499931	0.579806	1.06657	0.960467	0.90402	2.87667	0.589252	0.42507	0.780236	1.00462	0.771544
ENSG00000139351	SYCP3	0.314252	0.662477	0.666504	0.920514	1.68259	1.04308	1.08094	0.816948	0.796355	1.51878	1.16154	1.22794	0.715006	0.887404	0.864523	0.973635	1.6331	0.848818	0.714498	4.96097	2.27578	0.518953	0.786058	0.981649	0.899094	2.06695	0.715226	0.565568	0.738296	0.729545	1.67349
ENSG00000143552	NUP210L	3.91064	0.920135	0.874825	0.799038	0.953773	0.831947	1.21823	0.661941	0.698676	0.413704	1.62792	1.89361	0.813527	1.19543	0.684325	1.12336	1.29601	0.820337	0.626267	0.391054	1.65783	0.676398	1.17095	1.415	0.912034	0.40444	0.6424	0.287074	1.06376	0.890695	2.52693
ENSG00000125910	S1PR4	0.597423	0.818904	0.612705	0.359301	0.600095	0.951303	1.18815	1.3419	0.563688	0.943061	0.899856	1.10242	0.923276	0.674566	0.791733	1.14816	0.705357	0.745906	0.902804	0.439221	1.00389	0.749808	0.541442	0.503399	0.792524	3.97143	1.13509	0.112064	0.552389	0.764059	3.87804
ENSG00000269855	RNF225	1.29974	1.0696	0.957849	1.16521	0.553999	1.54313	1.01172	0.693585	0.745476	0.341474	0.973969	1.19945	0.899389	1.12213	0.91924	1.02172	0.97027	1.13726	1.34112	1.36125	0.587458	0.526222	0.867118	1.7801	0.888827	0.761393	1.15642	0.47745	1.21187	0.595269	0.689779
ENSG00000243284	VSIG8	0.629222	1.20549	1.32776	0.798642	0.853874	0.892736	0.978336	1.21778	0.812272	2.32096	1.63415	1.32236	1.54219	1.07237	0.775552	1.04694	1.33231	1.00076	0.606174	Inf	0.877652	0.323339	0.810516	1.11233	0.862072	1.49932	4.70943	0.447519	0.634652	0.828345	1.56539
ENSG00000139890	REM2	3.24369	0.761385	0.643201	0.662269	1.02908	1.11416	1.48247	0.94483	0.992736	1.29085	1.83138	0.540937	0.871483	0.933281	0.93884	0.833585	0.922232	0.697167	0.425529	0.837576	1.41428	0.924707	1.01324	0.909285	0.949377	0.419514	1.09347	0.569048	1.02772	0.812395	0.513832
ENSG00000174123	TLR10	0.763686	1.14725	0.678351	0.481341	1.14975	0.66768	0.797602	0.914819	0.729198	2.39852	1.08398	1.27996	1.64962	0.826823	0.587845	1.17498	0.755542	0.937183	0.794987	0.802522	0.769491	0.306681	0.492119	0.44488	0.847763	5.21647	0.553472	1.52616	0.493391	0.711911	1.26418
ENSG00000106336	FBXO24	0.716452	0.778383	0.927248	0.882562	0.670124	1.50035	0.905953	1.41503	0.818557	1.96398	1.71856	0.906942	1.31751	0.883049	0.840951	0.810105	0.880935	1.38145	0.665476	0.585626	0.456901	1.16118	1.20369	1.60293	0.70247	2.58608	2.35952	4.1756	0.896445	1.02427	1.06442
ENSG00000133475	GGT2	0.97416	0.822229	0.923531	0.893338	1.15082	0.733494	0.78447	1.2337	0.744858	0.37803	1.02931	0.894231	1.09535	1.47494	0.717503	0.833269	1.18825	1.30329	1.24139	0.954247	0.373222	0.626704	0.72361	0.696639	0.749416	1.22971	0.309057	0.361806	1.18326	1.21068	0.837108
ENSG00000010671	BTK	0.627987	1.11007	0.725719	0.489182	0.517569	1.00131	1.06325	0.927803	0.777137	1.57652	1.21513	0.742286	2.25386	1.07712	0.580595	0.945067	0.690736	0.975374	0.812128	0.391979	0.424308	0.799617	0.769865	0.661453	0.965747	4.357	0.807846	2.98754	0.870745	0.645256	1.43909
ENSG00000107187	LHX3	5.46573	1.08794	1.40886	0.544187	0.996182	1.33115	0.869988	0.992695	1.14754	2.56262	1.65645	2.38722	0.554588	0.848915	1.19261	1.09723	1.49668	1.09465	0.85566	0.689758	1.49099	0.929497	0.868934	0.79587	0.831813	2.22212	0.248226	0.602643	1.80508	1.05267	0.70191
ENSG00000122574	WIPF3	0.596984	1.11882	0.887261	0.742658	1.40894	1.46119	1.59856	1.191	1.12849	0.854469	1.63027	1.10267	1.59986	0.97936	1.01629	1.07855	1.08793	0.819197	0.751507	0.512097	0.382475	0.998138	0.761547	0.782779	0.867001	0.290088	0.362059	4.86972	1.51884	0.967646	0.471302
ENSG00000005513	SOX8	2.28218	1.12373	0.708588	0.630951	1.52757	0.867773	0.882535	0.729483	0.78662	0.10896	0.867978	1.00091	0.464051	0.67036	1.00314	0.869422	1.50804	0.969276	0.623459	0.118033	1.56091	0.538374	1.20849	1.01797	0.709207	Inf	0.852343	1.22624	0.711187	1.84443	0.723338
ENSG00000249693	THEGL	0.763014	1.12071	0.744091	1.22354	2.6251	1.21661	0.809633	1.02946	1.32342	2.44603	1.5808	1.29345	2.15363	1.33392	1.02011	0.872461	1.07896	1.14974	1.07179	1.47588	1.77311	1.45095	1.0846	0.722657	1.06958	0	0.537701	0.840175	1.02287	0.746641	2.3595
ENSG00000163352	LENEP	1.26042	0.808585	0.854108	1.11143	1.66365	1.12881	0.877115	1.33773	0.739607	1.47035	1.43804	1.68076	0.72119	1.2618	0.903615	0.819187	0.811683	0.941692	0.780266	4.9675	1.24664	1.51337	0.682031	1.08106	0.709601	0	2.02977	2.1273	1.10605	1.03584	1.97037
ENSG00000213030	CGB8	5.68037	0.980032	1.05562	1.13758	0.776674	1.21014	0.91468	2.26695	1.00933	2.04643	1.55214	1.00034	1.51198	0.943485	1.2742	1.14679	2.22202	1.19318	1.41474	0	1.9086	0.611534	1.24403	2.3778	1.5476	1.141	1.83943	1.11214	1.36084	0.75754	0
ENSG00000274102	OR4M2	0	0	0	0	0	0	0.216174	0.640585	0	0	0	0	3.91802	0	1.87953	0	0	0	0	0	0	0	0	0	4.21207	0	0	0	0	0	0
ENSG00000184261	KCNK12	0.794429	1.01683	1.12629	0.737919	0.682102	1.32299	1.02236	1.02827	1.02817	1.90554	1.06137	1.86598	0.556816	1.00192	1.00315	1.09603	1.56674	0.929221	0.584143	0.375828	0.502689	0.86003	0.824548	1.28593	0.922034	0.406255	1.77608	0.0909964	1.3433	1.0376	1.01214
ENSG00000265690	AC074143.1	0	0.574544	0.793625	1.02112	4.2924	0.992486	1.03844	0.975251	0.982485	7.74079	1.01203	1.02959	0.647019	1.30531	0.906678	1.32743	1.55639	0.870279	0.631217	0	1.30307	0	1.41711	0.324197	0.725554	0	4.79203	0	1.80213	0	1.43486
ENSG00000274252	GGTLC3	1.37236	0.839642	0.968132	0.830666	0.438644	1.56155	1.26165	1.16286	1.03767	1.39223	0.974667	0.613742	0.791753	1.04162	0.725294	1.02435	1.05017	1.22701	0.82028	0	0.804216	1.02078	0.761491	0.948346	0.969039	0	0.107273	0.655403	0.888797	1.1049	0
ENSG00000162669	HFM1	1.0092	1.12513	0.74757	1.14474	0.738524	0.963346	0.817133	0.898545	1.118	1.66052	1.28145	0.855968	0.801907	1.12062	0.934514	0.974693	1.08542	0.912461	0.503496	1.81824	2.08864	0.904749	1.48906	1.54286	1.46149	0.41983	1.82822	1.01801	1.98036	0.418831	1.00568
ENSG00000121207	LRAT	0.933312	1.01528	0.65093	1.2936	0.983867	1.09772	0.974959	1.26975	1.0948	1.18023	1.51119	1.75186	1.64282	0.862577	0.866064	1.14504	0.765455	0.869304	0.910044	1.85136	1.10867	0.579113	0.992994	1.09258	1.39658	0.575335	0.630974	4.39269	0.972124	0.897898	0.625196
ENSG00000198354	DCAF12L2	0.729993	0.872247	0.648244	0.522374	1.1333	1.43206	0.623067	1.13398	1.06822	0.989654	0.832979	1.25416	0.46571	1.10872	0.865125	0.907091	0.907484	0.964147	0.625894	0.558997	1.15913	0.777718	0.732017	1.39016	0.943136	0	0.330424	2.50222	1.44619	0.974759	1.47816
ENSG00000179520	SLC17A8	4.72896	0.791384	1.03023	1.16007	1.69203	0.87247	1.29627	0.983046	0.920269	2.19996	0.857142	1.00113	0.646081	1.02871	0.815117	1.06098	1.19948	0.868334	0.905534	1.3552	1.52324	0.347068	1.2529	0.535137	1.08972	1.48746	0.616436	1.20362	0.91696	0.962889	0.766206
ENSG00000139970	RTN1	1.40208	1.28031	0.704365	0.529668	1.22852	1.16829	1.01629	0.816716	0.806349	0.303542	0.880917	1.27154	0.467653	1.05143	0.66472	1.17579	1.00296	0.963118	0.569861	2.27607	0.250815	0.7049	0.684846	0.609372	1.16417	1.34733	1.16641	2.56381	1.11781	0.684003	1.56108
ENSG00000171431	KRT20	0.816839	0.869666	1.07746	0.784428	1.59643	0.927701	0.699927	0.783099	1.16286	1.50526	1.47185	1.52376	0.877104	1.48672	1.25287	1.06978	1.65555	0.971023	1.55876	0.574803	0.748306	0.664101	1.12957	1.20357	0.882482	5.29629	0.754373	0.930726	1.63719	0.812741	1.78432
ENSG00000216490	IFI30	0.945365	0.92178	0.859197	0.42118	0.797518	1.33717	1.58745	1.42723	0.859599	0.450244	2.31958	1.03715	2.01278	1.29976	0.889043	1.06169	0.819395	0.745764	0.924158	0.876751	0.376752	0.75112	0.839709	0.468479	0.909015	Inf	1.19077	4.02101	1.08989	1.0699	2.30319
ENSG00000188396	TCTEX1D4	1.34442	0.78801	0.946635	0.887157	0.412558	0.788056	0.764407	1.15824	0.860263	0.540892	1.20356	0.452175	2.06945	0.799941	0.850189	1.21011	1.2253	0.785795	0.75636	0.406242	1.00501	1.3305	0.883141	0.845304	0.828258	1.07177	1.42706	0.370815	0.474004	1.13051	1.27688
ENSG00000171855	IFNB1	1.47008	0.965799	1.00336	0.814966	0.378343	1.21192	0.9613	1.179	1.32963	3.46869	1.69995	0.977696	1.96761	1.32973	1.04889	1.22003	0.862047	0.664336	0.885488	0.531746	1.07762	0.738846	0.936461	0.650408	0.999605	0.74802	2.63196	2.37175	1.61805	0.860789	1.69592
ENSG00000188124	OR2AG2	1.15791	1.01145	1.19365	1.02543	0.873064	0.833363	0.999689	0.946379	0.978453	2.10793	0.945481	0.791965	0.636575	0.987956	1.23952	1.107	1.57668	1.0194	1.06053	3.35488	1.29712	0.261289	1.26488	2.49837	1.39044	2.98948	1.23912	0.276381	1.05902	0.62319	0.396914
ENSG00000162040	HS3ST6	2.40341	1.015	0.795779	0.586702	0.802263	0.934054	0.887892	0.866897	0.808018	1.42728	1.01305	0.862237	0.575459	1.0322	0.873644	0.868823	0.601163	1.25032	1.38038	1.56491	0.236472	1.22404	1.27096	0.725118	0.643802	2.21655	0.80851	0.965189	1.26136	0.963786	2.45776
ENSG00000113302	IL12B	0.679993	0.925867	0.61671	0.482683	0.548051	0.771614	1.32395	0.880873	0.823295	1.27454	0.811209	1.85989	1.3136	0.732889	0.682031	0.920594	1.09818	0.834842	0.87402	0.934744	0.586121	0.705066	0.845151	0.635755	1.11592	0.400845	0.68755	1.46402	1.15116	1.09914	2.36471
ENSG00000212122	TSSK1B	0.976453	0.770898	1.12928	0.48337	4.49436	0.395665	0.49274	0.57207	1.02935	3.2562	1.44649	0.794068	1.98313	1.23393	1.04835	0.955146	1.43033	1.28711	1.61632	0	0	0	0.985917	0.41025	1.07502	1.28353	0.62059	0	0.772261	2.15325	0
ENSG00000147117	ZNF157	0.718314	0.86914	0.985525	0.830019	0.465065	0.934186	0.694586	1.01822	0.822212	2.3592	0.733346	0.688783	0.677072	1.08816	0.750169	0.905741	0.664312	0.923214	0.566228	2.49609	0.754747	0.341165	0.930977	1.00558	1.05232	Inf	1.24739	2.0951	1.3996	1.1931	0.724053
ENSG00000189233	NUGGC	0.977467	0.828883	0.79628	0.513129	0.933868	0.725155	0.868435	1.26418	0.691115	2.09596	0.76161	1.5602	1.12452	0.704342	0.687915	1.12426	0.467602	0.746211	1.08165	4.26736	1.01467	0.830813	0.703816	0.471021	0.8214	1.6521	0.794509	4.92004	0.941839	1.18788	0.732671
ENSG00000130222	GADD45G	0.869973	0.977961	1.00593	0.679793	2.32139	1.16099	1.20295	0.837384	1.03423	0.241457	1.09849	0.800096	0.567258	0.644481	0.698109	1.23784	1.06296	0.833196	0.579157	0.663188	0.716022	1.08611	0.547316	0.907953	0.908182	1.03494	1.54741	3.19559	0.630286	0.691009	5.5912
ENSG00000175868	CALCB	0.850531	1.00812	0.882641	0.842988	1.32002	0.900253	1.30092	1.12515	1.03678	3.00476	0.902909	1.93847	1.01434	1.05164	1.07549	0.938213	1.04941	0.874006	0.810726	0.996577	0.889116	0.744587	0.870753	1.43454	1.09092	0.497403	0.85295	1.16731	1.29583	0.882616	1.35791
ENSG00000248405	PRR5.ARHGAP8	1.41415	1.09537	0.923417	1.03079	1.00912	1.05168	1.06715	0.891457	1.17842	4.73642	0.667031	1.0456	0.865152	0.800565	0.809295	0.859409	1.28779	0.925784	1.08228	1.48978	2.22885	0.292654	0.853818	1.31743	0.774882	0.505344	1.73348	1.77487	0.82676	0.979198	0.655311
ENSG00000077935	SMC1B	2.11094	0.745127	1.28214	0.614302	0.867064	1.17105	1.40133	1.15242	0.936602	2.02538	1.72743	0.83092	1.12347	0.967277	1.24529	1.29589	1.17473	0.939682	0.668056	0.548469	1.28873	0.427225	1.02529	1.42894	0.847741	0.427241	0.930984	0.931683	1.26228	1.85193	0.935622
ENSG00000165023	DIRAS2	0.650746	0.921696	1.0555	0.691186	1.40505	1.30291	0.74096	1.11829	1.05412	0.708278	0.61946	1.32726	0.724853	1.255	0.796244	0.922907	1.74422	1.07536	0.747003	0.706962	1.36516	1.24531	0.865252	0.549426	0.939595	1.09178	1.69954	2.18381	1.23031	1.0946	1.7527
ENSG00000184984	CHRM5	2.02579	0.823934	0.8372	0.742281	0.491377	0.97296	0.848099	1.28097	0.897764	2.23206	1.43216	1.16247	1.03183	0.862908	0.977088	0.986496	2.39076	1.18058	0.614766	0.646687	1.80875	0.923236	1.07895	1.27195	0.774229	2.23289	0.977656	1.00972	0.99612	1.07526	1.20488
ENSG00000157551	KCNJ15	0.62531	0.680477	1.0145	0.988997	1.73998	1.02078	0.848313	0.923739	1.33077	1.31561	0.41254	0.429223	1.25465	1.20998	0.719168	0.881306	1.18219	0.977572	1.38821	0.870359	0.575787	0.624888	1.30899	1.28795	1.26104	1.09882	0.468714	0.722008	0.989726	1.21348	1.02578
ENSG00000274209	ANTXRL	0.916296	1.00891	0.800401	0.776207	0.777217	0.995439	1.12003	0.768279	0.993472	3.06754	0.980329	2.20667	1.08146	0.82194	0.879184	1.30809	0.676278	1.03005	0.935356	0.497754	0.85879	1.51609	0.836284	0.735111	0.967462	0	1.42062	0.22028	1.02562	0.529396	0.883469
ENSG00000171540	OTP	3.37434	0.796697	0.763004	0.459354	0.710721	0.882091	1.35309	1.13268	0.955212	3.51673	2.42085	1.13189	2.80972	1.17318	1.07715	0.912227	1.3263	1.21844	0.764305	1.70522	1.09715	0.669084	1.20719	1.19306	1.02556	0.408581	0.944313	1.03562	1.24193	1.53019	1.03861
ENSG00000283189	AC104452.1	NA	NA	NA	NA	NA	NA	NA	NA	NA	NA	NA	NA	NA	NA	NA	NA	NA	NA	NA	NA	NA	NA	NA	NA	NA	NA	NA	NA	NA	NA	NA
ENSG00000256514	AP003419.2	4.33589	1.08257	0.798699	1.58011	0.572354	1.00429	0.801162	1.43537	1.42028	2.28555	1.27364	0.669541	3.16221	1.44851	1.61438	1.05094	1.16698	1.24613	0.777195	0	1.33724	2.0479	0.665588	4.58748	1.43203	0	0.602575	0	1.19762	0.64171	0
ENSG00000197561	ELANE	0.946559	1.32551	0.862075	0.87016	0.709832	0.654619	1.0339	1.35378	0.791689	1.30284	1.79966	1.40154	0.924782	0.883114	0.797034	1.73776	0.654447	1.2284	0.823376	0.673057	0.650232	0.381724	0.645323	0.877304	1.18496	4.48869	1.46296	0.19749	0.705377	0.83019	1.26572
ENSG00000174562	KLK15	0.296559	1.0693	1.40202	0.905319	0.907604	0.787902	0.790933	1.61389	1.10981	0.800627	1.50983	1.37418	0.465544	1.03326	1.00871	0.994893	1.11634	1.04195	1.19137	1.14902	0.468418	0.70856	1.02422	0.876436	1.11749	0.320654	1.99008	3.38116	1.19925	1.02364	0.293152
ENSG00000204677	FAM153C	0.417809	0.906856	1.13379	0.696524	0.821783	1.04253	1.08888	1.17819	0.728144	1.3159	0.944153	1.07626	0.789613	1.05846	0.96238	0.831648	0.714293	0.818374	0.799072	0.845498	1.14332	0.496004	1.00053	0.977657	0.976489	1.02582	0.810133	0.25483	1.04202	1.06326	1.38934
ENSG00000135973	GPR45	1.32189	0.909451	0.641379	0.926939	1.91222	1.07607	1.36308	0.748491	0.947196	2.32097	1.56062	1.4683	0.490115	0.984784	0.871864	1.10006	1.20061	0.992314	0.590541	1.48397	1.08579	1.99559	0.6422	1.63602	0.797608	2.63936	0.813846	0.834788	0.940595	1.11709	1.25705
ENSG00000116141	MARK1	2.63451	0.859774	0.911049	0.676953	1.32845	1.04385	1.24963	0.893151	0.931644	Inf	0.971802	1.38583	1.00801	0.974442	0.901706	0.930529	1.01519	0.964988	0.469503	0.964002	0.855906	1.53672	0.78014	1.3874	1.14168	0.430232	0.804333	3.31052	0.636393	0.619581	2.59608
ENSG00000269026	AC003006.1	0.874818	0.972948	0.994489	1.36912	0.769383	0.944383	1.29899	0.857203	1.07219	1.2849	0.850832	0.93867	1.24549	0.724366	0.950438	1.01509	1.2341	1.10328	0.901244	5.76935	0.800411	0.394492	1.59726	0.674822	0.831591	0	0.94882	0.771194	1.1879	1.02046	0.763853
ENSG00000258713	C20orf141	0.550663	1.16607	1.023	1.3187	1.0431	0.925058	1.2299	0.975664	1.10653	1.06661	1.96796	1.60192	1.38049	1.26776	1.32336	0.959483	1.6419	0.890015	1.19631	2.18658	1.99406	1.1008	1.2437	0.807564	0.739185	0	1.21796	0.707466	0.841911	1.10045	1.82156
ENSG00000213973	ZNF99	0.771526	1.06071	0.926423	0.910825	0.754856	1.1079	1.19946	1.0525	0.964918	0.737023	0.897806	0.855146	0.552287	1.29064	0.733433	0.925049	0.943427	0.698835	0.92468	1.28479	0.384807	1.44208	0.734813	0.814202	1.30663	0.558273	0.582914	0.397007	1.35816	1.29881	0.270152
ENSG00000131152	AC010531.1	2.13665	1.28167	1.17594	0.710674	0.60678	0.885952	0.883277	0.877443	1.03772	0.515461	1.27062	1.06037	1.32233	0.675015	1.12706	0.860067	0.978228	1.24151	0.961337	1.55338	1.35676	0.883763	1.02536	0.989964	0.779951	1.02582	0.507471	0.587624	1.12134	0.71785	0.731928
ENSG00000175318	GRAMD2	1.12463	1.04861	0.800266	0.673021	0.823844	0.839383	0.754687	1.38605	0.982099	0.512014	1.03706	0.731411	1.15552	0.89204	0.732465	1.10474	1.14193	0.88691	0.973836	0.665477	1.62038	0.7151	0.950461	1.08184	0.906608	2.97538	1.22576	5.15571	1.11939	1.32659	0.878886
ENSG00000230257	NFE4	NA	NA	NA	NA	NA	NA	NA	NA	NA	NA	NA	NA	NA	NA	NA	NA	NA	NA	NA	NA	NA	NA	NA	NA	NA	NA	NA	NA	NA	NA	NA
ENSG00000127252	HRASLS	0.725839	1.24663	1.05684	0.827769	2.22135	1.20629	0.685188	0.964326	1.06608	1.15506	1.35016	1.27237	1.2046	1.22403	0.930729	0.682226	1.15591	0.975072	0.566498	0.107717	2.19313	0.565424	1.17459	0.815846	1.10252	0	2.72543	4.11492	1.58495	1.27176	0.166663
ENSG00000145451	GLRA3	0.606202	1.09066	0.674028	0.915152	1.22741	1.09611	0.894223	0.957432	0.979975	7.33801	1.7005	1.36815	0.461681	1.01805	0.730945	0.930858	1.09615	0.9262	0.676758	0.209532	1.79659	0.69448	1.12285	0.790467	1.02542	0.653715	0.859788	0.952396	0.949339	1.09679	0.944688
ENSG00000186777	ZNF732	1.34774	0.934638	1.14702	0.952172	1.08188	1.03775	0.672166	0.700756	0.730685	1.96282	1.6006	0.996898	0.695017	1.11332	0.790131	0.930717	1.25317	0.882597	0.860139	2.47323	2.51146	0.680247	1.078	1.00541	0.910604	2.63936	1.12424	0.39474	1.26073	0.617967	0.229708
ENSG00000277870	FAM230A	NA	NA	NA	NA	NA	NA	NA	NA	NA	NA	NA	NA	NA	NA	NA	NA	NA	NA	NA	NA	NA	NA	NA	NA	NA	NA	NA	NA	NA	NA	NA
ENSG00000214946	TBC1D26	0	0	0	0	0	0	0	0	0	0	0	0	0	0	0	0	0	0	0	0	0	0	0	0	0	0	0	0	0	0	0
ENSG00000274933	TBC1D3I	0.543915	0.756772	1.13629	0.603323	0.382026	1.21105	1.01218	1.20875	1.21861	1.76024	0.978192	0.368775	1.0576	1.44105	1.32583	0.826448	1.48261	0.870532	0.677656	3.94003	0.892514	1.05454	0.586804	1.43369	0.712747	0	1.74193	0.585403	1.42953	0.589847	0.442581
ENSG00000107831	FGF8	4.813	1.13964	1.03513	0.451669	1.7234	1.07614	1.25468	0.815681	0.92428	1.88493	1.53518	1.65899	0.544617	1.16986	0.943954	0.713706	1.18364	1.11051	1.02563	0.578054	2.14557	0.771286	0.95736	0.780944	0.655172	2.24406	1.08332	2.13021	0.977194	1.21372	1.62768
ENSG00000168070	MAJIN	2.30542	0.817585	0.865413	0.535241	0.682514	1.08439	0.956162	0.732787	0.912623	1.04325	0.659463	0.579268	1.21007	1.13762	0.931775	1.15667	0.899243	0.870305	1.58113	0.934564	1.41342	1.12906	1.06458	0.850453	0.797916	1.20253	0.963207	3.4602	1.17479	0.559933	1.3022
ENSG00000255073	ZFP91.CNTF	2.15265	0.906299	0.980019	1.04972	0.56735	0.667516	0.873956	1.08184	1.04256	2.11155	1.02403	1.12658	1.46471	1.12605	0.852146	0.845806	1.29248	0.902705	1.54862	1.28662	2.94618	0.232042	1.09636	0.682387	1.03177	0.468207	1.66617	0.757029	1.19346	0.737262	1.12881
ENSG00000235387	SPAAR	NA	NA	NA	NA	NA	NA	NA	NA	NA	NA	NA	NA	NA	NA	NA	NA	NA	NA	NA	NA	NA	NA	NA	NA	NA	NA	NA	NA	NA	NA	NA
ENSG00000147724	FAM135B	0.979471	1.19287	0.99517	0.752688	0.746084	0.708122	0.965789	1.0827	1.04826	0.430352	0.674326	0.796039	0.73646	0.865999	0.878072	1.1231	1.04443	1.08557	0.552967	0.72505	3.73373	0.570264	0.817323	0.531513	0.960086	0.401336	1.46438	3.45338	1.16759	1.16535	0.419766
ENSG00000278224	PRICKLE4	0	0	0	0	0	0	0	0	0	0	0	0	0	0	0	0	0	0	0	0	0	0	0	0	0	0	0	0	0	0	0
ENSG00000156097	GPR61	1.56504	0.798536	0.887467	0.821138	0.500501	0.961376	0.718119	1.04684	0.861651	0.788787	1.67676	0.665663	0.510913	1.23405	0.730687	0.815103	0.855688	0.808906	0.498892	2.7299	0.798815	0.437259	1.19937	1.42364	0.818488	1.04032	1.88218	0.412505	1.09858	0.712851	0.535926
ENSG00000128052	KDR	0.566721	1.16452	0.781532	0.769492	1.13171	0.921597	1.25272	0.813108	0.788636	0.478028	0.478186	1.48762	1.15184	0.648132	0.730734	1.14678	0.70173	1.0039	0.877209	0.662778	0.80637	0.673312	1.11659	1.78107	1.10194	1.17151	0.659953	0.44603	0.938623	1.63567	3.27965
ENSG00000254536	AL360181.3	1.24838	0.752857	0.852013	0.726448	1.22232	1.34571	0.762181	1.02641	0.799243	0.734158	1.23756	1.06712	1.28243	1.04352	0.922765	0.94018	0.948265	0.938997	1.02851	0.593942	2.45441	1.56672	1.01837	1.29365	0.84556	0	1.77703	5.2277	1.11993	1.23082	0.991843
ENSG00000161594	KLHL10	1.00864	1.23848	0.724768	0.847414	0.631669	0.868329	0.74534	1.44829	0.858254	3.95831	1.17926	0.773454	1.31388	1.0186	0.817113	0.822219	1.12766	0.955399	0.777401	1.64154	0.815247	2.16345	0.780747	1.0979	1.08691	0.390443	0.881561	3.79832	1.00327	0.50051	0.645653
ENSG00000122481	RWDD3	1.76265	0.629156	0.659414	0.635212	0.505323	1.0151	1.03887	1.18519	0.966844	1.56629	1.34417	1.71081	1.23614	1.13036	0.76878	0.841915	0.975712	0.795623	0.934974	1.5516	1.18187	0.711069	1.68962	1.31487	0.9192	1.4186	0.263896	0.434067	1.09314	0.790154	1.17964
ENSG00000142233	NTN5	2.54385	0.697519	0.835166	0.757733	1.65209	1.98817	1.19286	0.990188	0.798947	0.517244	1.52311	0.895406	0.951323	0.973955	0.963049	0.89259	0.771857	1.37536	0.660008	0.352841	0.777994	0.836939	1.02509	0.621232	0.652989	0.476606	1.04803	0.596907	1.12727	1.53361	0.796189
ENSG00000058673	ZC3H11A	6.26843	0.943965	1.05024	1.47327	1.13286	0.893978	0.788701	0.911164	0.789314	2.66851	0.895367	1.79153	1.32998	1.04878	1.09291	0.957364	1.31031	1.09068	1.18491	4.96518	2.61986	0.525059	0.887235	1.20477	0.827506	0.421722	2.29894	0.79628	0.948208	0.784011	1.92329
ENSG00000157653	C9orf43	1.85404	0.944225	0.946285	0.742261	0.878652	0.873048	0.998875	0.984208	1.16814	1.10248	0.9847	0.712881	0.773411	1.08766	0.774841	0.880281	0.878802	1.04974	0.702194	5.53444	2.78264	0.602036	1.21039	0.854411	0.820926	2.83868	1.29101	3.09403	0.83119	0.842757	0.888676
ENSG00000247595	SPTY2D1.AS1	2.38977	0.75176	0.827052	1.0815	0.976474	1.04621	1.36578	1.11803	0.992825	1.26442	1.98267	0.915676	1.41036	1.67033	0.877763	1.00967	0.986626	0.916968	0.76204	1.16142	2.94097	0.286164	1.14019	2.10142	1.08729	0.330597	1.08236	7.79743	1.18644	1.22313	1.72798
ENSG00000142611	PRDM16	1.65467	1.11352	0.842363	0.939325	0.782108	1.34255	1.38917	1.25821	1.16564	0.810683	0.632956	2.00163	1.88333	1.15499	0.565859	1.22281	0.840844	1.11307	0.929305	0.467676	0.697943	1.17518	0.756224	1.05829	0.961243	3.32179	1.82404	0.876122	0.756982	0.998813	2.62335
ENSG00000135750	KCNK1	1.00864	0.939588	1.28402	0.925163	0.688239	0.941218	1.34456	1.01567	0.981985	0.807956	1.38326	1.96249	0.9405	0.561581	1.02254	0.851118	1.0062	1.11233	1.46255	0.571078	0.432971	0.774452	0.818863	1.60759	0.981646	1.05812	1.0287	2.77465	0.947598	0.705955	3.10065
ENSG00000203737	GPR52	2.43003	0.934153	0.969263	1.10933	0.977223	1.23432	0.930499	1.08941	0.94187	2.30027	1.35535	0.666057	0.788378	0.962972	0.888943	0.820328	1.46638	1.13495	0.989049	2.78082	0.90959	1.10286	0.957268	1.07672	1.10114	1.64086	1.19481	1.8096	1.42378	1.12022	0.519814
ENSG00000153822	KCNJ16	0.524519	0.939081	0.686608	0.778516	1.07735	0.742071	0.941248	1.24411	1.12432	0.887583	0.585222	0.288267	0.958974	1.07864	0.967578	0.960042	0.686503	0.756304	0.84466	0	0.449405	1.55522	1.01937	0.894069	0.973542	1.40001	0.517856	1.25777	1.12556	1.13653	1.37367
ENSG00000167723	TRPV3	0.949137	0.917303	1.07788	0.870544	0.793023	1.31062	1.3225	1.40832	0.791957	0.791272	2.27189	2.06048	1.48681	0.909069	1.13654	1.12066	1.43564	0.99599	0.998205	1.15662	0.647297	0.796538	1.26298	1.67789	0.948391	1.48652	0.603644	0.144974	1.63293	1.35125	2.91873
ENSG00000187838	PLSCR3	0	0	0	0	0	0	0	0	0	0	0	0	0	0	0	0	0	0	0	0	0	0	0	0	0	0	0	0	0	0	0
ENSG00000283761	AC118553.2	NA	NA	NA	NA	NA	NA	NA	NA	NA	NA	NA	NA	NA	NA	NA	NA	NA	NA	NA	NA	NA	NA	NA	NA	NA	NA	NA	NA	NA	NA	NA
ENSG00000101463	SYNDIG1	1.51856	1.48364	0.968753	1.26619	0.907285	1.03903	0.941909	0.911767	1.13565	0.97011	0.957409	1.01808	1.22084	0.836221	1.16713	1.01334	1.19968	1.02221	0.904614	1.03947	0.384993	0.800234	1.30024	0.72583	1.26161	1.49742	8.20898	1.9059	1.05558	1.55849	0.730701
ENSG00000173432	SAA1	0.670952	1.1041	0.605972	0.794889	1.44432	0.99493	1.14453	1.50774	1.26487	2.14505	2.3742	1.87153	1.82204	0.846993	1.1168	1.05018	0.94717	1.2927	1.1418	0.321244	0.38872	0.781921	1.09088	0.945663	0.915768	0.36	0.851713	0.837016	1.12546	1.17577	3.05618
ENSG00000139160	ETFBKMT	0.336904	0.730513	0.851329	0.741735	1.01455	0.961029	1.04886	1.03822	0.878484	2.1424	0.602497	0.506983	1.45217	0.683556	0.89611	0.885629	0.472543	0.853141	0.761482	0.945656	0.564152	0.811037	0.762623	1.05372	0.83966	0.408386	1.46205	0.853571	0.689844	1.32848	1.83259
ENSG00000176681	LRRC37A	0.667373	0.787475	0.870808	0.748016	0.829227	1.04407	1.12294	0.9655	1.04808	2.46578	1.28121	1.03885	1.03016	0.891333	0.773535	1.12722	1.21689	1.30137	1.16247	7.05924	0.935336	0.675986	0.655066	1.50814	0.934857	0.457323	1.06283	0.603266	1.35052	0.769996	0.6701
ENSG00000148346	LCN2	0.560613	1.40429	0.677605	1.16124	1.23931	0.805577	0.795738	1.51552	0.827363	1.96603	1.71788	0.631153	1.28416	0.869324	1.26026	1.07292	0.59237	0.995675	1.27811	0.575006	0.883266	0.890456	1.02041	0.955828	0.843716	1.43705	0.660948	0.97128	0.6784	1.01334	1.2776
ENSG00000121766	ZCCHC17	2.88817	1.08223	0.712394	0.504854	0.773835	0.769023	0.779615	1.07638	0.926973	2.01629	0.730099	0.661923	1.21427	1.61192	0.873468	0.885639	1.47957	0.672747	1.01665	0.236035	0.5286	0.745402	1.68179	1.71943	0.925118	0.742789	0.614955	0.40582	0.63596	0.911118	1.51103
ENSG00000186092	OR4F5	0	0.205383	1.16631	0	0	0	1.2789	1.83956	0	0	0.374823	2.47799	1.16553	0	0.521868	1.59215	0	0.571714	0	0	0	0	0.573208	0	0.958524	0	0	0	0	0	0
ENSG00000273547	OR4F16	0	0	0	0	0	2.01856	1.04924	1.49873	0	0	0	0	0	0	0	0.768691	0	1.15022	0	0	21.2604	0	0	0	0.663912	0	0	0	2.43657	0	0
ENSG00000237330	RNF223	0.737637	0.775418	0.879617	0.905861	0.787846	0.851921	1.18767	1.05051	0.86774	2.23488	1.12415	0.677522	0.998103	1.28456	1.26176	1.13169	1.22203	1.21774	1.79938	2.37756	0.772929	1.00877	1.18164	0.949017	0.738888	0.9729	1.20852	1.96848	0.462899	0.497743	1.5139
ENSG00000162571	TTLL10	1.31461	0.787766	1.06835	0.675085	0.338615	1.20277	0.93751	1.19818	0.785153	0.146195	0.771496	0.871505	1.05568	0.708282	0.675612	0.873728	1.13597	1.08255	0.767807	0.276012	1.81616	2.05125	0.666291	0.904385	0.804397	1.05296	0.453673	0.507459	0.6421	0.890542	1.03863
ENSG00000186891	TNFRSF18	0.890695	0.907742	0.562717	0.660856	0.519447	0.853543	0.779164	1.22857	0.710006	0.538891	2.06808	1.26507	1.47957	1.21849	0.855659	0.793526	0.734954	1.21819	1.0121	0.124403	0.606018	0.554108	0.874664	0.619197	0.679095	1.25136	0.648512	2.31114	0.670671	1.13226	7.26297
ENSG00000197921	HES5	1.60804	1.03267	1.27772	0.91787	0.577895	1.07308	1.28919	0.611801	0.710147	1.97457	0.821087	1.21325	0.58731	0.598336	0.812338	0.956889	1.20906	1.10454	1.00123	1.15924	0.789119	0.594741	0.739235	1.1434	0.69148	1.49742	2.71205	1.18604	0.5271	1.16028	1.5228
ENSG00000169717	ACTRT2	3.94015	0.281649	2.2602	0.4144	0	1.18368	1.19716	1.21628	0.45869	0	0.809877	0.854775	1.43031	1.38606	0.826353	0.594123	1.47717	0.801316	0.179179	0	7.9933	0	2.03436	5.61626	1.31362	0	0	0	1.75291	1.42875	0
ENSG00000196581	AJAP1	1.66116	1.13969	1.08857	0.822988	0.815209	0.702457	1.11895	0.998638	0.98553	0.975216	0.411345	0.585965	0.637607	1.17889	0.798403	1.18017	0.919153	1.17821	0.968887	0.816236	0.633023	0.89906	1.1042	1.06452	0.879215	0.708149	1.12986	0.224008	1.2807	0.797013	2.57014
ENSG00000173673	HES3	2.44189	1.25756	1.41407	0.878134	0	1.41165	1.08188	1.36564	0.886006	0	1.08349	0.554381	1.58494	3.56283	0.416778	1.05591	0.868444	1.48734	0.995181	0.462898	0	2.77278	1.63786	1.58013	1.11434	2.15264	4.28928	0.77765	1.12312	1.21787	0.39668
ENSG00000049247	UTS2	2.37829	0.949658	0.850504	0.618661	1.06439	1.1475	1.24092	1.79976	0.642748	0.331877	1.09414	1.32396	0.643654	0.863066	0.85981	1.14348	1.42407	0.996781	1.24451	0.454741	1.31012	0.256155	1.01396	1.13057	0.750606	0.338667	0.683155	1.57971	0.565318	1.18382	0.706875
ENSG00000131686	CA6	0.9955	1.02609	0.510031	0.90472	0.653889	1.13119	1.65761	1.08754	0.901594	5.78127	1.46049	0.997904	1.23181	1.01818	0.747246	0.816837	0.900867	1.07168	0.730045	0.693158	0.458252	1.31874	0.909372	1.08753	0.940853	1.25542	0.79642	0.244912	0.806692	1.24622	1.00806
ENSG00000175262	C1orf127	0.807463	1.06999	1.27102	0.592626	0.501571	1.25463	1.24643	1.25084	0.844998	0.262564	1.1715	0.457038	1.19273	0.709861	0.678005	1.00201	0.742623	1.16626	0.819082	0.737057	1.65829	0.811276	0.61654	1.17799	0.927196	1.95767	1.66279	1.24052	1.21819	1.1282	2.12301
ENSG00000277726	AL109811.4	2.25741	0.768305	0.846476	0.830379	1.73117	1.00397	1.31467	0.937286	0.771599	0.370721	1.27978	0.816396	1.06852	0.939102	0.822571	0.997255	0.537156	0.94276	0.798063	0.963224	1.3796	0.836566	1.1606	1.23026	0.748685	1.14397	0.879715	0.96836	1.46931	0.647304	0.504431
ENSG00000175206	NPPA	2.45244	0.933182	0.633668	0.622142	0.921557	1.13273	1.01151	0.964152	0.881889	0.712733	1.54201	0.758273	0.582921	0.973627	0.898201	1.08384	1.08043	0.979237	0.605096	0.346614	1.25699	0.449065	1.21682	1.00949	0.942534	0.323112	0.843403	1.52037	0.994464	1.24027	0.652831
ENSG00000120949	TNFRSF8	0.880139	1.06341	0.688825	0.512761	0.605964	0.790948	0.711758	1.06393	0.685213	0.574806	1.47749	1.21221	1.1448	0.891008	0.859008	1.29114	0.772915	1.14755	1.02081	0.126712	0.954352	0.613335	1.23686	0.53505	0.904009	2.59207	0.705225	7.83018	0.808435	1.35395	7.45071
ENSG00000204518	AADACL4	0.482451	0.856472	1.15974	0.710027	1.42873	0.873299	1.35317	0.653679	0.755421	1.29727	1.19381	1.06093	1.39171	1.18113	0.743204	0.880299	0.872354	1.0208	0.751246	0	2.55461	0.929487	1.0204	0.713632	0.935728	1.84962	1.88818	0.160188	0.893912	2.12501	1.74333
ENSG00000188984	AADACL3	2.33353	1.02896	0.800149	1.09451	2.9436	0.900332	1.13589	0.816561	0.882832	1.67168	1.37902	1.79861	1.35771	1.45911	0.792782	1.03392	0.511703	1.05495	0.993576	5.98422	0	0.885685	1.20186	0.516575	1.00855	2.81498	0.502838	0	1.04488	1.02554	0
ENSG00000157330	C1orf158	2.5104	1.14301	0.699969	0.868182	0.898036	0.884927	1.01293	0.943644	1.09676	0.765012	1.93281	2.18787	1.26747	1.25508	0.784735	1.07476	1.11208	0.991885	0.618223	0.388558	0.763872	0.49418	1.04213	0.651141	0.955468	0.445836	1.80115	0.697404	0.720582	1.16978	1.64956
ENSG00000116726	PRAMEF12	0	1.29405	1.05933	1.34991	9.09413	0.457524	1.06095	0.96298	1.17891	0	0.895034	1.27933	1.00559	0.95456	0.790104	0.629432	1.53486	1.01011	0.166589	4.43333	0	1.22761	1.37535	0.635188	1.09324	2.12711	0	0.828276	1.48806	1.46717	1.76357
ENSG00000116721	PRAMEF1	0.587508	1.22452	1.48923	1.00093	5.86839	0.664415	0.270294	0.945498	1.41923	0	1.36664	1.01374	1.61514	0.867831	0.944145	0.816262	1.27075	1.16029	0.760009	0	0.642698	0	1.10027	0.714464	0.986507	1.00429	1.48267	0.444413	1.15292	1.04759	0
ENSG00000239810	PRAMEF11	6.46811	1.55624	0	1.58521	0.937231	0	0.60172	1.9646	0.810243	0	0.742005	2.76434	1.02785	0.837624	0.86369	1.03706	0.898559	1.1078	0.441628	0	0	0	1.07363	0.773656	0.914229	1.19368	2.75245	0	1.37351	0.952866	0
ENSG00000120952	PRAMEF2	0.72754	1.49131	0.897311	0.630534	0.992687	0	0.767296	1.84351	1.24062	3.43143	0.856123	0.732017	2.32546	0.61515	1.11008	0.774155	0.561886	1.22745	0.636448	3.34155	0	0	1.24017	0.937987	1.14144	2.69534	1.19785	0.559009	1.07466	1.02576	0
ENSG00000243073	PRAMEF4	0	0.983893	0.993741	0.642869	0.640527	0	1.00497	1.1667	1.03955	0	1.10387	1.19764	0	0.879861	0.8797	0.895271	0.966795	1.24011	0	0	7.58112	0	1.80764	0.664439	1.15012	1.93024	0	0.976904	1.01299	1.01318	0
ENSG00000187545	PRAMEF10	0	0.791136	0.936787	0.359142	1.05274	0	0.959556	1.39334	1.19714	0	1.42856	1.31126	0.706512	0.834784	0.716873	0.83369	0.986572	1.16672	1.57361	0	0	0	0.707275	0.660734	1.23733	2.35614	0	0	1.2225	0.960373	2.74851
ENSG00000204510	PRAMEF7	0	0	0	0	0	0	0	0	0	0	0	0	0	0	0	0	0	0	0	0	0	0	0	0	0	0	0	0	0	0	0
ENSG00000232423	PRAMEF6	2.81293	1.33224	1.65922	0.985302	1.2499	1.2422	0.960477	0	0.7272	0	1.24801	0	1.8469	1.38342	1.98198	2.01406	1.35769	0.957173	0	0	0	0	4.88889	1.06899	1.03564	Inf	0	1.76554	2.09051	0.883161	3.48659
ENSG00000274764	PRAMEF27	0	0.481697	0	2.02684	0	0	0.200803	0.581664	0.670673	0	1.07148	0	0	1.42452	4.15165	1.27849	0	1.12981	0	0	0	0	2.23542	1.18864	1.2377	0.701375	0	0	2.83281	1.46891	0
ENSG00000277058	HNRNPCL3	1.11632	0.578497	0.933706	0.643577	0.886896	0.67303	0.761946	1.03877	0.868945	3.62427	1.6767	1.15512	1.00653	1.38791	1.11123	0.712439	0.884824	1.01236	1.11418	3.21734	2.57518	0.731765	1.10442	2.14069	0.83014	0	0	0	1.12516	0.969524	0.782714
ENSG00000229571	PRAMEF25	0	0	0	0	0	0	0.89676	1.06282	0.673114	0	1.63975	2.61673	0	0.450284	2.39598	0	0	1.52514	0	0	0	0	0	0	0.990657	0	0	0	2.60041	0	0
ENSG00000280267	PRAMEF26	0	0	0	1.45602	0	0	0.554956	0	0	0	1.05508	0	0	1.32855	1.32869	1.75321	0	1.11146	0	0	0	0	1.51933	0	0.848743	0	0	0	0.850803	0	0
ENSG00000179412	HNRNPCL4	0.703617	1.18755	0.977594	0.846707	0	1.99216	0.793787	1.11412	1.71103	0	0.205039	1.08496	0.765767	1.86858	0.57765	0.57817	1.62757	1.24373	0.648777	0	0	0	1.24419	0	0.76771	0	1.14221	0.828926	1.22381	1.924	5.95187
ENSG00000204505	PRAMEF9	0	2.44691	1.72835	1.59737	2.34922	0	0.985319	2.12486	1.15533	0	1.62314	1.17778	0	1.26029	0.287871	0.482522	0.336169	1.05443	0	0	0	0	1.37469	0.809028	0.846644	0.701867	0	0	1.57107	1.43777	0
ENSG00000279169	PRAMEF13	NA	NA	NA	NA	NA	NA	NA	NA	NA	NA	NA	NA	NA	NA	NA	NA	NA	NA	NA	NA	NA	NA	NA	NA	NA	NA	NA	NA	NA	NA	NA
ENSG00000279804	PRAMEF18	2.60266	0.679478	1.22898	0.569303	0	0.464284	1.09017	2.37888	1.05905	0	1.41412	1.28875	0.786332	0.975326	1.33639	1.38384	1.44162	0.883753	1.7804	0	1.80182	0	1.23518	0.481363	1.32846	0	1.35683	1.1137	0.873023	2.7367	0
ENSG00000270601	PRAMEF5	0	1.37684	1.41618	1.10525	0	0	1.19747	0.490137	0.915743	0	0.993227	0	3.90615	0.803245	1.27402	1.75095	1.35769	1.10783	0	0	0	0	2.0959	0.876591	1.06662	1.33667	3.6488	0	1.33176	0.69055	0
ENSG00000182330	PRAMEF8	1.92386	1.36969	1.07919	0.65632	0.940223	0	0.870029	0.818911	1.26309	0	0.814969	0.555939	1.17423	0.891342	0.915082	0.832379	1.22518	1.41121	0.393211	0	0	0	0.886598	0.986918	1.23366	1.08332	1.38245	0.529789	1.11228	1.55535	0
ENSG00000237700	PRAMEF33	NA	NA	NA	NA	NA	NA	NA	NA	NA	NA	NA	NA	NA	NA	NA	NA	NA	NA	NA	NA	NA	NA	NA	NA	NA	NA	NA	NA	NA	NA	NA
ENSG00000204501	PRAMEF15	0	1.41459	1.31175	0.600583	0.540798	0	0.641089	0.536194	0.882879	0	1.28367	1.39675	0.707152	0.749938	0.633192	0.799705	1.00811	1.0818	0.696949	0	0	0	0.903025	0.88272	1.16622	3.45574	0	0.951573	1.43224	1.11757	0
ENSG00000204481	PRAMEF14	0.940497	1.28394	1.10498	0.948068	0.55776	0.712466	0.952806	0.495487	0.976384	0	1.64553	0.915181	0.850668	0.532616	1.59921	0.645373	1.14849	1.13994	0.623523	9.74759	0	0	1.05651	0.646449	1.03565	2.78248	1.8485	1.6672	1.10448	0.878668	0
ENSG00000204480	PRAMEF19	3.01582	0.932983	1.11871	0.590988	0	0.388101	1.23511	0.89825	0.753967	0	1.37203	0.416566	1.09379	1.5768	1.04811	1.21769	0	1.11167	2.63347	0	0	0	0.397717	0.874997	0.923972	0.756924	2.53571	1.09101	0.905302	1.36057	0
ENSG00000204479	PRAMEF17	1.68844	0.555993	1.55979	0.697302	0.850147	0.257147	0.906844	2.53787	0.898888	5.4755	1.70187	0.591225	0.741478	0.962524	0.677856	1.1549	2.80213	1.02507	0.912743	0	0	0	1.00871	0.719341	0.982029	1.08912	1.69073	1.24994	0.9177	0.651326	0
ENSG00000204478	PRAMEF20	2.34302	0.751543	1.80117	0.557175	0	0.876097	1.06027	0.944058	0.979699	0	1.35949	0.643685	1.12213	1.73694	1.04109	1.18237	1.36003	0.891288	0.544154	1.88936	1.12435	0	0.948371	0.300805	1.10258	2.75116	1.23237	0.294406	1.15012	1.12047	3.37673
ENSG00000162494	LRRC38	3.99714	1.24666	1.07336	0.837517	1.13285	1.08059	0.996178	1.12178	1.43026	3.51364	1.16607	2.40437	0.659772	1.58678	1.02496	1.00478	0.654661	1.09793	1.15245	1.10106	0.631464	0.617611	0.991607	1.63806	1.10463	0	1.09818	0	1.04941	1.3204	0.959284
ENSG00000142615	CELA2A	0.985089	0.755499	0.741034	1.16061	0.736805	0.947436	1.11771	0.901869	0.735008	1.02497	1.58123	1.48941	0.752741	1.07781	0.839173	1.19472	1.00168	1.07463	0.981555	0.447929	1.51002	0.519725	0.797058	0.9502	0.699051	0.374031	1.05135	4.79474	1.31094	1.11919	0.893092
ENSG00000215704	CELA2B	3.19939	0.934511	0.642596	0.988356	1.83675	1.26577	0.867106	0.639786	0.806712	0.8624	1.62966	0.555925	0.492017	0.891064	0.904354	0.916314	0.985147	1.02583	1.0938	0	2.44602	0.278399	0.940984	1.21692	0.980045	0	1.34032	1.85138	1.69141	1.6197	1.58386
ENSG00000215695	RSC1A1	0	0	0	0	0	0	0	0	0	0	0	0	0	0	0	0	0	0	0	0	0	0	0	0	0	0	0	0	0	0	0
ENSG00000268991	FAM231B	0	0	0	0	0	0	0	0	0	0	0	0	0	0	0	0	0	0	0	0	0	0	0	0	0	0	0	0	0	0	0
ENSG00000237847	FAM231A	0	0.613629	0	0	0	0	1.46077	1.85607	0.823053	0	1.82442	3.22865	1.91187	3.57596	1.38606	1.21288	0	1.08032	0	0	0	0	1.70382	0	1.45213	0	4.7006	0	0	0	0
ENSG00000279132	FAM231C	0	0	0	0	0	0	0	0	0	0	0	0	0	0	0	0	0	0	0	0	0	0	0	0	0	0	0	0	0	0	0
ENSG00000276747	PADI6	1.19423	1.00324	1.01494	0.802633	1.26435	0.720516	1.12453	1.20749	0.819659	1.75074	1.12707	0.648013	1.27759	0.860232	0.786348	0.923992	0.88953	0.810624	0.869895	0	1.46383	0.262523	0.990256	0.751081	0.893779	0.96624	0.748706	0.871454	0.862324	1.44799	1.12066
ENSG00000179002	TAS1R2	1.79795	1.03298	0.860841	0.365996	0.569693	1.00239	1.2372	1.06738	0.908372	0	1.24894	1.95895	1.12839	1.71332	0.388652	0.719436	0.81036	1.19218	1.26884	0	1.89566	0	0.983157	0.257415	1.00069	1.10185	0	2.69049	1.12558	1.19486	0
ENSG00000270136	MINOS1.NBL1	1.64	1.14034	1.54479	0.769483	0.988252	0.811868	0.747573	0.901855	0.888225	0.509948	1.22226	1.00279	0.801651	1.15714	0.911618	1.11915	1.11732	1.01749	1.14604	0.520329	1.0481	0.51344	0.970907	0.425086	0.861805	0.880657	1.71955	3.67313	1.25432	1.22757	2.43281
ENSG00000188784	PLA2G2E	0.952092	0.58156	1.77732	0.833697	2.06501	1.06851	1.09808	1.11774	0.670344	1.9273	1.27487	0.364795	1.30469	1.50542	1.41953	1.4919	1.12969	1.14394	0.754652	0	0.297824	0.801292	0.793381	0.667402	1.0166	0	0.568339	0	1.01361	1.3407	0.848184
ENSG00000127472	PLA2G5	1.17367	1.28344	0.921139	0.967916	0.849443	1.10729	0.954137	1.21986	1.10376	2.138	0.797699	2.18465	2.14218	0.723821	0.825212	1.43013	1.51164	1.12349	1.01034	0.330643	0.566687	0.874393	0.813341	1.59196	1.13169	3.00778	0.666794	1.07373	0.696893	1.72453	0.526458
ENSG00000117215	PLA2G2D	0.479936	0.828469	0.780458	0.326116	0.597062	0.75811	1.03208	0.929115	0.740783	1.81376	1.15295	0.728294	0.906983	0.956576	0.788435	0.933782	0.763849	0.680942	0.611908	0.172358	1.14499	0.423043	0.585671	0.285195	0.881602	1.16006	0.630747	2.38652	0.654138	0.78823	1.75322
ENSG00000158786	PLA2G2F	0.87856	0.58904	0.958146	0.869278	0.626844	0.770186	1.2914	0.9465	0.878157	1.16927	1.31655	1.73037	1.39297	0.891963	1.04725	0.945868	0.625021	1.05194	1.37767	0	0.129238	0.629312	1.12368	0.924311	1.10413	3.04801	0.81086	1.2482	1.24636	0.80913	0
ENSG00000187980	PLA2G2C	0.858924	0.87739	0.612146	0.940145	0.713598	0.907322	0.717996	1.3952	0.726961	0.718383	1.19328	0.692313	1.53389	0.939631	0.932011	1.09449	0.913473	0.852387	1.00309	0.731499	0.411777	0.750639	0.861087	0.866647	0.91188	1.275	0.393525	0.292757	0.566007	1.0469	0.235583
ENSG00000162543	UBXN10	0.632057	0.884592	0.702273	1.18589	0.852256	0.740306	1.39407	1.77753	1.0562	1.84361	0.608021	0.475112	1.53129	0.727412	0.973777	1.1759	0.70175	1.00497	1.10346	0.676025	0.320344	0.567876	0.498267	1.82766	1.01112	0	0.730477	1.96829	0.555423	1.01954	0.76525
ENSG00000219073	CELA3B	2.1783	0.792393	1.26039	0.610261	0.858323	0.890017	1.2245	1.01588	0.974152	3.05172	1.05945	0.817904	0.874908	1.33374	0.759033	1.02317	0.659935	0.82775	1.02165	1.40711	0.415336	1.13218	1.48517	1.16694	0.837753	0.481589	2.66559	0.837119	0.633752	1.24741	2.21203
ENSG00000142789	CELA3A	3.15429	0.888145	1.11766	0.965173	0.947854	1.09793	1.4091	0.928514	0.932695	2.11564	1.5778	1.47772	0.994128	1.36973	0.676919	1.03225	0.883122	0.960409	1.14311	1.20293	1.85903	0.703517	1.26377	0.977425	0.85272	1.08083	1.30265	0.560907	0.945405	1.13095	1.80515
ENSG00000159189	C1QC	0.70704	1.15514	0.904358	0.556714	0.480827	1.12817	1.4349	1.04329	0.977269	0.337171	1.28761	1.3659	1.76522	1.08952	1.0907	1.0828	0.834932	0.948969	1.28507	0.768526	0.661356	1.16124	0.664415	0.55132	1.09644	3.76625	0.464306	4.27942	0.871662	1.18554	4.60879
ENSG00000227868	TEX46	1.03062	0.84727	0.859426	0.85474	0.796474	0.985663	0.820701	0.944228	1.18777	0.477778	1.44895	0.903874	0.793188	1.0213	0.848953	0.834919	0.589834	1.19002	0.754102	0.556832	0.150558	0.969128	1.0763	0.979526	0.948166	2.80807	1.07428	6.30074	1.15463	0.818197	0.774912
ENSG00000187010	RHD	2.09042	0.77724	0.781104	0.70652	0.767207	1.27663	1.0787	1.5335	1.07325	1.28282	1.25203	0.862501	0.959353	1.01602	0.871534	1.38424	0.813624	1.04149	0.760458	0.834573	0.924561	0.310874	0.801599	1.5688	0.830149	0.425331	0.458301	1.24164	1.24061	1.56571	0.73084
ENSG00000255054	AL020996.2	0	1.26986	1.25105	0	0	0.972898	2.07225	0.829148	1.63436	0	0.256995	1.14387	1.69999	5.42557	0.586782	0.943719	0.728561	1.28346	0.66978	0	2.08269	0	0.99975	0	0.768418	0	0	2.04257	0.33844	0	0
ENSG00000158014	SLC30A2	0.211392	1.03334	1.04915	0.688705	1.11623	0.985077	1.14962	1.09497	1.12648	1.02461	0.710809	0.865063	0.902322	1.00221	0.918053	1.25267	0.684885	0.83751	1.22635	1.70871	1.47327	0.573495	1.04157	1.33064	1.0195	3.05405	0.853088	0.982425	1.39336	1.56946	2.24857
ENSG00000158022	TRIM63	0.588019	1.22214	0.805409	0.591471	0.694026	1.13417	0.818908	1.03316	1.09683	0.538572	0.776148	0.650559	0.964127	1.08726	0.910678	1.17981	0.846945	0.967907	0.893284	0.57212	0.686455	0.909413	0.684899	0.935923	1.24846	0	1.15698	1.04752	1.71121	1.23635	0.665332
ENSG00000282872	C1orf232	NA	NA	NA	NA	NA	NA	NA	NA	NA	NA	NA	NA	NA	NA	NA	NA	NA	NA	NA	NA	NA	NA	NA	NA	NA	NA	NA	NA	NA	NA	NA
ENSG00000188782	CATSPER4	0.918808	0.579367	0.942129	1.19992	0.917767	0.964608	0.94467	0.849761	0.798446	3.65344	1.33387	0.679229	0.845402	1.42607	0.830071	1.08481	1.3558	0.917596	0.629572	3.97482	0.679517	0.987012	1.32572	0.709274	0.933749	0.292904	0.68229	0.658398	1.29101	0.992722	1.16161
ENSG00000176083	ZNF683	0.646388	0.672565	0.777943	0.573778	0.797115	0.985281	0.820469	1.06453	0.771546	0.543157	1.64551	1.40033	2.08279	0.960947	0.921152	0.849115	1.06497	1.07118	1.32737	0.722958	1.21465	0.796987	0.627931	0.460603	0.924511	0.413079	0.570538	1.67721	0.493502	0.681199	2.25486
ENSG00000131914	LIN28A	1.32171	1.07199	1.46863	0.689645	1.4919	0.870746	0.911601	0.875969	0.936954	2.50748	1.22559	0.757662	0.93005	1.28856	0.839964	0.867495	1.24219	0.925349	0.813651	2.39024	1.2262	0.327026	1.04669	0.855669	0.833057	2.71605	0.67129	1.09207	1.15967	1.47807	0.698875
ENSG00000175707	KDF1	0.5504	0.735876	0.853788	0.793284	1.12701	0.887787	0.945354	1.42939	0.943817	0.123889	0.496975	0.57396	0.805014	0.986381	0.829735	0.933712	0.718763	1.07474	0.931127	1.25776	0.879421	0.867588	1.00295	1.49277	0.642765	0.240875	0.875572	3.57212	0.758826	1.25665	0.33411
ENSG00000142748	FCN3	1.17124	0.953119	0.889274	0.672396	1.3717	1.32621	1.13742	1.52152	0.880785	0.276118	0.609314	1.61711	1.43756	0.656985	0.781005	1.46664	1.55619	0.992542	0.756702	0.674927	0.425486	1.13981	0.910531	0.61972	1.08741	1.04879	0.401816	2.24721	0.831303	0.998633	1.71343
ENSG00000174950	CD164L2	0.456372	1.17404	0.740513	0.71399	1.49676	0.886775	0.809354	0.920017	0.604741	0.525214	1.00519	0.779403	0.835425	1.54218	0.693625	1.08234	0.773912	0.984604	1.1446	0.609749	1.42755	0.977162	0.849764	1.17207	0.709495	0.320019	0.717982	3.03494	0.81056	1.42065	1.05264
ENSG00000121769	FABP3	0.405848	0.775533	1.09727	0.963755	0.712087	1.32778	1.6464	1.16456	0.949187	0.91011	0.639854	0.540838	1.05668	1.3128	0.712831	0.968234	1.56075	0.920857	0.882146	0.457047	0.610168	1.69036	0.941688	0.744596	1.00136	0.960056	1.34378	1.12239	1.40366	1.24728	13.5766
ENSG00000121764	HCRTR1	1.23613	1.0404	0.705481	0.553099	0.83941	1.29988	1.01786	1.07994	0.804454	0.399032	1.51354	1.25052	0.77794	1.19344	0.774742	1.26655	0.623398	1.14938	1.08948	0.592997	1.32306	0.723743	0.964249	1.75519	1.10221	0.463966	0.906027	0.404845	1.16688	0.940516	2.34698
ENSG00000222046	DCDC2B	1.48856	0.783137	0.733359	0.850877	1.22759	1.3942	0.892514	0.986738	0.788306	0.536576	1.50782	0.801051	1.53538	1.36068	0.768887	1.0967	0.614956	1.05207	0.556979	4.86797	1.09941	0.852868	0.964084	1.54245	0.710558	1.3352	1.69773	1.42857	0.581703	0.857857	0.868216
ENSG00000254553	AL033529.1	0.579173	0.831508	1.47955	0.674042	0.206014	1.16661	1.14929	0.726694	1.02197	0.954611	1.84027	2.37227	1.37201	0.683592	0.889527	1.30944	0.85973	0.835704	0.747557	0.822621	0.473342	1.24172	0.969063	1.5709	0.964014	0.551412	1.67295	0.197443	1.10349	0.506074	1.46379
ENSG00000176256	HMGB4	0.823919	1.07809	1.03162	0.381045	0.754935	1.08884	1.24914	1.25586	0.863526	20.1103	1.25541	2.99224	1.17023	1.58598	0.604814	0.417343	1.48618	0.858431	0.756174	2.87286	6.97239	0.700949	0.558232	2.8886	1.08519	0.327434	0	0	1.05581	0.524428	1.7817
ENSG00000189280	GJB5	2.07911	1.28424	0.897173	1.11081	1.15564	0.982492	0.939627	1.03814	1.01604	8.37132	1.25113	1.02194	0.953008	1.09638	1.30753	0.805628	1.56702	1.0255	1.60778	0.964503	0.272688	1.16282	1.12926	1.38738	0.848323	0	0.523332	4.92012	1.19886	1.28226	0.910702
ENSG00000189433	GJB4	0.860637	0.907759	0.733128	0.51122	1.09735	1.15754	0.953078	1.25777	0.950968	0.850262	1.29878	0.994218	0.954239	1.28603	1.35971	1.05544	1.55254	1.08761	2.03241	2.30734	0.459971	0.889555	1.1865	1.22006	0.945899	1.07868	0.255423	2.21686	1.08562	0.769906	2.29138
ENSG00000187513	GJA4	0.6516	1.37355	1.02982	0.77238	0.742243	1.14287	1.30438	0.951919	0.932337	0.514612	0.714495	2.45843	1.42975	0.645042	0.983848	1.33881	1.54604	0.879577	0.717944	0.651397	0.376862	1.50124	0.589865	1.07329	1.03361	3.35398	0.485621	1.51611	0.849147	1.34305	4.64295
ENSG00000116544	DLGAP3	3.40092	1.11563	0.939048	0.81312	1.0597	0.970553	1.06445	1.28761	0.797452	0.800284	1.66382	1.4018	0.579321	1.34376	0.882542	1.04913	0.930986	0.953728	0.605117	0.966259	1.2131	0.881123	0.703842	1.03183	0.884546	0.393455	1.48756	0.614036	2.09267	1.63541	0.198556
ENSG00000271741	AC114490.2	0.966659	0.806411	0.802045	0.940173	0.587909	0.825917	0.994423	1.00665	0.697293	1.43826	1.11107	1.13112	1.39722	1.6377	0.767554	0.842856	0.715867	1.00766	0.975518	0.286777	0.855895	1.22397	0.875535	0.87934	0.843479	0.360992	0.140638	0.387018	1.03879	1.21488	1.13041
ENSG00000274944	AL139260.3	2.64034	0.780874	0.768012	0.679378	1.20017	1.14746	1.21824	0.636444	0.785842	0.874904	1.77059	1.27248	1.21513	1.98115	0.969952	0.904782	1.04797	0.924099	1.20924	1.40068	4.20996	0.630727	0.888928	0.990223	0.80089	1.08	1.69776	1.96354	0.827967	1.04915	1.18336
ENSG00000131233	GJA9	1.05714	0.911226	0.905612	0.742271	0.370744	1.03095	1.13549	0.826174	1.07497	2.30001	1.16037	1.2006	1.23055	1.24514	0.730753	1.0114	0.712392	0.914843	1.03485	3.50188	1.59677	0.661287	1.26651	1.88535	0.984077	1.46779	1.33973	3.26856	1.05411	1.02873	1.49996
ENSG00000197273	GUCA2A	1.21699	0.846205	1.063	0.531681	0.353705	0.655869	1.01438	1.14173	1.35452	0	1.01276	1.10622	0.992554	1.11356	1.02816	0.801254	1.44368	0.82335	0.724495	0	1.2205	0.627361	1.06135	1.10126	1.01213	0.829917	1.08408	4.09534	1.76517	1.40904	1.43548
ENSG00000179178	TMEM125	1.02485	0.84025	0.722917	0.602861	1.28603	0.729085	1.12541	0.933112	0.83894	0.477498	0.417426	0.305837	0.979067	0.656427	0.489581	1.28404	0.673094	0.961305	0.800532	0.485412	1.3053	1.46222	0.88188	1.04416	0.670488	1.12934	0.88114	2.78409	0.874996	0.986932	1.59848
ENSG00000278139	AL358075.4	0	0	0	0	0	0	0	0	0	0	0	0	0	0	0	0	0	0	0	0	0	0	0	0	0	0	0	0	0	0	0
ENSG00000250719	AL672043.1	0	1.24746	0.908846	2.25238	0	0	1.72146	0	0.947433	0.879673	1.68749	0.921892	0.384726	1.77314	0.464978	0.400304	0	0.983501	0	0	0	0	1.00846	2.37983	1.15842	0	0	0	1.79181	0	0
ENSG00000282881	AL136373.1	NA	NA	NA	NA	NA	NA	NA	NA	NA	NA	NA	NA	NA	NA	NA	NA	NA	NA	NA	NA	NA	NA	NA	NA	NA	NA	NA	NA	NA	NA	NA
ENSG00000162456	KNCN	5.87509	1.0265	0.866117	0.638459	1.48298	0.961156	1.17144	1.34063	1.18823	0	1.26965	1.48888	0.862246	1.01512	0.84574	1.01889	0.750797	1.26906	0.580588	0.759866	0.851361	1.1592	0.721276	2.05016	0.992972	1.11867	0.967687	1.32122	0.769835	0.914086	1.73836
ENSG00000186118	TEX38	0.549275	0.995893	0.762129	0.944441	0.549832	1.04062	1.01604	1.17047	0.927108	0.237175	1.30009	0.728482	1.17593	1.06756	0.835628	1.06858	0.789092	0.789135	0.52023	0.347036	1.34509	0.914296	1.04941	0.964838	0.741828	0.333792	0.953402	4.22647	0.856835	0.698135	1.08393
ENSG00000187048	CYP4A11	0.532082	0.679472	0.886268	0.67288	0.751397	0.842183	0.766537	1.1128	0.614597	1.0705	0.584652	0.692238	0.60474	0.63563	0.661374	1.03092	1.06413	0.832332	0.841294	0.0901828	0.587073	0.740932	0.840186	1.14692	0.997123	1.45738	0.364131	0.951712	0.675882	1.22192	2.48006
ENSG00000186377	CYP4X1	0.649809	0.81695	0.990162	0.761913	0.445635	0.914894	0.668151	1.18576	0.779231	0.971995	0.621174	1.52303	0.731498	0.988601	0.745881	1.04654	0.644893	0.757891	0.877662	0.128481	0.625284	0.508248	0.751556	2.33592	0.681426	0.478182	0.575153	1.3093	0.828052	0.805384	1.61024
ENSG00000162365	CYP4A22	0.702128	0.804397	1.04096	0.815959	0.889934	0.788172	0.977518	0.951009	0.846095	0.537521	0.576157	0.730693	0.791523	0.766638	0.679259	0.964631	0.827258	0.76333	0.917787	0.829621	1.11854	0.316194	0.680851	1.79313	0.566493	1.70071	0.638481	2.2459	1.18571	1.17703	1.6717
ENSG00000269113	TRABD2B	1.95039	0.852706	0.739685	1.20911	0.800352	0.86972	0.732467	1.28994	1.15251	0.920841	0.699184	0.774385	1.17195	1.21552	0.836369	1.24572	1.46321	1.35909	0.915843	0.627855	0.99468	0.713349	0.82659	1.1696	1.13945	1.09664	1.31661	0.499959	1.04756	0.992256	8.0115
ENSG00000162373	BEND5	2.87132	0.542248	0.611124	0.488435	0.81208	1.05769	0.73216	1.14492	0.860421	1.24881	0.800518	0.387695	0.883483	0.998011	0.595063	0.810518	0.583539	0.899335	0.62301	0.364729	0.101159	1.83364	1.18272	1.14028	1.08651	0	0.992694	0.866352	1.12945	0.70061	0.409709
ENSG00000162374	ELAVL4	0.691232	0.783106	0.796256	0.490254	1.10026	0.904377	1.39447	1.00601	0.785503	1.32928	1.19645	0.890408	0.582642	1.29855	0.707493	1.03793	1.43742	0.932835	0.56756	0.54656	1.86139	0.740943	1.09825	0.722266	1.07019	0.389966	0.593191	0.233153	1.1767	1.13076	0.960597
ENSG00000204006	C1orf185	0.982396	1.19996	1.1653	0.909762	0.709072	0.389038	1.14582	1.14298	0.591345	3.47603	1.06749	1.17577	2.02165	0.967981	0.888437	1.03273	1.86392	1.21395	1.18362	2.52628	0.550424	0	1.17055	1.20983	0.862598	0	0.83027	0	1.00286	1.0415	10.8006
ENSG00000182183	FAM159A	0.54459	0.807425	0.531514	0.57979	0.51794	1.04382	0.746374	0.893027	0.797127	0.536187	1.03179	0.873977	2.54186	1.04592	0.700671	0.983384	1.10113	1.17867	0.696404	0.404673	1.78071	0.594901	0.963384	0.55915	1.00444	0.890508	0.870623	3.51683	0.710747	1.31645	2.18219
ENSG00000143006	DMRTB1	0.902029	1.22291	1.52726	0.763781	1.31148	1.4265	0.989007	0.813074	1.11837	2.78229	1.14201	1.43075	0.574681	1.71591	0.952603	1.49915	2.09393	0.748191	0.715457	0	0.749614	1.76757	1.24149	0.892593	1.10306	2.12075	0.867262	0	1.19456	1.17399	0.686731
ENSG00000256407	AL357673.1	1.0435	0.689815	0.88404	0.769103	1.34392	1.49155	0.928131	0.874997	0.888642	1.48428	0.971529	1.00492	1.09133	1.30398	0.876211	0.903057	1.50385	0.738674	0.965872	0.809592	0.267695	0.411499	0.825573	0.977034	0.842572	1.02582	1.63642	2.4074	0.901807	1.38145	0.61281
ENSG00000157211	CDCP2	0.657394	0.810578	0.958124	0.801483	0.801978	1.10553	1.2794	0.799201	0.78344	0.62095	1.33562	1.73901	1.136	1.13327	1.01544	0.908811	0.948272	1.02542	0.831887	0.797026	1.97259	0.450561	0.97658	1.5078	0.939721	3.80965	0.723713	2.03297	1.18277	0.7101	0.542033
ENSG00000184313	MROH7	0.286254	0.843723	0.566229	0.579119	0.696311	1.22406	0.805209	1.02692	0.654395	1.31193	1.38097	0.65798	1.45867	0.921748	0.958183	1.01241	1.04347	1.03121	0.781318	0.695674	0.61431	0.689545	0.5921	0.877585	0.570855	3.21532	1.21345	3.21389	1.44793	0.608866	0.48194
ENSG00000271723	MROH7.TTC4	0.363287	0.8193	0.642188	0.542844	0.933376	0.964379	1.07219	0.855409	0.91444	1.43284	1.54826	0.809308	1.25753	1.21294	0.965372	1.16647	1.17403	1.07798	0.766197	0.583485	0.591874	0.380692	0.629929	0.910092	0.793339	1.31581	0.914575	Inf	1.552	0.692604	0.965446
ENSG00000162398	LEXM	2.62034	1.15173	0.950555	0.732206	1.54333	1.19797	1.01782	1.0606	0.809246	2.59154	1.09417	1.58739	1.26535	1.13435	0.948523	0.881167	0.936439	1.15773	1.50361	0.680741	0.909816	0.546054	1.14206	1.04434	0.851734	0.464912	0.938893	3.63656	1.34948	1.28465	1.78732
ENSG00000143001	TMEM61	0.390368	1.36662	0.760267	1.26079	0.659034	0.582816	0.97849	1.21509	0.793864	1.35444	1.13628	0.917751	2.44296	1.20952	0.965063	1.1378	0.636849	0.922349	0.837435	7.48269	0.589865	0.536533	0.746702	1.28489	0.830057	0	2.12289	1.1645	1.0786	1.56719	1.73017
ENSG00000157131	C8A	1.23497	0.833734	1.18997	1.06774	1.71348	0.947712	0.996178	1.17178	1.36244	0.364525	1.35618	0.946141	1.34338	0.646897	0.795134	1.36371	0.946547	0.909992	0.948651	0	2.70232	0.459299	1.11353	1.66899	1.14306	1.89944	0.725088	1.22394	0.834779	0.727102	0
ENSG00000184292	TACSTD2	0.925117	0.847824	0.761172	0.786698	1.16829	1.06004	1.41056	1.14815	0.764155	0.146096	1.02527	0.576014	0.93743	1.06549	1.06394	0.980513	1.24658	1.35517	1.38489	0.736697	0.663663	0.589352	0.722264	1.16895	0.929242	2.26442	0.369947	1.56357	0.887443	0.824286	1.73162
ENSG00000162598	C1orf87	0.425832	0.829082	0.91798	0.80342	2.32203	0.830715	0.958542	1.16721	0.861801	1.91511	1.38973	0.714588	3.16295	0.920158	0.767193	1.10681	0.92438	1.28678	0.731714	1.51762	0.461639	0.747098	1.03076	0.80479	0.879487	0.394124	1.36099	1.95042	0.651815	0.915912	1.55443
ENSG00000240563	L1TD1	1.556	1.02578	0.867929	0.964624	0.407153	0.839555	1.04017	0.962962	0.998148	0.441161	0.903042	1.21734	1.42833	0.867501	0.754635	1.20756	1.12041	0.893694	1.26638	0.331736	0.528817	0.38059	0.80982	0.973616	1.02904	0.862949	1.10611	4.04303	1.11811	1.02907	1.4906
ENSG00000177414	UBE2U	1.84333	1.14357	1.02102	0.894736	0.757896	0.903729	0.980038	0.918541	0.932065	1.3915	0.996285	0.69021	1.00716	0.986585	0.911919	1.18717	1.03445	0.991057	0.849266	0	1.03228	1.45132	0.858573	1.46717	0.924778	0.416084	0	2.17355	1.30518	0.850682	1.38128
ENSG00000152760	TCTEX1D1	0.487483	1.34207	1.14946	1.13199	1.11564	0.854261	1.29835	1.20994	0.783165	0.592377	1.49919	0.900991	1.83024	1.09863	0.812138	1.06336	1.49161	1.06629	0.683253	0.568766	0.39616	0.534437	1.32706	1.16891	1.26688	3.44302	3.0182	1.79293	0.999182	1.53533	1.03813
ENSG00000203963	C1orf141	0.668798	0.798352	0.914324	0.637877	1.71549	0.968977	0.989386	1.27312	0.916934	0	1.29329	0.878534	0.780217	1.11924	0.887737	0.996062	1.21688	0.974086	0.658445	0.797511	0.519042	0.547946	1.18258	1.94141	1.15754	0.241065	2.73867	1.62389	1.6571	1.30943	0.867228
ENSG00000162594	IL23R	2.21522	0.784017	0.605606	0.760682	0.262758	0.754801	0.931709	0.980369	0.74518	1.44164	0.995003	1.37624	1.72184	0.879426	0.66394	1.17187	0.825319	0.93609	0.725317	1.10242	0.710053	0.338515	0.808771	0.634781	0.94871	1.56865	0.412941	1.11313	0.776337	0.780555	2.00244
ENSG00000162624	LHX8	1.95784	1.37807	1.08211	0.763024	0.302838	1.44535	0.901664	1.36716	0.882658	1.48717	1.28232	3.67402	0.699428	0.913777	1.35884	0.959245	1.11002	0.99731	1.18624	0	0.577737	1.81591	1.37295	0.802762	1.08656	2.17943	1.31778	0.517468	1.32848	1.00294	0
ENSG00000154007	ASB17	2.58696	0.728566	1.46799	0.95053	0.353841	0.930392	0.928495	1.02968	1.07447	0	0.508854	1.15644	1.49957	1.24729	0.974875	0.956679	1.72957	1.23059	1.15767	0	0	0	1.21692	0.820322	1.2082	0	0.881685	4.50068	1.34684	1.79919	0.378233
ENSG00000137976	DNASE2B	1.21884	0.714965	0.90936	0.701022	1.05287	0.989403	1.31018	0.932789	1.04968	0.448767	0.679679	0.431395	1.50746	1.05719	0.665804	1.0705	1.14109	0.952975	1.0684	1.09261	2.789	0.852051	0.978018	1.27806	1.05596	1.20941	1.25368	0.939263	1.27154	0.643029	2.46362
ENSG00000016490	CLCA1	1.41163	0.887301	0.868446	0.665554	0.255941	0.479495	1.46876	1.27036	1.07933	1.78535	1.1057	1.03952	1.3477	0.859433	0.597062	1.03533	1.11854	1.05119	1.14557	1.8793	0.614949	0.586409	1.29598	1.26276	1.10172	0.462658	0.732966	0.124883	1.00003	1.41576	0.966163
ENSG00000183347	GBP6	1.44283	1.10868	0.66019	0.78424	1.47546	1.05966	0.875655	0.805106	0.870022	0.826934	1.13969	1.31311	2.02601	0.759715	0.964873	0.717643	0.959625	1.03575	1.12563	0.605348	0.894167	0.680988	0.682335	1.42007	1.04592	3.24643	0.661097	2.70622	0.797098	0.659354	1.47882
ENSG00000271949	AC093423.3	1.36091	0.836739	1.23827	1.08724	0	0.850677	0.973378	0.788925	1.31207	0	1.01396	0.969611	1.71704	1.04646	1.60425	1.26153	1.23274	1.6175	2.43413	0	0	0.855008	1.26683	0.704934	0.803585	0	1.74317	0	3.86095	0.517354	0.868748
ENSG00000143032	BARHL2	2.12686	0.771503	0.978157	0.940588	0	1.23261	1.05011	1.12209	0.879056	3.90819	1.19742	1.91669	1.48862	1.36714	1.0229	0.91011	1.19539	0.897004	0.848776	1.18666	0.782482	1.0393	1.56968	0.899389	0.918601	0.998627	1.25086	1.81291	1.44492	0.673556	1.74729
ENSG00000069712	KIAA1107	0.854469	0.777304	0.823138	0.80745	0.856934	0.747233	1.27956	1.16478	1.16632	2.48202	0.564845	1.07326	0.827071	1.14924	1.03745	1.07739	0.753441	1.03534	0.939957	0.520757	0.870334	0.434844	1.13353	1.18337	0.77885	0.320264	0.624294	1.2824	1.05831	0.766196	1.06314
ENSG00000203910	C1orf146	0.681954	0.808943	0.964293	0.604331	0.998531	0.948796	0.951052	0.841969	0.771378	1.17505	1.74601	0.861	0.867949	1.10315	0.925001	0.94118	1.17883	0.960893	1.00232	0.949439	1.69148	0.601286	1.51325	1.82731	0.748514	0.912985	0.813836	0.808774	1.37559	1.01665	2.38881
ENSG00000118733	OLFM3	2.68123	1.15472	0.949233	0.919502	0.308347	0.766667	1.04576	1.1288	1.18135	1.74944	0.94894	1.68661	0.76662	1.29448	1.05901	1.02839	1.15541	1.07699	0.679631	0.992571	0.970778	0.872402	0.985692	0.896558	1.44486	0.344297	1.24871	0.784329	1.04283	1.27764	0.725693
ENSG00000174876	AMY1B	0.679321	1.00564	0.995806	0.779204	1.37532	0.680332	1.83663	1.28572	0.787836	0	1.0834	0.821974	1.09024	1.31678	0.930108	1.20931	1.13816	0.825495	0.79625	0	0.562294	0.554275	0.920815	2.15811	1.11459	0	0.534657	0.275527	1.25203	0.469707	1.11261
ENSG00000187733	AMY1C	0	0	0.524447	0.841107	0	0	1.87821	0.795004	0	0	3.24419	0	1.69665	2.26797	0.605914	2.45239	0	0.845489	0.943089	0	0	0	0	0	1.2899	0	2.47132	0	2.33748	0	0
ENSG00000274068	AL449266.1	0.61213	0.983885	0.942015	0.72429	0.820315	0.811394	1.0117	0.787736	1.25582	1.55582	0.98488	0.933345	1.13425	1.04487	1.00485	1.04645	0.855933	1.08567	0.942797	1.13596	2.86186	0.640991	0.884518	1.20101	0.831287	1.08645	1.71941	1.38951	0.871288	0.863309	0.893733
ENSG00000156150	ALX3	2.59697	1.03542	0.975471	0.754753	0.646178	1.03697	1.06301	1.269	1.22797	0	0.98837	1.12687	1.2192	0.867705	0.763248	1.10267	1.02172	1.02592	0.985984	1.58786	0.541952	1.23253	1.10919	1.32334	1.0453	3.3284	1.20238	0.473946	1.18199	0.801503	0.413609
ENSG00000186150	UBL4B	4.13454	0.834781	0.917977	0.802061	1.33828	1.27421	1.34691	1.14336	0.943122	0.516189	1.60915	1.7731	1.26491	1.08137	1.07371	1.12747	0.653487	1.18482	1.42534	0.598698	1.10394	1.36532	0.765033	1.13992	0.853589	1.68278	2.44327	0.603206	1.19187	0.794469	0.945829
ENSG00000143125	PROK1	0.767335	0.921617	0.899648	0.517844	1.05779	1.10427	0.954833	1.18279	1.0629	4.27156	1.16335	0.878001	1.21013	0.663311	0.929965	1.02337	0.77262	0.97573	0.743511	0.771181	0.190424	0.731368	0.746666	0.759061	1.01713	1.33312	0.782295	0.362711	0.956918	1.22643	1.86915
ENSG00000143105	KCNA10	0	1.14467	1.00326	1.38477	0.941627	0.797779	1.10763	1.40457	1.18262	0	1.20262	0.893859	1.10067	1.25008	0.8041	1.16435	1.77167	0.818557	1.2477	0	0	1.2777	0.76019	1.53739	1.07994	3.86791	0.754173	0	1.30041	0.822841	0
ENSG00000134216	CHIA	1.15627	0.724356	0.858547	0.644954	1.03177	0.922318	0.600758	0.733288	0.709721	0.721479	1.0838	2.93073	0.960828	1.13427	0.693566	1.3204	0.989119	0.910455	0.6742	0	1.17965	0.538812	0.937868	1.11317	0.851409	0.339752	0.364467	0.939052	0.792243	1.06071	0.741448
ENSG00000121933	TMIGD3	0.893992	1.02273	1.22935	0.65789	0.583345	1.06938	1.70285	1.01922	1.09578	0.609151	0.979012	0.5462	1.87597	1.12819	0.7884	1.00724	0.708975	1.36845	1.15786	0.408612	0.423171	0.988115	0.849952	0.725996	1.15231	1.29132	0.153336	3.02848	0.952991	0.972854	2.29921
ENSG00000282608	ADORA3	NA	NA	NA	NA	NA	NA	NA	NA	NA	NA	NA	NA	NA	NA	NA	NA	NA	NA	NA	NA	NA	NA	NA	NA	NA	NA	NA	NA	NA	NA	NA
ENSG00000171385	KCND3	1.15778	1.3081	0.849565	0.593877	0.271225	0.879338	0.80824	0.900865	0.957654	0.699681	1.09222	0.51386	0.996847	0.769267	0.618481	1.32358	0.512085	0.809467	0.884121	0.599991	1.30344	1.07579	0.46429	1.48848	0.932312	0.476828	2.7182	3.52415	0.780358	0.941687	1.91697
ENSG00000271810	AL603832.3	1.04389	0.921011	0.671362	0.686186	1.59934	1.42473	0.599542	1.03065	0.813598	1.4198	1.61337	1.7583	1.2972	1.27743	0.822783	0.858698	0.964241	0.996943	1.38572	0.850334	1.75702	0.547857	1.18118	0.62511	0.638421	Inf	0.799316	2.37609	1.16016	1.28598	1.26017
ENSG00000116748	AMPD1	1.01894	1.01239	0.675128	0.437736	0.559498	0.748385	0.824963	0.63395	0.799687	1.16023	1.19119	1.6302	1.23914	1.00603	0.726824	0.974399	0.800038	0.773551	1.03033	0.453279	0.862641	0.636673	0.771065	0.741579	0.990781	1.82502	0.856966	0.7645	0.804523	1.20615	1.4563
ENSG00000198765	SYCP1	1.06942	0.838706	0.934671	1.00438	0.297609	0.886159	0.921831	0.92185	0.965395	1.16865	1.62587	1.01204	1.04707	1.30563	1.00871	0.842231	0.614805	0.729219	0.808844	0	0.60187	1.97651	0.951664	0.481751	0.933576	0	0.312811	0.958897	1.15422	0.659008	0.795295
ENSG00000134200	TSHB	1.87346	1.11176	0.825769	0.67501	1.83626	0.959354	0.708364	1.40415	1.21558	0	1.08766	1.09372	1.24715	1.01235	1.06834	1.03688	1.56181	1.25347	0.601709	0.308182	1.16642	0.855441	0.680284	0.32511	1.00463	3.38258	3.68836	1.46848	1.78771	0.81725	0
ENSG00000177551	NHLH2	0.86492	1.07273	0.717033	0.891904	2.18252	0.83776	1.04299	1.03505	0.971851	0.744361	1.08906	0.451618	1.34889	1.12855	0.905999	0.962248	0.996115	1.09047	0.889069	0.616684	0.556312	0.795843	1.4103	1.76258	0.976742	2.33008	0.787485	1.12456	0.960388	1.16865	1.31553
ENSG00000116824	CD2	0.55213	0.794482	0.590292	0.434213	0.637041	0.833187	1.56366	1.02033	0.68582	0.598278	1.1283	0.788977	1.62969	0.703238	0.65387	0.975312	0.63438	0.680793	0.951524	0.377329	1.33901	0.529881	0.624902	0.467451	0.994664	3.41619	0.764537	0.0933785	0.435297	0.958688	5.85217
ENSG00000203859	HSD3B2	1.48678	0.826625	1.07283	0.888112	0.83176	1.02773	1.00852	0.984736	0.773959	2.75035	0.941188	0.681579	1.0626	0.821857	0.953249	1.36484	0.879498	0.837653	0.911594	0.567555	0.668644	1.16877	0.864028	1.37282	0.874007	0.464546	1.7839	0.756061	0.984845	0.696735	1.90602
ENSG00000203857	HSD3B1	1.20983	0.648095	0.985796	1.26195	1.43153	0.743263	0.955151	1.60265	1.14286	1.11289	1.24411	1.52741	1.18101	0.792137	0.993961	1.26131	1.13137	1.23389	1.41545	0.594635	0.981115	0.79971	1.14289	1.33388	0.96221	5.38834	3.26968	0	1.07327	1.10932	2.15241
ENSG00000134240	HMGCS2	0.696214	0.730479	0.853657	0.980531	0.847268	0.826525	1.41341	0.947203	0.975443	0.268966	0.535864	1.07057	0.613613	0.504551	0.788679	1.13775	0.902697	0.736457	1.00522	0.781879	0.588328	0.746335	1.18099	1.25711	0.989059	1.45439	2.54529	3.29939	1.14704	0.92221	0.4391
ENSG00000134193	REG4	1.62668	0.686087	0.896181	0.736709	1.6803	0.630957	0.879489	0.932547	0.824156	1.20425	1.20035	2.23299	0.804447	0.80937	1.08718	0.759641	0.982054	1.00859	1.30838	0.849034	1.05596	0.562744	1.36275	0.433381	1.09269	1.41282	1.05734	0.434452	0.910503	0.707172	1.23899
ENSG00000198019	FCGR1B	0.791319	1.11582	1.02797	0.551039	0.395534	1.12227	1.15663	1.03653	1.2434	1.47854	1.72692	1.00484	0.975624	1.13597	0.706582	1.01731	0.789896	0.939338	0.932462	0.129901	0.764877	0.827768	0.916429	0.48961	0.884872	3.8944	0.525222	4.44625	0.883272	0.915335	1.99361
ENSG00000203818	HIST2H3PS2	1.24559	0.89609	0.844428	0.666157	5.53432	0	1.11288	0.908348	0.730765	1.29447	0.921097	1.84373	1.53888	6.00588	1.08958	0.398578	0.251095	1.17555	0.739288	2.31026	0	0	1.34815	0.708353	1.22298	2.35381	1.00946	2.54667	0	0.549749	1.18515
ENSG00000271567	PPIAL4E	1.69637	0.931276	0.703064	0.568635	2.97349	0.980756	1.33035	0.799104	1.0037	0	1.31756	0.949902	0.787676	0.802876	1.20041	0.736829	1.53106	1.0556	1.44772	2.37198	0.707126	1.18459	1.32338	1.73192	0.903085	0	0.926577	1.65427	1.61789	1.08293	1.05814
ENSG00000280778	AC243547.3	1.48988	0.650598	1.07427	0.778687	0.29904	1.86609	1.12857	0.971251	0.83338	3.18574	1.02385	1.35019	0.569372	1.09013	0.952694	1.11044	1.0694	1.05014	0.876454	0.326251	1.00103	0	1.03878	0.8398	0.66942	0.965707	0.438663	1.02827	0.898562	0.682268	0.834801
ENSG00000270339	AC243756.1	2.03834	0.822073	0.816981	0.565681	0.958674	1.0723	1.14682	1.26453	0.877693	0.755801	1.20637	0.984587	0.964064	0.703123	1.20476	1.06304	1.08495	0.998816	0.810951	0.72102	0.558418	0.642441	1.10646	0.462146	0.897976	1.07655	0.791825	1.79371	0.873288	0.996462	1.38061
ENSG00000121634	GJA8	4.54234	0.534319	0.858983	0.82038	1.48605	1.43107	1.15976	0.777906	0.911748	4.07398	1.19389	1.00936	1.43573	1.30465	0.761698	0.868407	2.02561	0.855924	1.01568	0	0.6926	0	0.847014	0.862346	0.694234	1.10844	0.844162	2.667	1.69545	1.63884	0.309086
ENSG00000150337	FCGR1A	0.77387	1.13915	0.993259	0.484481	0.306202	1.06875	1.26287	1.21715	1.06967	0.676717	1.63668	0.997711	1.26259	1.11441	0.893048	1.06416	0.816254	0.950163	1.37026	0.140737	1.19407	0.904905	0.707854	0.491782	0.977743	3.86731	0.928313	2.71824	0.696741	0.788911	3.10681
ENSG00000163154	TNFAIP8L2	0.455703	1.06124	0.633764	0.505239	0.519928	1.05138	1.25801	1.08887	0.814118	0.881186	1.51255	0.750443	1.67261	1.08646	0.675315	1.13053	0.739983	0.974403	0.860905	0.336953	0.924323	0.852029	0.62163	0.780106	0.93887	4.15671	0.361737	0.100378	0.639147	0.950812	4.94647
ENSG00000163157	TMOD4	0	1.11658	0	0	1.49189	0	2.00415	1.70216	0.9653	0	0	0	1.72082	0	1.67116	0	28.5907	0.46308	0	0	0	0	0.533284	0	0.391267	0	0	0	0	4.60273	0
ENSG00000213171	LINGO4	0.937725	0.926004	0.963563	0.830742	0.831206	0.604597	0.751183	1.11056	0.97009	0.218116	0.71635	0.479419	0.743028	0.562806	0.80188	0.926179	0.59926	1.00913	0.484246	0.584655	0.458878	0.837633	1.00041	0.942278	0.767214	1.4215	0.66165	0.0969532	0.928546	0.788805	0.395021
ENSG00000225556	C2CD4D	0.596453	0.997117	0.86655	0.879543	0.96608	0.885153	1.18742	1.16075	0.735096	0.225358	1.05807	1.00234	1.25009	0.871566	1.04331	0.890254	0.847065	0.885431	0.689284	1.26458	0.716701	1.22365	0.902537	0.898333	0.547653	1.38275	0.615793	2.56445	1.19426	0.733591	0.497156
ENSG00000196407	THEM5	0.637691	0.805009	0.787277	0.736189	0.752713	0.687152	1.20085	1.58371	0.756917	0.474843	0.881562	1.08553	1.37556	1.00089	1.0489	1.00335	0.633235	0.858672	0.805268	1.19607	0.748526	0.656645	1.17264	0.92593	0.64957	0.879109	0.470643	3.07847	1.03414	0.568316	1.91652
ENSG00000182898	TCHHL1	0.852345	1.7673	1.16998	0.946576	2.81	1.24298	0.837855	0.746717	1.06411	2.82034	1.82214	2.49586	1.19009	1.90462	1.44816	0.995316	0.916177	0.998201	0.747608	0	0	0.851284	0.870136	0.726306	1.03067	4.04873	1.62501	0	1.79933	1.14849	1.39885
ENSG00000215853	RPTN	1.6626	1.40689	1.0204	0.764615	1.02675	1.19971	0.852535	1.29066	0.848957	2.25847	1.37706	0.900467	0.746043	1.27375	1.09912	0.77586	0.712715	1.05386	1.30222	0	1.3415	1.11243	1.17327	1.13246	0.976831	0	1.47635	0	1.26944	0.640045	1.08963
ENSG00000143536	CRNN	1.23391	0.933705	1.1191	0.782242	2.01186	1.32361	0.632382	1.24199	0.912249	2.48971	1.40092	1.07407	1.22213	1.55763	0.976852	1.02096	1.29436	1.2956	1.13529	0.517163	0.611754	1.7219	0.845815	0.977523	0.860798	0.509832	0.612733	0.508402	1.65292	1.16761	1.22137
ENSG00000185966	LCE3E	0.991932	1.32626	0.954606	1.02018	0.615935	0.891495	0.956362	0	0.99166	0	1.69431	1.40516	0.486414	1.36708	2.22472	1.06661	5.41658	0.947385	1.93029	0	0	1.74023	1.09275	0.992554	1.08009	0	0	1.47061	1.38663	0.693939	2.32599
ENSG00000163202	LCE3D	3.01976	1.75062	1.11666	1.07457	1.8126	0.804252	0.943723	1.40693	0.991442	3.68789	1.81905	2.05499	0.631283	1.0662	1.73334	1.14094	1.6939	1.19406	1.50221	0	0	0.592493	1.55645	1.08646	0.891753	0	0	0	1.32847	0.644655	0.864683
ENSG00000244057	LCE3C	0	1.78514	5.40697	0.837697	0	0	1.19057	0	0.794312	0	1.83721	0	0	1.5667	1.55278	1.16151	0	0.83034	0	0	0	0	2.71588	1.14205	1.36767	0	0	0	0.831787	0	0
ENSG00000187238	LCE3B	0	4.78907	0	0.353961	0	0	1.42841	0	0.835443	0	0.945571	0	1.75023	0	0.436865	0.794131	0	0	0.713868	0	0	0	1.1017	2.24315	1.33466	0	0	0	7.11277	0	0
ENSG00000185962	LCE3A	2.0937	1.22846	0.988826	1.28647	0	0	0.75951	1.16928	0.878318	0	2.11818	0	0.841746	1.35967	1.06951	0.993821	1.70367	0.941455	1.01823	0	2.02132	0	1.60142	1.38233	1.05851	2.9067	0	0.761985	1.64435	0.686321	0
ENSG00000187223	LCE2D	0.994922	1.5364	1.64417	0.898615	0	0	0.721912	0	0.827218	0	0.932161	0.681125	0.963051	1.09869	1.20913	1.10994	2.91975	1.44998	0.701235	0	0	0	2.4449	1.28001	1.58133	0	0.877313	0	3.24468	0	0
ENSG00000187180	LCE2C	1.7151	1.7051	1.15362	0.626461	0	0.739837	0.86451	1.06259	0.878262	0	0.790598	4.27573	1.08632	1.39677	0.955181	1.1106	2.27771	0.658727	2.06118	0	2.58617	0	1.31459	1.06844	1.29422	0	0.348256	0	1.5966	0.775651	0
ENSG00000159455	LCE2B	0	1.5265	1.25562	0.622838	0	0	0.602407	1.11017	0.82086	0	1.73832	0	1.6895	2.06339	0.527268	0.930608	5.11758	1.88026	0.639585	0	48.1413	0	2.15657	1.36388	1.83911	0	2.53251	0	2.87713	1.01099	0
[truncated: 2,910 more rows]

## Sheet: logrank_pVal_NDPs
common_notDE_KD_pc	gene	ACC	BLCA	BRCA	CESC	CHOL	COAD	ESCA	GBM	HNSC	KICH	KIRC	KIRP	LGG	LIHC	LUAD	LUSC	MESO	OV	PAAD	PCPG	PRAD	READ	SARC	SKCM	STAD	TGCT	THCA	THYM	UCEC	UCS	UVM
[truncated: 3,952 more rows]
