# Supplementary material for: IGF2BP1, a Conserved Regulator of RNA Turnover in Cancer
Source: Front Mol Biosci. 2021 Mar 22;8:632219. doi: 10.3389/fmolb.2021.632219 (PMC8019740; doi:10.3389/fmolb.2021.632219)
Supplement: Supplementary file 1 [file datasheet1.zip › S6_CPM_smallRNA.xlsx]

## Sheet: A549
	gene	chr	A549_1	A549_2
MIMAT0027618	hsa-miR-6859-5p	chr1	0	0
MIMAT0027619	hsa-miR-6859-3p	chr1	0	0
MIMAT0005890	hsa-miR-1302	chr1	0	0
MIMAT0027618_1	hsa-miR-6859-5p	chr1	0	0
MIMAT0027619_1	hsa-miR-6859-3p	chr1	0	0
MIMAT0025855	hsa-miR-6723-5p	chr1	1.85634	0.979081
MIMAT0004571	hsa-miR-200b-5p	chr1	21.1622	18.6025
MIMAT0000318	hsa-miR-200b-3p	chr1	787.087	840.052
MIMAT0001620	hsa-miR-200a-5p	chr1	20.0484	5.87449
MIMAT0000682	hsa-miR-200a-3p	chr1	71.2834	81.2637
MIMAT0001536	hsa-miR-429	chr1	76.1098	49.4436
MIMAT0027353	hsa-miR-6726-5p	chr1	0	0
MIMAT0027354	hsa-miR-6726-3p	chr1	4.08394	0
MIMAT0027355	hsa-miR-6727-5p	chr1	1.85634	0
MIMAT0027356	hsa-miR-6727-3p	chr1	0	0
MIMAT0027516	hsa-miR-6808-5p	chr1	0	0
MIMAT0027517	hsa-miR-6808-3p	chr1	0	0
MIMAT0016883	hsa-miR-4251	chr1	0	0
MIMAT0003214	hsa-miR-551a	chr1	0	0
MIMAT0018929	hsa-miR-4417	chr1	0	0
MIMAT0019778	hsa-miR-4689	chr1	0	0
MIMAT0016886	hsa-miR-4252	chr1	0	0
MIMAT0027357	hsa-miR-6728-5p	chr1	0	0
MIMAT0027358	hsa-miR-6728-3p	chr1	0	0
MIMAT0000255	hsa-miR-34a-5p	chr1	262.486	270.716
MIMAT0004557	hsa-miR-34a-3p	chr1	2.22761	3.42678
MIMAT0022490	hsa-miR-5697	chr1	0	1.46862
MIMAT0015090	hsa-miR-1273d	chr1	0.371268	0
MIMAT0027359	hsa-miR-6729-5p	chr1	0	0
MIMAT0027360	hsa-miR-6729-3p	chr1	0	0
MIMAT0030421	hsa-miR-7846-3p	chr1	0	0
MIMAT0019688	hsa-miR-4632-3p	chr1	0	0
MIMAT0022977	hsa-miR-4632-5p	chr1	0	0
MIMAT0027361	hsa-miR-6730-5p	chr1	0	1.46862
MIMAT0027362	hsa-miR-6730-3p	chr1	0	0
MIMAT0018098	hsa-miR-3675-5p	chr1	0	0
MIMAT0018099	hsa-miR-3675-3p	chr1	0	0
MIMAT0019357	hsa-miR-3972	chr1	0	0
MIMAT0019788	hsa-miR-4695-5p	chr1	0	0
MIMAT0019789	hsa-miR-4695-3p	chr1	0	0
MIMAT0005880	hsa-miR-1290	chr1	0	0
MIMAT0023709	hsa-miR-6084	chr1	0	0
MIMAT0005907	hsa-miR-1256	chr1	0	0
MIMAT0018930	hsa-miR-4418	chr1	0	0
MIMAT0024610	hsa-miR-6127	chr1	0	0
MIMAT0019769	hsa-miR-4684-5p	chr1	2.22761	0
MIMAT0019770	hsa-miR-4684-3p	chr1	0	0.489541
MIMAT0016882	hsa-miR-4253	chr1	0	0
MIMAT0014977	hsa-miR-3115	chr1	2.97014	1.46862
MIMAT0018931	hsa-miR-4419a	chr1	0	0
MIMAT0018932	hsa-miR-378f	chr1	0	0
MIMAT0027363	hsa-miR-6731-5p	chr1	0	0
MIMAT0027364	hsa-miR-6731-3p	chr1	0	0
MIMAT0018940	hsa-miR-4425	chr1	0	0
MIMAT0018191	hsa-miR-3917	chr1	0	0
MIMAT0009451	hsa-miR-1976	chr1	4.45521	0
MIMAT0018933	hsa-miR-4420	chr1	0	0
MIMAT0016884	hsa-miR-4254	chr1	0	0
MIMAT0022285	hsa-miR-5585-5p	chr1	0	0
MIMAT0022286	hsa-miR-5585-3p	chr1	0	0
MIMAT0017981	hsa-miR-3605-5p	chr1	0	0.489541
MIMAT0017982	hsa-miR-3605-3p	chr1	4.82648	2.93724
MIMAT0003215	hsa-miR-552-3p	chr1	0	0
MIMAT0026615	hsa-miR-552-5p	chr1	0	0
MIMAT0016885	hsa-miR-4255	chr1	0	0
MIMAT0027365	hsa-miR-6732-5p	chr1	0	0
MIMAT0027366	hsa-miR-6732-3p	chr1	2.22761	0.979081
MIMAT0022275	hsa-miR-5581-5p	chr1	0	0
MIMAT0022276	hsa-miR-5581-3p	chr1	0	0
MIMAT0018080	hsa-miR-3659	chr1	0	0
MIMAT0000692	hsa-miR-30e-5p	chr1	1642.86	1553.8
MIMAT0000693	hsa-miR-30e-3p	chr1	123.632	123.364
MIMAT0000244	hsa-miR-30c-5p	chr1	1849.28	1765.28
MIMAT0004674	hsa-miR-30c-1-3p	chr1	2.97014	0.489541
MIMAT0027367	hsa-miR-6733-5p	chr1	0	0
MIMAT0027368	hsa-miR-6733-3p	chr1	0	0
MIMAT0027369	hsa-miR-6734-5p	chr1	0	0
MIMAT0027370	hsa-miR-6734-3p	chr1	0.371268	1.46862
MIMAT0027371	hsa-miR-6735-5p	chr1	0	1.46862
MIMAT0027372	hsa-miR-6735-3p	chr1	0	0
MIMAT0023704	hsa-miR-6079	chr1	0	0
MIMAT0022283	hsa-miR-5584-5p	chr1	0	0
MIMAT0022284	hsa-miR-5584-3p	chr1	0	0
MIMAT0018934	hsa-miR-4421	chr1	0	0
MIMAT0025454	hsa-miR-6500-5p	chr1	0	0
MIMAT0025455	hsa-miR-6500-3p	chr1	0	0
MIMAT0010364	hsa-miR-761	chr1	0	0
MIMAT0020601	hsa-miR-1273f	chr1	0	0
MIMAT0020600	hsa-miR-5095	chr1	0	0
MIMAT0020602	hsa-miR-1273g-5p	chr1	0	0
MIMAT0022742	hsa-miR-1273g-3p	chr1	0	0
MIMAT0019942	hsa-miR-4781-5p	chr1	0	0
MIMAT0019943	hsa-miR-4781-3p	chr1	0	0
MIMAT0018935	hsa-miR-4422	chr1	0	0
MIMAT0019816	hsa-miR-4711-5p	chr1	0	0
MIMAT0019817	hsa-miR-4711-3p	chr1	0	0
MIMAT0014978	hsa-miR-3116	chr1	0	0
MIMAT0014978_1	hsa-miR-3116	chr1	0	0.489541
MIMAT0023693	hsa-miR-6068	chr1	0	0
MIMAT0019967	hsa-miR-4794	chr1	0	0
MIMAT0018094	hsa-miR-3671	chr1	0	0
MIMAT0004513	hsa-miR-101-5p	chr1	0	0
MIMAT0000099	hsa-miR-101-3p	chr1	396.142	333.867
MIMAT0014979	hsa-miR-3117-3p	chr1	0	0
MIMAT0019197	hsa-miR-3117-5p	chr1	0	0
MIMAT0005914	hsa-miR-1262	chr1	3.34141	2.4477
MIMAT0000456	hsa-miR-186-5p	chr1	306.667	295.193
MIMAT0004612	hsa-miR-186-3p	chr1	0	0
MIMAT0028222	hsa-miR-7156-5p	chr1	0	0
MIMAT0028223	hsa-miR-7156-3p	chr1	0	0
MIMAT0019232	hsa-miR-4423-5p	chr1	0	1.95816
MIMAT0018936	hsa-miR-4423-3p	chr1	0	0
MIMAT0030431	hsa-miR-7856-5p	chr1	0	0
MIMAT0004957	hsa-miR-760	chr1	8.16789	9.79081
MIMAT0018937	hsa-miR-378g	chr1	0	0
MIMAT0013517	hsa-miR-2682-5p	chr1	16.3358	8.81173
MIMAT0013518	hsa-miR-2682-3p	chr1	2.59887	1.95816
MIMAT0000429	hsa-miR-137	chr1	23.3899	26.4352
MIMAT0003216	hsa-miR-553	chr1	0	0
MIMAT0030427	hsa-miR-7852-3p	chr1	0	0
MIMAT0000227	hsa-miR-197-3p	chr1	63.858	56.7867
MIMAT0022691	hsa-miR-197-5p	chr1	0	0
MIMAT0016877	hsa-miR-4256	chr1	0	0
MIMAT0018938	hsa-miR-548ac	chr1	0	0
MIMAT0005792	hsa-miR-320b	chr1	64.2293	92.0336
MIMAT0004985	hsa-miR-942-5p	chr1	31.5577	46.0168
MIMAT0026734	hsa-miR-942-3p	chr1	0.742535	1.95816
MIMAT0027373	hsa-miR-6736-5p	chr1	0	0
MIMAT0027374	hsa-miR-6736-3p	chr1	1.85634	0
MIMAT0021079	hsa-miR-5087	chr1	0.742535	0
MIMAT0023702	hsa-miR-6077	chr1	0	0
MIMAT0027656	hsa-miR-6878-5p	chr1	0	0
MIMAT0027657	hsa-miR-6878-3p	chr1	0	0
MIMAT0016878	hsa-miR-4257	chr1	0	0
MIMAT0003217	hsa-miR-554	chr1	0	0
MIMAT0031010	hsa-miR-8083	chr1	0	0
MIMAT0027375	hsa-miR-6737-5p	chr1	0	0
MIMAT0027376	hsa-miR-6737-3p	chr1	1.1138	0
MIMAT0022491	hsa-miR-5698	chr1	0	0
MIMAT0004929	hsa-miR-190b	chr1	1.85634	0
MIMAT0016879	hsa-miR-4258	chr1	0	0
MIMAT0004792	hsa-miR-92b-5p	chr1	37.1268	54.8285
MIMAT0003218	hsa-miR-92b-3p	chr1	1412.67	1482.82
MIMAT0003219	hsa-miR-555	chr1	0	0
MIMAT0027377	hsa-miR-6738-5p	chr1	0	0
MIMAT0027378	hsa-miR-6738-3p	chr1	0	0
MIMAT0000441	hsa-miR-9-5p	chr1	65.3431	165.954
MIMAT0000442	hsa-miR-9-3p	chr1	22.6473	27.9038
MIMAT0003945	hsa-miR-765	chr1	0	0
MIMAT0016880	hsa-miR-4259	chr1	0	0
MIMAT0021117	hsa-miR-5187-5p	chr1	0	0
MIMAT0021118	hsa-miR-5187-3p	chr1	0	0
MIMAT0019720	hsa-miR-4654	chr1	0	0
MIMAT0003220	hsa-miR-556-5p	chr1	0	0
MIMAT0004793	hsa-miR-556-3p	chr1	0	0
MIMAT0018078	hsa-miR-3658	chr1	0	0
MIMAT0004971	hsa-miR-921	chr1	0	0
MIMAT0005945	hsa-miR-1255b-5p	chr1	0	0
MIMAT0022725	hsa-miR-1255b-2-3p	chr1	0	0
MIMAT0003221	hsa-miR-557	chr1	0	0
MIMAT0014981	hsa-miR-3119	chr1	0	0
MIMAT0014981_1	hsa-miR-3119	chr1	0	0
MIMAT0005885	hsa-miR-1295a	chr1	0	0.489541
MIMAT0022293	hsa-miR-1295b-5p	chr1	0	0
MIMAT0022294	hsa-miR-1295b-3p	chr1	0	0
MIMAT0004564	hsa-miR-214-5p	chr1	0	0.489541
MIMAT0000271	hsa-miR-214-3p	chr1	1.48507	2.93724
MIMAT0014982	hsa-miR-3120-3p	chr1	0	0
MIMAT0019198	hsa-miR-3120-5p	chr1	0	0
MIMAT0000231	hsa-miR-199a-5p	chr1	0.371268	0.489541
MIMAT0000232	hsa-miR-199a-3p	chr1	3.71268	1.95816
MIMAT0002804	hsa-miR-488-5p	chr1	0	0
MIMAT0004763	hsa-miR-488-3p	chr1	0	0
MIMAT0018939	hsa-miR-4424	chr1	0	0
MIMAT0014983	hsa-miR-3121-3p	chr1	1.48507	0
MIMAT0019199	hsa-miR-3121-5p	chr1	0	0
MIMAT0018941	hsa-miR-4426	chr1	0	0
MIMAT0005936	hsa-miR-1278	chr1	5.56901	1.95816
MIMAT0019860	hsa-miR-4735-5p	chr1	0	0
MIMAT0019861	hsa-miR-4735-3p	chr1	0	0
MIMAT0000257	hsa-miR-181b-5p	chr1	635.981	629.549
MIMAT0022692	hsa-miR-181b-3p	chr1	7.42535	5.87449
MIMAT0000256	hsa-miR-181a-5p	chr1	738.822	807.252
MIMAT0000270	hsa-miR-181a-3p	chr1	24.5037	38.1842
MIMAT0021122	hsa-miR-5191	chr1	0	0
MIMAT0005586	hsa-miR-1231	chr1	0	0
MIMAT0027379	hsa-miR-6739-5p	chr1	0	0
MIMAT0027380	hsa-miR-6739-3p	chr1	0	0
MIMAT0027381	hsa-miR-6740-5p	chr1	0	0
MIMAT0027382	hsa-miR-6740-3p	chr1	0	0
MIMAT0000758	hsa-miR-135b-5p	chr1	142.567	111.615
MIMAT0004698	hsa-miR-135b-3p	chr1	2.22761	0
MIMAT0027620	hsa-miR-6769b-5p	chr1	0	0
MIMAT0027621	hsa-miR-6769b-3p	chr1	0.742535	0
MIMAT0004673	hsa-miR-29c-5p	chr1	8.16789	0
MIMAT0000681	hsa-miR-29c-3p	chr1	18.9346	20.0712
MIMAT0000100	hsa-miR-29b-3p	chr1	20.4197	18.113
MIMAT0004515	hsa-miR-29b-2-5p	chr1	4.45521	0
MIMAT0000266	hsa-miR-205-5p	chr1	0	1.95816
MIMAT0009197	hsa-miR-205-3p	chr1	0	0
MIMAT0016881	hsa-miR-4260	chr1	0	0
MIMAT0014984	hsa-miR-3122	chr1	0	0
MIMAT0000272	hsa-miR-215-5p	chr1	23.0186	29.3724
MIMAT0026476	hsa-miR-215-3p	chr1	0	0
MIMAT0000460	hsa-miR-194-5p	chr1	334.883	320.16
MIMAT0005948	hsa-miR-664a-5p	chr1	2.22761	0.979081
MIMAT0005949	hsa-miR-664a-3p	chr1	11.5093	3.42678
MIMAT0005792_1	hsa-miR-320b	chr1	74.6248	69.5148
MIMAT0019872	hsa-miR-4742-5p	chr1	1.85634	0
MIMAT0019873	hsa-miR-4742-3p	chr1	0	0
MIMAT0027383	hsa-miR-6741-5p	chr1	1.48507	0
MIMAT0027384	hsa-miR-6741-3p	chr1	0	0
MIMAT0021039	hsa-miR-5008-5p	chr1	0	0
MIMAT0021040	hsa-miR-5008-3p	chr1	0	0
MIMAT0018001	hsa-miR-3620-3p	chr1	0	1.95816
MIMAT0022967	hsa-miR-3620-5p	chr1	0.742535	0
MIMAT0027385	hsa-miR-6742-5p	chr1	0	0
MIMAT0027386	hsa-miR-6742-3p	chr1	0	0
MIMAT0019741	hsa-miR-4666a-5p	chr1	0	0
MIMAT0019742	hsa-miR-4666a-3p	chr1	0	0
MIMAT0005827	hsa-miR-1182	chr1	0	0
MIMAT0018942	hsa-miR-4427	chr1	0	0
MIMAT0019752	hsa-miR-4671-5p	chr1	0	0
MIMAT0019753	hsa-miR-4671-3p	chr1	0	2.93724
MIMAT0019890	hsa-miR-4753-5p	chr1	0	0
MIMAT0019891	hsa-miR-4753-3p	chr1	0	0
MIMAT0007399	hsa-miR-1537-3p	chr1	0	0
MIMAT0026765	hsa-miR-1537-5p	chr1	0	0
MIMAT0018943	hsa-miR-4428	chr1	0	0
MIMAT0014985	hsa-miR-3123	chr1	0	0
MIMAT0019760	hsa-miR-4677-5p	chr1	0	0
MIMAT0019761	hsa-miR-4677-3p	chr1	2.22761	2.93724
MIMAT0018190	hsa-miR-3916	chr1	0	0.489541
MIMAT0014986	hsa-miR-3124-5p	chr1	0	0
MIMAT0019200	hsa-miR-3124-3p	chr1	0	0
MIMAT0022492	hsa-miR-5699-3p	chr10	0	1.46862
MIMAT0027103	hsa-miR-5699-5p	chr10	0	0.979081
MIMAT0023697	hsa-miR-6072	chr10	0	0
MIMAT0023703	hsa-miR-6078	chr10	0	0
MIMAT0015029	hsa-miR-3155a	chr10	0	0
MIMAT0019012	hsa-miR-3155b	chr10	0	0
MIMAT0019013	hsa-miR-548ak	chr10	0	0
MIMAT0019014	hsa-miR-4480	chr10	0	0
MIMAT0019015	hsa-miR-4481	chr10	0	0
MIMAT0011163	hsa-miR-548q	chr10	0	0
MIMAT0016848	hsa-miR-4293	chr10	0	0
MIMAT0005918	hsa-miR-1265	chr10	0	0
MIMAT0002808	hsa-miR-511-5p	chr10	0	0
MIMAT0026606	hsa-miR-511-3p	chr10	0	0
MIMAT0019757	hsa-miR-4675	chr10	0	0
MIMAT0007891	hsa-miR-1915-5p	chr10	0	0
MIMAT0007892	hsa-miR-1915-3p	chr10	0	0.489541
MIMAT0005905	hsa-miR-1254	chr10	8.91042	8.32219
MIMAT0003271	hsa-miR-603	chr10	0	0
MIMAT0031013	hsa-miR-8086	chr10	0	0
MIMAT0003272	hsa-miR-604	chr10	0	0
MIMAT0004981	hsa-miR-938	chr10	0	0
MIMAT0028234	hsa-miR-7162-5p	chr10	0	0
MIMAT0028235	hsa-miR-7162-3p	chr10	0	0
MIMAT0017988	hsa-miR-3611	chr10	2.59887	0
MIMAT0019768	hsa-miR-4683	chr10	0	0
MIMAT0022259	hsa-miR-5100	chr10	2.97014	2.93724
MIMAT0015030	hsa-miR-3156-5p	chr10	0	0
MIMAT0019209	hsa-miR-3156-3p	chr10	0	0
MIMAT0016849	hsa-miR-4294	chr10	0	0
MIMAT0003273	hsa-miR-605-5p	chr10	0	0
MIMAT0026621	hsa-miR-605-3p	chr10	0	0
MIMAT0005895	hsa-miR-548f-3p	chr10	0	0
MIMAT0026739	hsa-miR-548f-5p	chr10	0	0
MIMAT0018199	hsa-miR-3924	chr10	0	0
MIMAT0005794	hsa-miR-1296-5p	chr10	7.05408	3.42678
MIMAT0026637	hsa-miR-1296-3p	chr10	0	0
MIMAT0028212	hsa-miR-7151-5p	chr10	0	0
MIMAT0028213	hsa-miR-7151-3p	chr10	0	0
MIMAT0005905_1	hsa-miR-1254	chr10	10.3955	5.87449
MIMAT0028214	hsa-miR-7152-5p	chr10	0	0
MIMAT0028215	hsa-miR-7152-3p	chr10	0	0
MIMAT0019758	hsa-miR-4676-5p	chr10	0	0
MIMAT0019759	hsa-miR-4676-3p	chr10	1.85634	0
MIMAT0003274	hsa-miR-606	chr10	0	0
MIMAT0000773	hsa-miR-346	chr10	2.97014	0.979081
MIMAT0019762	hsa-miR-4678	chr10	0	0
MIMAT0019763	hsa-miR-4679	chr10	0	0
MIMAT0019763_1	hsa-miR-4679	chr10	0	0
MIMAT0000104	hsa-miR-107	chr10	69.427	65.5984
MIMAT0015031	hsa-miR-3157-5p	chr10	0.742535	0
MIMAT0019210	hsa-miR-3157-3p	chr10	1.1138	0
MIMAT0003275	hsa-miR-607	chr10	0	0
MIMAT0005878	hsa-miR-1287-5p	chr10	2.22761	0
MIMAT0026738	hsa-miR-1287-3p	chr10	0	0
MIMAT0019771	hsa-miR-4685-5p	chr10	0	0
MIMAT0019772	hsa-miR-4685-3p	chr10	0	0.489541
MIMAT0025470	hsa-miR-6507-5p	chr10	0	0
MIMAT0025471	hsa-miR-6507-3p	chr10	0	0
MIMAT0003276	hsa-miR-608	chr10	0	0
MIMAT0015032	hsa-miR-3158-3p	chr10	14.8507	7.83265
MIMAT0019211	hsa-miR-3158-5p	chr10	0	0
MIMAT0015032_1	hsa-miR-3158-3p	chr10	9.28169	7.34311
MIMAT0019211_1	hsa-miR-3158-5p	chr10	0	0
MIMAT0002809	hsa-miR-146b-5p	chr10	35.2704	46.5064
MIMAT0004766	hsa-miR-146b-3p	chr10	1.1138	0.979081
MIMAT0005951	hsa-miR-1307-3p	chr10	129.572	109.168
MIMAT0022727	hsa-miR-1307-5p	chr10	3.34141	2.93724
MIMAT0004979	hsa-miR-936	chr10	0	0
MIMAT0003277	hsa-miR-609	chr10	0	0
MIMAT0019016	hsa-miR-4482-5p	chr10	0	0
MIMAT0020958	hsa-miR-4482-3p	chr10	0	0
MIMAT0019764	hsa-miR-4680-5p	chr10	0	0
MIMAT0019765	hsa-miR-4680-3p	chr10	0	0
MIMAT0005874	hsa-miR-548e-3p	chr10	3.34141	9.79081
MIMAT0026736	hsa-miR-548e-5p	chr10	0	2.4477
MIMAT0025841	hsa-miR-6715a-3p	chr10	0	0
MIMAT0025842	hsa-miR-6715b-5p	chr10	0	0
MIMAT0025843	hsa-miR-6715b-3p	chr10	0	0
MIMAT0016844	hsa-miR-4295	chr10	0	0
MIMAT0019017	hsa-miR-4483	chr10	0	0
MIMAT0010133	hsa-miR-2110	chr10	8.16789	10.7699
MIMAT0018084	hsa-miR-3663-5p	chr10	0	0
MIMAT0018085	hsa-miR-3663-3p	chr10	0	0
MIMAT0019766	hsa-miR-4681	chr10	0	0
MIMAT0019767	hsa-miR-4682	chr10	0	0
MIMAT0018357	hsa-miR-3941	chr10	0.742535	0
MIMAT0016845	hsa-miR-4296	chr10	0	0
MIMAT0019018	hsa-miR-4484	chr10	0	0
MIMAT0016846	hsa-miR-4297	chr10	0	0
MIMAT0016847	hsa-miR-378c	chr10	0.371268	0.489541
MIMAT0002810	hsa-miR-202-5p	chr10	0	0
MIMAT0002811	hsa-miR-202-3p	chr10	0	0
MIMAT0018360	hsa-miR-3944-3p	chr10	0	0
MIMAT0019231	hsa-miR-3944-5p	chr10	0	0
MIMAT0027387	hsa-miR-6743-5p	chr11	0	0
MIMAT0027388	hsa-miR-6743-3p	chr11	0	0
MIMAT0000267	hsa-miR-210-3p	chr11	2.59887	6.85357
MIMAT0026475	hsa-miR-210-5p	chr11	0.742535	0
MIMAT0027389	hsa-miR-6744-5p	chr11	0	0
MIMAT0027390	hsa-miR-6744-3p	chr11	0	0
MIMAT0016852	hsa-miR-4298	chr11	0	0
MIMAT0030422	hsa-miR-7847-3p	chr11	0	0
MIMAT0004284	hsa-miR-675-5p	chr11	0	0
MIMAT0006790	hsa-miR-675-3p	chr11	0	0
MIMAT0004761	hsa-miR-483-5p	chr11	0	6.36403
MIMAT0002173	hsa-miR-483-3p	chr11	7.05408	6.36403
MIMAT0019773	hsa-miR-4686	chr11	0	0
MIMAT0019774	hsa-miR-4687-5p	chr11	0	0.489541
MIMAT0019775	hsa-miR-4687-3p	chr11	0	0
MIMAT0005931	hsa-miR-302e	chr11	0	0
MIMAT0022483	hsa-miR-5691	chr11	0	0
MIMAT0019019	hsa-miR-4485-3p	chr11	0	1.46862
MIMAT0032116	hsa-miR-4485-5p	chr11	0	0.489541
MIMAT0016851	hsa-miR-4299	chr11	0	0
MIMAT0030997	hsa-miR-8070	chr11	0	0
MIMAT0024597	hsa-miR-6124	chr11	0	0
MIMAT0023698	hsa-miR-6073	chr11	0	0
MIMAT0015033	hsa-miR-3159	chr11	0	0
MIMAT0019020	hsa-miR-4486	chr11	0	0
MIMAT0019786	hsa-miR-4694-5p	chr11	0	0
MIMAT0019787	hsa-miR-4694-3p	chr11	0	0
MIMAT0030981	hsa-miR-8054	chr11	0	0
MIMAT0031014	hsa-miR-8087	chr11	0	0
MIMAT0003278	hsa-miR-610	chr11	0	0
MIMAT0030995	hsa-miR-8068	chr11	0	0
MIMAT0019776	hsa-miR-1343-3p	chr11	0	5.87449
MIMAT0027038	hsa-miR-1343-5p	chr11	0	0
MIMAT0019358	hsa-miR-3973	chr11	0	0
MIMAT0010357	hsa-miR-670-5p	chr11	0	0
MIMAT0026640	hsa-miR-670-3p	chr11	0	0
MIMAT0000242	hsa-miR-129-5p	chr11	0.371268	0.979081
MIMAT0004605	hsa-miR-129-2-3p	chr11	0	0
MIMAT0028218	hsa-miR-7154-5p	chr11	0	0
MIMAT0028219	hsa-miR-7154-3p	chr11	0	0
MIMAT0019777	hsa-miR-4688	chr11	0	0.979081
MIMAT0015034	hsa-miR-3160-3p	chr11	0	0
MIMAT0019212	hsa-miR-3160-5p	chr11	0	0
MIMAT0015034_1	hsa-miR-3160-3p	chr11	0	0
MIMAT0019212_1	hsa-miR-3160-5p	chr11	0	0
MIMAT0022279	hsa-miR-5582-5p	chr11	0	0
MIMAT0022280	hsa-miR-5582-3p	chr11	1.48507	0
MIMAT0027391	hsa-miR-6745	chr11	0	0
MIMAT0019021	hsa-miR-4487	chr11	0	0
MIMAT0015035	hsa-miR-3161	chr11	0	0
MIMAT0024611	hsa-miR-6128	chr11	0	0
MIMAT0004593	hsa-miR-130a-5p	chr11	0	0
MIMAT0000425	hsa-miR-130a-3p	chr11	11.138	7.83265
MIMAT0015036	hsa-miR-3162-5p	chr11	0	0
MIMAT0019213	hsa-miR-3162-3p	chr11	0	0
MIMAT0025462	hsa-miR-6503-5p	chr11	0	0
MIMAT0025463	hsa-miR-6503-3p	chr11	0	0
MIMAT0019022	hsa-miR-4488	chr11	0	0
MIMAT0003279	hsa-miR-611	chr11	0	0
MIMAT0007881	hsa-miR-1908-5p	chr11	14.1082	17.6235
MIMAT0026916	hsa-miR-1908-3p	chr11	2.22761	0.489541
MIMAT0027392	hsa-miR-6746-5p	chr11	0	0
MIMAT0027393	hsa-miR-6746-3p	chr11	0	0
MIMAT0027394	hsa-miR-6747-5p	chr11	0	0
MIMAT0027395	hsa-miR-6747-3p	chr11	2.59887	0.979081
MIMAT0027396	hsa-miR-6748-5p	chr11	0	0
MIMAT0027397	hsa-miR-6748-3p	chr11	0	0
MIMAT0025484	hsa-miR-6514-5p	chr11	0	0
MIMAT0025485	hsa-miR-6514-3p	chr11	0	0
MIMAT0028220	hsa-miR-7155-5p	chr11	0	0
MIMAT0028221	hsa-miR-7155-3p	chr11	0	0
MIMAT0005592	hsa-miR-1237-3p	chr11	0	1.46862
MIMAT0022946	hsa-miR-1237-5p	chr11	0	0
MIMAT0000222	hsa-miR-192-5p	chr11	2849.48	2607.78
MIMAT0004543	hsa-miR-192-3p	chr11	0.371268	0.979081
MIMAT0000460_1	hsa-miR-194-5p	chr11	1531.48	1595.9
MIMAT0004671	hsa-miR-194-3p	chr11	95.787	99.8663
MIMAT0027400	hsa-miR-6750-5p	chr11	0	0
MIMAT0027401	hsa-miR-6750-3p	chr11	0.742535	1.46862
MIMAT0027398	hsa-miR-6749-5p	chr11	0	0
MIMAT0027399	hsa-miR-6749-3p	chr11	0	0
MIMAT0027658	hsa-miR-6879-5p	chr11	0	0
MIMAT0027659	hsa-miR-6879-3p	chr11	0	0
MIMAT0027402	hsa-miR-6751-5p	chr11	0	0
MIMAT0027403	hsa-miR-6751-3p	chr11	0	0
MIMAT0003280	hsa-miR-612	chr11	0	0
MIMAT0019779	hsa-miR-4690-5p	chr11	0	0
MIMAT0019780	hsa-miR-4690-3p	chr11	1.1138	0.489541
MIMAT0019023	hsa-miR-4489	chr11	0	0
MIMAT0015037	hsa-miR-3163	chr11	0	0
MIMAT0027622	hsa-miR-6860	chr11	0	0
MIMAT0027404	hsa-miR-6752-5p	chr11	0	0
MIMAT0027405	hsa-miR-6752-3p	chr11	0	0
MIMAT0028123	hsa-miR-7113-5p	chr11	0	0
MIMAT0028124	hsa-miR-7113-3p	chr11	0	0
MIMAT0019781	hsa-miR-4691-5p	chr11	0	0
MIMAT0019782	hsa-miR-4691-3p	chr11	0	0
MIMAT0027406	hsa-miR-6753-5p	chr11	0	0
MIMAT0027407	hsa-miR-6753-3p	chr11	0	0.489541
MIMAT0015038	hsa-miR-3164	chr11	0	0
MIMAT0005882	hsa-miR-548k	chr11	9.65296	12.7281
MIMAT0018086	hsa-miR-3664-5p	chr11	0	1.46862
MIMAT0019220	hsa-miR-3664-3p	chr11	0	0
MIMAT0027408	hsa-miR-6754-5p	chr11	0	1.46862
MIMAT0027409	hsa-miR-6754-3p	chr11	0	0
MIMAT0015039	hsa-miR-3165	chr11	0	0
MIMAT0000250	hsa-miR-139-5p	chr11	11.8806	22.0293
MIMAT0004552	hsa-miR-139-3p	chr11	0	1.46862
MIMAT0019783	hsa-miR-4692	chr11	0	0
MIMAT0019024	hsa-miR-548al	chr11	0	0
MIMAT0019790	hsa-miR-4696	chr11	0	0
MIMAT0000756	hsa-miR-326	chr11	1.48507	0
MIMAT0004926	hsa-miR-708-5p	chr11	0.371268	0
MIMAT0004927	hsa-miR-708-3p	chr11	0.371268	0
MIMAT0022269	hsa-miR-5579-5p	chr11	0	0
MIMAT0022270	hsa-miR-5579-3p	chr11	0	0
MIMAT0016853	hsa-miR-4300	chr11	0	0
MIMAT0027410	hsa-miR-6755-5p	chr11	0	0
MIMAT0027411	hsa-miR-6755-3p	chr11	0	1.95816
MIMAT0015040	hsa-miR-3166	chr11	0	0
MIMAT0019025	hsa-miR-4490	chr11	0	0
MIMAT0005913	hsa-miR-1261	chr11	0	0
MIMAT0005892	hsa-miR-1304-5p	chr11	2.22761	7.34311
MIMAT0022720	hsa-miR-1304-3p	chr11	21.9048	20.0712
MIMAT0005889	hsa-miR-548l	chr11	1.48507	0.489541
MIMAT0015041	hsa-miR-1260b	chr11	32.6715	26.4352
MIMAT0018195	hsa-miR-3920	chr11	0	0
MIMAT0019784	hsa-miR-4693-5p	chr11	0	0
MIMAT0019785	hsa-miR-4693-3p	chr11	0	0
MIMAT0029782	hsa-miR-7641	chr11	0	0
MIMAT0019026	hsa-miR-4491	chr11	0	0
MIMAT0000685	hsa-miR-34b-5p	chr11	7.79662	2.93724
MIMAT0004676	hsa-miR-34b-3p	chr11	58.6603	42.59
MIMAT0000686	hsa-miR-34c-5p	chr11	144.052	92.5232
MIMAT0004677	hsa-miR-34c-3p	chr11	4.08394	8.32219
MIMAT0016850	hsa-miR-4301	chr11	0	0
MIMAT0025844	hsa-miR-6716-5p	chr11	0	0
MIMAT0025845	hsa-miR-6716-3p	chr11	0	0.979081
MIMAT0019027	hsa-miR-4492	chr11	0	0
MIMAT0018076	hsa-miR-3656	chr11	0	0
MIMAT0027412	hsa-miR-6756-5p	chr11	0	0
MIMAT0027413	hsa-miR-6756-3p	chr11	0	0
MIMAT0000423	hsa-miR-125b-5p	chr11	696.127	714.729
MIMAT0004592	hsa-miR-125b-1-3p	chr11	50.1211	37.6946
MIMAT0000062	hsa-let-7a-5p	chr11	14793.5	17232.8
MIMAT0010195	hsa-let-7a-2-3p	chr11	0	2.93724
MIMAT0000098	hsa-miR-100-5p	chr11	8990.61	8744.17
MIMAT0004512	hsa-miR-100-3p	chr11	4.45521	0.979081
MIMAT0019028	hsa-miR-4493	chr11	0	0
MIMAT0015042	hsa-miR-3167	chr11	0	2.93724
MIMAT0023715	hsa-miR-6090	chr11	0	0
MIMAT0030979	hsa-miR-8052	chr11	0	0
MIMAT0019791	hsa-miR-4697-5p	chr11	0	0
MIMAT0019792	hsa-miR-4697-3p	chr11	0	0
MIMAT0018069	hsa-miR-3649	chr12	0	0
MIMAT0004657	hsa-miR-200c-5p	chr12	0	0
MIMAT0000617	hsa-miR-200c-3p	chr12	33.7853	62.1717
MIMAT0004598	hsa-miR-141-5p	chr12	0	0
MIMAT0000432	hsa-miR-141-3p	chr12	0	0.489541
MIMAT0005896	hsa-miR-1244	chr12	0	0
MIMAT0005896_1	hsa-miR-1244	chr12	0	0
MIMAT0003281	hsa-miR-613	chr12	0	0
MIMAT0003282	hsa-miR-614	chr12	0	0
MIMAT0019359	hsa-miR-3974	chr12	0	0
MIMAT0004970	hsa-miR-920	chr12	0	0
MIMAT0016855	hsa-miR-4302	chr12	0	0
MIMAT0030426	hsa-miR-7851-3p	chr12	0	0
MIMAT0019793	hsa-miR-4698	chr12	0	0
MIMAT0019029	hsa-miR-4494	chr12	0	0
MIMAT0025466	hsa-miR-6505-5p	chr12	0	0
MIMAT0025467	hsa-miR-6505-3p	chr12	1.85634	0
MIMAT0005881	hsa-miR-1291	chr12	0.371268	0.979081
MIMAT0019798	hsa-miR-4701-5p	chr12	0	0
MIMAT0019799	hsa-miR-4701-3p	chr12	0	0
MIMAT0005883	hsa-miR-1293	chr12	1.85634	1.95816
MIMAT0027414	hsa-miR-6757-5p	chr12	0	0
MIMAT0027415	hsa-miR-6757-3p	chr12	0	0
MIMAT0000226	hsa-miR-196a-5p	chr12	235.384	209.523
MIMAT0004562	hsa-miR-196a-3p	chr12	0	0
MIMAT0004804	hsa-miR-615-5p	chr12	0	0.979081
MIMAT0003283	hsa-miR-615-3p	chr12	47.151	43.5691
MIMAT0015083	hsa-miR-3198	chr12	0	0
MIMAT0004699	hsa-miR-148b-5p	chr12	1.1138	3.91632
MIMAT0000759	hsa-miR-148b-3p	chr12	748.847	829.771
MIMAT0005582	hsa-miR-1228-5p	chr12	0	0
MIMAT0005583	hsa-miR-1228-3p	chr12	5.94028	2.4477
MIMAT0027416	hsa-miR-6758-5p	chr12	0	0
MIMAT0027417	hsa-miR-6758-3p	chr12	0	0
MIMAT0003284	hsa-miR-616-5p	chr12	0.742535	0
MIMAT0004805	hsa-miR-616-3p	chr12	0.742535	0
MIMAT0027418	hsa-miR-6759-5p	chr12	0	0
MIMAT0027419	hsa-miR-6759-3p	chr12	0	0
MIMAT0000082	hsa-miR-26a-5p	chr12	2123.28	2068.8
MIMAT0004681	hsa-miR-26a-2-3p	chr12	4.82648	9.30127
MIMAT0024598	hsa-miR-6125	chr12	0	0
MIMAT0000415	hsa-let-7i-5p	chr12	20322.1	22463.5
MIMAT0004585	hsa-let-7i-3p	chr12	39.3544	28.8829
MIMAT0018446	hsa-miR-548z	chr12	0	0
MIMAT0004806	hsa-miR-548c-5p	chr12	0	0
MIMAT0003285	hsa-miR-548c-3p	chr12	0	0
MIMAT0023699	hsa-miR-6074	chr12	0	0
MIMAT0025460	hsa-miR-6502-5p	chr12	0	0
MIMAT0025461	hsa-miR-6502-3p	chr12	0	0
MIMAT0005937	hsa-miR-1279	chr12	0	0
MIMAT0018187	hsa-miR-3913-5p	chr12	0.742535	0.979081
MIMAT0019225	hsa-miR-3913-3p	chr12	0.371268	0
MIMAT0018187_1	hsa-miR-3913-5p	chr12	1.1138	0.979081
MIMAT0019225_1	hsa-miR-3913-3p	chr12	0	0
MIMAT0005944	hsa-miR-1252-5p	chr12	0	0.489541
MIMAT0026744	hsa-miR-1252-3p	chr12	0	0
MIMAT0003286	hsa-miR-617	chr12	0	0
MIMAT0003287	hsa-miR-618	chr12	0	0
MIMAT0019794	hsa-miR-4699-5p	chr12	0	0
MIMAT0019795	hsa-miR-4699-3p	chr12	0	0
MIMAT0022493	hsa-miR-5700	chr12	0	0
MIMAT0030419	hsa-miR-7844-5p	chr12	0	0
MIMAT0002812	hsa-miR-492	chr12	0	0
MIMAT0004700	hsa-miR-331-5p	chr12	25.2462	17.1339
MIMAT0000760	hsa-miR-331-3p	chr12	86.5053	62.6612
MIMAT0018113	hsa-miR-3685	chr12	0	0
MIMAT0005903	hsa-miR-1251-5p	chr12	0	0
MIMAT0026741	hsa-miR-1251-3p	chr12	0	0
MIMAT0000428	hsa-miR-135a-5p	chr12	0	6.36403
MIMAT0019030	hsa-miR-4495	chr12	0	0
MIMAT0016856	hsa-miR-4303	chr12	0	0
MIMAT0006767	hsa-miR-1827	chr12	0	0
MIMAT0018072	hsa-miR-3652	chr12	0	0
MIMAT0018197	hsa-miR-3922-3p	chr12	0.371268	0
MIMAT0019227	hsa-miR-3922-5p	chr12	0	0
MIMAT0019031	hsa-miR-4496	chr12	0	0
MIMAT0003288	hsa-miR-619-3p	chr12	0	0
MIMAT0026622	hsa-miR-619-5p	chr12	0	0
MIMAT0019032	hsa-miR-4497	chr12	0	0
MIMAT0027420	hsa-miR-6760-5p	chr12	0	0
MIMAT0027421	hsa-miR-6760-3p	chr12	0	0
MIMAT0027422	hsa-miR-6761-5p	chr12	0	0.489541
MIMAT0027423	hsa-miR-6761-3p	chr12	0	0
MIMAT0018077	hsa-miR-3657	chr12	0	0
MIMAT0027623	hsa-miR-6861-5p	chr12	0	0
MIMAT0027624	hsa-miR-6861-3p	chr12	0	0
MIMAT0005890_1	hsa-miR-1302	chr12	0	0
MIMAT0028109	hsa-miR-7106-5p	chr12	0	0
MIMAT0028110	hsa-miR-7106-3p	chr12	0	0
MIMAT0027424	hsa-miR-6762-5p	chr12	0	0
MIMAT0027425	hsa-miR-6762-3p	chr12	0	0
MIMAT0003289	hsa-miR-620	chr12	0	0
MIMAT0018999	hsa-miR-4472	chr12	0	0
MIMAT0005823	hsa-miR-1178-3p	chr12	0	0
MIMAT0022940	hsa-miR-1178-5p	chr12	0	0
MIMAT0019033	hsa-miR-4498	chr12	0	0.489541
MIMAT0019796	hsa-miR-4700-5p	chr12	0	0
MIMAT0019797	hsa-miR-4700-3p	chr12	0	0
MIMAT0028111	hsa-miR-7107-5p	chr12	0	0
MIMAT0028112	hsa-miR-7107-3p	chr12	0	0
MIMAT0016854	hsa-miR-4304	chr12	0	0
MIMAT0030999	hsa-miR-8072	chr12	0	0.979081
MIMAT0018182	hsa-miR-3908	chr12	0	0
MIMAT0027660	hsa-miR-6880-5p	chr12	0.371268	0
MIMAT0027661	hsa-miR-6880-3p	chr12	0	0
MIMAT0021119	hsa-miR-5188	chr12	0.371268	0
MIMAT0019034	hsa-miR-4419b	chr12	0	0
MIMAT0017989	hsa-miR-3612	chr12	0	0
MIMAT0027426	hsa-miR-6763-5p	chr12	0.371268	0
MIMAT0027427	hsa-miR-6763-3p	chr12	0	0
MIMAT0019035	hsa-miR-4499	chr13	0	0
MIMAT0011775	hsa-miR-2276-3p	chr13	0	0
MIMAT0026921	hsa-miR-2276-5p	chr13	0	0
MIMAT0016857	hsa-miR-4305	chr13	0	0
MIMAT0006764	hsa-miR-320d	chr13	10.0242	10.7699
MIMAT0003290	hsa-miR-621	chr13	0	0
MIMAT0015043	hsa-miR-3168	chr13	0	0
MIMAT0021033	hsa-miR-5006-5p	chr13	0	0
MIMAT0021034	hsa-miR-5006-3p	chr13	0	0
MIMAT0031006	hsa-miR-8079	chr13	0	0
MIMAT0017990	hsa-miR-3613-5p	chr13	127.716	102.804
MIMAT0017991	hsa-miR-3613-3p	chr13	0	0
MIMAT0000069	hsa-miR-16-5p	chr13	824.214	782.775
MIMAT0004489	hsa-miR-16-1-3p	chr13	2.59887	1.46862
MIMAT0000068	hsa-miR-15a-5p	chr13	71.6546	68.5357
MIMAT0004488	hsa-miR-15a-3p	chr13	0	0
MIMAT0022486	hsa-miR-5693	chr13	0	0
MIMAT0019801	hsa-miR-4703-5p	chr13	0	0
MIMAT0019802	hsa-miR-4703-3p	chr13	0	0
MIMAT0010497	hsa-miR-759	chr13	0	0
MIMAT0005886	hsa-miR-1297	chr13	0	0
MIMAT0021035	hsa-miR-5007-5p	chr13	0	0
MIMAT0021036	hsa-miR-5007-3p	chr13	0	0
MIMAT0015044	hsa-miR-3169	chr13	0	0
MIMAT0015081	hsa-miR-548x-3p	chr13	0	0
MIMAT0019803	hsa-miR-4704-5p	chr13	0	0
MIMAT0019804	hsa-miR-4704-3p	chr13	0	0
MIMAT0018087	hsa-miR-3665	chr13	0	0
MIMAT0019036	hsa-miR-4500	chr13	0	0
MIMAT0003291	hsa-miR-622	chr13	0	0
MIMAT0000070	hsa-miR-17-5p	chr13	170.412	148.82
MIMAT0000071	hsa-miR-17-3p	chr13	4.08394	1.95816
MIMAT0000072	hsa-miR-18a-5p	chr13	80.1938	67.5566
MIMAT0002891	hsa-miR-18a-3p	chr13	16.707	28.3934
MIMAT0004490	hsa-miR-19a-5p	chr13	0	0
MIMAT0000073	hsa-miR-19a-3p	chr13	46.4084	54.339
MIMAT0000075	hsa-miR-20a-5p	chr13	270.654	297.151
MIMAT0004493	hsa-miR-20a-3p	chr13	1.85634	2.93724
MIMAT0004491	hsa-miR-19b-1-5p	chr13	0	1.46862
MIMAT0000074	hsa-miR-19b-3p	chr13	60.5166	59.7239
MIMAT0004507	hsa-miR-92a-1-5p	chr13	69.427	66.5775
MIMAT0000092	hsa-miR-92a-3p	chr13	6536.54	6596.56
MIMAT0022267	hsa-miR-548as-5p	chr13	0	0
MIMAT0022268	hsa-miR-548as-3p	chr13	0	0
MIMAT0019037	hsa-miR-4501	chr13	0	0
MIMAT0015045	hsa-miR-3170	chr13	0	0
MIMAT0003292	hsa-miR-623	chr13	0	0
MIMAT0016858	hsa-miR-4306	chr13	0	0
MIMAT0013515	hsa-miR-2681-5p	chr13	0	0
MIMAT0013516	hsa-miR-2681-3p	chr13	0	0
MIMAT0019805	hsa-miR-4705	chr13	0	0
MIMAT0005921	hsa-miR-1267	chr13	0	0
MIMAT0031000	hsa-miR-8073	chr13	0	0
MIMAT0031002	hsa-miR-8075	chr13	0	0
MIMAT0022265	hsa-miR-548ar-5p	chr13	0	0
MIMAT0022266	hsa-miR-548ar-3p	chr13	0	2.4477
MIMAT0019038	hsa-miR-4502	chr13	0	0
MIMAT0025846	hsa-miR-6717-5p	chr14	0	0
MIMAT0019807	hsa-miR-4707-5p	chr14	0.371268	0
MIMAT0019808	hsa-miR-4707-3p	chr14	0	0
MIMAT0000241	hsa-miR-208a-3p	chr14	0	0
MIMAT0026474	hsa-miR-208a-5p	chr14	0	0
MIMAT0004960	hsa-miR-208b-3p	chr14	0	0
MIMAT0026722	hsa-miR-208b-5p	chr14	0	0
MIMAT0030018	hsa-miR-7703	chr14	0	0
MIMAT0016860	hsa-miR-4307	chr14	0	0
MIMAT0015046	hsa-miR-3171	chr14	0	0
MIMAT0003293	hsa-miR-624-5p	chr14	1.1138	0
MIMAT0004807	hsa-miR-624-3p	chr14	0	0
MIMAT0019039	hsa-miR-4503	chr14	0	0
MIMAT0018354	hsa-miR-548y	chr14	0	0
MIMAT0023701	hsa-miR-6076	chr14	0	0
MIMAT0019040	hsa-miR-4504	chr14	0	0
MIMAT0022273	hsa-miR-5580-5p	chr14	0	0
MIMAT0022274	hsa-miR-5580-3p	chr14	0	0
MIMAT0016861	hsa-miR-4308	chr14	0	0
MIMAT0022287	hsa-miR-5586-5p	chr14	0	0
MIMAT0022288	hsa-miR-5586-3p	chr14	0	0
MIMAT0005928	hsa-miR-548h-5p	chr14	0	0
MIMAT0030430	hsa-miR-7855-5p	chr14	0	0
MIMAT0019806	hsa-miR-4706	chr14	0	0
MIMAT0019809	hsa-miR-4708-5p	chr14	0	0
MIMAT0019810	hsa-miR-4708-3p	chr14	0	0
MIMAT0003294	hsa-miR-625-5p	chr14	0	0.979081
MIMAT0004808	hsa-miR-625-3p	chr14	33.4141	33.7783
MIMAT0022487	hsa-miR-5694	chr14	0	0
MIMAT0030411	hsa-miR-7843-5p	chr14	0	0
MIMAT0030412	hsa-miR-7843-3p	chr14	0	0
MIMAT0019041	hsa-miR-4505	chr14	0	0
MIMAT0019811	hsa-miR-4709-5p	chr14	0	0.489541
MIMAT0019812	hsa-miR-4709-3p	chr14	0	0
MIMAT0029782_1	hsa-miR-7641	chr14	0.371268	0.979081
MIMAT0005911	hsa-miR-1260a	chr14	23.0186	18.113
MIMAT0019042	hsa-miR-4506	chr14	0	0
MIMAT0015048	hsa-miR-3173-3p	chr14	1.1138	0
MIMAT0019214	hsa-miR-3173-5p	chr14	16.707	22.5189
MIMAT0010214	hsa-miR-151b	chr14	6.68282	3.91632
MIMAT0004694	hsa-miR-342-5p	chr14	12.2518	7.83265
MIMAT0000753	hsa-miR-342-3p	chr14	94.3019	109.168
MIMAT0027428	hsa-miR-6764-5p	chr14	0	0
MIMAT0027429	hsa-miR-6764-3p	chr14	0	0
MIMAT0000772	hsa-miR-345-5p	chr14	91.3318	71.4729
MIMAT0022698	hsa-miR-345-3p	chr14	0	0
MIMAT0019043	hsa-miR-2392	chr14	0	0
MIMAT0003948	hsa-miR-770-5p	chr14	0	0.489541
MIMAT0002813	hsa-miR-493-5p	chr14	948.217	1064.26
MIMAT0003161	hsa-miR-493-3p	chr14	69.7983	56.2972
MIMAT0004695	hsa-miR-337-5p	chr14	4.08394	0
MIMAT0000754	hsa-miR-337-3p	chr14	38.9831	35.2469
MIMAT0004952	hsa-miR-665	chr14	4.82648	2.93724
MIMAT0001625	hsa-miR-431-5p	chr14	57.1752	60.2135
MIMAT0004757	hsa-miR-431-3p	chr14	1.1138	0
MIMAT0001627	hsa-miR-433-3p	chr14	9.65296	23.0084
MIMAT0026554	hsa-miR-433-5p	chr14	1.85634	2.93724
MIMAT0004604	hsa-miR-127-5p	chr14	35.2704	32.7992
MIMAT0000446	hsa-miR-127-3p	chr14	346.393	373.03
MIMAT0002814	hsa-miR-432-5p	chr14	115.835	150.778
MIMAT0002815	hsa-miR-432-3p	chr14	0	0
MIMAT0000448	hsa-miR-136-5p	chr14	7.05408	14.1967
MIMAT0004606	hsa-miR-136-3p	chr14	62.7442	46.9959
MIMAT0000722	hsa-miR-370-3p	chr14	104.326	104.272
MIMAT0026483	hsa-miR-370-5p	chr14	5.19775	4.89541
MIMAT0000733	hsa-miR-379-5p	chr14	530.913	561.993
MIMAT0004690	hsa-miR-379-3p	chr14	26.36	33.7783
MIMAT0003329	hsa-miR-411-5p	chr14	164.472	160.569
MIMAT0004813	hsa-miR-411-3p	chr14	72.3972	103.783
MIMAT0002890	hsa-miR-299-5p	chr14	9.28169	8.81173
MIMAT0000687	hsa-miR-299-3p	chr14	7.05408	9.79081
MIMAT0000734	hsa-miR-380-5p	chr14	0	4.89541
MIMAT0000735	hsa-miR-380-3p	chr14	18.9346	13.2176
MIMAT0005955	hsa-miR-1197	chr14	1.1138	3.91632
MIMAT0004696	hsa-miR-323a-5p	chr14	0.742535	0
MIMAT0000755	hsa-miR-323a-3p	chr14	224.246	226.168
MIMAT0003879	hsa-miR-758-3p	chr14	12.6231	15.6653
MIMAT0022929	hsa-miR-758-5p	chr14	1.48507	0
MIMAT0001629	hsa-miR-329-3p	chr14	86.8766	79.7951
MIMAT0026555	hsa-miR-329-5p	chr14	0.742535	0
MIMAT0001629_1	hsa-miR-329-3p	chr14	79.8225	82.2428
MIMAT0026555_1	hsa-miR-329-5p	chr14	1.48507	0.979081
MIMAT0002816	hsa-miR-494-3p	chr14	416.933	388.206
MIMAT0026607	hsa-miR-494-5p	chr14	0	1.46862
MIMAT0015049	hsa-miR-1193	chr14	0	0.979081
MIMAT0004954	hsa-miR-543	chr14	560.985	546.327
MIMAT0002817	hsa-miR-495-3p	chr14	220.162	172.318
MIMAT0022924	hsa-miR-495-5p	chr14	2.22761	0.489541
MIMAT0000720	hsa-miR-376c-3p	chr14	125.117	105.251
MIMAT0022861	hsa-miR-376c-5p	chr14	0	0
MIMAT0000729	hsa-miR-376a-3p	chr14	24.8749	21.0502
MIMAT0022928	hsa-miR-376a-2-5p	chr14	1.1138	0
MIMAT0003330	hsa-miR-654-5p	chr14	51.2349	38.6737
MIMAT0004814	hsa-miR-654-3p	chr14	391.316	311.348
MIMAT0002172	hsa-miR-376b-3p	chr14	3.71268	0.489541
MIMAT0022923	hsa-miR-376b-5p	chr14	0	0
MIMAT0003386	hsa-miR-376a-5p	chr14	1.1138	4.40587
MIMAT0000729_1	hsa-miR-376a-3p	chr14	25.2462	20.5607
MIMAT0004903	hsa-miR-300	chr14	0	0
MIMAT0005798	hsa-miR-1185-5p	chr14	0.371268	0
MIMAT0022838	hsa-miR-1185-1-3p	chr14	20.791	12.7281
MIMAT0005798_1	hsa-miR-1185-5p	chr14	0.742535	0
MIMAT0022713	hsa-miR-1185-2-3p	chr14	1.48507	3.42678
MIMAT0000736	hsa-miR-381-3p	chr14	114.35	85.6696
MIMAT0022862	hsa-miR-381-5p	chr14	0	3.91632
MIMAT0003180	hsa-miR-487b-3p	chr14	714.319	647.662
MIMAT0026614	hsa-miR-487b-5p	chr14	0	0.489541
MIMAT0003163	hsa-miR-539-5p	chr14	15.5932	13.7071
MIMAT0022705	hsa-miR-539-3p	chr14	34.1566	19.5816
MIMAT0004921	hsa-miR-889-3p	chr14	109.524	120.427
MIMAT0026719	hsa-miR-889-5p	chr14	1.48507	0.489541
MIMAT0003164	hsa-miR-544a	chr14	0	0
MIMAT0003331	hsa-miR-655-3p	chr14	45.2946	22.5189
MIMAT0026626	hsa-miR-655-5p	chr14	2.97014	1.95816
MIMAT0002178	hsa-miR-487a-3p	chr14	14.8507	6.85357
MIMAT0026559	hsa-miR-487a-5p	chr14	2.59887	3.91632
MIMAT0000737	hsa-miR-382-5p	chr14	313.721	334.356
MIMAT0022697	hsa-miR-382-3p	chr14	97.2721	118.958
MIMAT0000447	hsa-miR-134-5p	chr14	81.3076	83.7114
MIMAT0026481	hsa-miR-134-3p	chr14	1.1138	0
MIMAT0003881	hsa-miR-668-3p	chr14	0.742535	0
MIMAT0026636	hsa-miR-668-5p	chr14	0	0
MIMAT0002175	hsa-miR-485-5p	chr14	41.9532	53.3599
MIMAT0002176	hsa-miR-485-3p	chr14	296.271	221.272
MIMAT0001630	hsa-miR-323b-5p	chr14	0	0
MIMAT0015050	hsa-miR-323b-3p	chr14	70.9121	50.4227
MIMAT0000452	hsa-miR-154-5p	chr14	4.08394	0
MIMAT0000453	hsa-miR-154-3p	chr14	46.4084	43.5691
MIMAT0002818	hsa-miR-496	chr14	0	2.4477
MIMAT0004689	hsa-miR-377-5p	chr14	10.7668	5.87449
MIMAT0000730	hsa-miR-377-3p	chr14	6.68282	7.83265
MIMAT0004919	hsa-miR-541-5p	chr14	0	0
MIMAT0004920	hsa-miR-541-3p	chr14	2.22761	0.489541
MIMAT0001638	hsa-miR-409-5p	chr14	65.7143	76.8579
MIMAT0001639	hsa-miR-409-3p	chr14	753.673	858.654
MIMAT0002170	hsa-miR-412-3p	chr14	0.742535	0.489541
MIMAT0026557	hsa-miR-412-5p	chr14	8.16789	2.4477
MIMAT0001621	hsa-miR-369-5p	chr14	27.8451	39.1632
MIMAT0000721	hsa-miR-369-3p	chr14	830.525	890.474
MIMAT0002171	hsa-miR-410-3p	chr14	23.3899	16.6444
MIMAT0026558	hsa-miR-410-5p	chr14	0	1.95816
MIMAT0003332	hsa-miR-656-3p	chr14	36.7555	30.3515
MIMAT0026627	hsa-miR-656-5p	chr14	1.1138	0
MIMAT0005899	hsa-miR-1247-5p	chr14	56.0614	41.6109
MIMAT0022721	hsa-miR-1247-3p	chr14	0	0
MIMAT0016859	hsa-miR-4309	chr14	0	0
MIMAT0000264	hsa-miR-203a-3p	chr14	0.371268	3.42678
MIMAT0031890	hsa-miR-203a-5p	chr14	0	0
MIMAT0019813	hsa-miR-203b-5p	chr14	0	0
MIMAT0019814	hsa-miR-203b-3p	chr14	0	0
MIMAT0019815	hsa-miR-4710	chr14	0	0
MIMAT0027430	hsa-miR-6765-5p	chr14	0	0
MIMAT0027431	hsa-miR-6765-3p	chr14	0	0
MIMAT0030998	hsa-miR-8071	chr14	0	0
MIMAT0030998_1	hsa-miR-8071	chr14	0	0
MIMAT0019082	hsa-miR-4539	chr14	0	0
MIMAT0019044	hsa-miR-4507	chr14	0	0
MIMAT0019081	hsa-miR-4538	chr14	0	0
MIMAT0019080	hsa-miR-4537	chr14	0	0
MIMAT0021126	hsa-miR-5195-5p	chr14	0	0
MIMAT0021127	hsa-miR-5195-3p	chr14	0	0
MIMAT0014980	hsa-miR-3118	chr15	0	0.489541
MIMAT0022494	hsa-miR-5701	chr15	2.97014	0
MIMAT0014980_1	hsa-miR-3118	chr15	0.371268	0.489541
MIMAT0022494_1	hsa-miR-5701	chr15	1.1138	0
MIMAT0014980_2	hsa-miR-3118	chr15	0.371268	0.489541
MIMAT0022494_2	hsa-miR-5701	chr15	1.1138	0
MIMAT0005922	hsa-miR-1268a	chr15	0.742535	0.489541
MIMAT0019046	hsa-miR-4509	chr15	0	0
MIMAT0019045	hsa-miR-4508	chr15	0	0
MIMAT0019824	hsa-miR-4715-5p	chr15	0	0
MIMAT0019825	hsa-miR-4715-3p	chr15	0	0
MIMAT0019046_1	hsa-miR-4509	chr15	0	0
MIMAT0019046_2	hsa-miR-4509	chr15	0	0
MIMAT0000268	hsa-miR-211-5p	chr15	0	0
MIMAT0022694	hsa-miR-211-3p	chr15	0	0
MIMAT0005588	hsa-miR-1233-3p	chr15	0	0
MIMAT0022943	hsa-miR-1233-5p	chr15	0	0
MIMAT0005588_1	hsa-miR-1233-3p	chr15	0	0
MIMAT0022943_1	hsa-miR-1233-5p	chr15	0	0
MIMAT0018358	hsa-miR-3942-5p	chr15	0	2.4477
MIMAT0019230	hsa-miR-3942-3p	chr15	0	0
MIMAT0019047	hsa-miR-4510	chr15	0	0
MIMAT0030990	hsa-miR-8063	chr15	0	0
MIMAT0003295	hsa-miR-626	chr15	0	0
MIMAT0016862	hsa-miR-4310	chr15	0	0
MIMAT0003296	hsa-miR-627-5p	chr15	0	0
MIMAT0026623	hsa-miR-627-3p	chr15	1.1138	2.93724
MIMAT0005940	hsa-miR-1282	chr15	0	0
MIMAT0004928	hsa-miR-147b	chr15	1.85634	1.95816
MIMAT0019826	hsa-miR-4716-5p	chr15	0	0
MIMAT0019827	hsa-miR-4716-3p	chr15	0	0
MIMAT0019818	hsa-miR-4712-5p	chr15	0	0
MIMAT0019819	hsa-miR-4712-3p	chr15	0	0
MIMAT0019820	hsa-miR-4713-5p	chr15	0	0
MIMAT0019821	hsa-miR-4713-3p	chr15	0	0
MIMAT0031176	hsa-miR-7973	chr15	0	0
MIMAT0031176_1	hsa-miR-7973	chr15	0	0
MIMAT0005920	hsa-miR-1266-5p	chr15	0.742535	0.489541
MIMAT0026742	hsa-miR-1266-3p	chr15	0	0
MIMAT0004809	hsa-miR-628-5p	chr15	4.82648	8.32219
MIMAT0003297	hsa-miR-628-3p	chr15	14.8507	9.79081
MIMAT0011160	hsa-miR-2116-5p	chr15	3.34141	3.42678
MIMAT0011161	hsa-miR-2116-3p	chr15	31.929	12.2385
MIMAT0030994	hsa-miR-8067	chr15	0	0
MIMAT0023710	hsa-miR-6085	chr15	0	0
MIMAT0000458	hsa-miR-190a-5p	chr15	33.0428	33.2888
MIMAT0026482	hsa-miR-190a-3p	chr15	0	0
MIMAT0001339	hsa-miR-422a	chr15	0.371268	0.489541
MIMAT0005925	hsa-miR-1272	chr15	1.48507	0
MIMAT0019048	hsa-miR-4511	chr15	0	0
MIMAT0016863	hsa-miR-4311	chr15	0	0
MIMAT0019049	hsa-miR-4512	chr15	0	0
MIMAT0016864	hsa-miR-4312	chr15	0	0
MIMAT0004810	hsa-miR-629-5p	chr15	100.242	108.188
MIMAT0003298	hsa-miR-629-3p	chr15	0	0.979081
MIMAT0003299	hsa-miR-630	chr15	0	0
MIMAT0027662	hsa-miR-6881-5p	chr15	0	0
MIMAT0027663	hsa-miR-6881-3p	chr15	0	0
MIMAT0019050	hsa-miR-4513	chr15	0	0
MIMAT0027664	hsa-miR-6882-5p	chr15	0	0
MIMAT0027665	hsa-miR-6882-3p	chr15	0	0
MIMAT0003300	hsa-miR-631	chr15	0	0
MIMAT0016865	hsa-miR-4313	chr15	0	0
MIMAT0018164	hsa-miR-3713	chr15	0	0
MIMAT0000454	hsa-miR-184	chr15	0	0
MIMAT0022260	hsa-miR-5572	chr15	0	0
MIMAT0003333	hsa-miR-549a	chr15	0	0
MIMAT0019051	hsa-miR-4514	chr15	0	0
MIMAT0019052	hsa-miR-4515	chr15	0	0
MIMAT0030021	hsa-miR-7706	chr15	24.5037	24.477
MIMAT0005930	hsa-miR-1276	chr15	0.742535	0
MIMAT0021037	hsa-miR-548ap-5p	chr15	0	0
MIMAT0021038	hsa-miR-548ap-3p	chr15	0	0
MIMAT0005824	hsa-miR-1179	chr15	0	0
MIMAT0000252	hsa-miR-7-5p	chr15	348.62	423.942
MIMAT0004554	hsa-miR-7-2-3p	chr15	0	0
MIMAT0019828	hsa-miR-3529-5p	chr15	0	0.489541
MIMAT0022741	hsa-miR-3529-3p	chr15	0	0
MIMAT0027432	hsa-miR-6766-5p	chr15	0	0
MIMAT0027433	hsa-miR-6766-3p	chr15	0	0
MIMAT0000441_1	hsa-miR-9-5p	chr15	62.0017	141.967
MIMAT0000442_1	hsa-miR-9-3p	chr15	18.5634	28.3934
MIMAT0021086	hsa-miR-5094	chr15	0.742535	0.489541
MIMAT0021041	hsa-miR-5009-5p	chr15	0	0
MIMAT0021042	hsa-miR-5009-3p	chr15	0	0
MIMAT0015051	hsa-miR-3174	chr15	0.742535	0.489541
MIMAT0015052	hsa-miR-3175	chr15	0	0
MIMAT0007347	hsa-miR-1469	chr15	0	0
MIMAT0019822	hsa-miR-4714-5p	chr15	0	0
MIMAT0019823	hsa-miR-4714-3p	chr15	0	0
MIMAT0005890_2	hsa-miR-1302	chr15	0	0
MIMAT0027618_2	hsa-miR-6859-5p	chr15	0	0
MIMAT0027619_2	hsa-miR-6859-3p	chr15	0	0
MIMAT0027618_3	hsa-miR-6859-5p	chr16	0	0
MIMAT0027619_3	hsa-miR-6859-3p	chr16	0	0
MIMAT0022289	hsa-miR-5587-5p	chr16	0	0
MIMAT0022290	hsa-miR-5587-3p	chr16	1.1138	0
MIMAT0015053	hsa-miR-3176	chr16	2.59887	2.4477
MIMAT0003325	hsa-miR-662	chr16	0	0
MIMAT0015054	hsa-miR-3177-3p	chr16	5.94028	1.46862
MIMAT0019215	hsa-miR-3177-5p	chr16	0	0
MIMAT0005572	hsa-miR-1225-5p	chr16	0	0
MIMAT0005573	hsa-miR-1225-3p	chr16	0	0
MIMAT0025847	hsa-miR-6511b-5p	chr16	0	0
MIMAT0025848	hsa-miR-6511b-3p	chr16	1.48507	0
MIMAT0019053	hsa-miR-4516	chr16	0	0
MIMAT0018178	hsa-miR-3180	chr16	0.371268	0
MIMAT0018101	hsa-miR-3677-3p	chr16	0	0
MIMAT0019221	hsa-miR-3677-5p	chr16	0	0
MIMAT0004983	hsa-miR-940	chr16	10.0242	0.489541
MIMAT0019829	hsa-miR-4717-5p	chr16	0	0
MIMAT0019830	hsa-miR-4717-3p	chr16	0	0.979081
MIMAT0027434	hsa-miR-6767-5p	chr16	0	0
MIMAT0027435	hsa-miR-6767-3p	chr16	0	0
MIMAT0027436	hsa-miR-6768-5p	chr16	0.371268	0
MIMAT0027437	hsa-miR-6768-3p	chr16	0	0
MIMAT0015055	hsa-miR-3178	chr16	0	0
MIMAT0024599	hsa-miR-6126	chr16	0	0
MIMAT0027438	hsa-miR-6769a-5p	chr16	0	0
MIMAT0027439	hsa-miR-6769a-3p	chr16	0	0
MIMAT0030992	hsa-miR-8065	chr16	0	0
MIMAT0005928_1	hsa-miR-548h-5p	chr16	0	0
MIMAT0019831	hsa-miR-4718	chr16	0	0
MIMAT0004767	hsa-miR-193b-5p	chr16	98.0146	91.5441
MIMAT0002819	hsa-miR-193b-3p	chr16	147.022	106.23
MIMAT0000710	hsa-miR-365a-3p	chr16	138.483	120.917
MIMAT0009199	hsa-miR-365a-5p	chr16	48.2648	39.1632
MIMAT0015056	hsa-miR-3179	chr16	0	0.979081
MIMAT0018093	hsa-miR-3670	chr16	0	0
MIMAT0015057	hsa-miR-3180-5p	chr16	0	0
MIMAT0015058	hsa-miR-3180-3p	chr16	0	0
MIMAT0025478	hsa-miR-6511a-5p	chr16	0	0
MIMAT0025479	hsa-miR-6511a-3p	chr16	0.742535	0
MIMAT0027440	hsa-miR-6770-5p	chr16	0	0
MIMAT0027441	hsa-miR-6770-3p	chr16	0	0
MIMAT0009447	hsa-miR-1972	chr16	0	0
MIMAT0025847_1	hsa-miR-6511b-5p	chr16	0	0
MIMAT0025848_1	hsa-miR-6511b-3p	chr16	2.22761	0.489541
MIMAT0018178_1	hsa-miR-3180	chr16	0	0
MIMAT0025468	hsa-miR-6506-5p	chr16	0	0
MIMAT0025469	hsa-miR-6506-3p	chr16	0	0
MIMAT0002174	hsa-miR-484	chr16	187.49	154.205
MIMAT0015056_1	hsa-miR-3179	chr16	1.1138	0.489541
MIMAT0018093_1	hsa-miR-3670	chr16	0	0
MIMAT0015057_1	hsa-miR-3180-5p	chr16	0	0
MIMAT0015058_1	hsa-miR-3180-3p	chr16	0	0
MIMAT0025478_1	hsa-miR-6511a-5p	chr16	0	0
MIMAT0025479_1	hsa-miR-6511a-3p	chr16	0.371268	0
MIMAT0027440_1	hsa-miR-6770-5p	chr16	0	0
MIMAT0027441_1	hsa-miR-6770-3p	chr16	0	0
MIMAT0025478_2	hsa-miR-6511a-5p	chr16	0	0
MIMAT0025479_2	hsa-miR-6511a-3p	chr16	1.1138	0
MIMAT0025478_3	hsa-miR-6511a-5p	chr16	0	0
MIMAT0025479_3	hsa-miR-6511a-3p	chr16	0.742535	0
MIMAT0027440_2	hsa-miR-6770-5p	chr16	0	0
MIMAT0027441_2	hsa-miR-6770-3p	chr16	0	0
MIMAT0015057_2	hsa-miR-3180-5p	chr16	0	0
MIMAT0015058_2	hsa-miR-3180-3p	chr16	0	0
MIMAT0018093_2	hsa-miR-3670	chr16	0	0
MIMAT0015056_2	hsa-miR-3179	chr16	0	0.489541
MIMAT0018093_3	hsa-miR-3670	chr16	0	0
MIMAT0015056_3	hsa-miR-3179	chr16	0.371268	0.979081
MIMAT0018106	hsa-miR-3680-5p	chr16	0	0
MIMAT0018107	hsa-miR-3680-3p	chr16	0	0
MIMAT0030415	hsa-miR-1273h-5p	chr16	0	0
MIMAT0030416	hsa-miR-1273h-3p	chr16	0	0
MIMAT0015060	hsa-miR-548w	chr16	0	0
MIMAT0027625	hsa-miR-6862-5p	chr16	0	0
MIMAT0027626	hsa-miR-6862-3p	chr16	0	0
MIMAT0027625_1	hsa-miR-6862-5p	chr16	0	0
MIMAT0027626_1	hsa-miR-6862-3p	chr16	0	0
MIMAT0019835	hsa-miR-4721	chr16	0	0
MIMAT0019054	hsa-miR-4517	chr16	1.85634	3.42678
MIMAT0018106_1	hsa-miR-3680-5p	chr16	0	0
MIMAT0018107_1	hsa-miR-3680-3p	chr16	0	0
MIMAT0019055	hsa-miR-4518	chr16	0	0
MIMAT0019056	hsa-miR-4519	chr16	0	0
MIMAT0010313	hsa-miR-762	chr16	0	0
MIMAT0027442	hsa-miR-6771-5p	chr16	0	0
MIMAT0027443	hsa-miR-6771-3p	chr16	0	0
MIMAT0015061	hsa-miR-3181	chr16	0	0
MIMAT0018350	hsa-miR-3935	chr16	0	0
MIMAT0000430	hsa-miR-138-5p	chr16	25.9887	23.4979
MIMAT0004596	hsa-miR-138-2-3p	chr16	0	0
MIMAT0027627	hsa-miR-6863	chr16	0	0
MIMAT0027444	hsa-miR-6772-5p	chr16	0	0
MIMAT0027445	hsa-miR-6772-3p	chr16	1.48507	2.93724
MIMAT0000752	hsa-miR-328-3p	chr16	11.138	14.6862
MIMAT0026486	hsa-miR-328-5p	chr16	0	0
MIMAT0027446	hsa-miR-6773-5p	chr16	0	0
MIMAT0027447	hsa-miR-6773-3p	chr16	0	0
MIMAT0007400	hsa-miR-1538	chr16	0	0
MIMAT0000431	hsa-miR-140-5p	chr16	51.2349	38.6737
MIMAT0004597	hsa-miR-140-3p	chr16	356.788	338.273
MIMAT0009447_1	hsa-miR-1972	chr16	0	0
MIMAT0019832	hsa-miR-4719	chr16	0	0
MIMAT0019833	hsa-miR-4720-5p	chr16	0	0
MIMAT0019834	hsa-miR-4720-3p	chr16	0	0
MIMAT0030429	hsa-miR-7854-3p	chr16	2.97014	1.95816
MIMAT0025464	hsa-miR-6504-5p	chr16	0	0
MIMAT0025465	hsa-miR-6504-3p	chr16	0	0
MIMAT0030985	hsa-miR-8058	chr16	0	0
MIMAT0015062	hsa-miR-3182	chr16	0	0
MIMAT0021085	hsa-miR-5093	chr16	0	0
MIMAT0007884	hsa-miR-1910-5p	chr16	3.34141	1.46862
MIMAT0026917	hsa-miR-1910-3p	chr16	1.48507	0.979081
MIMAT0027448	hsa-miR-6774-5p	chr16	0	0
MIMAT0027449	hsa-miR-6774-3p	chr16	0	0
MIMAT0027450	hsa-miR-6775-5p	chr16	0	0
MIMAT0027451	hsa-miR-6775-3p	chr16	0	1.46862
MIMAT0021120	hsa-miR-5189-5p	chr16	0	0
MIMAT0027088	hsa-miR-5189-3p	chr16	0	0
MIMAT0019836	hsa-miR-4722-5p	chr16	0	0
MIMAT0019837	hsa-miR-4722-3p	chr16	0	0
MIMAT0015063	hsa-miR-3183	chr17	0	0
MIMAT0004495	hsa-miR-22-5p	chr17	61.6304	82.2428
MIMAT0000077	hsa-miR-22-3p	chr17	808.621	818.512
MIMAT0004594	hsa-miR-132-5p	chr17	25.9887	29.3724
MIMAT0000426	hsa-miR-132-3p	chr17	315.206	309.879
MIMAT0000269	hsa-miR-212-3p	chr17	6.68282	7.34311
MIMAT0022695	hsa-miR-212-5p	chr17	14.4794	19.0921
MIMAT0027452	hsa-miR-6776-5p	chr17	0	0
MIMAT0027453	hsa-miR-6776-3p	chr17	0	0
MIMAT0005904	hsa-miR-1253	chr17	0	0
MIMAT0027628	hsa-miR-6864-5p	chr17	0	0
MIMAT0027629	hsa-miR-6864-3p	chr17	0	0
MIMAT0027630	hsa-miR-6865-5p	chr17	0	2.4477
MIMAT0027631	hsa-miR-6865-3p	chr17	1.1138	0
MIMAT0019235	hsa-miR-4520-5p	chr17	0	0
MIMAT0019057	hsa-miR-4520-3p	chr17	0	0
MIMAT0019235_1	hsa-miR-4520-5p	chr17	0	0
MIMAT0020300	hsa-miR-4520-2-3p	chr17	0	0
MIMAT0000461	hsa-miR-195-5p	chr17	16.707	16.1548
MIMAT0004615	hsa-miR-195-3p	chr17	0.371268	2.4477
MIMAT0002820	hsa-miR-497-5p	chr17	2.59887	2.93724
MIMAT0004768	hsa-miR-497-3p	chr17	0	0
MIMAT0000761	hsa-miR-324-5p	chr17	14.8507	5.38495
MIMAT0000762	hsa-miR-324-3p	chr17	5.56901	9.79081
MIMAT0016868	hsa-miR-4314	chr17	0	0
MIMAT0027666	hsa-miR-6883-5p	chr17	0	0
MIMAT0027667	hsa-miR-6883-3p	chr17	0	0
MIMAT0019058	hsa-miR-4521	chr17	37.498	72.452
MIMAT0004945	hsa-miR-744-5p	chr17	76.8524	78.816
MIMAT0004946	hsa-miR-744-3p	chr17	0.742535	1.46862
MIMAT0019059	hsa-miR-1269b	chr17	27.4738	27.4143
MIMAT0005928_2	hsa-miR-548h-5p	chr17	0	0
MIMAT0019853	hsa-miR-4731-5p	chr17	0	0
MIMAT0019854	hsa-miR-4731-3p	chr17	0	0
MIMAT0005942	hsa-miR-1288-3p	chr17	0	0
MIMAT0026743	hsa-miR-1288-5p	chr17	0	0
MIMAT0027454	hsa-miR-6777-5p	chr17	0	0
MIMAT0027455	hsa-miR-6777-3p	chr17	0	0
MIMAT0003301	hsa-miR-33b-5p	chr17	3.34141	0
MIMAT0004811	hsa-miR-33b-3p	chr17	11.8806	6.36403
MIMAT0027456	hsa-miR-6778-5p	chr17	0	0
MIMAT0027457	hsa-miR-6778-3p	chr17	0	0
MIMAT0005825	hsa-miR-1180-3p	chr17	214.964	239.875
MIMAT0026735	hsa-miR-1180-5p	chr17	0.371268	9.30127
MIMAT0019060	hsa-miR-4522	chr17	0	0
MIMAT0019838	hsa-miR-4723-5p	chr17	0	0
MIMAT0019839	hsa-miR-4723-3p	chr17	2.22761	0.489541
MIMAT0001631	hsa-miR-451a	chr17	0	0.979081
MIMAT0019840	hsa-miR-451b	chr17	0	0
MIMAT0004600	hsa-miR-144-5p	chr17	0	0
MIMAT0000436	hsa-miR-144-3p	chr17	0	0
MIMAT0019855	hsa-miR-4732-5p	chr17	0	0
MIMAT0019856	hsa-miR-4732-3p	chr17	0	0
MIMAT0019061	hsa-miR-4523	chr17	0	0
MIMAT0004748	hsa-miR-423-5p	chr17	2272.16	2729.19
MIMAT0001340	hsa-miR-423-3p	chr17	5256.41	5620.42
MIMAT0015064	hsa-miR-3184-5p	chr17	0	0
MIMAT0022731	hsa-miR-3184-3p	chr17	0	0
MIMAT0019857	hsa-miR-4733-5p	chr17	0	0
MIMAT0019858	hsa-miR-4733-3p	chr17	0	0
MIMAT0019841	hsa-miR-4724-5p	chr17	0	0
MIMAT0019842	hsa-miR-4724-3p	chr17	0	0
MIMAT0004614	hsa-miR-193a-5p	chr17	137.74	133.155
MIMAT0000459	hsa-miR-193a-3p	chr17	0	0
MIMAT0019843	hsa-miR-4725-5p	chr17	0	0
MIMAT0019844	hsa-miR-4725-3p	chr17	1.48507	0.489541
MIMAT0022833	hsa-miR-365b-5p	chr17	12.6231	6.85357
MIMAT0022834	hsa-miR-365b-3p	chr17	102.841	108.678
MIMAT0003302	hsa-miR-632	chr17	0	0
MIMAT0013863	hsa-miR-2909	chr17	0	0
MIMAT0024612	hsa-miR-378j	chr17	0	0
MIMAT0019859	hsa-miR-4734	chr17	0	0
MIMAT0019845	hsa-miR-4726-5p	chr17	0	0
MIMAT0019846	hsa-miR-4726-3p	chr17	0	0
MIMAT0019847	hsa-miR-4727-5p	chr17	0	0
MIMAT0019848	hsa-miR-4727-3p	chr17	0	0
MIMAT0027458	hsa-miR-6779-5p	chr17	0	0
MIMAT0027459	hsa-miR-6779-3p	chr17	0	0
MIMAT0019849	hsa-miR-4728-5p	chr17	0	0
MIMAT0019850	hsa-miR-4728-3p	chr17	0	1.95816
MIMAT0027668	hsa-miR-6884-5p	chr17	0	0
MIMAT0027669	hsa-miR-6884-3p	chr17	0	0
MIMAT0027632	hsa-miR-6866-5p	chr17	0.371268	0
MIMAT0027633	hsa-miR-6866-3p	chr17	0	0
MIMAT0027634	hsa-miR-6867-5p	chr17	0	0
MIMAT0027635	hsa-miR-6867-3p	chr17	0	0
MIMAT0025476	hsa-miR-6510-5p	chr17	0	0
MIMAT0025477	hsa-miR-6510-3p	chr17	0	0
MIMAT0022277	hsa-miR-548at-5p	chr17	0	0
MIMAT0022278	hsa-miR-548at-3p	chr17	0	0
MIMAT0021043	hsa-miR-5010-5p	chr17	0.371268	0
MIMAT0021044	hsa-miR-5010-3p	chr17	1.85634	2.4477
MIMAT0027460	hsa-miR-6780a-5p	chr17	0	0
MIMAT0027461	hsa-miR-6780a-3p	chr17	0	0
MIMAT0027462	hsa-miR-6781-5p	chr17	0	0
MIMAT0027463	hsa-miR-6781-3p	chr17	0	0
MIMAT0011162	hsa-miR-2117	chr17	0	0
MIMAT0027464	hsa-miR-6782-5p	chr17	0	0
MIMAT0027465	hsa-miR-6782-3p	chr17	0	0
MIMAT0027466	hsa-miR-6783-5p	chr17	0	0
MIMAT0027467	hsa-miR-6783-3p	chr17	0	0
MIMAT0027468	hsa-miR-6784-5p	chr17	0	0
MIMAT0027469	hsa-miR-6784-3p	chr17	0	0.489541
MIMAT0016866	hsa-miR-4315	chr17	0	0
MIMAT0021081	hsa-miR-5089-5p	chr17	0	0
MIMAT0022984	hsa-miR-5089-3p	chr17	0	0
MIMAT0000438	hsa-miR-152-3p	chr17	151.477	160.08
MIMAT0026479	hsa-miR-152-5p	chr17	0	0.979081
MIMAT0005866	hsa-miR-1203	chr17	0	0
MIMAT0000253	hsa-miR-10a-5p	chr17	3322.47	3615.26
MIMAT0004555	hsa-miR-10a-3p	chr17	21.1622	18.6025
MIMAT0000226_1	hsa-miR-196a-5p	chr17	154.447	153.716
MIMAT0015065	hsa-miR-3185	chr17	0	0
MIMAT0024613	hsa-miR-6129	chr17	0	0
MIMAT0024782	hsa-miR-6165	chr17	0	0
MIMAT0030986	hsa-miR-8059	chr17	0	0
MIMAT0017992	hsa-miR-3614-5p	chr17	0	0
MIMAT0017993	hsa-miR-3614-3p	chr17	0	0
MIMAT0000433	hsa-miR-142-5p	chr17	0	0
MIMAT0000434	hsa-miR-142-3p	chr17	0	0
MIMAT0019862	hsa-miR-4736	chr17	0	0
MIMAT0003884	hsa-miR-454-5p	chr17	13.3656	15.1758
MIMAT0003885	hsa-miR-454-3p	chr17	474.851	569.336
MIMAT0000688	hsa-miR-301a-3p	chr17	8.91042	2.93724
MIMAT0022696	hsa-miR-301a-5p	chr17	5.94028	7.34311
MIMAT0019851	hsa-miR-4729	chr17	0	0
MIMAT0000076	hsa-miR-21-5p	chr17	644686	647360
MIMAT0004494	hsa-miR-21-3p	chr17	1394.11	1223.85
MIMAT0019863	hsa-miR-4737	chr17	0	0
MIMAT0003303	hsa-miR-633	chr17	0	0
MIMAT0018079	hsa-miR-1273e	chr17	0	0
MIMAT0019864	hsa-miR-3064-5p	chr17	1.48507	0.489541
MIMAT0019865	hsa-miR-3064-3p	chr17	0	0
MIMAT0020541	hsa-miR-5047	chr17	0	0
MIMAT0023705	hsa-miR-6080	chr17	0	0
MIMAT0016866_1	hsa-miR-4315	chr17	0	0
MIMAT0003304	hsa-miR-634	chr17	0	0
MIMAT0004812	hsa-miR-548d-5p	chr17	0	0
MIMAT0003323	hsa-miR-548d-3p	chr17	0	0
MIMAT0018447	hsa-miR-548aa	chr17	0	0
MIMAT0003305	hsa-miR-635	chr17	0	0
MIMAT0022255	hsa-miR-4524b-5p	chr17	0	0
MIMAT0022256	hsa-miR-4524b-3p	chr17	0	0
MIMAT0019062	hsa-miR-4524a-5p	chr17	0	0
MIMAT0019063	hsa-miR-4524a-3p	chr17	0	0
MIMAT0017994	hsa-miR-3615	chr17	34.1566	35.7365
MIMAT0018102	hsa-miR-3678-5p	chr17	0	1.95816
MIMAT0018103	hsa-miR-3678-3p	chr17	0	0
MIMAT0027470	hsa-miR-6785-5p	chr17	0	0
MIMAT0027471	hsa-miR-6785-3p	chr17	0	0.489541
MIMAT0019866	hsa-miR-4738-5p	chr17	0	0
MIMAT0019867	hsa-miR-4738-3p	chr17	0.371268	0
MIMAT0027636	hsa-miR-6868-5p	chr17	0	0
MIMAT0027637	hsa-miR-6868-3p	chr17	0.742535	0
MIMAT0003306	hsa-miR-636	chr17	0.371268	6.36403
MIMAT0030417	hsa-miR-6516-5p	chr17	0	0
MIMAT0030418	hsa-miR-6516-3p	chr17	2.22761	3.91632
MIMAT0016867	hsa-miR-4316	chr17	0	0
MIMAT0019868	hsa-miR-4739	chr17	0	0
MIMAT0018925	hsa-miR-1268b	chr17	2.22761	2.4477
MIMAT0019852	hsa-miR-4730	chr17	0	0
MIMAT0003335	hsa-miR-657	chr17	0	0
MIMAT0015066	hsa-miR-3065-5p	chr17	3.71268	0
MIMAT0015378	hsa-miR-3065-3p	chr17	0	0
MIMAT0004701	hsa-miR-338-5p	chr17	0.742535	0
MIMAT0000763	hsa-miR-338-3p	chr17	0	0
MIMAT0005902	hsa-miR-1250-5p	chr17	0	0
MIMAT0026740	hsa-miR-1250-3p	chr17	0	0
MIMAT0019869	hsa-miR-4740-5p	chr17	0	0
MIMAT0019870	hsa-miR-4740-3p	chr17	0	0
MIMAT0015067	hsa-miR-3186-5p	chr17	0	0
MIMAT0015068	hsa-miR-3186-3p	chr17	0	0
MIMAT0027472	hsa-miR-6786-5p	chr17	0	0
MIMAT0027473	hsa-miR-6786-3p	chr17	3.34141	0
MIMAT0027474	hsa-miR-6787-5p	chr17	0.742535	0
MIMAT0027475	hsa-miR-6787-3p	chr17	0	0
MIMAT0019064	hsa-miR-4525	chr17	0	0
MIMAT0031005	hsa-miR-8078	chr18	0	0
MIMAT0025849	hsa-miR-6718-5p	chr18	0	0
MIMAT0019361	hsa-miR-3976	chr18	0	0
MIMAT0016872	hsa-miR-4317	chr18	0	0
MIMAT0027476	hsa-miR-6788-5p	chr18	0	0
MIMAT0027477	hsa-miR-6788-3p	chr18	0.742535	0
MIMAT0028216	hsa-miR-7153-5p	chr18	0	0
MIMAT0028217	hsa-miR-7153-3p	chr18	0	0
MIMAT0021121	hsa-miR-5190	chr18	0	0
MIMAT0019065	hsa-miR-4526	chr18	0	0
MIMAT0015030_1	hsa-miR-3156-5p	chr18	0	0
MIMAT0019209_1	hsa-miR-3156-3p	chr18	0	0
MIMAT0005793	hsa-miR-320c	chr18	12.9944	20.0712
MIMAT0000427	hsa-miR-133a-3p	chr18	0.371268	1.95816
MIMAT0026478	hsa-miR-133a-5p	chr18	0	0
MIMAT0000416	hsa-miR-1-3p	chr18	1.85634	2.4477
MIMAT0019871	hsa-miR-4741	chr18	0.371268	0
MIMAT0005793_1	hsa-miR-320c	chr18	18.9346	23.9875
MIMAT0030984	hsa-miR-8057	chr18	0	0
MIMAT0005932	hsa-miR-302f	chr18	0	0
MIMAT0019360	hsa-miR-3975	chr18	0	0
MIMAT0004561	hsa-miR-187-5p	chr18	0	0
MIMAT0000262	hsa-miR-187-3p	chr18	0	0
MIMAT0018206	hsa-miR-3929	chr18	0	3.91632
MIMAT0016869	hsa-miR-4318	chr18	0	0
MIMAT0004974	hsa-miR-924	chr18	0	0
MIMAT0022281	hsa-miR-5583-5p	chr18	0	0
MIMAT0022282	hsa-miR-5583-3p	chr18	0	0
MIMAT0022281_1	hsa-miR-5583-5p	chr18	0	0
MIMAT0022282_1	hsa-miR-5583-3p	chr18	0	0
MIMAT0016870	hsa-miR-4319	chr18	0	0
MIMAT0019066	hsa-miR-4527	chr18	0	0
MIMAT0019874	hsa-miR-4743-5p	chr18	0	0
MIMAT0022978	hsa-miR-4743-3p	chr18	0	0
MIMAT0019875	hsa-miR-4744	chr18	0	0
MIMAT0007401	hsa-miR-1539	chr18	0	0
MIMAT0016871	hsa-miR-4320	chr18	0	0
MIMAT0019067	hsa-miR-4528	chr18	0	0
MIMAT0019236	hsa-miR-4529-5p	chr18	0	0
MIMAT0019068	hsa-miR-4529-3p	chr18	0	0
MIMAT0000421	hsa-miR-122-5p	chr18	4.45521	1.95816
MIMAT0004590	hsa-miR-122-3p	chr18	0	0
MIMAT0019876	hsa-miR-3591-5p	chr18	0	2.93724
MIMAT0019877	hsa-miR-3591-3p	chr18	0	0
MIMAT0021045	hsa-miR-5011-5p	chr18	0	0
MIMAT0021046	hsa-miR-5011-3p	chr18	0	0
MIMAT0022303	hsa-miR-548av-5p	chr18	0	0
MIMAT0022304	hsa-miR-548av-3p	chr18	0	0
MIMAT0005890_3	hsa-miR-1302	chr19	0	0
MIMAT0019878	hsa-miR-4745-5p	chr19	0	0
MIMAT0019879	hsa-miR-4745-3p	chr19	1.1138	0.979081
MIMAT0015069	hsa-miR-3187-3p	chr19	1.85634	1.46862
MIMAT0019216	hsa-miR-3187-5p	chr19	0	0
MIMAT0007882	hsa-miR-1909-5p	chr19	0	0
MIMAT0007883	hsa-miR-1909-3p	chr19	0	0
MIMAT0005580	hsa-miR-1227-3p	chr19	0	0
MIMAT0022941	hsa-miR-1227-5p	chr19	0	0
MIMAT0027478	hsa-miR-6789-5p	chr19	0	0
MIMAT0027479	hsa-miR-6789-3p	chr19	0	0
MIMAT0016874	hsa-miR-4321	chr19	0	0
MIMAT0028113	hsa-miR-7108-5p	chr19	0	0
MIMAT0028114	hsa-miR-7108-3p	chr19	0	0
MIMAT0030425	hsa-miR-7850-5p	chr19	0	0
MIMAT0003307	hsa-miR-637	chr19	0	0
MIMAT0019880	hsa-miR-4746-5p	chr19	0.371268	0.489541
MIMAT0019881	hsa-miR-4746-3p	chr19	0	0
MIMAT0000252_1	hsa-miR-7-5p	chr19	343.794	445.482
MIMAT0019882	hsa-miR-4747-5p	chr19	0	0
MIMAT0019883	hsa-miR-4747-3p	chr19	0	0
MIMAT0027670	hsa-miR-6885-5p	chr19	0	1.46862
MIMAT0027671	hsa-miR-6885-3p	chr19	0.371268	0
MIMAT0027480	hsa-miR-6790-5p	chr19	0	0
MIMAT0027481	hsa-miR-6790-3p	chr19	0	0
MIMAT0018356	hsa-miR-3940-3p	chr19	5.19775	3.42678
MIMAT0019229	hsa-miR-3940-5p	chr19	0	1.46862
MIMAT0027482	hsa-miR-6791-5p	chr19	0	0
MIMAT0027483	hsa-miR-6791-3p	chr19	0	0
MIMAT0027484	hsa-miR-6792-5p	chr19	0	0
MIMAT0027485	hsa-miR-6792-3p	chr19	0	0
MIMAT0021017	hsa-miR-4999-5p	chr19	0	0
MIMAT0021018	hsa-miR-4999-3p	chr19	0	0
MIMAT0022297	hsa-miR-5589-5p	chr19	0	0
MIMAT0022298	hsa-miR-5589-3p	chr19	0	0
MIMAT0016873	hsa-miR-4322	chr19	0	0
MIMAT0005826	hsa-miR-1181	chr19	0	0
MIMAT0005593	hsa-miR-1238-3p	chr19	0	0
MIMAT0022947	hsa-miR-1238-5p	chr19	0	0
MIMAT0003308	hsa-miR-638	chr19	0	0
MIMAT0019884	hsa-miR-4748	chr19	0	0
MIMAT0000231_1	hsa-miR-199a-5p	chr19	1.85634	0
MIMAT0000232_1	hsa-miR-199a-3p	chr19	2.97014	1.95816
MIMAT0027486	hsa-miR-6793-5p	chr19	0	0
MIMAT0027487	hsa-miR-6793-3p	chr19	0	0
MIMAT0027672	hsa-miR-6886-5p	chr19	0	0
MIMAT0027673	hsa-miR-6886-3p	chr19	0	0
MIMAT0031177	hsa-miR-7974	chr19	34.1566	34.7574
MIMAT0022473	hsa-miR-5684	chr19	0	0
MIMAT0027488	hsa-miR-6794-5p	chr19	0	0
MIMAT0027489	hsa-miR-6794-3p	chr19	0	0
MIMAT0022488	hsa-miR-5695	chr19	0	0
MIMAT0025486	hsa-miR-6515-5p	chr19	0	0
MIMAT0025487	hsa-miR-6515-3p	chr19	0.371268	0
MIMAT0000080	hsa-miR-24-3p	chr19	3012.84	2786.95
MIMAT0004497	hsa-miR-24-2-5p	chr19	49.0073	36.7155
MIMAT0004501	hsa-miR-27a-5p	chr19	164.1	140.988
MIMAT0000084	hsa-miR-27a-3p	chr19	2379.82	1867.11
MIMAT0004496	hsa-miR-23a-5p	chr19	84.649	89.5859
MIMAT0000078	hsa-miR-23a-3p	chr19	10205.4	9698.29
MIMAT0000258	hsa-miR-181c-5p	chr19	18.5634	37.6946
MIMAT0004559	hsa-miR-181c-3p	chr19	11.5093	8.81173
MIMAT0002821	hsa-miR-181d-5p	chr19	77.2236	69.0252
MIMAT0026608	hsa-miR-181d-3p	chr19	0	1.46862
MIMAT0031119	hsa-miR-1199-5p	chr19	0	0
MIMAT0031120	hsa-miR-1199-3p	chr19	0	0
MIMAT0003309	hsa-miR-639	chr19	0	0
MIMAT0027490	hsa-miR-6795-5p	chr19	0	0
MIMAT0027491	hsa-miR-6795-3p	chr19	0	0
MIMAT0007348	hsa-miR-1470	chr19	0	0
MIMAT0015070	hsa-miR-3188	chr19	0	0.979081
MIMAT0015071	hsa-miR-3189-3p	chr19	0	3.42678
MIMAT0019217	hsa-miR-3189-5p	chr19	0	0
MIMAT0003310	hsa-miR-640	chr19	0	0
MIMAT0005924	hsa-miR-1270	chr19	0	0
MIMAT0027674	hsa-miR-6887-5p	chr19	0	0
MIMAT0027675	hsa-miR-6887-3p	chr19	0	0
MIMAT0021128	hsa-miR-5196-5p	chr19	0	0
MIMAT0021129	hsa-miR-5196-3p	chr19	0	0
MIMAT0019069	hsa-miR-4530	chr19	0	0
MIMAT0025850	hsa-miR-6719-3p	chr19	0	0
MIMAT0003311	hsa-miR-641	chr19	17.8208	26.4352
MIMAT0027492	hsa-miR-6796-5p	chr19	0	0
MIMAT0027493	hsa-miR-6796-3p	chr19	0	0
MIMAT0027494	hsa-miR-6797-5p	chr19	0	0
MIMAT0027495	hsa-miR-6797-3p	chr19	0.742535	1.95816
MIMAT0016875	hsa-miR-4323	chr19	0	0
MIMAT0031004	hsa-miR-8077	chr19	0	0
MIMAT0019070	hsa-miR-4531	chr19	0	0
MIMAT0031012	hsa-miR-8085	chr19	0	0
MIMAT0023713	hsa-miR-6088	chr19	0	0
MIMAT0004693	hsa-miR-330-5p	chr19	10.7668	6.36403
MIMAT0000751	hsa-miR-330-3p	chr19	46.7797	32.7992
MIMAT0003312	hsa-miR-642a-5p	chr19	0	0
MIMAT0020924	hsa-miR-642a-3p	chr19	0	0
MIMAT0018444	hsa-miR-642b-3p	chr19	0	0
MIMAT0022736	hsa-miR-642b-5p	chr19	0	0
MIMAT0003886	hsa-miR-769-5p	chr19	189.346	198.753
MIMAT0003887	hsa-miR-769-3p	chr19	5.94028	2.4477
MIMAT0015072	hsa-miR-320e	chr19	0.742535	0.489541
MIMAT0015073	hsa-miR-3190-5p	chr19	0	0
MIMAT0022839	hsa-miR-3190-3p	chr19	0	0
MIMAT0015075	hsa-miR-3191-3p	chr19	0	0
MIMAT0022732	hsa-miR-3191-5p	chr19	0	0
MIMAT0027496	hsa-miR-6798-5p	chr19	0.371268	0
MIMAT0027497	hsa-miR-6798-3p	chr19	1.1138	0.489541
MIMAT0016876	hsa-miR-4324	chr19	0	0
MIMAT0000451	hsa-miR-150-5p	chr19	0	0
MIMAT0004610	hsa-miR-150-3p	chr19	0	0
MIMAT0021080	hsa-miR-5088-5p	chr19	0	0
MIMAT0027041	hsa-miR-5088-3p	chr19	0	0
MIMAT0027498	hsa-miR-6799-5p	chr19	0	0
MIMAT0027499	hsa-miR-6799-3p	chr19	0	0
MIMAT0027500	hsa-miR-6800-5p	chr19	0	0
MIMAT0027501	hsa-miR-6800-3p	chr19	0	0
MIMAT0019885	hsa-miR-4749-5p	chr19	0	0
MIMAT0019886	hsa-miR-4749-3p	chr19	0	0.979081
MIMAT0019887	hsa-miR-4750-5p	chr19	0	0
MIMAT0022979	hsa-miR-4750-3p	chr19	0	0
MIMAT0019888	hsa-miR-4751	chr19	0	0
MIMAT0031001	hsa-miR-8074	chr19	0	0
MIMAT0000689	hsa-miR-99b-5p	chr19	4917.44	4457.76
MIMAT0004678	hsa-miR-99b-3p	chr19	210.137	221.762
MIMAT0000066	hsa-let-7e-5p	chr19	9342.95	11135.6
MIMAT0004485	hsa-let-7e-3p	chr19	33.4141	19.5816
MIMAT0000443	hsa-miR-125a-5p	chr19	8402.9	8155.26
MIMAT0004602	hsa-miR-125a-3p	chr19	124.746	74.4102
MIMAT0027502	hsa-miR-6801-5p	chr19	0	0
MIMAT0027503	hsa-miR-6801-3p	chr19	0	0
MIMAT0003313	hsa-miR-643	chr19	0	0
MIMAT0002822	hsa-miR-512-5p	chr19	0	0
MIMAT0002823	hsa-miR-512-3p	chr19	0	0
MIMAT0002822_1	hsa-miR-512-5p	chr19	0	0
MIMAT0002823_1	hsa-miR-512-3p	chr19	0	0
MIMAT0005795	hsa-miR-1323	chr19	0	0
MIMAT0002824	hsa-miR-498	chr19	0	0
MIMAT0002825	hsa-miR-520e	chr19	0	0
MIMAT0002826	hsa-miR-515-5p	chr19	0	0
MIMAT0002827	hsa-miR-515-3p	chr19	0	0
MIMAT0002828	hsa-miR-519e-5p	chr19	0	0
MIMAT0002829	hsa-miR-519e-3p	chr19	0	0
MIMAT0002830	hsa-miR-520f-3p	chr19	0	0
MIMAT0026609	hsa-miR-520f-5p	chr19	0	0
MIMAT0002826_1	hsa-miR-515-5p	chr19	0	0
MIMAT0002827_1	hsa-miR-515-3p	chr19	0	0
MIMAT0002831	hsa-miR-519c-5p	chr19	0	0
MIMAT0002832	hsa-miR-519c-3p	chr19	0	0
MIMAT0005799	hsa-miR-1283	chr19	0	0
MIMAT0002833	hsa-miR-520a-5p	chr19	0	0
MIMAT0002834	hsa-miR-520a-3p	chr19	0	0
MIMAT0002835	hsa-miR-526b-5p	chr19	0	0
MIMAT0002836	hsa-miR-526b-3p	chr19	0	0
MIMAT0005454	hsa-miR-519b-5p	chr19	0	0
MIMAT0002837	hsa-miR-519b-3p	chr19	0	0
MIMAT0002838	hsa-miR-525-5p	chr19	0	0
MIMAT0002839	hsa-miR-525-3p	chr19	0	0
MIMAT0005449	hsa-miR-523-5p	chr19	0	0
MIMAT0002840	hsa-miR-523-3p	chr19	0	0
MIMAT0002841	hsa-miR-518f-5p	chr19	0	0
MIMAT0002842	hsa-miR-518f-3p	chr19	0	0
MIMAT0002843	hsa-miR-520b	chr19	0	0
MIMAT0002844	hsa-miR-518b	chr19	0	0
MIMAT0002845	hsa-miR-526a	chr19	0	0
MIMAT0005455	hsa-miR-520c-5p	chr19	0	0
MIMAT0002846	hsa-miR-520c-3p	chr19	0	0
MIMAT0002847	hsa-miR-518c-5p	chr19	0	0
MIMAT0002848	hsa-miR-518c-3p	chr19	0	0
MIMAT0002849	hsa-miR-524-5p	chr19	0	0
MIMAT0002850	hsa-miR-524-3p	chr19	0	0
MIMAT0002851	hsa-miR-517-5p	chr19	0	0
MIMAT0002852	hsa-miR-517a-3p	chr19	0	0
MIMAT0002853	hsa-miR-519d-3p	chr19	0	0
MIMAT0026610	hsa-miR-519d-5p	chr19	0	0
MIMAT0002854	hsa-miR-521	chr19	0	0
MIMAT0002855	hsa-miR-520d-5p	chr19	0	0
MIMAT0002856	hsa-miR-520d-3p	chr19	0	0
MIMAT0002851_1	hsa-miR-517-5p	chr19	0	0
MIMAT0002857	hsa-miR-517b-3p	chr19	0	0
MIMAT0002858	hsa-miR-520g-3p	chr19	0	0
MIMAT0026611	hsa-miR-520g-5p	chr19	0	0
MIMAT0002859	hsa-miR-516b-5p	chr19	0	0
MIMAT0002860	hsa-miR-516b-3p	chr19	0	0
MIMAT0002845_1	hsa-miR-526a	chr19	0	0
MIMAT0005450	hsa-miR-518e-5p	chr19	0	0
MIMAT0002861	hsa-miR-518e-3p	chr19	0	0
MIMAT0005457	hsa-miR-518a-5p	chr19	0	0
MIMAT0002863	hsa-miR-518a-3p	chr19	0	0
MIMAT0005456	hsa-miR-518d-5p	chr19	0	0
MIMAT0002864	hsa-miR-518d-3p	chr19	0	0
MIMAT0002859_1	hsa-miR-516b-5p	chr19	0	0
MIMAT0002860_1	hsa-miR-516b-3p	chr19	0	0
MIMAT0005457_1	hsa-miR-518a-5p	chr19	0	0
MIMAT0002863_1	hsa-miR-518a-3p	chr19	0	0
MIMAT0002851_2	hsa-miR-517-5p	chr19	0	0
MIMAT0002866	hsa-miR-517c-3p	chr19	0	0
MIMAT0002867	hsa-miR-520h	chr19	0	0
MIMAT0002854_1	hsa-miR-521	chr19	0	0
MIMAT0005451	hsa-miR-522-5p	chr19	0	0
MIMAT0002868	hsa-miR-522-3p	chr19	0	0.489541
MIMAT0005452	hsa-miR-519a-5p	chr19	0	0
MIMAT0002869	hsa-miR-519a-3p	chr19	0	0
MIMAT0002862	hsa-miR-527	chr19	0	0
MIMAT0004770	hsa-miR-516a-5p	chr19	0.371268	0
MIMAT0006778	hsa-miR-516a-3p	chr19	0	0
MIMAT0005799_1	hsa-miR-1283	chr19	0	0
MIMAT0004770_1	hsa-miR-516a-5p	chr19	0	0
MIMAT0006778_1	hsa-miR-516a-3p	chr19	0	0
MIMAT0002869_1	hsa-miR-519a-3p	chr19	0	0
MIMAT0004687	hsa-miR-371a-5p	chr19	0	0
MIMAT0000723	hsa-miR-371a-3p	chr19	0	0
MIMAT0019892	hsa-miR-371b-5p	chr19	0	0
MIMAT0019893	hsa-miR-371b-3p	chr19	0	0
MIMAT0000724	hsa-miR-372-3p	chr19	0	0
MIMAT0026484	hsa-miR-372-5p	chr19	0	0
MIMAT0000725	hsa-miR-373-5p	chr19	0	0
MIMAT0000726	hsa-miR-373-3p	chr19	0	0
MIMAT0004978	hsa-miR-935	chr19	15.9645	2.93724
MIMAT0019889	hsa-miR-4752	chr19	0	0
MIMAT0030988	hsa-miR-8061	chr19	0	0
MIMAT0031178	hsa-miR-7975	chr19	0	0
MIMAT0027508	hsa-miR-6804-5p	chr19	0	2.93724
MIMAT0027509	hsa-miR-6804-3p	chr19	0	0
MIMAT0027504	hsa-miR-6802-5p	chr19	0	0
MIMAT0027505	hsa-miR-6802-3p	chr19	0	0
MIMAT0027506	hsa-miR-6803-5p	chr19	0	0
MIMAT0027507	hsa-miR-6803-3p	chr19	7.79662	6.36403
MIMAT0027510	hsa-miR-6805-5p	chr19	0	0
MIMAT0027511	hsa-miR-6805-3p	chr19	1.85634	0
MIMAT0027512	hsa-miR-6806-5p	chr19	0	0
MIMAT0027513	hsa-miR-6806-3p	chr19	0.742535	0
MIMAT0019894	hsa-miR-4754	chr19	0	0
MIMAT0027514	hsa-miR-6807-5p	chr19	0	0
MIMAT0027515	hsa-miR-6807-3p	chr19	0	0.979081
MIMAT0028226	hsa-miR-7158-5p	chr2	0	0
MIMAT0028227	hsa-miR-7158-3p	chr2	0	0
MIMAT0029310	hsa-miR-7515	chr2	0	0
MIMAT0016890	hsa-miR-4261	chr2	0	0
MIMAT0018944	hsa-miR-4429	chr2	0	1.46862
MIMAT0014987	hsa-miR-548s	chr2	0	0
MIMAT0016894	hsa-miR-4262	chr2	0	0
MIMAT0018108	hsa-miR-3681-5p	chr2	0	0
MIMAT0018109	hsa-miR-3681-3p	chr2	0	0
MIMAT0014988	hsa-miR-3125	chr2	0	0
MIMAT0019901	hsa-miR-4757-5p	chr2	0	0
MIMAT0019902	hsa-miR-4757-3p	chr2	0	0
MIMAT0005797	hsa-miR-1301-3p	chr2	118.806	136.582
MIMAT0026639	hsa-miR-1301-5p	chr2	0	0
MIMAT0016898	hsa-miR-4263	chr2	0	0
MIMAT0003222	hsa-miR-558	chr2	0	0
MIMAT0019916	hsa-miR-4765	chr2	0	0
MIMAT0018945	hsa-miR-4430	chr2	0	0
MIMAT0018946	hsa-miR-548ad-3p	chr2	0	0
MIMAT0032114	hsa-miR-548ad-5p	chr2	0	0
MIMAT0003223	hsa-miR-559	chr2	0	0
MIMAT0031175	hsa-miR-548ba	chr2	0	0
MIMAT0033692	hsa-miR-8485	chr2	0	0
MIMAT0018947	hsa-miR-4431	chr2	0	0
MIMAT0018110	hsa-miR-3682-3p	chr2	0	1.46862
MIMAT0019222	hsa-miR-3682-5p	chr2	0	0
MIMAT0000274	hsa-miR-217	chr2	3.34141	0.979081
MIMAT0000273	hsa-miR-216a-5p	chr2	0	0.979081
MIMAT0022844	hsa-miR-216a-3p	chr2	0	0
MIMAT0004959	hsa-miR-216b-5p	chr2	1.85634	0.979081
MIMAT0026721	hsa-miR-216b-3p	chr2	0	0
MIMAT0018948	hsa-miR-4432	chr2	0	0
MIMAT0021123	hsa-miR-5192	chr2	0	0
MIMAT0030413	hsa-miR-4433b-5p	chr2	0	0
MIMAT0030414	hsa-miR-4433b-3p	chr2	0	0
MIMAT0018949	hsa-miR-4433a-3p	chr2	0	0
MIMAT0020956	hsa-miR-4433a-5p	chr2	0	0
MIMAT0018950	hsa-miR-4434	chr2	0	0
MIMAT0019936	hsa-miR-4778-5p	chr2	0	0
MIMAT0019937	hsa-miR-4778-3p	chr2	0	0
MIMAT0014989	hsa-miR-3126-5p	chr2	4.45521	2.93724
MIMAT0015377	hsa-miR-3126-3p	chr2	0	0.489541
MIMAT0005876	hsa-miR-1285-3p	chr2	0	0
MIMAT0021019	hsa-miR-5000-5p	chr2	0	0
MIMAT0021020	hsa-miR-5000-3p	chr2	0	0
MIMAT0016899	hsa-miR-4264	chr2	0	0
MIMAT0031007	hsa-miR-8080	chr2	0	0
MIMAT0023696	hsa-miR-6071	chr2	0	0
MIMAT0019938	hsa-miR-4779	chr2	0	3.42678
MIMAT0019925	hsa-miR-4771	chr2	0	0
MIMAT0018951	hsa-miR-4435	chr2	0	1.95816
MIMAT0019939	hsa-miR-4780	chr2	0	0
MIMAT0018952	hsa-miR-4436a	chr2	0	0
MIMAT0014990	hsa-miR-3127-5p	chr2	0.742535	0
MIMAT0019201	hsa-miR-3127-3p	chr2	0	0.979081
MIMAT0022489	hsa-miR-5696	chr2	0	0
MIMAT0019926	hsa-miR-4772-5p	chr2	0	0
MIMAT0019927	hsa-miR-4772-3p	chr2	0	0
MIMAT0016891	hsa-miR-4265	chr2	0	0
MIMAT0016892	hsa-miR-4266	chr2	0	0
MIMAT0016893	hsa-miR-4267	chr2	0	0
MIMAT0019940	hsa-miR-4436b-5p	chr2	0	0
MIMAT0019941	hsa-miR-4436b-3p	chr2	0	0.979081
MIMAT0019940_1	hsa-miR-4436b-5p	chr2	0	0
MIMAT0019941_1	hsa-miR-4436b-3p	chr2	0	0.489541
MIMAT0018951_1	hsa-miR-4435	chr2	0	1.95816
MIMAT0019925_1	hsa-miR-4771	chr2	0	0
MIMAT0005890_4	hsa-miR-1302	chr2	0	0
MIMAT0019944	hsa-miR-4782-5p	chr2	0	0
MIMAT0019945	hsa-miR-4782-3p	chr2	0	0
MIMAT0019946	hsa-miR-4783-5p	chr2	0	0
MIMAT0019947	hsa-miR-4783-3p	chr2	0	0
MIMAT0019948	hsa-miR-4784	chr2	0	0
MIMAT0005867	hsa-miR-663b	chr2	0	0
MIMAT0018104	hsa-miR-3679-5p	chr2	1.85634	0
MIMAT0018105	hsa-miR-3679-3p	chr2	0	0
MIMAT0022299	hsa-miR-5590-5p	chr2	0	0
MIMAT0022300	hsa-miR-5590-3p	chr2	0	0
MIMAT0000424	hsa-miR-128-3p	chr2	459.629	416.599
MIMAT0026477	hsa-miR-128-1-5p	chr2	3.34141	2.4477
MIMAT0028224	hsa-miR-7157-5p	chr2	0	0
MIMAT0028225	hsa-miR-7157-3p	chr2	0	0
MIMAT0019928	hsa-miR-4773	chr2	0	0
MIMAT0019928_1	hsa-miR-4773	chr2	0	0
MIMAT0027676	hsa-miR-6888-5p	chr2	0	0
MIMAT0027677	hsa-miR-6888-3p	chr2	0	0
MIMAT0019949	hsa-miR-4785	chr2	0	0
MIMAT0019929	hsa-miR-4774-5p	chr2	0	0
MIMAT0019930	hsa-miR-4774-3p	chr2	0	0
MIMAT0004976	hsa-miR-933	chr2	0	0
MIMAT0000254	hsa-miR-10b-5p	chr2	650.461	742.633
MIMAT0004556	hsa-miR-10b-3p	chr2	2.59887	5.87449
MIMAT0030019	hsa-miR-7704	chr2	0.371268	0
MIMAT0005898	hsa-miR-1246	chr2	0	0
MIMAT0018962	hsa-miR-4444	chr2	0	0
MIMAT0014991	hsa-miR-3128	chr2	0	0
MIMAT0025480	hsa-miR-6512-5p	chr2	0	0
MIMAT0025481	hsa-miR-6512-3p	chr2	0	0
MIMAT0005909	hsa-miR-1258	chr2	0	0
MIMAT0018953	hsa-miR-4437	chr2	0	0
MIMAT0018954	hsa-miR-548ae-3p	chr2	0	0
MIMAT0003225	hsa-miR-561-3p	chr2	0.371268	0
MIMAT0022706	hsa-miR-561-5p	chr2	0.371268	0
MIMAT0005897	hsa-miR-1245a	chr2	0	0
MIMAT0019950	hsa-miR-1245b-5p	chr2	0	0
MIMAT0019951	hsa-miR-1245b-3p	chr2	0	0.489541
MIMAT0017983	hsa-miR-3606-5p	chr2	0	0
MIMAT0022965	hsa-miR-3606-3p	chr2	0	0
MIMAT0014992	hsa-miR-3129-5p	chr2	3.71268	6.85357
MIMAT0019202	hsa-miR-3129-3p	chr2	11.138	3.91632
MIMAT0014995	hsa-miR-3130-5p	chr2	0	0
MIMAT0014994	hsa-miR-3130-3p	chr2	0.371268	0
MIMAT0014995_1	hsa-miR-3130-5p	chr2	0	0.489541
MIMAT0014994_1	hsa-miR-3130-3p	chr2	0	0
MIMAT0016895	hsa-miR-2355-5p	chr2	0	4.40587
MIMAT0017950	hsa-miR-2355-3p	chr2	36.0129	19.5816
MIMAT0030420	hsa-miR-7845-5p	chr2	1.48507	0
MIMAT0005890_5	hsa-miR-1302	chr2	0	0
MIMAT0019931	hsa-miR-4775	chr2	0	2.4477
MIMAT0005895_1	hsa-miR-548f-3p	chr2	0	0
MIMAT0019932	hsa-miR-4776-5p	chr2	0	0
MIMAT0019933	hsa-miR-4776-3p	chr2	0	0
MIMAT0019932_1	hsa-miR-4776-5p	chr2	0	0
MIMAT0019933_1	hsa-miR-4776-3p	chr2	0	0
MIMAT0018956	hsa-miR-4438	chr2	0	0
MIMAT0027518	hsa-miR-6809-5p	chr2	0	0
MIMAT0027519	hsa-miR-6809-3p	chr2	0	0
MIMAT0025482	hsa-miR-6513-5p	chr2	0	0
MIMAT0025483	hsa-miR-6513-3p	chr2	0	0
MIMAT0027520	hsa-miR-6810-5p	chr2	0	0
MIMAT0027521	hsa-miR-6810-3p	chr2	0	0
MIMAT0000083	hsa-miR-26b-5p	chr2	857.999	1082.37
MIMAT0004500	hsa-miR-26b-3p	chr2	0.742535	2.93724
MIMAT0035542	hsa-miR-9500	chr2	0	0
MIMAT0000728	hsa-miR-375	chr2	36.7555	46.5064
MIMAT0014996	hsa-miR-3131	chr2	0	0
MIMAT0000439	hsa-miR-153-3p	chr2	0	0
MIMAT0014997	hsa-miR-3132	chr2	0	0
MIMAT0016896	hsa-miR-4268	chr2	0	0
MIMAT0018957	hsa-miR-4439	chr2	0	0
MIMAT0022495	hsa-miR-5702	chr2	0	0
MIMAT0022496	hsa-miR-5703	chr2	0	0
MIMAT0019934	hsa-miR-4777-5p	chr2	0	0
MIMAT0019935	hsa-miR-4777-3p	chr2	0	0
MIMAT0005896_2	hsa-miR-1244	chr2	0	0
MIMAT0007349	hsa-miR-1471	chr2	0	0
MIMAT0003226	hsa-miR-562	chr2	0	0
MIMAT0021021	hsa-miR-5001-5p	chr2	0	0
MIMAT0021022	hsa-miR-5001-3p	chr2	0.742535	0
MIMAT0027522	hsa-miR-6811-5p	chr2	3.34141	0
MIMAT0027523	hsa-miR-6811-3p	chr2	0	0
MIMAT0018958	hsa-miR-4440	chr2	1.1138	0
MIMAT0018959	hsa-miR-4441	chr2	0	0
MIMAT0016897	hsa-miR-4269	chr2	0	0
MIMAT0019952	hsa-miR-2467-5p	chr2	0	0
MIMAT0019953	hsa-miR-2467-3p	chr2	0	0
MIMAT0019954	hsa-miR-4786-5p	chr2	0	0
MIMAT0019955	hsa-miR-4786-3p	chr2	0	0
MIMAT0000450	hsa-miR-149-5p	chr2	91.7031	107.209
MIMAT0004609	hsa-miR-149-3p	chr2	1.1138	0.979081
MIMAT0014998	hsa-miR-3133	chr2	0	0.489541
MIMAT0027638	hsa-miR-6869-5p	chr20	0.371268	0
MIMAT0027639	hsa-miR-6869-3p	chr20	0	0
MIMAT0005943	hsa-miR-1292-5p	chr20	16.707	14.6862
MIMAT0022948	hsa-miR-1292-3p	chr20	0	0
MIMAT0009196	hsa-miR-103a-2-5p	chr20	0	0
MIMAT0000101	hsa-miR-103a-3p	chr20	2141.47	2322.87
MIMAT0007402	hsa-miR-103b	chr20	0	0
MIMAT0030989	hsa-miR-8062	chr20	0	0
MIMAT0027640	hsa-miR-6870-5p	chr20	0	0
MIMAT0027641	hsa-miR-6870-3p	chr20	0	0.979081
MIMAT0015076	hsa-miR-3192-5p	chr20	1.1138	0
MIMAT0027027	hsa-miR-3192-3p	chr20	0	0
MIMAT0003326	hsa-miR-663a	chr20	0	0
MIMAT0015077	hsa-miR-3193	chr20	0	0
MIMAT0006765	hsa-miR-1825	chr20	0	0
MIMAT0019895	hsa-miR-4755-5p	chr20	0	1.46862
MIMAT0019896	hsa-miR-4755-3p	chr20	0	0
MIMAT0003314	hsa-miR-644a	chr20	0	0
MIMAT0002870	hsa-miR-499a-5p	chr20	5.56901	0.489541
MIMAT0004772	hsa-miR-499a-3p	chr20	0	0
MIMAT0019897	hsa-miR-499b-5p	chr20	0	0
MIMAT0019898	hsa-miR-499b-3p	chr20	0	0
MIMAT0005879	hsa-miR-1289	chr20	0	0
MIMAT0005919	hsa-miR-548o-3p	chr20	0.742535	1.46862
MIMAT0022738	hsa-miR-548o-5p	chr20	0	0
MIMAT0027642	hsa-miR-6871-5p	chr20	0	0
MIMAT0027643	hsa-miR-6871-3p	chr20	0	0
MIMAT0018065	hsa-miR-3646	chr20	0	0
MIMAT0027524	hsa-miR-6812-5p	chr20	0	0
MIMAT0027525	hsa-miR-6812-3p	chr20	0	0
MIMAT0017997	hsa-miR-3617-5p	chr20	0	0
MIMAT0022966	hsa-miR-3617-3p	chr20	0	0
MIMAT0017995	hsa-miR-3616-5p	chr20	1.85634	0
MIMAT0017996	hsa-miR-3616-3p	chr20	0	0
MIMAT0003315	hsa-miR-645	chr20	0	0
MIMAT0005890_6	hsa-miR-1302	chr20	0	0
MIMAT0015078	hsa-miR-3194-5p	chr20	0	0
MIMAT0019218	hsa-miR-3194-3p	chr20	0	0
MIMAT0019899	hsa-miR-4756-5p	chr20	0	0
MIMAT0019900	hsa-miR-4756-3p	chr20	0	0
MIMAT0016887	hsa-miR-4325	chr20	0	0
MIMAT0019071	hsa-miR-4532	chr20	0	0
MIMAT0000690	hsa-miR-296-5p	chr20	0	0
MIMAT0004679	hsa-miR-296-3p	chr20	0.371268	0.489541
MIMAT0004901	hsa-miR-298	chr20	0	0
MIMAT0003316	hsa-miR-646	chr20	0	0
MIMAT0019072	hsa-miR-4533	chr20	0	0
MIMAT0018969	hsa-miR-548ag	chr20	0	0
MIMAT0005908	hsa-miR-1257	chr20	0	0
MIMAT0015079	hsa-miR-3195	chr20	0	0
MIMAT0019903	hsa-miR-4758-5p	chr20	0	0
MIMAT0019904	hsa-miR-4758-3p	chr20	0	0
MIMAT0000416_1	hsa-miR-1-3p	chr20	2.59887	0
MIMAT0031892	hsa-miR-1-5p	chr20	0	0
MIMAT0000427_1	hsa-miR-133a-3p	chr20	0.371268	0.979081
MIMAT0026478_1	hsa-miR-133a-5p	chr20	0	0
MIMAT0004591	hsa-miR-124-5p	chr20	0	0
MIMAT0000422	hsa-miR-124-3p	chr20	0	0
MIMAT0015080	hsa-miR-3196	chr20	0	0
MIMAT0016888	hsa-miR-4326	chr20	41.2107	39.1632
MIMAT0004984	hsa-miR-941	chr20	1.85634	0.489541
MIMAT0004984_1	hsa-miR-941	chr20	1.1138	0
MIMAT0004984_2	hsa-miR-941	chr20	0.742535	0.489541
MIMAT0004984_3	hsa-miR-941	chr20	0.742535	1.46862
MIMAT0004984_4	hsa-miR-941	chr20	0.371268	2.4477
MIMAT0007889	hsa-miR-1914-5p	chr20	0	2.93724
MIMAT0007890	hsa-miR-1914-3p	chr20	1.1138	1.95816
MIMAT0003317	hsa-miR-647	chr20	0	0
MIMAT0027526	hsa-miR-6813-5p	chr20	0	0
MIMAT0027527	hsa-miR-6813-3p	chr20	0	0
MIMAT0030996	hsa-miR-8069	chr21	0	0
MIMAT0025856	hsa-miR-6724-5p	chr21	0	0
MIMAT0018068	hsa-miR-3648	chr21	0.742535	0.979081
MIMAT0018115	hsa-miR-3687	chr21	0.371268	0.489541
MIMAT0025856_1	hsa-miR-6724-5p	chr21	0.371268	0
MIMAT0025856_2	hsa-miR-6724-5p	chr21	0	0.489541
MIMAT0025856_3	hsa-miR-6724-5p	chr21	0.371268	1.46862
MIMAT0018068_1	hsa-miR-3648	chr21	0	0.489541
MIMAT0018115_1	hsa-miR-3687	chr21	0.742535	0.979081
MIMAT0015030_2	hsa-miR-3156-5p	chr21	0	0
MIMAT0014980_3	hsa-miR-3118	chr21	0	1.95816
MIMAT0030996_1	hsa-miR-8069	chr21	0	0
MIMAT0000097	hsa-miR-99a-5p	chr21	161.13	171.829
MIMAT0004511	hsa-miR-99a-3p	chr21	0	0
MIMAT0000064	hsa-let-7c-5p	chr21	494.9	680.461
MIMAT0026472	hsa-let-7c-3p	chr21	0.742535	0.489541
MIMAT0000423_1	hsa-miR-125b-5p	chr21	645.263	680.461
MIMAT0004603	hsa-miR-125b-2-3p	chr21	16.3358	8.32219
MIMAT0015081_1	hsa-miR-548x-3p	chr21	0	0
MIMAT0022733	hsa-miR-548x-5p	chr21	0	0
MIMAT0024614	hsa-miR-6130	chr21	0	0
MIMAT0000646	hsa-miR-155-5p	chr21	23.0186	23.0084
MIMAT0004658	hsa-miR-155-3p	chr21	0	0
MIMAT0019905	hsa-miR-4759	chr21	0	0
MIMAT0016889	hsa-miR-4327	chr21	0	0
MIMAT0025458	hsa-miR-6501-5p	chr21	0	0
MIMAT0025459	hsa-miR-6501-3p	chr21	0	0
MIMAT0004185	hsa-miR-802	chr21	0	0
MIMAT0025472	hsa-miR-6508-5p	chr21	0	0
MIMAT0025473	hsa-miR-6508-3p	chr21	0	0
MIMAT0019906	hsa-miR-4760-5p	chr21	0	0
MIMAT0019907	hsa-miR-4760-3p	chr21	0	0
MIMAT0015082	hsa-miR-3197	chr21	0	0
MIMAT0027528	hsa-miR-6814-5p	chr21	0	0
MIMAT0027529	hsa-miR-6814-3p	chr21	0	0
MIMAT0022497	hsa-miR-5692b	chr21	0	0
MIMAT0023695	hsa-miR-6070	chr21	0	0
MIMAT0027530	hsa-miR-6815-5p	chr21	0	0
MIMAT0027531	hsa-miR-6815-3p	chr21	0	0
MIMAT0015083_1	hsa-miR-3198	chr22	0	0
MIMAT0003318	hsa-miR-648	chr22	0	0
MIMAT0019908	hsa-miR-4761-5p	chr22	0	0
MIMAT0019909	hsa-miR-4761-3p	chr22	0	0
MIMAT0000455	hsa-miR-185-5p	chr22	220.904	199.733
MIMAT0004611	hsa-miR-185-3p	chr22	0	2.4477
MIMAT0017998	hsa-miR-3618	chr22	0	0
MIMAT0005950	hsa-miR-1306-3p	chr22	1.48507	4.89541
MIMAT0022726	hsa-miR-1306-5p	chr22	13.7369	16.6444
MIMAT0027532	hsa-miR-6816-5p	chr22	0	0
MIMAT0027533	hsa-miR-6816-3p	chr22	0	0
MIMAT0005877	hsa-miR-1286	chr22	0	0
MIMAT0003319	hsa-miR-649	chr22	0	0
MIMAT0004958	hsa-miR-301b-3p	chr22	2.22761	0
MIMAT0032026	hsa-miR-301b-5p	chr22	2.22761	2.93724
MIMAT0004680	hsa-miR-130b-5p	chr22	187.119	189.942
MIMAT0000691	hsa-miR-130b-3p	chr22	37.8693	22.0293
MIMAT0003320	hsa-miR-650	chr22	0	0
MIMAT0022257	hsa-miR-5571-5p	chr22	0	0
MIMAT0022258	hsa-miR-5571-3p	chr22	0	0
MIMAT0027534	hsa-miR-6817-5p	chr22	0	0
MIMAT0027535	hsa-miR-6817-3p	chr22	0	0
MIMAT0005875	hsa-miR-548j-5p	chr22	4.08394	2.93724
MIMAT0026737	hsa-miR-548j-3p	chr22	0	0
MIMAT0015084	hsa-miR-3199	chr22	0.371268	0
MIMAT0015084_1	hsa-miR-3199	chr22	0	0
MIMAT0023116	hsa-miR-5739	chr22	0	0
MIMAT0018073	hsa-miR-3653-3p	chr22	1.48507	3.91632
MIMAT0032110	hsa-miR-3653-5p	chr22	0	0
MIMAT0027536	hsa-miR-6818-5p	chr22	0	0
MIMAT0027537	hsa-miR-6818-3p	chr22	0	0
MIMAT0017392	hsa-miR-3200-5p	chr22	0	0
MIMAT0015085	hsa-miR-3200-3p	chr22	0.371268	0.979081
MIMAT0018205	hsa-miR-3928-3p	chr22	1.1138	1.95816
MIMAT0027037	hsa-miR-3928-5p	chr22	0	0
MIMAT0028115	hsa-miR-7109-5p	chr22	0	0
MIMAT0028116	hsa-miR-7109-3p	chr22	0	0
MIMAT0019914	hsa-miR-4764-5p	chr22	0	0
MIMAT0019915	hsa-miR-4764-3p	chr22	0	0
MIMAT0018183	hsa-miR-3909	chr22	7.05408	3.42678
MIMAT0023694	hsa-miR-6069	chr22	0	0
MIMAT0027538	hsa-miR-6819-5p	chr22	0	0
MIMAT0027539	hsa-miR-6819-3p	chr22	0	0
MIMAT0003336	hsa-miR-658	chr22	0	0
MIMAT0003337	hsa-miR-659-3p	chr22	0	0
MIMAT0022710	hsa-miR-659-5p	chr22	0	0.979081
MIMAT0027540	hsa-miR-6820-5p	chr22	0	0
MIMAT0027541	hsa-miR-6820-3p	chr22	0	0
MIMAT0019073	hsa-miR-4534	chr22	0	0
MIMAT0019917	hsa-miR-4766-5p	chr22	0.742535	1.46862
MIMAT0019918	hsa-miR-4766-3p	chr22	0	0.489541
MIMAT0005939	hsa-miR-1281	chr22	0	0
MIMAT0027678	hsa-miR-6889-5p	chr22	0	0
MIMAT0027679	hsa-miR-6889-3p	chr22	0	0
MIMAT0000091	hsa-miR-33a-5p	chr22	0	0.979081
MIMAT0004506	hsa-miR-33a-3p	chr22	0.371268	1.95816
MIMAT0019074	hsa-miR-378i	chr22	0.371268	0.489541
MIMAT0005901	hsa-miR-1249-3p	chr22	26.36	27.9038
MIMAT0032029	hsa-miR-1249-5p	chr22	0	0
MIMAT0019910	hsa-miR-4762-5p	chr22	0	0.489541
MIMAT0019911	hsa-miR-4762-3p	chr22	0	0
MIMAT0017999	hsa-miR-3619-5p	chr22	0	0
MIMAT0019219	hsa-miR-3619-3p	chr22	0	0
MIMAT0000062_1	hsa-let-7a-5p	chr22	14846.2	17179.9
MIMAT0004481	hsa-let-7a-3p	chr22	65.7143	57.2762
MIMAT0019912	hsa-miR-4763-5p	chr22	1.1138	0
MIMAT0019913	hsa-miR-4763-3p	chr22	0	0
MIMAT0000063	hsa-let-7b-5p	chr22	6506.46	8482.76
MIMAT0004482	hsa-let-7b-3p	chr22	45.6659	27.9038
MIMAT0015086	hsa-miR-3201	chr22	0	0
MIMAT0019075	hsa-miR-4535	chr22	0	0
MIMAT0018089	hsa-miR-3667-5p	chr22	0	0
MIMAT0018090	hsa-miR-3667-3p	chr22	0	0
MIMAT0027542	hsa-miR-6821-5p	chr22	0	0
MIMAT0027543	hsa-miR-6821-3p	chr22	0	0
MIMAT0019961	hsa-miR-4790-5p	chr3	0	0
MIMAT0019962	hsa-miR-4790-3p	chr3	0	0
MIMAT0014999	hsa-miR-378b	chr3	0	0
MIMAT0004947	hsa-miR-885-5p	chr3	0	0
MIMAT0004948	hsa-miR-885-3p	chr3	0	0
MIMAT0016900	hsa-miR-4270	chr3	0	0
MIMAT0015000	hsa-miR-3134	chr3	0	0
MIMAT0003227	hsa-miR-563	chr3	0	0
MIMAT0018165	hsa-miR-3714	chr3	0	0
MIMAT0019963	hsa-miR-4791	chr3	0.742535	0
MIMAT0015001	hsa-miR-3135a	chr3	0	0
MIMAT0019964	hsa-miR-4792	chr3	0	0
MIMAT0018960	hsa-miR-4442	chr3	0	0
MIMAT0015002	hsa-miR-466	chr3	0	0
MIMAT0025452	hsa-miR-548ay-5p	chr3	0	0
MIMAT0025453	hsa-miR-548ay-3p	chr3	0.742535	2.4477
MIMAT0000424_1	hsa-miR-128-3p	chr3	289.217	278.549
MIMAT0031095	hsa-miR-128-2-5p	chr3	0	0
MIMAT0000082_1	hsa-miR-26a-5p	chr3	2033.43	2113.35
MIMAT0004499	hsa-miR-26a-1-3p	chr3	2.22761	0
MIMAT0027544	hsa-miR-6822-5p	chr3	0	0
MIMAT0027545	hsa-miR-6822-3p	chr3	0	0
MIMAT0000430_1	hsa-miR-138-5p	chr3	69.7983	91.0545
MIMAT0004607	hsa-miR-138-1-3p	chr3	3.71268	7.34311
MIMAT0003228	hsa-miR-564	chr3	0	0
MIMAT0005576	hsa-miR-1226-5p	chr3	0	0
MIMAT0005577	hsa-miR-1226-3p	chr3	2.97014	3.91632
MIMAT0018961	hsa-miR-4443	chr3	0.742535	0
MIMAT0011158	hsa-miR-2115-5p	chr3	0	0
MIMAT0011159	hsa-miR-2115-3p	chr3	0	0
MIMAT0027546	hsa-miR-6823-5p	chr3	0	0
MIMAT0027547	hsa-miR-6823-3p	chr3	0	0
MIMAT0012734	hsa-miR-711	chr3	0	0
MIMAT0027548	hsa-miR-6824-5p	chr3	0	0
MIMAT0027549	hsa-miR-6824-3p	chr3	0	0
MIMAT0019965	hsa-miR-4793-5p	chr3	0	0
MIMAT0019966	hsa-miR-4793-3p	chr3	0	0
MIMAT0003393	hsa-miR-425-5p	chr3	381.292	307.431
MIMAT0001343	hsa-miR-425-3p	chr3	7.79662	12.7281
MIMAT0000440	hsa-miR-191-5p	chr3	1256.74	1059.86
MIMAT0001618	hsa-miR-191-3p	chr3	7.79662	6.36403
MIMAT0027680	hsa-miR-6890-5p	chr3	0	0
MIMAT0027681	hsa-miR-6890-3p	chr3	0	0
MIMAT0016901	hsa-miR-4271	chr3	0	0
MIMAT0021124	hsa-miR-5193	chr3	0	0
MIMAT0003230	hsa-miR-566	chr3	0	0
MIMAT0023252	hsa-miR-5787	chr3	0	0
MIMAT0027644	hsa-miR-6872-5p	chr3	0	0
MIMAT0027645	hsa-miR-6872-3p	chr3	0	0
MIMAT0019956	hsa-miR-4787-5p	chr3	0	0
MIMAT0019957	hsa-miR-4787-3p	chr3	0	0
MIMAT0000414	hsa-let-7g-5p	chr3	5425.33	6216.19
MIMAT0004584	hsa-let-7g-3p	chr3	0	0
MIMAT0000428_1	hsa-miR-135a-5p	chr3	0.742535	3.42678
MIMAT0004595	hsa-miR-135a-3p	chr3	0.371268	0
MIMAT0030991	hsa-miR-8064	chr3	0	0
MIMAT0018353	hsa-miR-3938	chr3	0	0
MIMAT0035703	hsa-miR-548bb-5p	chr3	0	0
MIMAT0035704	hsa-miR-548bb-3p	chr3	0	0
MIMAT0016902	hsa-miR-4272	chr3	0	0
MIMAT0015003	hsa-miR-3136-5p	chr3	0.742535	0
MIMAT0019203	hsa-miR-3136-3p	chr3	0	0
MIMAT0005941	hsa-miR-1284	chr3	6.31155	3.91632
MIMAT0018962_1	hsa-miR-4444	chr3	0	0
MIMAT0005956	hsa-miR-1324	chr3	0	0
MIMAT0016903	hsa-miR-4273	chr3	0	0
MIMAT0018198	hsa-miR-3923	chr3	0	0
MIMAT0022479	hsa-miR-5688	chr3	0	0
MIMAT0019968	hsa-miR-4795-5p	chr3	0	0
MIMAT0019969	hsa-miR-4795-3p	chr3	0	0
MIMAT0030987	hsa-miR-8060	chr3	0	0
MIMAT0018196	hsa-miR-3921	chr3	0	0
MIMAT0018928	hsa-miR-548ab	chr3	0	0
MIMAT0018963	hsa-miR-4445-5p	chr3	0	0
MIMAT0018964	hsa-miR-4445-3p	chr3	0	0
MIMAT0003231	hsa-miR-567	chr3	0	0
MIMAT0031003	hsa-miR-8076	chr3	0	0
MIMAT0019233	hsa-miR-4446-5p	chr3	0	0
MIMAT0018965	hsa-miR-4446-3p	chr3	0	0
MIMAT0003232	hsa-miR-568	chr3	0	0
MIMAT0019970	hsa-miR-4796-5p	chr3	0	1.95816
MIMAT0019971	hsa-miR-4796-3p	chr3	0	0
MIMAT0018966	hsa-miR-4447	chr3	0	0
MIMAT0000228	hsa-miR-198	chr3	0	0
MIMAT0022470	hsa-miR-5682	chr3	0	0
MIMAT0028117	hsa-miR-7110-5p	chr3	0	0
MIMAT0028118	hsa-miR-7110-3p	chr3	2.97014	0.489541
MIMAT0021023	hsa-miR-5002-5p	chr3	0	0
MIMAT0021024	hsa-miR-5002-3p	chr3	0	0
MIMAT0023708	hsa-miR-6083	chr3	0	0
MIMAT0015004	hsa-miR-544b	chr3	0	0
MIMAT0021084	hsa-miR-5092	chr3	0	0
MIMAT0005935	hsa-miR-548i	chr3	0	0
MIMAT0027550	hsa-miR-6825-5p	chr3	0	0
MIMAT0027551	hsa-miR-6825-3p	chr3	0	0
MIMAT0031179	hsa-miR-7976	chr3	1.48507	1.46862
MIMAT0027552	hsa-miR-6826-5p	chr3	1.1138	0
MIMAT0027553	hsa-miR-6826-3p	chr3	0	0
MIMAT0022498	hsa-miR-5704	chr3	0	0
MIMAT0027554	hsa-miR-6827-5p	chr3	0	0
MIMAT0027555	hsa-miR-6827-3p	chr3	0	0.979081
MIMAT0019958	hsa-miR-4788	chr3	0.742535	0.979081
MIMAT0021116	hsa-miR-5186	chr3	0	0
MIMAT0018193	hsa-miR-3919	chr3	0	0
MIMAT0000417	hsa-miR-15b-5p	chr3	663.455	525.767
MIMAT0004586	hsa-miR-15b-3p	chr3	67.5707	61.6821
MIMAT0000069_1	hsa-miR-16-5p	chr3	810.477	757.319
MIMAT0004518	hsa-miR-16-2-3p	chr3	480.049	439.118
MIMAT0005915	hsa-miR-1263	chr3	0	0
MIMAT0004794	hsa-miR-551b-5p	chr3	0	0
MIMAT0003233	hsa-miR-551b-3p	chr3	0	0
MIMAT0027556	hsa-miR-6828-5p	chr3	0	0
MIMAT0027557	hsa-miR-6828-3p	chr3	0	0
MIMAT0003234	hsa-miR-569	chr3	0	0
MIMAT0019959	hsa-miR-4789-5p	chr3	0	0
MIMAT0019960	hsa-miR-4789-3p	chr3	0	0
MIMAT0031180	hsa-miR-7977	chr3	10.0242	2.93724
MIMAT0018967	hsa-miR-4448	chr3	0	0
MIMAT0005458	hsa-miR-1224-5p	chr3	0	0
MIMAT0005459	hsa-miR-1224-3p	chr3	0	0
MIMAT0022295	hsa-miR-5588-5p	chr3	0	0
MIMAT0022296	hsa-miR-5588-3p	chr3	0	0
MIMAT0022263	hsa-miR-548aq-5p	chr3	0	0
MIMAT0022264	hsa-miR-548aq-3p	chr3	0	0
MIMAT0005900	hsa-miR-1248	chr3	3.71268	0
MIMAT0000085	hsa-miR-28-5p	chr3	345.65	346.595
MIMAT0004502	hsa-miR-28-3p	chr3	549.476	568.357
MIMAT0004987	hsa-miR-944	chr3	6.68282	5.38495
MIMAT0015005	hsa-miR-3137	chr3	0	0
MIMAT0003235	hsa-miR-570-3p	chr3	0	0
MIMAT0022707	hsa-miR-570-5p	chr3	0	0
MIMAT0027558	hsa-miR-6829-5p	chr3	0	0
MIMAT0027559	hsa-miR-6829-3p	chr3	0	0
MIMAT0019972	hsa-miR-4797-5p	chr3	0	0
MIMAT0019973	hsa-miR-4797-3p	chr3	0	0
MIMAT0004972	hsa-miR-922	chr3	0	0
MIMAT0003236	hsa-miR-571	chr4	0	0
MIMAT0004986	hsa-miR-943	chr4	0	0
MIMAT0019978	hsa-miR-4800-5p	chr4	0	0
MIMAT0019979	hsa-miR-4800-3p	chr4	0	0
MIMAT0018926	hsa-miR-378d	chr4	0	0
MIMAT0019974	hsa-miR-4798-5p	chr4	0.371268	0.489541
MIMAT0019975	hsa-miR-4798-3p	chr4	0	0
MIMAT0016906	hsa-miR-4274	chr4	0	0
MIMAT0000094	hsa-miR-95-3p	chr4	4.82648	2.4477
MIMAT0026473	hsa-miR-95-5p	chr4	0	0
MIMAT0005935_1	hsa-miR-548i	chr4	0	0
MIMAT0015006	hsa-miR-3138	chr4	0.742535	0.979081
MIMAT0003237	hsa-miR-572	chr4	0	0
MIMAT0021083	hsa-miR-5091	chr4	0	0
MIMAT0000275	hsa-miR-218-5p	chr4	87.2479	91.0545
MIMAT0004565	hsa-miR-218-1-3p	chr4	0.371268	0
MIMAT0031181	hsa-miR-7978	chr4	0	0
MIMAT0003238	hsa-miR-573	chr4	2.59887	1.95816
MIMAT0016905	hsa-miR-4275	chr4	0	0
MIMAT0005945_1	hsa-miR-1255b-5p	chr4	0	0
MIMAT0019980	hsa-miR-4801	chr4	0	0
MIMAT0004795	hsa-miR-574-5p	chr4	11.8806	23.0084
MIMAT0003239	hsa-miR-574-3p	chr4	87.2479	64.6194
MIMAT0022301	hsa-miR-5591-5p	chr4	0	0
MIMAT0022302	hsa-miR-5591-3p	chr4	0	0
MIMAT0019981	hsa-miR-4802-5p	chr4	0	0
MIMAT0019982	hsa-miR-4802-3p	chr4	0	0
MIMAT0030980	hsa-miR-8053	chr4	0	0
MIMAT0018968	hsa-miR-4449	chr4	0.742535	0.979081
MIMAT0018969_1	hsa-miR-548ag	chr4	0	0
MIMAT0005923	hsa-miR-1269a	chr4	0	0
MIMAT0018971	hsa-miR-4450	chr4	0	0
MIMAT0018972	hsa-miR-548ah-5p	chr4	0	0
MIMAT0020957	hsa-miR-548ah-3p	chr4	0	0
[truncated: 814 more rows]

## Sheet: BE2C
	gene	chr	BE2C_1	BE2C_2
MIMAT0027618	hsa-miR-6859-5p	chr1	0	0
MIMAT0027619	hsa-miR-6859-3p	chr1	0	0.143923
MIMAT0005890	hsa-miR-1302	chr1	0	0
MIMAT0027618_1	hsa-miR-6859-5p	chr1	0	0
MIMAT0027619_1	hsa-miR-6859-3p	chr1	0	0
MIMAT0025855	hsa-miR-6723-5p	chr1	0	0.431768
MIMAT0004571	hsa-miR-200b-5p	chr1	0.14126	0
MIMAT0000318	hsa-miR-200b-3p	chr1	10.5945	6.62044
MIMAT0001620	hsa-miR-200a-5p	chr1	5.22661	1.72707
MIMAT0000682	hsa-miR-200a-3p	chr1	13.9847	1.58315
MIMAT0001536	hsa-miR-429	chr1	0	0.143923
MIMAT0027353	hsa-miR-6726-5p	chr1	0.28252	0
MIMAT0027354	hsa-miR-6726-3p	chr1	10.877	6.76436
MIMAT0027355	hsa-miR-6727-5p	chr1	1.27134	0.431768
MIMAT0027356	hsa-miR-6727-3p	chr1	0	0
MIMAT0027516	hsa-miR-6808-5p	chr1	0	0
MIMAT0027517	hsa-miR-6808-3p	chr1	6.49795	3.45414
MIMAT0016883	hsa-miR-4251	chr1	0	0
MIMAT0003214	hsa-miR-551a	chr1	4.37905	2.44668
MIMAT0018929	hsa-miR-4417	chr1	0	0
MIMAT0019778	hsa-miR-4689	chr1	0.423779	0.287845
MIMAT0016886	hsa-miR-4252	chr1	0	0
MIMAT0027357	hsa-miR-6728-5p	chr1	0.847559	0.863536
MIMAT0027358	hsa-miR-6728-3p	chr1	0	0
MIMAT0000255	hsa-miR-34a-5p	chr1	1.4126	0
MIMAT0004557	hsa-miR-34a-3p	chr1	0	0
MIMAT0022490	hsa-miR-5697	chr1	0	0.143923
MIMAT0015090	hsa-miR-1273d	chr1	0	0
MIMAT0027359	hsa-miR-6729-5p	chr1	0	0
MIMAT0027360	hsa-miR-6729-3p	chr1	0	0.287845
MIMAT0030421	hsa-miR-7846-3p	chr1	0	0
MIMAT0019688	hsa-miR-4632-3p	chr1	0	0
MIMAT0022977	hsa-miR-4632-5p	chr1	0	0
MIMAT0027361	hsa-miR-6730-5p	chr1	0	0
MIMAT0027362	hsa-miR-6730-3p	chr1	0	0
MIMAT0018098	hsa-miR-3675-5p	chr1	0	0
MIMAT0018099	hsa-miR-3675-3p	chr1	0	0
MIMAT0019357	hsa-miR-3972	chr1	0	0
MIMAT0019788	hsa-miR-4695-5p	chr1	0.14126	0
MIMAT0019789	hsa-miR-4695-3p	chr1	0.423779	0
MIMAT0005880	hsa-miR-1290	chr1	0.423779	0
MIMAT0023709	hsa-miR-6084	chr1	0	0
MIMAT0005907	hsa-miR-1256	chr1	0	0
MIMAT0018930	hsa-miR-4418	chr1	0	0
MIMAT0024610	hsa-miR-6127	chr1	0	0
MIMAT0019769	hsa-miR-4684-5p	chr1	0	0
MIMAT0019770	hsa-miR-4684-3p	chr1	2.26016	2.01492
MIMAT0016882	hsa-miR-4253	chr1	0	0
MIMAT0014977	hsa-miR-3115	chr1	4.09653	1.58315
MIMAT0018931	hsa-miR-4419a	chr1	0	0
MIMAT0018932	hsa-miR-378f	chr1	6.63921	1.72707
MIMAT0027363	hsa-miR-6731-5p	chr1	0	0
MIMAT0027364	hsa-miR-6731-3p	chr1	0	0
MIMAT0018940	hsa-miR-4425	chr1	0	0
MIMAT0018191	hsa-miR-3917	chr1	2.54268	2.15884
MIMAT0009451	hsa-miR-1976	chr1	0	0
MIMAT0018933	hsa-miR-4420	chr1	0	0
MIMAT0016884	hsa-miR-4254	chr1	0.706299	0.143923
MIMAT0022285	hsa-miR-5585-5p	chr1	0	0
MIMAT0022286	hsa-miR-5585-3p	chr1	0	0
MIMAT0017981	hsa-miR-3605-5p	chr1	2.40142	1.72707
MIMAT0017982	hsa-miR-3605-3p	chr1	2.68394	1.2953
MIMAT0003215	hsa-miR-552-3p	chr1	0.565039	0
MIMAT0026615	hsa-miR-552-5p	chr1	0	0
MIMAT0016885	hsa-miR-4255	chr1	0	0
MIMAT0027365	hsa-miR-6732-5p	chr1	0	0
MIMAT0027366	hsa-miR-6732-3p	chr1	0	0.143923
MIMAT0022275	hsa-miR-5581-5p	chr1	0	0
MIMAT0022276	hsa-miR-5581-3p	chr1	0.565039	0
MIMAT0018080	hsa-miR-3659	chr1	0	0
MIMAT0000692	hsa-miR-30e-5p	chr1	826.935	1097.99
MIMAT0000693	hsa-miR-30e-3p	chr1	521.249	386.144
MIMAT0000244	hsa-miR-30c-5p	chr1	172.761	343.543
MIMAT0004674	hsa-miR-30c-1-3p	chr1	14.126	23.1715
MIMAT0027367	hsa-miR-6733-5p	chr1	1.69512	0.719613
MIMAT0027368	hsa-miR-6733-3p	chr1	0	0.143923
MIMAT0027369	hsa-miR-6734-5p	chr1	0.423779	0.575691
MIMAT0027370	hsa-miR-6734-3p	chr1	0	0
MIMAT0027371	hsa-miR-6735-5p	chr1	0.423779	0.431768
MIMAT0027372	hsa-miR-6735-3p	chr1	1.27134	0.575691
MIMAT0023704	hsa-miR-6079	chr1	0	0
MIMAT0022283	hsa-miR-5584-5p	chr1	0	0
MIMAT0022284	hsa-miR-5584-3p	chr1	0	0
MIMAT0018934	hsa-miR-4421	chr1	1.97764	1.2953
MIMAT0025454	hsa-miR-6500-5p	chr1	0	0
MIMAT0025455	hsa-miR-6500-3p	chr1	0.847559	0.719613
MIMAT0010364	hsa-miR-761	chr1	0	0
MIMAT0020601	hsa-miR-1273f	chr1	0	0
MIMAT0020600	hsa-miR-5095	chr1	0	0
MIMAT0020602	hsa-miR-1273g-5p	chr1	0	0
MIMAT0022742	hsa-miR-1273g-3p	chr1	0	0
MIMAT0019942	hsa-miR-4781-5p	chr1	0	0
MIMAT0019943	hsa-miR-4781-3p	chr1	0.14126	0.863536
MIMAT0018935	hsa-miR-4422	chr1	0	0
MIMAT0019816	hsa-miR-4711-5p	chr1	0	0
MIMAT0019817	hsa-miR-4711-3p	chr1	0	0
MIMAT0014978	hsa-miR-3116	chr1	0	0
MIMAT0014978_1	hsa-miR-3116	chr1	0	0
MIMAT0023693	hsa-miR-6068	chr1	0	0
MIMAT0019967	hsa-miR-4794	chr1	0	0.143923
MIMAT0018094	hsa-miR-3671	chr1	0	0
MIMAT0004513	hsa-miR-101-5p	chr1	0.14126	0.431768
MIMAT0000099	hsa-miR-101-3p	chr1	2994.28	2445.1
MIMAT0014979	hsa-miR-3117-3p	chr1	7.20425	14.968
MIMAT0019197	hsa-miR-3117-5p	chr1	0	0
MIMAT0005914	hsa-miR-1262	chr1	0.988818	0.431768
MIMAT0000456	hsa-miR-186-5p	chr1	201.013	274.173
MIMAT0004612	hsa-miR-186-3p	chr1	0.565039	0.143923
MIMAT0028222	hsa-miR-7156-5p	chr1	0.14126	1.15138
MIMAT0028223	hsa-miR-7156-3p	chr1	0	0
MIMAT0019232	hsa-miR-4423-5p	chr1	0	0
MIMAT0018936	hsa-miR-4423-3p	chr1	0	0
MIMAT0030431	hsa-miR-7856-5p	chr1	0	0
MIMAT0004957	hsa-miR-760	chr1	51.4186	35.6928
MIMAT0018937	hsa-miR-378g	chr1	1.69512	1.87099
MIMAT0013517	hsa-miR-2682-5p	chr1	2647.49	1162.75
MIMAT0013518	hsa-miR-2682-3p	chr1	14.4085	17.5586
MIMAT0000429	hsa-miR-137	chr1	58.3403	144.354
MIMAT0003216	hsa-miR-553	chr1	0	0
MIMAT0030427	hsa-miR-7852-3p	chr1	0	0
MIMAT0000227	hsa-miR-197-3p	chr1	279.129	258.917
MIMAT0022691	hsa-miR-197-5p	chr1	0.847559	0.863536
MIMAT0016877	hsa-miR-4256	chr1	0	0
MIMAT0018938	hsa-miR-548ac	chr1	0	0
MIMAT0005792	hsa-miR-320b	chr1	146.91	102.041
MIMAT0004985	hsa-miR-942-5p	chr1	2.54268	3.45414
MIMAT0026734	hsa-miR-942-3p	chr1	0	0.431768
MIMAT0027373	hsa-miR-6736-5p	chr1	0	0.719613
MIMAT0027374	hsa-miR-6736-3p	chr1	0	0
MIMAT0021079	hsa-miR-5087	chr1	0.423779	0.431768
MIMAT0023702	hsa-miR-6077	chr1	0	0
MIMAT0027656	hsa-miR-6878-5p	chr1	0.988818	0.143923
MIMAT0027657	hsa-miR-6878-3p	chr1	0	0
MIMAT0016878	hsa-miR-4257	chr1	0	0
MIMAT0003217	hsa-miR-554	chr1	0	0
MIMAT0031010	hsa-miR-8083	chr1	0	0
MIMAT0027375	hsa-miR-6737-5p	chr1	0.706299	0.287845
MIMAT0027376	hsa-miR-6737-3p	chr1	6.78047	3.59807
MIMAT0022491	hsa-miR-5698	chr1	0	0
MIMAT0004929	hsa-miR-190b	chr1	0	1.43923
MIMAT0016879	hsa-miR-4258	chr1	0.28252	0
MIMAT0004792	hsa-miR-92b-5p	chr1	33.0548	28.4967
MIMAT0003218	hsa-miR-92b-3p	chr1	572.95	735.589
MIMAT0003219	hsa-miR-555	chr1	0	0
MIMAT0027377	hsa-miR-6738-5p	chr1	0.14126	0
MIMAT0027378	hsa-miR-6738-3p	chr1	0	0
MIMAT0000441	hsa-miR-9-5p	chr1	5654.2	5568.37
MIMAT0000442	hsa-miR-9-3p	chr1	33.3373	75.4155
MIMAT0003945	hsa-miR-765	chr1	2.40142	1.43923
MIMAT0016880	hsa-miR-4259	chr1	0	0
MIMAT0021117	hsa-miR-5187-5p	chr1	0.706299	0.863536
MIMAT0021118	hsa-miR-5187-3p	chr1	0	0.143923
MIMAT0019720	hsa-miR-4654	chr1	0.423779	0.719613
MIMAT0003220	hsa-miR-556-5p	chr1	13.5609	11.5138
MIMAT0004793	hsa-miR-556-3p	chr1	0.28252	3.1663
MIMAT0018078	hsa-miR-3658	chr1	0	0
MIMAT0004971	hsa-miR-921	chr1	0	0
MIMAT0005945	hsa-miR-1255b-5p	chr1	0	0
MIMAT0022725	hsa-miR-1255b-2-3p	chr1	0	0
MIMAT0003221	hsa-miR-557	chr1	0	0
MIMAT0014981	hsa-miR-3119	chr1	0	0
MIMAT0014981_1	hsa-miR-3119	chr1	0	0
MIMAT0005885	hsa-miR-1295a	chr1	4.37905	0.575691
MIMAT0022293	hsa-miR-1295b-5p	chr1	0	0
MIMAT0022294	hsa-miR-1295b-3p	chr1	0	0
MIMAT0004564	hsa-miR-214-5p	chr1	263.308	378.66
MIMAT0000271	hsa-miR-214-3p	chr1	219.235	345.126
MIMAT0014982	hsa-miR-3120-3p	chr1	0	0
MIMAT0019198	hsa-miR-3120-5p	chr1	0	0
MIMAT0000231	hsa-miR-199a-5p	chr1	633.691	1389.43
MIMAT0000232	hsa-miR-199a-3p	chr1	469.83	1123.03
MIMAT0002804	hsa-miR-488-5p	chr1	0	0
MIMAT0004763	hsa-miR-488-3p	chr1	0	0
MIMAT0018939	hsa-miR-4424	chr1	0	0
MIMAT0014983	hsa-miR-3121-3p	chr1	0	0.143923
MIMAT0019199	hsa-miR-3121-5p	chr1	0	0
MIMAT0018941	hsa-miR-4426	chr1	0.706299	0
MIMAT0005936	hsa-miR-1278	chr1	5.36787	12.8091
MIMAT0019860	hsa-miR-4735-5p	chr1	0	0
MIMAT0019861	hsa-miR-4735-3p	chr1	0	0
MIMAT0000257	hsa-miR-181b-5p	chr1	574.221	919.378
MIMAT0022692	hsa-miR-181b-3p	chr1	15.9624	28.9284
MIMAT0000256	hsa-miR-181a-5p	chr1	382.108	776.606
MIMAT0000270	hsa-miR-181a-3p	chr1	109.618	185.804
MIMAT0021122	hsa-miR-5191	chr1	0	0.575691
MIMAT0005586	hsa-miR-1231	chr1	0	0.143923
MIMAT0027379	hsa-miR-6739-5p	chr1	1.13008	0.287845
MIMAT0027380	hsa-miR-6739-3p	chr1	0.565039	2.15884
MIMAT0027381	hsa-miR-6740-5p	chr1	0	0
MIMAT0027382	hsa-miR-6740-3p	chr1	0	0.575691
MIMAT0000758	hsa-miR-135b-5p	chr1	6.07417	7.6279
MIMAT0004698	hsa-miR-135b-3p	chr1	0	0.431768
MIMAT0027620	hsa-miR-6769b-5p	chr1	0	0
MIMAT0027621	hsa-miR-6769b-3p	chr1	0	0
MIMAT0004673	hsa-miR-29c-5p	chr1	174.173	84.0508
MIMAT0000681	hsa-miR-29c-3p	chr1	6.35669	4.74945
MIMAT0000100	hsa-miR-29b-3p	chr1	11.5833	10.0746
MIMAT0004515	hsa-miR-29b-2-5p	chr1	1.13008	1.58315
MIMAT0000266	hsa-miR-205-5p	chr1	1.83638	0.575691
MIMAT0009197	hsa-miR-205-3p	chr1	0	0
MIMAT0016881	hsa-miR-4260	chr1	0	0
MIMAT0014984	hsa-miR-3122	chr1	0.423779	0.143923
MIMAT0000272	hsa-miR-215-5p	chr1	2492.25	2366.95
MIMAT0026476	hsa-miR-215-3p	chr1	2.26016	10.7942
MIMAT0000460	hsa-miR-194-5p	chr1	112.302	180.335
MIMAT0005948	hsa-miR-664a-5p	chr1	6.21543	4.60552
MIMAT0005949	hsa-miR-664a-3p	chr1	13.7022	15.3997
MIMAT0005792_1	hsa-miR-320b	chr1	131.372	97.2917
MIMAT0019872	hsa-miR-4742-5p	chr1	0	0.719613
MIMAT0019873	hsa-miR-4742-3p	chr1	4.52031	2.73453
MIMAT0027383	hsa-miR-6741-5p	chr1	0.28252	0.575691
MIMAT0027384	hsa-miR-6741-3p	chr1	1.69512	1.43923
MIMAT0021039	hsa-miR-5008-5p	chr1	0	0
MIMAT0021040	hsa-miR-5008-3p	chr1	0	0
MIMAT0018001	hsa-miR-3620-3p	chr1	6.49795	5.18121
MIMAT0022967	hsa-miR-3620-5p	chr1	2.1189	0.431768
MIMAT0027385	hsa-miR-6742-5p	chr1	0	0
MIMAT0027386	hsa-miR-6742-3p	chr1	0.14126	1.00746
MIMAT0019741	hsa-miR-4666a-5p	chr1	0	0
MIMAT0019742	hsa-miR-4666a-3p	chr1	0	0
MIMAT0005827	hsa-miR-1182	chr1	0	0
MIMAT0018942	hsa-miR-4427	chr1	0	0
MIMAT0019752	hsa-miR-4671-5p	chr1	0	0
MIMAT0019753	hsa-miR-4671-3p	chr1	0	0
MIMAT0019890	hsa-miR-4753-5p	chr1	0	0.143923
MIMAT0019891	hsa-miR-4753-3p	chr1	0	0
MIMAT0007399	hsa-miR-1537-3p	chr1	0	0
MIMAT0026765	hsa-miR-1537-5p	chr1	0	0
MIMAT0018943	hsa-miR-4428	chr1	0.706299	1.58315
MIMAT0014985	hsa-miR-3123	chr1	0	0
MIMAT0019760	hsa-miR-4677-5p	chr1	1.13008	0.719613
MIMAT0019761	hsa-miR-4677-3p	chr1	9.32314	5.32514
MIMAT0018190	hsa-miR-3916	chr1	0.565039	1.00746
MIMAT0014986	hsa-miR-3124-5p	chr1	1.4126	0.287845
MIMAT0019200	hsa-miR-3124-3p	chr1	0	0
MIMAT0022492	hsa-miR-5699-3p	chr10	0.847559	0.863536
MIMAT0027103	hsa-miR-5699-5p	chr10	0	0.287845
MIMAT0023697	hsa-miR-6072	chr10	0	0
MIMAT0023703	hsa-miR-6078	chr10	0	0
MIMAT0015029	hsa-miR-3155a	chr10	0	0
MIMAT0019012	hsa-miR-3155b	chr10	0	0
MIMAT0019013	hsa-miR-548ak	chr10	0	0
MIMAT0019014	hsa-miR-4480	chr10	0	0
MIMAT0019015	hsa-miR-4481	chr10	0	0
MIMAT0011163	hsa-miR-548q	chr10	0.14126	0.287845
MIMAT0016848	hsa-miR-4293	chr10	0	0
MIMAT0005918	hsa-miR-1265	chr10	0	0
MIMAT0002808	hsa-miR-511-5p	chr10	0	1.00746
MIMAT0026606	hsa-miR-511-3p	chr10	0	0
MIMAT0019757	hsa-miR-4675	chr10	0	0
MIMAT0007891	hsa-miR-1915-5p	chr10	0	0.143923
MIMAT0007892	hsa-miR-1915-3p	chr10	0.988818	0.143923
MIMAT0005905	hsa-miR-1254	chr10	3.10771	2.30276
MIMAT0003271	hsa-miR-603	chr10	0	0
MIMAT0031013	hsa-miR-8086	chr10	0	0
MIMAT0003272	hsa-miR-604	chr10	0	0
MIMAT0004981	hsa-miR-938	chr10	0	0
MIMAT0028234	hsa-miR-7162-5p	chr10	0	0
MIMAT0028235	hsa-miR-7162-3p	chr10	0	0
MIMAT0017988	hsa-miR-3611	chr10	0	0.143923
MIMAT0019768	hsa-miR-4683	chr10	0.847559	0.431768
MIMAT0022259	hsa-miR-5100	chr10	23.8729	35.261
MIMAT0015030	hsa-miR-3156-5p	chr10	0.14126	0
MIMAT0019209	hsa-miR-3156-3p	chr10	0	0
MIMAT0016849	hsa-miR-4294	chr10	0	0
MIMAT0003273	hsa-miR-605-5p	chr10	0	0
MIMAT0026621	hsa-miR-605-3p	chr10	0	0
MIMAT0005895	hsa-miR-548f-3p	chr10	12.8546	13.2409
MIMAT0026739	hsa-miR-548f-5p	chr10	0	0
MIMAT0018199	hsa-miR-3924	chr10	0.565039	0
MIMAT0005794	hsa-miR-1296-5p	chr10	42.2367	51.9561
MIMAT0026637	hsa-miR-1296-3p	chr10	0	0.143923
MIMAT0028212	hsa-miR-7151-5p	chr10	0	0
MIMAT0028213	hsa-miR-7151-3p	chr10	0	0
MIMAT0005905_1	hsa-miR-1254	chr10	1.83638	4.31768
MIMAT0028214	hsa-miR-7152-5p	chr10	0	0
MIMAT0028215	hsa-miR-7152-3p	chr10	0	0
MIMAT0019758	hsa-miR-4676-5p	chr10	0	0
MIMAT0019759	hsa-miR-4676-3p	chr10	0	0
MIMAT0003274	hsa-miR-606	chr10	0	0
MIMAT0000773	hsa-miR-346	chr10	107.64	102.905
MIMAT0019762	hsa-miR-4678	chr10	0	0
MIMAT0019763	hsa-miR-4679	chr10	0	0
MIMAT0019763_1	hsa-miR-4679	chr10	0	0
MIMAT0000104	hsa-miR-107	chr10	71.6187	255.751
MIMAT0015031	hsa-miR-3157-5p	chr10	0.423779	1.2953
MIMAT0019210	hsa-miR-3157-3p	chr10	5.36787	2.44668
MIMAT0003275	hsa-miR-607	chr10	2.26016	1.2953
MIMAT0005878	hsa-miR-1287-5p	chr10	14.5498	19.1417
MIMAT0026738	hsa-miR-1287-3p	chr10	0.14126	0.575691
MIMAT0019771	hsa-miR-4685-5p	chr10	0	0
MIMAT0019772	hsa-miR-4685-3p	chr10	0	0
MIMAT0025470	hsa-miR-6507-5p	chr10	0	0
MIMAT0025471	hsa-miR-6507-3p	chr10	0	0
MIMAT0003276	hsa-miR-608	chr10	0	0
MIMAT0015032	hsa-miR-3158-3p	chr10	115.692	35.1171
MIMAT0019211	hsa-miR-3158-5p	chr10	0	0
MIMAT0015032_1	hsa-miR-3158-3p	chr10	114.985	34.8293
MIMAT0019211_1	hsa-miR-3158-5p	chr10	0	0
MIMAT0002809	hsa-miR-146b-5p	chr10	120.636	121.759
MIMAT0004766	hsa-miR-146b-3p	chr10	3.67275	1.15138
MIMAT0005951	hsa-miR-1307-3p	chr10	3277.51	3717.67
MIMAT0022727	hsa-miR-1307-5p	chr10	50.2885	59.44
MIMAT0004979	hsa-miR-936	chr10	0	0
MIMAT0003277	hsa-miR-609	chr10	0	0
MIMAT0019016	hsa-miR-4482-5p	chr10	0.14126	0.431768
MIMAT0020958	hsa-miR-4482-3p	chr10	0.423779	0
MIMAT0019764	hsa-miR-4680-5p	chr10	0.28252	0.431768
MIMAT0019765	hsa-miR-4680-3p	chr10	1.55386	0.287845
MIMAT0005874	hsa-miR-548e-3p	chr10	2.68394	3.1663
MIMAT0026736	hsa-miR-548e-5p	chr10	0	0
MIMAT0025841	hsa-miR-6715a-3p	chr10	0	0
MIMAT0025842	hsa-miR-6715b-5p	chr10	0	0
MIMAT0025843	hsa-miR-6715b-3p	chr10	0	0.287845
MIMAT0016844	hsa-miR-4295	chr10	0	0
MIMAT0019017	hsa-miR-4483	chr10	0	0.143923
MIMAT0010133	hsa-miR-2110	chr10	5.50913	8.20359
MIMAT0018084	hsa-miR-3663-5p	chr10	0	0
MIMAT0018085	hsa-miR-3663-3p	chr10	0	0
MIMAT0019766	hsa-miR-4681	chr10	0	0
MIMAT0019767	hsa-miR-4682	chr10	0	0
MIMAT0018357	hsa-miR-3941	chr10	0	0
MIMAT0016845	hsa-miR-4296	chr10	0	0
MIMAT0019018	hsa-miR-4484	chr10	0	0
MIMAT0016846	hsa-miR-4297	chr10	0	0
MIMAT0016847	hsa-miR-378c	chr10	58.4815	64.3334
MIMAT0002810	hsa-miR-202-5p	chr10	0.706299	0
MIMAT0002811	hsa-miR-202-3p	chr10	0	0
MIMAT0018360	hsa-miR-3944-3p	chr10	0.14126	0.287845
MIMAT0019231	hsa-miR-3944-5p	chr10	0	0
MIMAT0027387	hsa-miR-6743-5p	chr11	0	0
MIMAT0027388	hsa-miR-6743-3p	chr11	0	0.287845
MIMAT0000267	hsa-miR-210-3p	chr11	42.2367	54.2588
MIMAT0026475	hsa-miR-210-5p	chr11	0.28252	0.575691
MIMAT0027389	hsa-miR-6744-5p	chr11	0	0
MIMAT0027390	hsa-miR-6744-3p	chr11	0	0
MIMAT0016852	hsa-miR-4298	chr11	0	0
MIMAT0030422	hsa-miR-7847-3p	chr11	0	0
MIMAT0004284	hsa-miR-675-5p	chr11	0	0
MIMAT0006790	hsa-miR-675-3p	chr11	0	0
MIMAT0004761	hsa-miR-483-5p	chr11	797.694	457.818
MIMAT0002173	hsa-miR-483-3p	chr11	434.515	758.904
MIMAT0019773	hsa-miR-4686	chr11	0	0.575691
MIMAT0019774	hsa-miR-4687-5p	chr11	0.565039	0
MIMAT0019775	hsa-miR-4687-3p	chr11	0	0.431768
MIMAT0005931	hsa-miR-302e	chr11	0	0
MIMAT0022483	hsa-miR-5691	chr11	0	0
MIMAT0019019	hsa-miR-4485-3p	chr11	14.691	23.1715
MIMAT0032116	hsa-miR-4485-5p	chr11	0.565039	0.719613
MIMAT0016851	hsa-miR-4299	chr11	0	0
MIMAT0030997	hsa-miR-8070	chr11	0	0
MIMAT0024597	hsa-miR-6124	chr11	0	0
MIMAT0023698	hsa-miR-6073	chr11	0	0
MIMAT0015033	hsa-miR-3159	chr11	0	0
MIMAT0019020	hsa-miR-4486	chr11	0	0
MIMAT0019786	hsa-miR-4694-5p	chr11	0	0
MIMAT0019787	hsa-miR-4694-3p	chr11	0	0
MIMAT0030981	hsa-miR-8054	chr11	0	0
MIMAT0031014	hsa-miR-8087	chr11	0	0
MIMAT0003278	hsa-miR-610	chr11	0	0
MIMAT0030995	hsa-miR-8068	chr11	0	0
MIMAT0019776	hsa-miR-1343-3p	chr11	0.988818	0.431768
MIMAT0027038	hsa-miR-1343-5p	chr11	0	0.719613
MIMAT0019358	hsa-miR-3973	chr11	0	0
MIMAT0010357	hsa-miR-670-5p	chr11	0	0.287845
MIMAT0026640	hsa-miR-670-3p	chr11	0	0
MIMAT0000242	hsa-miR-129-5p	chr11	1948.25	906.569
MIMAT0004605	hsa-miR-129-2-3p	chr11	60.6004	54.4028
MIMAT0028218	hsa-miR-7154-5p	chr11	0	0
MIMAT0028219	hsa-miR-7154-3p	chr11	0	0
MIMAT0019777	hsa-miR-4688	chr11	0.565039	0
MIMAT0015034	hsa-miR-3160-3p	chr11	0	0
MIMAT0019212	hsa-miR-3160-5p	chr11	0	0
MIMAT0015034_1	hsa-miR-3160-3p	chr11	0	0
MIMAT0019212_1	hsa-miR-3160-5p	chr11	0	0
MIMAT0022279	hsa-miR-5582-5p	chr11	0	0
MIMAT0022280	hsa-miR-5582-3p	chr11	2.1189	3.02238
MIMAT0027391	hsa-miR-6745	chr11	0	0
MIMAT0019021	hsa-miR-4487	chr11	0	0
MIMAT0015035	hsa-miR-3161	chr11	0	0
MIMAT0024611	hsa-miR-6128	chr11	0	0
MIMAT0004593	hsa-miR-130a-5p	chr11	5.08535	8.9232
MIMAT0000425	hsa-miR-130a-3p	chr11	14.9735	23.8912
MIMAT0015036	hsa-miR-3162-5p	chr11	0.565039	0
MIMAT0019213	hsa-miR-3162-3p	chr11	0	0
MIMAT0025462	hsa-miR-6503-5p	chr11	0	0
MIMAT0025463	hsa-miR-6503-3p	chr11	0	0
MIMAT0019022	hsa-miR-4488	chr11	0.14126	0
MIMAT0003279	hsa-miR-611	chr11	0.28252	0
MIMAT0007881	hsa-miR-1908-5p	chr11	2.96646	5.03729
MIMAT0026916	hsa-miR-1908-3p	chr11	0.14126	0.863536
MIMAT0027392	hsa-miR-6746-5p	chr11	0	0
MIMAT0027393	hsa-miR-6746-3p	chr11	0	0
MIMAT0027394	hsa-miR-6747-5p	chr11	0	0
MIMAT0027395	hsa-miR-6747-3p	chr11	6.21543	4.17376
MIMAT0027396	hsa-miR-6748-5p	chr11	0	0
MIMAT0027397	hsa-miR-6748-3p	chr11	0	0.287845
MIMAT0025484	hsa-miR-6514-5p	chr11	0.706299	1.43923
MIMAT0025485	hsa-miR-6514-3p	chr11	0.28252	0.143923
MIMAT0028220	hsa-miR-7155-5p	chr11	0	0
MIMAT0028221	hsa-miR-7155-3p	chr11	0.14126	0
MIMAT0005592	hsa-miR-1237-3p	chr11	0.706299	0.575691
MIMAT0022946	hsa-miR-1237-5p	chr11	0	0
MIMAT0000222	hsa-miR-192-5p	chr11	1367.96	544.171
MIMAT0004543	hsa-miR-192-3p	chr11	0	0.287845
MIMAT0000460_1	hsa-miR-194-5p	chr11	57.3515	62.6063
MIMAT0004671	hsa-miR-194-3p	chr11	1.27134	1.00746
MIMAT0027400	hsa-miR-6750-5p	chr11	0	0.287845
MIMAT0027401	hsa-miR-6750-3p	chr11	0	0.287845
MIMAT0027398	hsa-miR-6749-5p	chr11	0	0
MIMAT0027399	hsa-miR-6749-3p	chr11	0	0
MIMAT0027658	hsa-miR-6879-5p	chr11	0	0
MIMAT0027659	hsa-miR-6879-3p	chr11	0	0.431768
MIMAT0027402	hsa-miR-6751-5p	chr11	0.706299	0
MIMAT0027403	hsa-miR-6751-3p	chr11	0.423779	0.143923
MIMAT0003280	hsa-miR-612	chr11	0	0
MIMAT0019779	hsa-miR-4690-5p	chr11	0.28252	0.143923
MIMAT0019780	hsa-miR-4690-3p	chr11	0.28252	0
MIMAT0019023	hsa-miR-4489	chr11	0	0
MIMAT0015037	hsa-miR-3163	chr11	0	0
MIMAT0027622	hsa-miR-6860	chr11	0	0
MIMAT0027404	hsa-miR-6752-5p	chr11	0	0
MIMAT0027405	hsa-miR-6752-3p	chr11	0	0
MIMAT0028123	hsa-miR-7113-5p	chr11	4.66157	1.43923
MIMAT0028124	hsa-miR-7113-3p	chr11	0.423779	0
MIMAT0019781	hsa-miR-4691-5p	chr11	0	0
MIMAT0019782	hsa-miR-4691-3p	chr11	0.423779	0.143923
MIMAT0027406	hsa-miR-6753-5p	chr11	0	0
MIMAT0027407	hsa-miR-6753-3p	chr11	0.847559	0.575691
MIMAT0015038	hsa-miR-3164	chr11	0.565039	0.431768
MIMAT0005882	hsa-miR-548k	chr11	2.1189	5.75691
MIMAT0018086	hsa-miR-3664-5p	chr11	0	0
MIMAT0019220	hsa-miR-3664-3p	chr11	0	0
MIMAT0027408	hsa-miR-6754-5p	chr11	0	0
MIMAT0027409	hsa-miR-6754-3p	chr11	0.423779	0
MIMAT0015039	hsa-miR-3165	chr11	0	0.143923
MIMAT0000250	hsa-miR-139-5p	chr11	34596.9	18438.8
MIMAT0004552	hsa-miR-139-3p	chr11	267.829	193.576
MIMAT0019783	hsa-miR-4692	chr11	0	0
MIMAT0019024	hsa-miR-548al	chr11	0.706299	1.87099
MIMAT0019790	hsa-miR-4696	chr11	0	0
MIMAT0000756	hsa-miR-326	chr11	63.0019	87.361
MIMAT0004926	hsa-miR-708-5p	chr11	239.153	558.132
MIMAT0004927	hsa-miR-708-3p	chr11	1433.65	755.162
MIMAT0022269	hsa-miR-5579-5p	chr11	0	0.719613
MIMAT0022270	hsa-miR-5579-3p	chr11	1.83638	0.575691
MIMAT0016853	hsa-miR-4300	chr11	0	0
MIMAT0027410	hsa-miR-6755-5p	chr11	1.27134	0.287845
MIMAT0027411	hsa-miR-6755-3p	chr11	0	0.143923
MIMAT0015040	hsa-miR-3166	chr11	0	0
MIMAT0019025	hsa-miR-4490	chr11	0	0
MIMAT0005913	hsa-miR-1261	chr11	0	0
MIMAT0005892	hsa-miR-1304-5p	chr11	4.52031	9.35497
MIMAT0022720	hsa-miR-1304-3p	chr11	21.6127	25.1865
MIMAT0005889	hsa-miR-548l	chr11	0	1.72707
MIMAT0015041	hsa-miR-1260b	chr11	184.061	342.104
MIMAT0018195	hsa-miR-3920	chr11	0	0
MIMAT0019784	hsa-miR-4693-5p	chr11	0	0
MIMAT0019785	hsa-miR-4693-3p	chr11	0	0
MIMAT0029782	hsa-miR-7641	chr11	2.26016	0.287845
MIMAT0019026	hsa-miR-4491	chr11	0	0
MIMAT0000685	hsa-miR-34b-5p	chr11	0	0
MIMAT0004676	hsa-miR-34b-3p	chr11	0	0
MIMAT0000686	hsa-miR-34c-5p	chr11	2.68394	0
MIMAT0004677	hsa-miR-34c-3p	chr11	0.14126	0
MIMAT0016850	hsa-miR-4301	chr11	0.14126	0
MIMAT0025844	hsa-miR-6716-5p	chr11	0	0
MIMAT0025845	hsa-miR-6716-3p	chr11	8.33433	2.15884
MIMAT0019027	hsa-miR-4492	chr11	0	0
MIMAT0018076	hsa-miR-3656	chr11	0	0
MIMAT0027412	hsa-miR-6756-5p	chr11	0	0
MIMAT0027413	hsa-miR-6756-3p	chr11	0	0
MIMAT0000423	hsa-miR-125b-5p	chr11	451.749	765.524
MIMAT0004592	hsa-miR-125b-1-3p	chr11	472.231	397.658
MIMAT0000062	hsa-let-7a-5p	chr11	2144.32	3668.59
MIMAT0010195	hsa-let-7a-2-3p	chr11	0	0.143923
MIMAT0000098	hsa-miR-100-5p	chr11	415.869	156.588
MIMAT0004512	hsa-miR-100-3p	chr11	0	0
MIMAT0019028	hsa-miR-4493	chr11	0	0
MIMAT0015042	hsa-miR-3167	chr11	0.847559	0
MIMAT0023715	hsa-miR-6090	chr11	0	0
MIMAT0030979	hsa-miR-8052	chr11	0	0
MIMAT0019791	hsa-miR-4697-5p	chr11	0	0
MIMAT0019792	hsa-miR-4697-3p	chr11	0	0
MIMAT0018069	hsa-miR-3649	chr12	0	0
MIMAT0004657	hsa-miR-200c-5p	chr12	0.565039	0
MIMAT0000617	hsa-miR-200c-3p	chr12	25.003	25.0425
MIMAT0004598	hsa-miR-141-5p	chr12	0.28252	0.143923
MIMAT0000432	hsa-miR-141-3p	chr12	1.27134	0.575691
MIMAT0005896	hsa-miR-1244	chr12	0	0.143923
MIMAT0005896_1	hsa-miR-1244	chr12	0.423779	0.143923
MIMAT0003281	hsa-miR-613	chr12	0	0
MIMAT0003282	hsa-miR-614	chr12	0	0
MIMAT0019359	hsa-miR-3974	chr12	0	0
MIMAT0004970	hsa-miR-920	chr12	0	0
MIMAT0016855	hsa-miR-4302	chr12	0	0
MIMAT0030426	hsa-miR-7851-3p	chr12	0.988818	1.00746
MIMAT0019793	hsa-miR-4698	chr12	0	0
MIMAT0019029	hsa-miR-4494	chr12	0	0
MIMAT0025466	hsa-miR-6505-5p	chr12	1.4126	9.35497
MIMAT0025467	hsa-miR-6505-3p	chr12	2.8252	3.31022
MIMAT0005881	hsa-miR-1291	chr12	50.4297	57.713
MIMAT0019798	hsa-miR-4701-5p	chr12	0	0.143923
MIMAT0019799	hsa-miR-4701-3p	chr12	0	0
MIMAT0005883	hsa-miR-1293	chr12	13.2784	6.90829
MIMAT0027414	hsa-miR-6757-5p	chr12	0	0
MIMAT0027415	hsa-miR-6757-3p	chr12	0	0
MIMAT0000226	hsa-miR-196a-5p	chr12	40.9653	67.3558
MIMAT0004562	hsa-miR-196a-3p	chr12	0.847559	1.00746
MIMAT0004804	hsa-miR-615-5p	chr12	7.76929	7.05221
MIMAT0003283	hsa-miR-615-3p	chr12	956.894	933.338
MIMAT0015083	hsa-miR-3198	chr12	1.69512	0.575691
MIMAT0004699	hsa-miR-148b-5p	chr12	42.6604	67.0679
MIMAT0000759	hsa-miR-148b-3p	chr12	2192.35	4430.37
MIMAT0005582	hsa-miR-1228-5p	chr12	0	0
MIMAT0005583	hsa-miR-1228-3p	chr12	0.847559	0.575691
MIMAT0027416	hsa-miR-6758-5p	chr12	0.706299	0.863536
MIMAT0027417	hsa-miR-6758-3p	chr12	0.28252	0.575691
MIMAT0003284	hsa-miR-616-5p	chr12	0.28252	0.287845
MIMAT0004805	hsa-miR-616-3p	chr12	0.565039	0.287845
MIMAT0027418	hsa-miR-6759-5p	chr12	0.28252	0.287845
MIMAT0027419	hsa-miR-6759-3p	chr12	0.28252	0.287845
MIMAT0000082	hsa-miR-26a-5p	chr12	6002.13	10800.8
MIMAT0004681	hsa-miR-26a-2-3p	chr12	46.3332	28.6406
MIMAT0024598	hsa-miR-6125	chr12	2.96646	1.72707
MIMAT0000415	hsa-let-7i-5p	chr12	3920.24	2708.91
MIMAT0004585	hsa-let-7i-3p	chr12	1.27134	0.719613
MIMAT0018446	hsa-miR-548z	chr12	0	0
MIMAT0004806	hsa-miR-548c-5p	chr12	0	0
MIMAT0003285	hsa-miR-548c-3p	chr12	0	0
MIMAT0023699	hsa-miR-6074	chr12	0	0
MIMAT0025460	hsa-miR-6502-5p	chr12	0	0
MIMAT0025461	hsa-miR-6502-3p	chr12	0	0
MIMAT0005937	hsa-miR-1279	chr12	0	0
MIMAT0018187	hsa-miR-3913-5p	chr12	22.0365	8.77928
MIMAT0019225	hsa-miR-3913-3p	chr12	0	0
MIMAT0018187_1	hsa-miR-3913-5p	chr12	21.189	9.49889
MIMAT0019225_1	hsa-miR-3913-3p	chr12	0	0
MIMAT0005944	hsa-miR-1252-5p	chr12	32.4897	36.7003
MIMAT0026744	hsa-miR-1252-3p	chr12	0.423779	1.00746
MIMAT0003286	hsa-miR-617	chr12	0	0
MIMAT0003287	hsa-miR-618	chr12	32.2072	57.713
MIMAT0019794	hsa-miR-4699-5p	chr12	0	0
MIMAT0019795	hsa-miR-4699-3p	chr12	0	0
MIMAT0022493	hsa-miR-5700	chr12	0	0
MIMAT0030419	hsa-miR-7844-5p	chr12	0	0
MIMAT0002812	hsa-miR-492	chr12	0	0
MIMAT0004700	hsa-miR-331-5p	chr12	220.083	211.998
MIMAT0000760	hsa-miR-331-3p	chr12	361.201	326.129
MIMAT0018113	hsa-miR-3685	chr12	1.13008	0.575691
MIMAT0005903	hsa-miR-1251-5p	chr12	0	0
MIMAT0026741	hsa-miR-1251-3p	chr12	0	0
MIMAT0000428	hsa-miR-135a-5p	chr12	0	0.287845
MIMAT0019030	hsa-miR-4495	chr12	0	0
MIMAT0016856	hsa-miR-4303	chr12	0	0
MIMAT0006767	hsa-miR-1827	chr12	0	0
MIMAT0018072	hsa-miR-3652	chr12	0	0.575691
MIMAT0018197	hsa-miR-3922-3p	chr12	0.988818	0.143923
MIMAT0019227	hsa-miR-3922-5p	chr12	0	0
MIMAT0019031	hsa-miR-4496	chr12	0	0
MIMAT0003288	hsa-miR-619-3p	chr12	0	0
MIMAT0026622	hsa-miR-619-5p	chr12	0	0
MIMAT0019032	hsa-miR-4497	chr12	0.14126	0
MIMAT0027420	hsa-miR-6760-5p	chr12	0	0
MIMAT0027421	hsa-miR-6760-3p	chr12	0.28252	0
MIMAT0027422	hsa-miR-6761-5p	chr12	3.81401	3.88591
MIMAT0027423	hsa-miR-6761-3p	chr12	0	0
MIMAT0018077	hsa-miR-3657	chr12	0	0
MIMAT0027623	hsa-miR-6861-5p	chr12	0	0
MIMAT0027624	hsa-miR-6861-3p	chr12	0	0
MIMAT0005890_1	hsa-miR-1302	chr12	0	0
MIMAT0028109	hsa-miR-7106-5p	chr12	0	0.143923
MIMAT0028110	hsa-miR-7106-3p	chr12	0	0
MIMAT0027424	hsa-miR-6762-5p	chr12	0	0.143923
MIMAT0027425	hsa-miR-6762-3p	chr12	2.68394	0.143923
MIMAT0003289	hsa-miR-620	chr12	0	0
MIMAT0018999	hsa-miR-4472	chr12	0	0
MIMAT0005823	hsa-miR-1178-3p	chr12	0.28252	0.143923
MIMAT0022940	hsa-miR-1178-5p	chr12	0	0
MIMAT0019033	hsa-miR-4498	chr12	8.19307	3.1663
MIMAT0019796	hsa-miR-4700-5p	chr12	0	0
MIMAT0019797	hsa-miR-4700-3p	chr12	0	0
MIMAT0028111	hsa-miR-7107-5p	chr12	0	0
MIMAT0028112	hsa-miR-7107-3p	chr12	0.28252	0.143923
MIMAT0016854	hsa-miR-4304	chr12	0	0
MIMAT0030999	hsa-miR-8072	chr12	0	0.143923
MIMAT0018182	hsa-miR-3908	chr12	0.565039	1.43923
MIMAT0027660	hsa-miR-6880-5p	chr12	0	0
MIMAT0027661	hsa-miR-6880-3p	chr12	1.13008	1.15138
MIMAT0021119	hsa-miR-5188	chr12	0	0
MIMAT0019034	hsa-miR-4419b	chr12	0.14126	0
MIMAT0017989	hsa-miR-3612	chr12	0	0
MIMAT0027426	hsa-miR-6763-5p	chr12	1.4126	0
MIMAT0027427	hsa-miR-6763-3p	chr12	0.706299	0.431768
MIMAT0019035	hsa-miR-4499	chr13	0	0
MIMAT0011775	hsa-miR-2276-3p	chr13	0	0
MIMAT0026921	hsa-miR-2276-5p	chr13	0	0
MIMAT0016857	hsa-miR-4305	chr13	0	0
MIMAT0006764	hsa-miR-320d	chr13	9.04063	7.48398
MIMAT0003290	hsa-miR-621	chr13	0	0
MIMAT0015043	hsa-miR-3168	chr13	1.83638	2.44668
MIMAT0021033	hsa-miR-5006-5p	chr13	0	0.431768
MIMAT0021034	hsa-miR-5006-3p	chr13	0.706299	2.01492
MIMAT0031006	hsa-miR-8079	chr13	0	0
MIMAT0017990	hsa-miR-3613-5p	chr13	94.7853	135.863
MIMAT0017991	hsa-miR-3613-3p	chr13	0.565039	0.431768
MIMAT0000069	hsa-miR-16-5p	chr13	94.2203	187.675
MIMAT0004489	hsa-miR-16-1-3p	chr13	8.61685	8.05967
MIMAT0000068	hsa-miR-15a-5p	chr13	5.36787	14.824
MIMAT0004488	hsa-miR-15a-3p	chr13	0	0
MIMAT0022486	hsa-miR-5693	chr13	0	0
MIMAT0019801	hsa-miR-4703-5p	chr13	0	0
MIMAT0019802	hsa-miR-4703-3p	chr13	0	0
MIMAT0010497	hsa-miR-759	chr13	0	0
MIMAT0005886	hsa-miR-1297	chr13	0	0
MIMAT0021035	hsa-miR-5007-5p	chr13	0	0
MIMAT0021036	hsa-miR-5007-3p	chr13	0	0
MIMAT0015044	hsa-miR-3169	chr13	0	0
MIMAT0015081	hsa-miR-548x-3p	chr13	0	0
MIMAT0019803	hsa-miR-4704-5p	chr13	0	0
MIMAT0019804	hsa-miR-4704-3p	chr13	0	0
MIMAT0018087	hsa-miR-3665	chr13	0	0.143923
MIMAT0019036	hsa-miR-4500	chr13	0	0
MIMAT0003291	hsa-miR-622	chr13	0	0
MIMAT0000070	hsa-miR-17-5p	chr13	983.592	3094.05
MIMAT0000071	hsa-miR-17-3p	chr13	13.4197	29.3602
MIMAT0000072	hsa-miR-18a-5p	chr13	95.7741	225.671
MIMAT0002891	hsa-miR-18a-3p	chr13	167.393	85.3461
MIMAT0004490	hsa-miR-19a-5p	chr13	0	0.143923
MIMAT0000073	hsa-miR-19a-3p	chr13	47.6045	90.2395
MIMAT0000075	hsa-miR-20a-5p	chr13	720.284	2614.35
MIMAT0004493	hsa-miR-20a-3p	chr13	1.69512	4.4616
MIMAT0004491	hsa-miR-19b-1-5p	chr13	6.07417	9.64282
MIMAT0000074	hsa-miR-19b-3p	chr13	113.008	104.632
MIMAT0004507	hsa-miR-92a-1-5p	chr13	75.8565	60.3036
MIMAT0000092	hsa-miR-92a-3p	chr13	5432.43	7118.84
MIMAT0022267	hsa-miR-548as-5p	chr13	0	0
MIMAT0022268	hsa-miR-548as-3p	chr13	0	0
MIMAT0019037	hsa-miR-4501	chr13	2.26016	1.43923
MIMAT0015045	hsa-miR-3170	chr13	0.423779	0.575691
MIMAT0003292	hsa-miR-623	chr13	0	0
MIMAT0016858	hsa-miR-4306	chr13	0	0
MIMAT0013515	hsa-miR-2681-5p	chr13	33.196	24.3229
MIMAT0013516	hsa-miR-2681-3p	chr13	1.97764	1.58315
MIMAT0019805	hsa-miR-4705	chr13	1.97764	9.78674
MIMAT0005921	hsa-miR-1267	chr13	0.988818	1.15138
MIMAT0031000	hsa-miR-8073	chr13	0	0
MIMAT0031002	hsa-miR-8075	chr13	0	0
MIMAT0022265	hsa-miR-548ar-5p	chr13	0	0
MIMAT0022266	hsa-miR-548ar-3p	chr13	1.97764	1.72707
MIMAT0019038	hsa-miR-4502	chr13	0	0.575691
MIMAT0025846	hsa-miR-6717-5p	chr14	0	0.143923
MIMAT0019807	hsa-miR-4707-5p	chr14	0	0
MIMAT0019808	hsa-miR-4707-3p	chr14	0	0
MIMAT0000241	hsa-miR-208a-3p	chr14	0	0
MIMAT0026474	hsa-miR-208a-5p	chr14	0	0
MIMAT0004960	hsa-miR-208b-3p	chr14	0	0
MIMAT0026722	hsa-miR-208b-5p	chr14	0	0
MIMAT0030018	hsa-miR-7703	chr14	1.27134	0.143923
MIMAT0016860	hsa-miR-4307	chr14	0	0
MIMAT0015046	hsa-miR-3171	chr14	0	0
MIMAT0003293	hsa-miR-624-5p	chr14	0.565039	0.719613
MIMAT0004807	hsa-miR-624-3p	chr14	0	0
MIMAT0019039	hsa-miR-4503	chr14	0	0
MIMAT0018354	hsa-miR-548y	chr14	0	0.143923
MIMAT0023701	hsa-miR-6076	chr14	0	0
MIMAT0019040	hsa-miR-4504	chr14	12.1483	3.31022
MIMAT0022273	hsa-miR-5580-5p	chr14	0	0
MIMAT0022274	hsa-miR-5580-3p	chr14	0	0
MIMAT0016861	hsa-miR-4308	chr14	0	0
MIMAT0022287	hsa-miR-5586-5p	chr14	0	0
MIMAT0022288	hsa-miR-5586-3p	chr14	0	0
MIMAT0005928	hsa-miR-548h-5p	chr14	0	0
MIMAT0030430	hsa-miR-7855-5p	chr14	0	0
MIMAT0019806	hsa-miR-4706	chr14	0.28252	0
MIMAT0019809	hsa-miR-4708-5p	chr14	0	0
MIMAT0019810	hsa-miR-4708-3p	chr14	0	0
MIMAT0003294	hsa-miR-625-5p	chr14	0	0.575691
MIMAT0004808	hsa-miR-625-3p	chr14	13.4197	13.9605
MIMAT0022487	hsa-miR-5694	chr14	0	0
MIMAT0030411	hsa-miR-7843-5p	chr14	0	0
MIMAT0030412	hsa-miR-7843-3p	chr14	0	0
MIMAT0019041	hsa-miR-4505	chr14	0	0
MIMAT0019811	hsa-miR-4709-5p	chr14	0	0
MIMAT0019812	hsa-miR-4709-3p	chr14	0	0
MIMAT0029782_1	hsa-miR-7641	chr14	4.37905	2.30276
MIMAT0005911	hsa-miR-1260a	chr14	62.013	186.236
MIMAT0019042	hsa-miR-4506	chr14	0	0
MIMAT0015048	hsa-miR-3173-3p	chr14	0.14126	0
MIMAT0019214	hsa-miR-3173-5p	chr14	0.988818	0.719613
MIMAT0010214	hsa-miR-151b	chr14	1.83638	2.15884
MIMAT0004694	hsa-miR-342-5p	chr14	79.6705	53.5392
MIMAT0000753	hsa-miR-342-3p	chr14	2780.84	1318.76
MIMAT0027428	hsa-miR-6764-5p	chr14	1.83638	1.58315
MIMAT0027429	hsa-miR-6764-3p	chr14	1.69512	0.287845
MIMAT0000772	hsa-miR-345-5p	chr14	1086.99	853.749
MIMAT0022698	hsa-miR-345-3p	chr14	0.14126	2.30276
MIMAT0019043	hsa-miR-2392	chr14	0	0
MIMAT0003948	hsa-miR-770-5p	chr14	6.63921	7.6279
MIMAT0002813	hsa-miR-493-5p	chr14	1357.08	2467.27
MIMAT0003161	hsa-miR-493-3p	chr14	23781.9	14916.3
MIMAT0004695	hsa-miR-337-5p	chr14	99.0231	186.812
MIMAT0000754	hsa-miR-337-3p	chr14	424.627	502.434
MIMAT0004952	hsa-miR-665	chr14	10.5945	21.5884
MIMAT0001625	hsa-miR-431-5p	chr14	6355.28	5241.37
MIMAT0004757	hsa-miR-431-3p	chr14	971.585	1048.33
MIMAT0001627	hsa-miR-433-3p	chr14	1076.54	1616.4
MIMAT0026554	hsa-miR-433-5p	chr14	7.91055	5.75691
MIMAT0004604	hsa-miR-127-5p	chr14	674.657	669.672
MIMAT0000446	hsa-miR-127-3p	chr14	74479.8	55987.1
MIMAT0002814	hsa-miR-432-5p	chr14	5065.15	3625.12
MIMAT0002815	hsa-miR-432-3p	chr14	31.2184	17.9903
MIMAT0000448	hsa-miR-136-5p	chr14	1319.37	1136.13
MIMAT0004606	hsa-miR-136-3p	chr14	1194.92	1586.6
MIMAT0000722	hsa-miR-370-3p	chr14	91386.6	55334.9
MIMAT0026483	hsa-miR-370-5p	chr14	51.4186	81.3163
MIMAT0000733	hsa-miR-379-5p	chr14	37075.3	24083.9
MIMAT0004690	hsa-miR-379-3p	chr14	241.695	382.115
MIMAT0003329	hsa-miR-411-5p	chr14	6072.9	9808.61
MIMAT0004813	hsa-miR-411-3p	chr14	404.003	714.864
MIMAT0002890	hsa-miR-299-5p	chr14	28.5345	39.4348
MIMAT0000687	hsa-miR-299-3p	chr14	101.99	154.573
MIMAT0000734	hsa-miR-380-5p	chr14	154.962	149.392
MIMAT0000735	hsa-miR-380-3p	chr14	59.8941	107.222
MIMAT0005955	hsa-miR-1197	chr14	194.656	531.074
MIMAT0004696	hsa-miR-323a-5p	chr14	46.0507	36.7003
MIMAT0000755	hsa-miR-323a-3p	chr14	6080.53	6203.93
MIMAT0003879	hsa-miR-758-3p	chr14	3664.56	5022.47
MIMAT0022929	hsa-miR-758-5p	chr14	2.26016	2.15884
MIMAT0001629	hsa-miR-329-3p	chr14	363.32	557.7
MIMAT0026555	hsa-miR-329-5p	chr14	16.2449	12.0895
MIMAT0001629_1	hsa-miR-329-3p	chr14	344.25	547.482
MIMAT0026555_1	hsa-miR-329-5p	chr14	16.6687	10.5064
MIMAT0002816	hsa-miR-494-3p	chr14	524.074	1543.43
MIMAT0026607	hsa-miR-494-5p	chr14	15.2561	17.5586
MIMAT0015049	hsa-miR-1193	chr14	6.92173	2.44668
MIMAT0004954	hsa-miR-543	chr14	5126.18	7901.78
MIMAT0002817	hsa-miR-495-3p	chr14	26023	14811.4
MIMAT0022924	hsa-miR-495-5p	chr14	2.1189	3.45414
MIMAT0000720	hsa-miR-376c-3p	chr14	103.402	194.871
MIMAT0022861	hsa-miR-376c-5p	chr14	27.2631	39.8666
MIMAT0000729	hsa-miR-376a-3p	chr14	111.313	169.397
MIMAT0022928	hsa-miR-376a-2-5p	chr14	26.9806	15.8315
MIMAT0003330	hsa-miR-654-5p	chr14	2141.78	1384.25
MIMAT0004814	hsa-miR-654-3p	chr14	6502.19	10308.2
MIMAT0002172	hsa-miR-376b-3p	chr14	14.8323	19.7174
MIMAT0022923	hsa-miR-376b-5p	chr14	8.61685	14.6801
MIMAT0003386	hsa-miR-376a-5p	chr14	13.5609	35.6928
MIMAT0000729_1	hsa-miR-376a-3p	chr14	118.517	157.02
MIMAT0004903	hsa-miR-300	chr14	0.847559	0.719613
MIMAT0005798	hsa-miR-1185-5p	chr14	1.69512	2.87845
MIMAT0022838	hsa-miR-1185-1-3p	chr14	635.386	945.716
MIMAT0005798_1	hsa-miR-1185-5p	chr14	1.13008	3.1663
MIMAT0022713	hsa-miR-1185-2-3p	chr14	78.3992	119.024
MIMAT0000736	hsa-miR-381-3p	chr14	123284	134851
MIMAT0022862	hsa-miR-381-5p	chr14	1.83638	1.72707
MIMAT0003180	hsa-miR-487b-3p	chr14	1014.53	1509.75
MIMAT0026614	hsa-miR-487b-5p	chr14	19.6351	43.4646
MIMAT0003163	hsa-miR-539-5p	chr14	745.852	804.527
MIMAT0022705	hsa-miR-539-3p	chr14	157.787	384.129
MIMAT0004921	hsa-miR-889-3p	chr14	3189.08	4246.44
MIMAT0026719	hsa-miR-889-5p	chr14	86.5922	71.2417
MIMAT0003164	hsa-miR-544a	chr14	0.565039	0.719613
MIMAT0003331	hsa-miR-655-3p	chr14	89.7	175.154
MIMAT0026626	hsa-miR-655-5p	chr14	0.988818	2.59061
MIMAT0002178	hsa-miR-487a-3p	chr14	278.423	493.367
MIMAT0026559	hsa-miR-487a-5p	chr14	33.3373	48.358
MIMAT0000737	hsa-miR-382-5p	chr14	3320.88	3192.06
MIMAT0022697	hsa-miR-382-3p	chr14	699.236	1193.41
MIMAT0000447	hsa-miR-134-5p	chr14	6390.17	4475.85
MIMAT0026481	hsa-miR-134-3p	chr14	16.3861	36.2685
MIMAT0003881	hsa-miR-668-3p	chr14	27.2631	29.6481
MIMAT0026636	hsa-miR-668-5p	chr14	0.565039	0.287845
MIMAT0002175	hsa-miR-485-5p	chr14	688.783	401.112
MIMAT0002176	hsa-miR-485-3p	chr14	706.44	973.493
MIMAT0001630	hsa-miR-323b-5p	chr14	2.1189	3.74199
MIMAT0015050	hsa-miR-323b-3p	chr14	616.74	1077.69
MIMAT0000452	hsa-miR-154-5p	chr14	55.2326	133.704
MIMAT0000453	hsa-miR-154-3p	chr14	84.8971	401.4
MIMAT0002818	hsa-miR-496	chr14	40.5416	55.5541
MIMAT0004689	hsa-miR-377-5p	chr14	144.367	199.621
MIMAT0000730	hsa-miR-377-3p	chr14	91.2538	131.545
MIMAT0004919	hsa-miR-541-5p	chr14	69.2173	87.2171
MIMAT0004920	hsa-miR-541-3p	chr14	285.91	137.158
MIMAT0001638	hsa-miR-409-5p	chr14	717.317	1964.83
MIMAT0001639	hsa-miR-409-3p	chr14	25128.3	15839.7
MIMAT0002170	hsa-miR-412-3p	chr14	142.107	93.2619
MIMAT0026557	hsa-miR-412-5p	chr14	1028.94	921.249
MIMAT0001621	hsa-miR-369-5p	chr14	1187.57	1234.57
MIMAT0000721	hsa-miR-369-3p	chr14	485.934	1581.71
MIMAT0002171	hsa-miR-410-3p	chr14	921.155	2176.4
MIMAT0026558	hsa-miR-410-5p	chr14	124.874	115.138
MIMAT0003332	hsa-miR-656-3p	chr14	51.5598	204.37
MIMAT0026627	hsa-miR-656-5p	chr14	2.40142	3.74199
MIMAT0005899	hsa-miR-1247-5p	chr14	1.97764	4.02983
MIMAT0022721	hsa-miR-1247-3p	chr14	17.0924	11.226
MIMAT0016859	hsa-miR-4309	chr14	0	0
MIMAT0000264	hsa-miR-203a-3p	chr14	29.2408	11.8017
MIMAT0031890	hsa-miR-203a-5p	chr14	0	0
MIMAT0019813	hsa-miR-203b-5p	chr14	0	0
MIMAT0019814	hsa-miR-203b-3p	chr14	3.39023	2.59061
MIMAT0019815	hsa-miR-4710	chr14	0	0
MIMAT0027430	hsa-miR-6765-5p	chr14	0.565039	0
MIMAT0027431	hsa-miR-6765-3p	chr14	0.565039	0
MIMAT0030998	hsa-miR-8071	chr14	0	0
MIMAT0030998_1	hsa-miR-8071	chr14	0	0
MIMAT0019082	hsa-miR-4539	chr14	0	0
MIMAT0019044	hsa-miR-4507	chr14	0	0
MIMAT0019081	hsa-miR-4538	chr14	0	0
MIMAT0019080	hsa-miR-4537	chr14	0	0
MIMAT0021126	hsa-miR-5195-5p	chr14	0	0
MIMAT0021127	hsa-miR-5195-3p	chr14	0	0
MIMAT0014980	hsa-miR-3118	chr15	0	0
MIMAT0022494	hsa-miR-5701	chr15	3.67275	2.01492
MIMAT0014980_1	hsa-miR-3118	chr15	0	0
MIMAT0022494_1	hsa-miR-5701	chr15	4.66157	2.30276
MIMAT0014980_2	hsa-miR-3118	chr15	0	0
MIMAT0022494_2	hsa-miR-5701	chr15	3.10771	2.15884
MIMAT0005922	hsa-miR-1268a	chr15	2.26016	1.2953
MIMAT0019046	hsa-miR-4509	chr15	0	0
MIMAT0019045	hsa-miR-4508	chr15	0	0
MIMAT0019824	hsa-miR-4715-5p	chr15	0	0
MIMAT0019825	hsa-miR-4715-3p	chr15	0	0
MIMAT0019046_1	hsa-miR-4509	chr15	0	0
MIMAT0019046_2	hsa-miR-4509	chr15	0	0
MIMAT0000268	hsa-miR-211-5p	chr15	0	0
MIMAT0022694	hsa-miR-211-3p	chr15	0	0
MIMAT0005588	hsa-miR-1233-3p	chr15	0	0
MIMAT0022943	hsa-miR-1233-5p	chr15	0	0
MIMAT0005588_1	hsa-miR-1233-3p	chr15	0	0
MIMAT0022943_1	hsa-miR-1233-5p	chr15	0	0
MIMAT0018358	hsa-miR-3942-5p	chr15	0.565039	0.287845
MIMAT0019230	hsa-miR-3942-3p	chr15	0	0
MIMAT0019047	hsa-miR-4510	chr15	0.423779	0.143923
MIMAT0030990	hsa-miR-8063	chr15	0	0
MIMAT0003295	hsa-miR-626	chr15	0	0
MIMAT0016862	hsa-miR-4310	chr15	0	0
MIMAT0003296	hsa-miR-627-5p	chr15	0	0.719613
MIMAT0026623	hsa-miR-627-3p	chr15	0	0.575691
MIMAT0005940	hsa-miR-1282	chr15	0	0
MIMAT0004928	hsa-miR-147b	chr15	8.47559	9.21105
MIMAT0019826	hsa-miR-4716-5p	chr15	0	0
MIMAT0019827	hsa-miR-4716-3p	chr15	0	0
MIMAT0019818	hsa-miR-4712-5p	chr15	0	0
MIMAT0019819	hsa-miR-4712-3p	chr15	0	0
MIMAT0019820	hsa-miR-4713-5p	chr15	0	0.143923
MIMAT0019821	hsa-miR-4713-3p	chr15	0	0
MIMAT0031176	hsa-miR-7973	chr15	0	0
MIMAT0031176_1	hsa-miR-7973	chr15	0	0
MIMAT0005920	hsa-miR-1266-5p	chr15	0	0.431768
MIMAT0026742	hsa-miR-1266-3p	chr15	0	0
MIMAT0004809	hsa-miR-628-5p	chr15	2.8252	5.18121
MIMAT0003297	hsa-miR-628-3p	chr15	3.81401	4.74945
MIMAT0011160	hsa-miR-2116-5p	chr15	0	0
MIMAT0011161	hsa-miR-2116-3p	chr15	0	0
MIMAT0030994	hsa-miR-8067	chr15	0	0
MIMAT0023710	hsa-miR-6085	chr15	0	0
MIMAT0000458	hsa-miR-190a-5p	chr15	9.4644	7.77182
MIMAT0026482	hsa-miR-190a-3p	chr15	0	0
MIMAT0001339	hsa-miR-422a	chr15	9.18188	7.19613
MIMAT0005925	hsa-miR-1272	chr15	0	0.143923
MIMAT0019048	hsa-miR-4511	chr15	0.423779	0.287845
MIMAT0016863	hsa-miR-4311	chr15	0	0
MIMAT0019049	hsa-miR-4512	chr15	0	0
MIMAT0016864	hsa-miR-4312	chr15	0	0
MIMAT0004810	hsa-miR-629-5p	chr15	203.979	126.364
MIMAT0003298	hsa-miR-629-3p	chr15	2.1189	1.58315
MIMAT0003299	hsa-miR-630	chr15	0	0
MIMAT0027662	hsa-miR-6881-5p	chr15	0	0
MIMAT0027663	hsa-miR-6881-3p	chr15	0	0
MIMAT0019050	hsa-miR-4513	chr15	0	0
MIMAT0027664	hsa-miR-6882-5p	chr15	2.1189	3.45414
MIMAT0027665	hsa-miR-6882-3p	chr15	0	0.143923
MIMAT0003300	hsa-miR-631	chr15	0	0.143923
MIMAT0016865	hsa-miR-4313	chr15	0	0
MIMAT0018164	hsa-miR-3713	chr15	0	0
MIMAT0000454	hsa-miR-184	chr15	576.905	9.49889
MIMAT0022260	hsa-miR-5572	chr15	0	0
MIMAT0003333	hsa-miR-549a	chr15	0.14126	0
MIMAT0019051	hsa-miR-4514	chr15	0	0
MIMAT0019052	hsa-miR-4515	chr15	8.05181	4.60552
MIMAT0030021	hsa-miR-7706	chr15	1679.72	777.902
MIMAT0005930	hsa-miR-1276	chr15	4.94409	4.31768
MIMAT0021037	hsa-miR-548ap-5p	chr15	0	0
MIMAT0021038	hsa-miR-548ap-3p	chr15	0	0
MIMAT0005824	hsa-miR-1179	chr15	6.78047	4.74945
MIMAT0000252	hsa-miR-7-5p	chr15	25482	11796.3
MIMAT0004554	hsa-miR-7-2-3p	chr15	0.423779	1.58315
MIMAT0019828	hsa-miR-3529-5p	chr15	0	0
MIMAT0022741	hsa-miR-3529-3p	chr15	0	0
MIMAT0027432	hsa-miR-6766-5p	chr15	1.13008	0.143923
MIMAT0027433	hsa-miR-6766-3p	chr15	0	0
MIMAT0000441_1	hsa-miR-9-5p	chr15	5523.54	5392.35
MIMAT0000442_1	hsa-miR-9-3p	chr15	33.7611	76.4229
MIMAT0021086	hsa-miR-5094	chr15	2.1189	2.30276
MIMAT0021041	hsa-miR-5009-5p	chr15	0.847559	0.719613
MIMAT0021042	hsa-miR-5009-3p	chr15	0	0
MIMAT0015051	hsa-miR-3174	chr15	1.13008	0.575691
MIMAT0015052	hsa-miR-3175	chr15	0.847559	1.58315
MIMAT0007347	hsa-miR-1469	chr15	0	0
MIMAT0019822	hsa-miR-4714-5p	chr15	0	0
MIMAT0019823	hsa-miR-4714-3p	chr15	0	0
MIMAT0005890_2	hsa-miR-1302	chr15	0	0
MIMAT0027618_2	hsa-miR-6859-5p	chr15	0.14126	0
MIMAT0027619_2	hsa-miR-6859-3p	chr15	0	0.287845
MIMAT0027618_3	hsa-miR-6859-5p	chr16	0	0.287845
MIMAT0027619_3	hsa-miR-6859-3p	chr16	0	0
MIMAT0022289	hsa-miR-5587-5p	chr16	0.28252	0.431768
MIMAT0022290	hsa-miR-5587-3p	chr16	0.706299	1.2953
MIMAT0015053	hsa-miR-3176	chr16	18.9288	17.9903
MIMAT0003325	hsa-miR-662	chr16	0	0
MIMAT0015054	hsa-miR-3177-3p	chr16	11.0183	13.2409
MIMAT0019215	hsa-miR-3177-5p	chr16	0.565039	1.2953
MIMAT0005572	hsa-miR-1225-5p	chr16	0	0
MIMAT0005573	hsa-miR-1225-3p	chr16	0.565039	0.143923
MIMAT0025847	hsa-miR-6511b-5p	chr16	0.14126	0.287845
MIMAT0025848	hsa-miR-6511b-3p	chr16	2.40142	1.72707
MIMAT0019053	hsa-miR-4516	chr16	0	0
MIMAT0018178	hsa-miR-3180	chr16	0	0.143923
MIMAT0018101	hsa-miR-3677-3p	chr16	0.423779	0.143923
MIMAT0019221	hsa-miR-3677-5p	chr16	0	0
MIMAT0004983	hsa-miR-940	chr16	6.78047	5.46906
MIMAT0019829	hsa-miR-4717-5p	chr16	0	0
MIMAT0019830	hsa-miR-4717-3p	chr16	0	0.287845
MIMAT0027434	hsa-miR-6767-5p	chr16	1.27134	0.287845
MIMAT0027435	hsa-miR-6767-3p	chr16	1.13008	0.287845
MIMAT0027436	hsa-miR-6768-5p	chr16	0.423779	0
MIMAT0027437	hsa-miR-6768-3p	chr16	0	0.143923
MIMAT0015055	hsa-miR-3178	chr16	0	0
MIMAT0024599	hsa-miR-6126	chr16	0	0
MIMAT0027438	hsa-miR-6769a-5p	chr16	0	0.143923
MIMAT0027439	hsa-miR-6769a-3p	chr16	0	0
MIMAT0030992	hsa-miR-8065	chr16	0	0
MIMAT0005928_1	hsa-miR-548h-5p	chr16	0	0
MIMAT0019831	hsa-miR-4718	chr16	0	0
MIMAT0004767	hsa-miR-193b-5p	chr16	8.75811	11.8017
MIMAT0002819	hsa-miR-193b-3p	chr16	304.132	218.618
MIMAT0000710	hsa-miR-365a-3p	chr16	23.1666	28.6406
MIMAT0009199	hsa-miR-365a-5p	chr16	136.598	88.6563
MIMAT0015056	hsa-miR-3179	chr16	0	0
MIMAT0018093	hsa-miR-3670	chr16	0	0
MIMAT0015057	hsa-miR-3180-5p	chr16	0.28252	0.287845
MIMAT0015058	hsa-miR-3180-3p	chr16	0	0.143923
MIMAT0025478	hsa-miR-6511a-5p	chr16	0.423779	0
MIMAT0025479	hsa-miR-6511a-3p	chr16	0.565039	0.431768
MIMAT0027440	hsa-miR-6770-5p	chr16	0	0
MIMAT0027441	hsa-miR-6770-3p	chr16	0.423779	0.575691
MIMAT0009447	hsa-miR-1972	chr16	0	0
MIMAT0025847_1	hsa-miR-6511b-5p	chr16	0.423779	0
MIMAT0025848_1	hsa-miR-6511b-3p	chr16	2.1189	0.719613
MIMAT0018178_1	hsa-miR-3180	chr16	0.28252	0.143923
MIMAT0025468	hsa-miR-6506-5p	chr16	0	0
MIMAT0025469	hsa-miR-6506-3p	chr16	0	0
MIMAT0002174	hsa-miR-484	chr16	345.804	486.602
MIMAT0015056_1	hsa-miR-3179	chr16	0	0
MIMAT0018093_1	hsa-miR-3670	chr16	0	0
MIMAT0015057_1	hsa-miR-3180-5p	chr16	0.423779	0.287845
MIMAT0015058_1	hsa-miR-3180-3p	chr16	0	0.287845
MIMAT0025478_1	hsa-miR-6511a-5p	chr16	0.14126	0
MIMAT0025479_1	hsa-miR-6511a-3p	chr16	0.565039	0.575691
MIMAT0027440_1	hsa-miR-6770-5p	chr16	0	0.143923
MIMAT0027441_1	hsa-miR-6770-3p	chr16	0.28252	0.431768
MIMAT0025478_2	hsa-miR-6511a-5p	chr16	0.28252	0
MIMAT0025479_2	hsa-miR-6511a-3p	chr16	0.14126	0.575691
MIMAT0025478_3	hsa-miR-6511a-5p	chr16	0.423779	0.287845
MIMAT0025479_3	hsa-miR-6511a-3p	chr16	0.423779	0.575691
MIMAT0027440_2	hsa-miR-6770-5p	chr16	0	0
MIMAT0027441_2	hsa-miR-6770-3p	chr16	0.423779	0.143923
MIMAT0015057_2	hsa-miR-3180-5p	chr16	0.14126	0.143923
MIMAT0015058_2	hsa-miR-3180-3p	chr16	0.14126	0.143923
MIMAT0018093_2	hsa-miR-3670	chr16	0	0
MIMAT0015056_2	hsa-miR-3179	chr16	0	0
MIMAT0018093_3	hsa-miR-3670	chr16	0	0
MIMAT0015056_3	hsa-miR-3179	chr16	0	0
MIMAT0018106	hsa-miR-3680-5p	chr16	0.28252	0.143923
MIMAT0018107	hsa-miR-3680-3p	chr16	0	0
MIMAT0030415	hsa-miR-1273h-5p	chr16	0	0
MIMAT0030416	hsa-miR-1273h-3p	chr16	0	0
MIMAT0015060	hsa-miR-548w	chr16	0	0
MIMAT0027625	hsa-miR-6862-5p	chr16	0	0
MIMAT0027626	hsa-miR-6862-3p	chr16	0	0.143923
MIMAT0027625_1	hsa-miR-6862-5p	chr16	0	0.143923
MIMAT0027626_1	hsa-miR-6862-3p	chr16	0	0
MIMAT0019835	hsa-miR-4721	chr16	0.706299	0.143923
MIMAT0019054	hsa-miR-4517	chr16	0.706299	0.863536
MIMAT0018106_1	hsa-miR-3680-5p	chr16	0	0
MIMAT0018107_1	hsa-miR-3680-3p	chr16	0	0
MIMAT0019055	hsa-miR-4518	chr16	0	0
MIMAT0019056	hsa-miR-4519	chr16	0.28252	0.431768
MIMAT0010313	hsa-miR-762	chr16	0	0
MIMAT0027442	hsa-miR-6771-5p	chr16	0.14126	0
MIMAT0027443	hsa-miR-6771-3p	chr16	0	0
MIMAT0015061	hsa-miR-3181	chr16	0	0
MIMAT0018350	hsa-miR-3935	chr16	0	0.143923
MIMAT0000430	hsa-miR-138-5p	chr16	14.8323	18.4221
MIMAT0004596	hsa-miR-138-2-3p	chr16	0	0
MIMAT0027627	hsa-miR-6863	chr16	0.706299	0
MIMAT0027444	hsa-miR-6772-5p	chr16	0	0
MIMAT0027445	hsa-miR-6772-3p	chr16	1.4126	1.87099
MIMAT0000752	hsa-miR-328-3p	chr16	98.7406	118.16
MIMAT0026486	hsa-miR-328-5p	chr16	0.706299	0.719613
MIMAT0027446	hsa-miR-6773-5p	chr16	0	0
MIMAT0027447	hsa-miR-6773-3p	chr16	0	0
MIMAT0007400	hsa-miR-1538	chr16	0	0.287845
MIMAT0000431	hsa-miR-140-5p	chr16	49.4409	132.121
MIMAT0004597	hsa-miR-140-3p	chr16	1381.24	1169.37
MIMAT0009447_1	hsa-miR-1972	chr16	0	0
MIMAT0019832	hsa-miR-4719	chr16	0	0
MIMAT0019833	hsa-miR-4720-5p	chr16	0	0
MIMAT0019834	hsa-miR-4720-3p	chr16	0	0
MIMAT0030429	hsa-miR-7854-3p	chr16	0	0.287845
MIMAT0025464	hsa-miR-6504-5p	chr16	0	0
MIMAT0025465	hsa-miR-6504-3p	chr16	0	0
MIMAT0030985	hsa-miR-8058	chr16	0	0
MIMAT0015062	hsa-miR-3182	chr16	0.28252	0.431768
MIMAT0021085	hsa-miR-5093	chr16	0	0
MIMAT0007884	hsa-miR-1910-5p	chr16	1.69512	0.863536
MIMAT0026917	hsa-miR-1910-3p	chr16	0	0
MIMAT0027448	hsa-miR-6774-5p	chr16	0	0
MIMAT0027449	hsa-miR-6774-3p	chr16	0	0
MIMAT0027450	hsa-miR-6775-5p	chr16	0	0
MIMAT0027451	hsa-miR-6775-3p	chr16	0.565039	1.58315
MIMAT0021120	hsa-miR-5189-5p	chr16	0	0
MIMAT0027088	hsa-miR-5189-3p	chr16	0	0
MIMAT0019836	hsa-miR-4722-5p	chr16	0	0
MIMAT0019837	hsa-miR-4722-3p	chr16	0	0
MIMAT0015063	hsa-miR-3183	chr17	0	0
MIMAT0004495	hsa-miR-22-5p	chr17	17.2337	11.3699
MIMAT0000077	hsa-miR-22-3p	chr17	76.7041	107.078
MIMAT0004594	hsa-miR-132-5p	chr17	49.4409	26.6257
MIMAT0000426	hsa-miR-132-3p	chr17	38.9877	30.3677
MIMAT0000269	hsa-miR-212-3p	chr17	0	0.143923
MIMAT0022695	hsa-miR-212-5p	chr17	3.53149	1.00746
MIMAT0027452	hsa-miR-6776-5p	chr17	0	0
MIMAT0027453	hsa-miR-6776-3p	chr17	0	0
MIMAT0005904	hsa-miR-1253	chr17	1.13008	0.719613
MIMAT0027628	hsa-miR-6864-5p	chr17	0	0.143923
MIMAT0027629	hsa-miR-6864-3p	chr17	0	0
MIMAT0027630	hsa-miR-6865-5p	chr17	0	0
MIMAT0027631	hsa-miR-6865-3p	chr17	0	0
MIMAT0019235	hsa-miR-4520-5p	chr17	0	0
MIMAT0019057	hsa-miR-4520-3p	chr17	0	0
MIMAT0019235_1	hsa-miR-4520-5p	chr17	0	0
MIMAT0020300	hsa-miR-4520-2-3p	chr17	0	0
MIMAT0000461	hsa-miR-195-5p	chr17	3.53149	6.18867
MIMAT0004615	hsa-miR-195-3p	chr17	34.3261	19.5735
MIMAT0002820	hsa-miR-497-5p	chr17	2.96646	3.74199
MIMAT0004768	hsa-miR-497-3p	chr17	0	0
MIMAT0000761	hsa-miR-324-5p	chr17	17.375	16.2633
MIMAT0000762	hsa-miR-324-3p	chr17	7.91055	8.9232
MIMAT0016868	hsa-miR-4314	chr17	0	0
MIMAT0027666	hsa-miR-6883-5p	chr17	0	0
MIMAT0027667	hsa-miR-6883-3p	chr17	0	0
MIMAT0019058	hsa-miR-4521	chr17	53.2549	143.923
MIMAT0004945	hsa-miR-744-5p	chr17	323.767	358.367
MIMAT0004946	hsa-miR-744-3p	chr17	5.50913	5.03729
MIMAT0019059	hsa-miR-1269b	chr17	0	0
MIMAT0005928_2	hsa-miR-548h-5p	chr17	0	0
MIMAT0019853	hsa-miR-4731-5p	chr17	0	0
MIMAT0019854	hsa-miR-4731-3p	chr17	0	0
MIMAT0005942	hsa-miR-1288-3p	chr17	4.23779	1.2953
MIMAT0026743	hsa-miR-1288-5p	chr17	0.28252	0
MIMAT0027454	hsa-miR-6777-5p	chr17	1.13008	0.143923
MIMAT0027455	hsa-miR-6777-3p	chr17	9.04063	4.02983
MIMAT0003301	hsa-miR-33b-5p	chr17	0.423779	0
MIMAT0004811	hsa-miR-33b-3p	chr17	1.83638	2.30276
MIMAT0027456	hsa-miR-6778-5p	chr17	0	0.143923
MIMAT0027457	hsa-miR-6778-3p	chr17	0.565039	0
MIMAT0005825	hsa-miR-1180-3p	chr17	323.344	233.299
MIMAT0026735	hsa-miR-1180-5p	chr17	0	0
MIMAT0019060	hsa-miR-4522	chr17	3.81401	2.01492
MIMAT0019838	hsa-miR-4723-5p	chr17	0	0
MIMAT0019839	hsa-miR-4723-3p	chr17	0.706299	0.287845
MIMAT0001631	hsa-miR-451a	chr17	318.117	43.3207
MIMAT0019840	hsa-miR-451b	chr17	0	0
MIMAT0004600	hsa-miR-144-5p	chr17	0.14126	0
MIMAT0000436	hsa-miR-144-3p	chr17	0	0
MIMAT0019855	hsa-miR-4732-5p	chr17	0.847559	0
MIMAT0019856	hsa-miR-4732-3p	chr17	0	0
MIMAT0019061	hsa-miR-4523	chr17	0	0
MIMAT0004748	hsa-miR-423-5p	chr17	554.445	519.273
MIMAT0001340	hsa-miR-423-3p	chr17	3054.18	2865.79
MIMAT0015064	hsa-miR-3184-5p	chr17	0.28252	0
MIMAT0022731	hsa-miR-3184-3p	chr17	0	0
MIMAT0019857	hsa-miR-4733-5p	chr17	0	0
MIMAT0019858	hsa-miR-4733-3p	chr17	0	0
MIMAT0019841	hsa-miR-4724-5p	chr17	0	0
MIMAT0019842	hsa-miR-4724-3p	chr17	0	0
MIMAT0004614	hsa-miR-193a-5p	chr17	0.14126	0.863536
MIMAT0000459	hsa-miR-193a-3p	chr17	0.14126	0
MIMAT0019843	hsa-miR-4725-5p	chr17	0	0
MIMAT0019844	hsa-miR-4725-3p	chr17	0	0
MIMAT0022833	hsa-miR-365b-5p	chr17	0.988818	0.431768
MIMAT0022834	hsa-miR-365b-3p	chr17	25.568	26.05
MIMAT0003302	hsa-miR-632	chr17	1.97764	0.719613
MIMAT0013863	hsa-miR-2909	chr17	0	0
MIMAT0024612	hsa-miR-378j	chr17	0	0
MIMAT0019859	hsa-miR-4734	chr17	0.423779	0.431768
MIMAT0019845	hsa-miR-4726-5p	chr17	0.565039	1.72707
MIMAT0019846	hsa-miR-4726-3p	chr17	0.28252	0
MIMAT0019847	hsa-miR-4727-5p	chr17	0	0
MIMAT0019848	hsa-miR-4727-3p	chr17	0	0
MIMAT0027458	hsa-miR-6779-5p	chr17	0	0
MIMAT0027459	hsa-miR-6779-3p	chr17	0	0
MIMAT0019849	hsa-miR-4728-5p	chr17	0	0
MIMAT0019850	hsa-miR-4728-3p	chr17	0	0.143923
MIMAT0027668	hsa-miR-6884-5p	chr17	1.27134	0
MIMAT0027669	hsa-miR-6884-3p	chr17	0	0
MIMAT0027632	hsa-miR-6866-5p	chr17	18.6463	10.6503
MIMAT0027633	hsa-miR-6866-3p	chr17	0.28252	0.143923
MIMAT0027634	hsa-miR-6867-5p	chr17	0	0
MIMAT0027635	hsa-miR-6867-3p	chr17	0	0
MIMAT0025476	hsa-miR-6510-5p	chr17	0	0
MIMAT0025477	hsa-miR-6510-3p	chr17	0	0.143923
MIMAT0022277	hsa-miR-548at-5p	chr17	0	0
MIMAT0022278	hsa-miR-548at-3p	chr17	0	0
MIMAT0021043	hsa-miR-5010-5p	chr17	0	0.863536
MIMAT0021044	hsa-miR-5010-3p	chr17	150.442	115.282
MIMAT0027460	hsa-miR-6780a-5p	chr17	0.28252	0.431768
MIMAT0027461	hsa-miR-6780a-3p	chr17	0	0.287845
MIMAT0027462	hsa-miR-6781-5p	chr17	0	0
MIMAT0027463	hsa-miR-6781-3p	chr17	0.423779	0.719613
MIMAT0011162	hsa-miR-2117	chr17	0	0
MIMAT0027464	hsa-miR-6782-5p	chr17	0	0
MIMAT0027465	hsa-miR-6782-3p	chr17	1.4126	0.287845
MIMAT0027466	hsa-miR-6783-5p	chr17	0.706299	0.143923
MIMAT0027467	hsa-miR-6783-3p	chr17	10.4532	5.18121
MIMAT0027468	hsa-miR-6784-5p	chr17	0	0
MIMAT0027469	hsa-miR-6784-3p	chr17	0	0.143923
MIMAT0016866	hsa-miR-4315	chr17	0	0
MIMAT0021081	hsa-miR-5089-5p	chr17	0	0
MIMAT0022984	hsa-miR-5089-3p	chr17	0	0
MIMAT0000438	hsa-miR-152-3p	chr17	1641.16	2038.38
MIMAT0026479	hsa-miR-152-5p	chr17	25.8505	25.9061
MIMAT0005866	hsa-miR-1203	chr17	0	0
MIMAT0000253	hsa-miR-10a-5p	chr17	105.521	16.1193
MIMAT0004555	hsa-miR-10a-3p	chr17	0.988818	0.143923
MIMAT0000226_1	hsa-miR-196a-5p	chr17	25.7093	56.2737
MIMAT0015065	hsa-miR-3185	chr17	0	0
MIMAT0024613	hsa-miR-6129	chr17	0	0
MIMAT0024782	hsa-miR-6165	chr17	0	0
MIMAT0030986	hsa-miR-8059	chr17	0	0
MIMAT0017992	hsa-miR-3614-5p	chr17	0	0
MIMAT0017993	hsa-miR-3614-3p	chr17	0	0
MIMAT0000433	hsa-miR-142-5p	chr17	2.26016	0.719613
MIMAT0000434	hsa-miR-142-3p	chr17	1.4126	0.431768
MIMAT0019862	hsa-miR-4736	chr17	0	0
MIMAT0003884	hsa-miR-454-5p	chr17	6.92173	14.1044
MIMAT0003885	hsa-miR-454-3p	chr17	94.644	211.71
MIMAT0000688	hsa-miR-301a-3p	chr17	27.5457	41.7376
MIMAT0022696	hsa-miR-301a-5p	chr17	64.9795	132.985
MIMAT0019851	hsa-miR-4729	chr17	0	0
MIMAT0000076	hsa-miR-21-5p	chr17	13237.7	12000
MIMAT0004494	hsa-miR-21-3p	chr17	17.94	16.1193
MIMAT0019863	hsa-miR-4737	chr17	0	0
MIMAT0003303	hsa-miR-633	chr17	0	0
MIMAT0018079	hsa-miR-1273e	chr17	0	0
MIMAT0019864	hsa-miR-3064-5p	chr17	4.37905	3.74199
MIMAT0019865	hsa-miR-3064-3p	chr17	0.565039	0.719613
MIMAT0020541	hsa-miR-5047	chr17	0	0
MIMAT0023705	hsa-miR-6080	chr17	0	0
MIMAT0016866_1	hsa-miR-4315	chr17	0	0
MIMAT0003304	hsa-miR-634	chr17	0	0
MIMAT0004812	hsa-miR-548d-5p	chr17	0	0
MIMAT0003323	hsa-miR-548d-3p	chr17	0	0
MIMAT0018447	hsa-miR-548aa	chr17	0	0
MIMAT0003305	hsa-miR-635	chr17	0	0
MIMAT0022255	hsa-miR-4524b-5p	chr17	0	0
MIMAT0022256	hsa-miR-4524b-3p	chr17	0	0
MIMAT0019062	hsa-miR-4524a-5p	chr17	0	0
MIMAT0019063	hsa-miR-4524a-3p	chr17	0	0
MIMAT0017994	hsa-miR-3615	chr17	449.347	325.265
MIMAT0018102	hsa-miR-3678-5p	chr17	2.26016	1.15138
MIMAT0018103	hsa-miR-3678-3p	chr17	0	0
MIMAT0027470	hsa-miR-6785-5p	chr17	0.565039	0.143923
MIMAT0027471	hsa-miR-6785-3p	chr17	0	0
MIMAT0019866	hsa-miR-4738-5p	chr17	0	0
MIMAT0019867	hsa-miR-4738-3p	chr17	0.847559	0.863536
MIMAT0027636	hsa-miR-6868-5p	chr17	0	0
MIMAT0027637	hsa-miR-6868-3p	chr17	5.65039	3.45414
MIMAT0003306	hsa-miR-636	chr17	11.8658	7.77182
MIMAT0030417	hsa-miR-6516-5p	chr17	5.65039	8.05967
MIMAT0030418	hsa-miR-6516-3p	chr17	2.96646	2.30276
MIMAT0016867	hsa-miR-4316	chr17	0	0
MIMAT0019868	hsa-miR-4739	chr17	0	0
MIMAT0018925	hsa-miR-1268b	chr17	1.13008	0.431768
MIMAT0019852	hsa-miR-4730	chr17	0.706299	0.143923
MIMAT0003335	hsa-miR-657	chr17	0	0
MIMAT0015066	hsa-miR-3065-5p	chr17	5.36787	13.097
MIMAT0015378	hsa-miR-3065-3p	chr17	0.988818	3.31022
MIMAT0004701	hsa-miR-338-5p	chr17	2.26016	7.6279
MIMAT0000763	hsa-miR-338-3p	chr17	0	0.287845
MIMAT0005902	hsa-miR-1250-5p	chr17	10.877	8.34751
MIMAT0026740	hsa-miR-1250-3p	chr17	0	0
MIMAT0019869	hsa-miR-4740-5p	chr17	0.423779	0
MIMAT0019870	hsa-miR-4740-3p	chr17	0	0
MIMAT0015067	hsa-miR-3186-5p	chr17	0	0
MIMAT0015068	hsa-miR-3186-3p	chr17	0	0
MIMAT0027472	hsa-miR-6786-5p	chr17	0	0
MIMAT0027473	hsa-miR-6786-3p	chr17	0.14126	0.287845
MIMAT0027474	hsa-miR-6787-5p	chr17	0	0
MIMAT0027475	hsa-miR-6787-3p	chr17	0.423779	0.143923
MIMAT0019064	hsa-miR-4525	chr17	0	0
MIMAT0031005	hsa-miR-8078	chr18	0	0
MIMAT0025849	hsa-miR-6718-5p	chr18	0	0
MIMAT0019361	hsa-miR-3976	chr18	0	0
MIMAT0016872	hsa-miR-4317	chr18	0	0
MIMAT0027476	hsa-miR-6788-5p	chr18	0	0
MIMAT0027477	hsa-miR-6788-3p	chr18	0	0
MIMAT0028216	hsa-miR-7153-5p	chr18	0	0
MIMAT0028217	hsa-miR-7153-3p	chr18	0	0
MIMAT0021121	hsa-miR-5190	chr18	0	0
MIMAT0019065	hsa-miR-4526	chr18	0	0
MIMAT0015030_1	hsa-miR-3156-5p	chr18	0	0
MIMAT0019209_1	hsa-miR-3156-3p	chr18	0	0
MIMAT0005793	hsa-miR-320c	chr18	23.8729	20.8688
MIMAT0000427	hsa-miR-133a-3p	chr18	12.9959	3.74199
MIMAT0026478	hsa-miR-133a-5p	chr18	0	0.143923
MIMAT0000416	hsa-miR-1-3p	chr18	157.081	101.322
MIMAT0019871	hsa-miR-4741	chr18	13.7022	10.3624
MIMAT0005793_1	hsa-miR-320c	chr18	24.1554	19.2856
MIMAT0030984	hsa-miR-8057	chr18	0	0
MIMAT0005932	hsa-miR-302f	chr18	0	0
MIMAT0019360	hsa-miR-3975	chr18	0	0
MIMAT0004561	hsa-miR-187-5p	chr18	0	0
MIMAT0000262	hsa-miR-187-3p	chr18	1.13008	0.431768
MIMAT0018206	hsa-miR-3929	chr18	6.21543	5.61298
MIMAT0016869	hsa-miR-4318	chr18	0	0
MIMAT0004974	hsa-miR-924	chr18	0	0
MIMAT0022281	hsa-miR-5583-5p	chr18	0	0
MIMAT0022282	hsa-miR-5583-3p	chr18	0	0
MIMAT0022281_1	hsa-miR-5583-5p	chr18	0	0
MIMAT0022282_1	hsa-miR-5583-3p	chr18	0	0
MIMAT0016870	hsa-miR-4319	chr18	0	0
MIMAT0019066	hsa-miR-4527	chr18	0	0
MIMAT0019874	hsa-miR-4743-5p	chr18	1.13008	0.863536
MIMAT0022978	hsa-miR-4743-3p	chr18	1.97764	0.143923
MIMAT0019875	hsa-miR-4744	chr18	0	0.143923
MIMAT0007401	hsa-miR-1539	chr18	0	0
MIMAT0016871	hsa-miR-4320	chr18	0	0
MIMAT0019067	hsa-miR-4528	chr18	0	0
MIMAT0019236	hsa-miR-4529-5p	chr18	0	0
MIMAT0019068	hsa-miR-4529-3p	chr18	0.565039	0.719613
MIMAT0000421	hsa-miR-122-5p	chr18	874.822	5.61298
MIMAT0004590	hsa-miR-122-3p	chr18	1.4126	0
MIMAT0019876	hsa-miR-3591-5p	chr18	0	0
MIMAT0019877	hsa-miR-3591-3p	chr18	0	0
MIMAT0021045	hsa-miR-5011-5p	chr18	0	0
MIMAT0021046	hsa-miR-5011-3p	chr18	0	0
MIMAT0022303	hsa-miR-548av-5p	chr18	0	0
MIMAT0022304	hsa-miR-548av-3p	chr18	0.14126	0.287845
MIMAT0005890_3	hsa-miR-1302	chr19	0	0
MIMAT0019878	hsa-miR-4745-5p	chr19	2.1189	0.719613
MIMAT0019879	hsa-miR-4745-3p	chr19	2.54268	2.01492
MIMAT0015069	hsa-miR-3187-3p	chr19	7.48677	8.05967
MIMAT0019216	hsa-miR-3187-5p	chr19	1.13008	1.58315
MIMAT0007882	hsa-miR-1909-5p	chr19	0.847559	0
MIMAT0007883	hsa-miR-1909-3p	chr19	2.1189	1.72707
MIMAT0005580	hsa-miR-1227-3p	chr19	10.4532	8.9232
MIMAT0022941	hsa-miR-1227-5p	chr19	0	0
MIMAT0027478	hsa-miR-6789-5p	chr19	0.28252	0.431768
MIMAT0027479	hsa-miR-6789-3p	chr19	3.95527	6.90829
MIMAT0016874	hsa-miR-4321	chr19	0	0
MIMAT0028113	hsa-miR-7108-5p	chr19	0	1.00746
MIMAT0028114	hsa-miR-7108-3p	chr19	1.55386	0.143923
MIMAT0030425	hsa-miR-7850-5p	chr19	0	0
MIMAT0003307	hsa-miR-637	chr19	0	0
MIMAT0019880	hsa-miR-4746-5p	chr19	92.6664	32.6704
MIMAT0019881	hsa-miR-4746-3p	chr19	0	0
MIMAT0000252_1	hsa-miR-7-5p	chr19	24546.9	11095.6
MIMAT0019882	hsa-miR-4747-5p	chr19	0	0
MIMAT0019883	hsa-miR-4747-3p	chr19	0.988818	2.44668
MIMAT0027670	hsa-miR-6885-5p	chr19	0.423779	0
MIMAT0027671	hsa-miR-6885-3p	chr19	0	1.00746
MIMAT0027480	hsa-miR-6790-5p	chr19	0	0.143923
MIMAT0027481	hsa-miR-6790-3p	chr19	0.14126	0
MIMAT0018356	hsa-miR-3940-3p	chr19	6.63921	9.78674
MIMAT0019229	hsa-miR-3940-5p	chr19	0.706299	0.863536
MIMAT0027482	hsa-miR-6791-5p	chr19	0	0
MIMAT0027483	hsa-miR-6791-3p	chr19	0	0
MIMAT0027484	hsa-miR-6792-5p	chr19	0	0
MIMAT0027485	hsa-miR-6792-3p	chr19	0	0
MIMAT0021017	hsa-miR-4999-5p	chr19	0.847559	0.431768
MIMAT0021018	hsa-miR-4999-3p	chr19	0	0
MIMAT0022297	hsa-miR-5589-5p	chr19	0	0
MIMAT0022298	hsa-miR-5589-3p	chr19	0	0
MIMAT0016873	hsa-miR-4322	chr19	0	0
MIMAT0005826	hsa-miR-1181	chr19	0	0
MIMAT0005593	hsa-miR-1238-3p	chr19	0.28252	0.575691
MIMAT0022947	hsa-miR-1238-5p	chr19	0	0
MIMAT0003308	hsa-miR-638	chr19	0	0
MIMAT0019884	hsa-miR-4748	chr19	0	0
MIMAT0000231_1	hsa-miR-199a-5p	chr19	580.154	1417.64
MIMAT0000232_1	hsa-miR-199a-3p	chr19	469.971	1103.17
MIMAT0027486	hsa-miR-6793-5p	chr19	0.423779	0.431768
MIMAT0027487	hsa-miR-6793-3p	chr19	0.28252	0.431768
MIMAT0027672	hsa-miR-6886-5p	chr19	0.423779	0
MIMAT0027673	hsa-miR-6886-3p	chr19	0	0.143923
MIMAT0031177	hsa-miR-7974	chr19	846.852	505.888
MIMAT0022473	hsa-miR-5684	chr19	0.706299	0
MIMAT0027488	hsa-miR-6794-5p	chr19	0.565039	0.863536
MIMAT0027489	hsa-miR-6794-3p	chr19	0.28252	0.719613
MIMAT0022488	hsa-miR-5695	chr19	0.28252	0.575691
MIMAT0025486	hsa-miR-6515-5p	chr19	18.3638	9.78674
MIMAT0025487	hsa-miR-6515-3p	chr19	25.003	13.3848
MIMAT0000080	hsa-miR-24-3p	chr19	7009.59	8546.7
MIMAT0004497	hsa-miR-24-2-5p	chr19	387.476	267.984
MIMAT0004501	hsa-miR-27a-5p	chr19	1141.52	662.476
MIMAT0000084	hsa-miR-27a-3p	chr19	1320.21	2930.12
MIMAT0004496	hsa-miR-23a-5p	chr19	5.93291	2.59061
MIMAT0000078	hsa-miR-23a-3p	chr19	526.051	1121.59
MIMAT0000258	hsa-miR-181c-5p	chr19	0.988818	3.31022
MIMAT0004559	hsa-miR-181c-3p	chr19	17.375	18.2782
MIMAT0002821	hsa-miR-181d-5p	chr19	95.9154	135.287
MIMAT0026608	hsa-miR-181d-3p	chr19	0.423779	0.575691
MIMAT0031119	hsa-miR-1199-5p	chr19	0	0
MIMAT0031120	hsa-miR-1199-3p	chr19	0	0
MIMAT0003309	hsa-miR-639	chr19	0.28252	0.719613
MIMAT0027490	hsa-miR-6795-5p	chr19	0	0
MIMAT0027491	hsa-miR-6795-3p	chr19	0	0
MIMAT0007348	hsa-miR-1470	chr19	0	0
MIMAT0015070	hsa-miR-3188	chr19	0.706299	0.863536
MIMAT0015071	hsa-miR-3189-3p	chr19	0	0
MIMAT0019217	hsa-miR-3189-5p	chr19	0	0
MIMAT0003310	hsa-miR-640	chr19	0	0
MIMAT0005924	hsa-miR-1270	chr19	0	0.431768
MIMAT0027674	hsa-miR-6887-5p	chr19	0	0
MIMAT0027675	hsa-miR-6887-3p	chr19	0	0
MIMAT0021128	hsa-miR-5196-5p	chr19	0	0
MIMAT0021129	hsa-miR-5196-3p	chr19	0	0
MIMAT0019069	hsa-miR-4530	chr19	0	0
MIMAT0025850	hsa-miR-6719-3p	chr19	0	0
MIMAT0003311	hsa-miR-641	chr19	20.9064	31.5191
MIMAT0027492	hsa-miR-6796-5p	chr19	0	0.143923
MIMAT0027493	hsa-miR-6796-3p	chr19	0.847559	0.431768
MIMAT0027494	hsa-miR-6797-5p	chr19	0.706299	0.431768
MIMAT0027495	hsa-miR-6797-3p	chr19	0.423779	0.575691
MIMAT0016875	hsa-miR-4323	chr19	0	0
MIMAT0031004	hsa-miR-8077	chr19	0.28252	0
MIMAT0019070	hsa-miR-4531	chr19	0	0
MIMAT0031012	hsa-miR-8085	chr19	0	0
MIMAT0023713	hsa-miR-6088	chr19	0	0
MIMAT0004693	hsa-miR-330-5p	chr19	171.913	142.052
MIMAT0000751	hsa-miR-330-3p	chr19	269.241	263.666
MIMAT0003312	hsa-miR-642a-5p	chr19	0.28252	0.431768
MIMAT0020924	hsa-miR-642a-3p	chr19	0	0
MIMAT0018444	hsa-miR-642b-3p	chr19	0	0
MIMAT0022736	hsa-miR-642b-5p	chr19	0	0.143923
MIMAT0003886	hsa-miR-769-5p	chr19	518.706	513.228
MIMAT0003887	hsa-miR-769-3p	chr19	7.20425	16.2633
MIMAT0015072	hsa-miR-320e	chr19	3.24897	2.44668
MIMAT0015073	hsa-miR-3190-5p	chr19	0	0
MIMAT0022839	hsa-miR-3190-3p	chr19	6.07417	1.00746
MIMAT0015075	hsa-miR-3191-3p	chr19	0.706299	0
MIMAT0022732	hsa-miR-3191-5p	chr19	0.565039	0
MIMAT0027496	hsa-miR-6798-5p	chr19	0	0
MIMAT0027497	hsa-miR-6798-3p	chr19	2.54268	2.87845
MIMAT0016876	hsa-miR-4324	chr19	0	0
MIMAT0000451	hsa-miR-150-5p	chr19	1.83638	0.431768
MIMAT0004610	hsa-miR-150-3p	chr19	0	0
MIMAT0021080	hsa-miR-5088-5p	chr19	0.28252	0.287845
MIMAT0027041	hsa-miR-5088-3p	chr19	0.706299	0.575691
MIMAT0027498	hsa-miR-6799-5p	chr19	0	0.143923
MIMAT0027499	hsa-miR-6799-3p	chr19	0	0
MIMAT0027500	hsa-miR-6800-5p	chr19	0.423779	0.143923
MIMAT0027501	hsa-miR-6800-3p	chr19	0	0.575691
MIMAT0019885	hsa-miR-4749-5p	chr19	0.565039	0.431768
MIMAT0019886	hsa-miR-4749-3p	chr19	0	0
MIMAT0019887	hsa-miR-4750-5p	chr19	0.565039	0.143923
MIMAT0022979	hsa-miR-4750-3p	chr19	0.14126	0
MIMAT0019888	hsa-miR-4751	chr19	0	0
MIMAT0031001	hsa-miR-8074	chr19	0	0
MIMAT0000689	hsa-miR-99b-5p	chr19	9262.97	6952.33
MIMAT0004678	hsa-miR-99b-3p	chr19	2721.93	1475.35
MIMAT0000066	hsa-let-7e-5p	chr19	820.719	1261.63
MIMAT0004485	hsa-let-7e-3p	chr19	7.76929	16.1193
MIMAT0000443	hsa-miR-125a-5p	chr19	619.142	1118.13
MIMAT0004602	hsa-miR-125a-3p	chr19	33.7611	38.1395
MIMAT0027502	hsa-miR-6801-5p	chr19	0	0
MIMAT0027503	hsa-miR-6801-3p	chr19	0	0.143923
MIMAT0003313	hsa-miR-643	chr19	0.28252	0.287845
MIMAT0002822	hsa-miR-512-5p	chr19	0	0
MIMAT0002823	hsa-miR-512-3p	chr19	1.27134	0
MIMAT0002822_1	hsa-miR-512-5p	chr19	0	0
MIMAT0002823_1	hsa-miR-512-3p	chr19	1.13008	0
MIMAT0005795	hsa-miR-1323	chr19	0.706299	0
MIMAT0002824	hsa-miR-498	chr19	0	0
MIMAT0002825	hsa-miR-520e	chr19	0	0
MIMAT0002826	hsa-miR-515-5p	chr19	0	0
MIMAT0002827	hsa-miR-515-3p	chr19	0	0
MIMAT0002828	hsa-miR-519e-5p	chr19	0	0
MIMAT0002829	hsa-miR-519e-3p	chr19	0	0
MIMAT0002830	hsa-miR-520f-3p	chr19	0	0
MIMAT0026609	hsa-miR-520f-5p	chr19	0	0
MIMAT0002826_1	hsa-miR-515-5p	chr19	0	0
MIMAT0002827_1	hsa-miR-515-3p	chr19	0	0
MIMAT0002831	hsa-miR-519c-5p	chr19	0	0
MIMAT0002832	hsa-miR-519c-3p	chr19	0	0
MIMAT0005799	hsa-miR-1283	chr19	0.565039	0
MIMAT0002833	hsa-miR-520a-5p	chr19	0	0
MIMAT0002834	hsa-miR-520a-3p	chr19	0.565039	0
MIMAT0002835	hsa-miR-526b-5p	chr19	0	0
MIMAT0002836	hsa-miR-526b-3p	chr19	0	0
MIMAT0005454	hsa-miR-519b-5p	chr19	0	0
MIMAT0002837	hsa-miR-519b-3p	chr19	0	0
MIMAT0002838	hsa-miR-525-5p	chr19	0	0
MIMAT0002839	hsa-miR-525-3p	chr19	0	0
MIMAT0005449	hsa-miR-523-5p	chr19	0	0
MIMAT0002840	hsa-miR-523-3p	chr19	0	0
MIMAT0002841	hsa-miR-518f-5p	chr19	0.14126	0
MIMAT0002842	hsa-miR-518f-3p	chr19	0	0
MIMAT0002843	hsa-miR-520b	chr19	0	0
MIMAT0002844	hsa-miR-518b	chr19	0.847559	0
MIMAT0002845	hsa-miR-526a	chr19	0.14126	0
MIMAT0005455	hsa-miR-520c-5p	chr19	0.423779	0
MIMAT0002846	hsa-miR-520c-3p	chr19	0	0
MIMAT0002847	hsa-miR-518c-5p	chr19	0.28252	0
MIMAT0002848	hsa-miR-518c-3p	chr19	0	0
MIMAT0002849	hsa-miR-524-5p	chr19	0	0
MIMAT0002850	hsa-miR-524-3p	chr19	0	0
MIMAT0002851	hsa-miR-517-5p	chr19	0	0
MIMAT0002852	hsa-miR-517a-3p	chr19	0.14126	0
MIMAT0002853	hsa-miR-519d-3p	chr19	0	0
MIMAT0026610	hsa-miR-519d-5p	chr19	0	0
MIMAT0002854	hsa-miR-521	chr19	0	0
MIMAT0002855	hsa-miR-520d-5p	chr19	0	0
MIMAT0002856	hsa-miR-520d-3p	chr19	0	0
MIMAT0002851_1	hsa-miR-517-5p	chr19	0	0
MIMAT0002857	hsa-miR-517b-3p	chr19	0.14126	0
MIMAT0002858	hsa-miR-520g-3p	chr19	0	0
MIMAT0026611	hsa-miR-520g-5p	chr19	0	0
MIMAT0002859	hsa-miR-516b-5p	chr19	0.423779	0
MIMAT0002860	hsa-miR-516b-3p	chr19	0	0
MIMAT0002845_1	hsa-miR-526a	chr19	0.28252	0
MIMAT0005450	hsa-miR-518e-5p	chr19	0	0
MIMAT0002861	hsa-miR-518e-3p	chr19	0	0
MIMAT0005457	hsa-miR-518a-5p	chr19	0	0
MIMAT0002863	hsa-miR-518a-3p	chr19	0	0
MIMAT0005456	hsa-miR-518d-5p	chr19	0	0
MIMAT0002864	hsa-miR-518d-3p	chr19	0	0
MIMAT0002859_1	hsa-miR-516b-5p	chr19	0	0.143923
MIMAT0002860_1	hsa-miR-516b-3p	chr19	0	0
MIMAT0005457_1	hsa-miR-518a-5p	chr19	0	0
MIMAT0002863_1	hsa-miR-518a-3p	chr19	0	0
MIMAT0002851_2	hsa-miR-517-5p	chr19	0	0
MIMAT0002866	hsa-miR-517c-3p	chr19	0	0
MIMAT0002867	hsa-miR-520h	chr19	0	0
MIMAT0002854_1	hsa-miR-521	chr19	0	0
MIMAT0005451	hsa-miR-522-5p	chr19	0	0
MIMAT0002868	hsa-miR-522-3p	chr19	0	0
MIMAT0005452	hsa-miR-519a-5p	chr19	0	0
MIMAT0002869	hsa-miR-519a-3p	chr19	0	0
MIMAT0002862	hsa-miR-527	chr19	0	0
MIMAT0004770	hsa-miR-516a-5p	chr19	0	0
MIMAT0006778	hsa-miR-516a-3p	chr19	0	0
MIMAT0005799_1	hsa-miR-1283	chr19	0.565039	0
MIMAT0004770_1	hsa-miR-516a-5p	chr19	0.28252	0
MIMAT0006778_1	hsa-miR-516a-3p	chr19	0	0
MIMAT0002869_1	hsa-miR-519a-3p	chr19	0	0
MIMAT0004687	hsa-miR-371a-5p	chr19	0	0
MIMAT0000723	hsa-miR-371a-3p	chr19	0	0
MIMAT0019892	hsa-miR-371b-5p	chr19	0	0
MIMAT0019893	hsa-miR-371b-3p	chr19	0	0
MIMAT0000724	hsa-miR-372-3p	chr19	0	0.287845
MIMAT0026484	hsa-miR-372-5p	chr19	0	0
MIMAT0000725	hsa-miR-373-5p	chr19	0	0
MIMAT0000726	hsa-miR-373-3p	chr19	0	0
MIMAT0004978	hsa-miR-935	chr19	1.4126	2.87845
MIMAT0019889	hsa-miR-4752	chr19	0	0
MIMAT0030988	hsa-miR-8061	chr19	0	0
MIMAT0031178	hsa-miR-7975	chr19	0	0
MIMAT0027508	hsa-miR-6804-5p	chr19	0.565039	0.431768
MIMAT0027509	hsa-miR-6804-3p	chr19	0	0.143923
MIMAT0027504	hsa-miR-6802-5p	chr19	0.423779	0.287845
MIMAT0027505	hsa-miR-6802-3p	chr19	1.27134	0.143923
MIMAT0027506	hsa-miR-6803-5p	chr19	0.14126	0
MIMAT0027507	hsa-miR-6803-3p	chr19	0.14126	1.15138
MIMAT0027510	hsa-miR-6805-5p	chr19	2.1189	1.2953
MIMAT0027511	hsa-miR-6805-3p	chr19	0	0
MIMAT0027512	hsa-miR-6806-5p	chr19	0	0.143923
MIMAT0027513	hsa-miR-6806-3p	chr19	50.571	24.179
MIMAT0019894	hsa-miR-4754	chr19	1.83638	0.143923
MIMAT0027514	hsa-miR-6807-5p	chr19	1.97764	0.431768
MIMAT0027515	hsa-miR-6807-3p	chr19	0	0
MIMAT0028226	hsa-miR-7158-5p	chr2	0	0
MIMAT0028227	hsa-miR-7158-3p	chr2	0	0
MIMAT0029310	hsa-miR-7515	chr2	0	0
MIMAT0016890	hsa-miR-4261	chr2	0	0
MIMAT0018944	hsa-miR-4429	chr2	1.27134	1.72707
MIMAT0014987	hsa-miR-548s	chr2	0.706299	0.287845
MIMAT0016894	hsa-miR-4262	chr2	0	0
MIMAT0018108	hsa-miR-3681-5p	chr2	0.28252	0.143923
MIMAT0018109	hsa-miR-3681-3p	chr2	0	0
MIMAT0014988	hsa-miR-3125	chr2	3.95527	2.01492
MIMAT0019901	hsa-miR-4757-5p	chr2	0	0
MIMAT0019902	hsa-miR-4757-3p	chr2	0	0
MIMAT0005797	hsa-miR-1301-3p	chr2	101.001	104.056
MIMAT0026639	hsa-miR-1301-5p	chr2	0	0
MIMAT0016898	hsa-miR-4263	chr2	0	0
MIMAT0003222	hsa-miR-558	chr2	0	0
MIMAT0019916	hsa-miR-4765	chr2	0	0
MIMAT0018945	hsa-miR-4430	chr2	0	0
MIMAT0018946	hsa-miR-548ad-3p	chr2	0	0
MIMAT0032114	hsa-miR-548ad-5p	chr2	0	0
MIMAT0003223	hsa-miR-559	chr2	0	0
MIMAT0031175	hsa-miR-548ba	chr2	0.14126	0.143923
MIMAT0033692	hsa-miR-8485	chr2	0	0
MIMAT0018947	hsa-miR-4431	chr2	0	0
MIMAT0018110	hsa-miR-3682-3p	chr2	0	0
MIMAT0019222	hsa-miR-3682-5p	chr2	0	0
MIMAT0000274	hsa-miR-217	chr2	5.93291	3.88591
MIMAT0000273	hsa-miR-216a-5p	chr2	0	0
MIMAT0022844	hsa-miR-216a-3p	chr2	2.1189	2.30276
MIMAT0004959	hsa-miR-216b-5p	chr2	9.74692	7.19613
MIMAT0026721	hsa-miR-216b-3p	chr2	0	0.431768
MIMAT0018948	hsa-miR-4432	chr2	0	0
MIMAT0021123	hsa-miR-5192	chr2	0	0
MIMAT0030413	hsa-miR-4433b-5p	chr2	0	0
MIMAT0030414	hsa-miR-4433b-3p	chr2	0	0
MIMAT0018949	hsa-miR-4433a-3p	chr2	0	0
MIMAT0020956	hsa-miR-4433a-5p	chr2	0	0
MIMAT0018950	hsa-miR-4434	chr2	0	0
MIMAT0019936	hsa-miR-4778-5p	chr2	0	0
MIMAT0019937	hsa-miR-4778-3p	chr2	0	0
MIMAT0014989	hsa-miR-3126-5p	chr2	0.28252	0
MIMAT0015377	hsa-miR-3126-3p	chr2	0	0
MIMAT0005876	hsa-miR-1285-3p	chr2	0.706299	0.287845
MIMAT0021019	hsa-miR-5000-5p	chr2	0	0
MIMAT0021020	hsa-miR-5000-3p	chr2	1.27134	0.143923
MIMAT0016899	hsa-miR-4264	chr2	0	0
MIMAT0031007	hsa-miR-8080	chr2	0	0
MIMAT0023696	hsa-miR-6071	chr2	0	0
MIMAT0019938	hsa-miR-4779	chr2	0	0
MIMAT0019925	hsa-miR-4771	chr2	0	0
MIMAT0018951	hsa-miR-4435	chr2	0	0.143923
MIMAT0019939	hsa-miR-4780	chr2	0	0
MIMAT0018952	hsa-miR-4436a	chr2	0	0
MIMAT0014990	hsa-miR-3127-5p	chr2	0.847559	0.287845
MIMAT0019201	hsa-miR-3127-3p	chr2	0.847559	1.43923
MIMAT0022489	hsa-miR-5696	chr2	0.847559	0.431768
MIMAT0019926	hsa-miR-4772-5p	chr2	0	0
MIMAT0019927	hsa-miR-4772-3p	chr2	0	0
MIMAT0016891	hsa-miR-4265	chr2	0	0
MIMAT0016892	hsa-miR-4266	chr2	0	0
MIMAT0016893	hsa-miR-4267	chr2	0	0
MIMAT0019940	hsa-miR-4436b-5p	chr2	0	0
MIMAT0019941	hsa-miR-4436b-3p	chr2	0	0
MIMAT0019940_1	hsa-miR-4436b-5p	chr2	0	0
MIMAT0019941_1	hsa-miR-4436b-3p	chr2	0	0
MIMAT0018951_1	hsa-miR-4435	chr2	0	0
MIMAT0019925_1	hsa-miR-4771	chr2	0	0
MIMAT0005890_4	hsa-miR-1302	chr2	0	0
MIMAT0019944	hsa-miR-4782-5p	chr2	0	0
MIMAT0019945	hsa-miR-4782-3p	chr2	0	0
MIMAT0019946	hsa-miR-4783-5p	chr2	0	0
MIMAT0019947	hsa-miR-4783-3p	chr2	0	0.143923
MIMAT0019948	hsa-miR-4784	chr2	0	0
MIMAT0005867	hsa-miR-663b	chr2	0.565039	0.575691
MIMAT0018104	hsa-miR-3679-5p	chr2	8.33433	5.32514
MIMAT0018105	hsa-miR-3679-3p	chr2	0.14126	0.287845
MIMAT0022299	hsa-miR-5590-5p	chr2	0	0
MIMAT0022300	hsa-miR-5590-3p	chr2	0	0
MIMAT0000424	hsa-miR-128-3p	chr2	873.692	936.792
MIMAT0026477	hsa-miR-128-1-5p	chr2	16.1036	10.0746
MIMAT0028224	hsa-miR-7157-5p	chr2	0	0
MIMAT0028225	hsa-miR-7157-3p	chr2	0	0
MIMAT0019928	hsa-miR-4773	chr2	0	0
MIMAT0019928_1	hsa-miR-4773	chr2	0	0
MIMAT0027676	hsa-miR-6888-5p	chr2	0	0
MIMAT0027677	hsa-miR-6888-3p	chr2	0.988818	1.2953
MIMAT0019949	hsa-miR-4785	chr2	0.847559	0.863536
MIMAT0019929	hsa-miR-4774-5p	chr2	0	0
MIMAT0019930	hsa-miR-4774-3p	chr2	0	0
MIMAT0004976	hsa-miR-933	chr2	0.423779	0.575691
MIMAT0000254	hsa-miR-10b-5p	chr2	7588.33	4602.5
MIMAT0004556	hsa-miR-10b-3p	chr2	15.2561	22.5959
MIMAT0030019	hsa-miR-7704	chr2	1.13008	0.863536
MIMAT0005898	hsa-miR-1246	chr2	9.88818	5.75691
MIMAT0018962	hsa-miR-4444	chr2	0	0.287845
MIMAT0014991	hsa-miR-3128	chr2	0.28252	0.143923
MIMAT0025480	hsa-miR-6512-5p	chr2	0	0
MIMAT0025481	hsa-miR-6512-3p	chr2	0	0
MIMAT0005909	hsa-miR-1258	chr2	0	0
MIMAT0018953	hsa-miR-4437	chr2	0	0
MIMAT0018954	hsa-miR-548ae-3p	chr2	0	0
MIMAT0003225	hsa-miR-561-3p	chr2	0	0
MIMAT0022706	hsa-miR-561-5p	chr2	0	0.575691
MIMAT0005897	hsa-miR-1245a	chr2	0	0
MIMAT0019950	hsa-miR-1245b-5p	chr2	0	0
MIMAT0019951	hsa-miR-1245b-3p	chr2	0	0
MIMAT0017983	hsa-miR-3606-5p	chr2	0	0
MIMAT0022965	hsa-miR-3606-3p	chr2	0	0
MIMAT0014992	hsa-miR-3129-5p	chr2	0	0
MIMAT0019202	hsa-miR-3129-3p	chr2	0	0
MIMAT0014995	hsa-miR-3130-5p	chr2	0	0.575691
MIMAT0014994	hsa-miR-3130-3p	chr2	0	0.143923
MIMAT0014995_1	hsa-miR-3130-5p	chr2	0.847559	1.00746
MIMAT0014994_1	hsa-miR-3130-3p	chr2	0	0
MIMAT0016895	hsa-miR-2355-5p	chr2	0	0.143923
MIMAT0017950	hsa-miR-2355-3p	chr2	21.6127	34.8293
MIMAT0030420	hsa-miR-7845-5p	chr2	0.14126	1.58315
MIMAT0005890_5	hsa-miR-1302	chr2	0	0
MIMAT0019931	hsa-miR-4775	chr2	0	0
MIMAT0005895_1	hsa-miR-548f-3p	chr2	0.28252	0.143923
MIMAT0019932	hsa-miR-4776-5p	chr2	0	0
MIMAT0019933	hsa-miR-4776-3p	chr2	0	0
MIMAT0019932_1	hsa-miR-4776-5p	chr2	0	0
MIMAT0019933_1	hsa-miR-4776-3p	chr2	0	0
MIMAT0018956	hsa-miR-4438	chr2	0	0
MIMAT0027518	hsa-miR-6809-5p	chr2	0	0.287845
MIMAT0027519	hsa-miR-6809-3p	chr2	0.28252	0
MIMAT0025482	hsa-miR-6513-5p	chr2	0	0
MIMAT0025483	hsa-miR-6513-3p	chr2	0	0
MIMAT0027520	hsa-miR-6810-5p	chr2	0	0
MIMAT0027521	hsa-miR-6810-3p	chr2	0.14126	0.287845
MIMAT0000083	hsa-miR-26b-5p	chr2	776.081	2007.72
MIMAT0004500	hsa-miR-26b-3p	chr2	2.26016	4.60552
MIMAT0035542	hsa-miR-9500	chr2	0	0
MIMAT0000728	hsa-miR-375	chr2	6770.72	4580.05
MIMAT0014996	hsa-miR-3131	chr2	0.423779	0.431768
MIMAT0000439	hsa-miR-153-3p	chr2	2.54268	2.87845
MIMAT0014997	hsa-miR-3132	chr2	0	0
MIMAT0016896	hsa-miR-4268	chr2	0	0
MIMAT0018957	hsa-miR-4439	chr2	0	0
MIMAT0022495	hsa-miR-5702	chr2	0	0
MIMAT0022496	hsa-miR-5703	chr2	0	0
MIMAT0019934	hsa-miR-4777-5p	chr2	0	0
MIMAT0019935	hsa-miR-4777-3p	chr2	0	0
MIMAT0005896_2	hsa-miR-1244	chr2	0	0
MIMAT0007349	hsa-miR-1471	chr2	0	0
MIMAT0003226	hsa-miR-562	chr2	0	0
MIMAT0021021	hsa-miR-5001-5p	chr2	4.09653	0.863536
MIMAT0021022	hsa-miR-5001-3p	chr2	4.37905	6.76436
MIMAT0027522	hsa-miR-6811-5p	chr2	0	0
MIMAT0027523	hsa-miR-6811-3p	chr2	0	0
MIMAT0018958	hsa-miR-4440	chr2	0.706299	1.15138
MIMAT0018959	hsa-miR-4441	chr2	0	0
MIMAT0016897	hsa-miR-4269	chr2	0	0
MIMAT0019952	hsa-miR-2467-5p	chr2	0	0.143923
MIMAT0019953	hsa-miR-2467-3p	chr2	0.847559	0.863536
MIMAT0019954	hsa-miR-4786-5p	chr2	3.24897	1.00746
MIMAT0019955	hsa-miR-4786-3p	chr2	0	0
MIMAT0000450	hsa-miR-149-5p	chr2	2236.71	1221.9
MIMAT0004609	hsa-miR-149-3p	chr2	1.69512	0.863536
MIMAT0014998	hsa-miR-3133	chr2	0	0
MIMAT0027638	hsa-miR-6869-5p	chr20	2.26016	0.719613
MIMAT0027639	hsa-miR-6869-3p	chr20	0	0
MIMAT0005943	hsa-miR-1292-5p	chr20	26.8394	17.1268
MIMAT0022948	hsa-miR-1292-3p	chr20	0	0.431768
MIMAT0009196	hsa-miR-103a-2-5p	chr20	1.13008	2.73453
MIMAT0000101	hsa-miR-103a-3p	chr20	3219.45	5639.03
MIMAT0007402	hsa-miR-103b	chr20	0	0
MIMAT0030989	hsa-miR-8062	chr20	0	0
MIMAT0027640	hsa-miR-6870-5p	chr20	0	0
MIMAT0027641	hsa-miR-6870-3p	chr20	0	0.143923
MIMAT0015076	hsa-miR-3192-5p	chr20	0	0.431768
MIMAT0027027	hsa-miR-3192-3p	chr20	0	0.143923
MIMAT0003326	hsa-miR-663a	chr20	0.423779	0.143923
MIMAT0015077	hsa-miR-3193	chr20	0.14126	1.00746
MIMAT0006765	hsa-miR-1825	chr20	0	0
MIMAT0019895	hsa-miR-4755-5p	chr20	1.4126	0
MIMAT0019896	hsa-miR-4755-3p	chr20	0	0
MIMAT0003314	hsa-miR-644a	chr20	0	0
MIMAT0002870	hsa-miR-499a-5p	chr20	6.78047	4.02983
MIMAT0004772	hsa-miR-499a-3p	chr20	0	0
MIMAT0019897	hsa-miR-499b-5p	chr20	0	0.431768
MIMAT0019898	hsa-miR-499b-3p	chr20	0	0
MIMAT0005879	hsa-miR-1289	chr20	0	0
MIMAT0005919	hsa-miR-548o-3p	chr20	141.825	69.8025
MIMAT0022738	hsa-miR-548o-5p	chr20	0	0
MIMAT0027642	hsa-miR-6871-5p	chr20	0	0.287845
MIMAT0027643	hsa-miR-6871-3p	chr20	0.706299	0.863536
MIMAT0018065	hsa-miR-3646	chr20	0	0
MIMAT0027524	hsa-miR-6812-5p	chr20	0.423779	0.287845
MIMAT0027525	hsa-miR-6812-3p	chr20	4.37905	2.44668
MIMAT0017997	hsa-miR-3617-5p	chr20	0	0
MIMAT0022966	hsa-miR-3617-3p	chr20	0	0
MIMAT0017995	hsa-miR-3616-5p	chr20	0	0
MIMAT0017996	hsa-miR-3616-3p	chr20	0	0
MIMAT0003315	hsa-miR-645	chr20	0	0
MIMAT0005890_6	hsa-miR-1302	chr20	0	0
MIMAT0015078	hsa-miR-3194-5p	chr20	0	0
MIMAT0019218	hsa-miR-3194-3p	chr20	0	0
MIMAT0019899	hsa-miR-4756-5p	chr20	0	0
MIMAT0019900	hsa-miR-4756-3p	chr20	0	0
MIMAT0016887	hsa-miR-4325	chr20	0	0
MIMAT0019071	hsa-miR-4532	chr20	0	0
MIMAT0000690	hsa-miR-296-5p	chr20	10.5945	11.082
MIMAT0004679	hsa-miR-296-3p	chr20	172.902	215.452
MIMAT0004901	hsa-miR-298	chr20	0	0
MIMAT0003316	hsa-miR-646	chr20	0	0
MIMAT0019072	hsa-miR-4533	chr20	0	0
MIMAT0018969	hsa-miR-548ag	chr20	0	0
MIMAT0005908	hsa-miR-1257	chr20	12.2896	10.6503
MIMAT0015079	hsa-miR-3195	chr20	0	0
MIMAT0019903	hsa-miR-4758-5p	chr20	0	0
MIMAT0019904	hsa-miR-4758-3p	chr20	0.423779	0
MIMAT0000416_1	hsa-miR-1-3p	chr20	147.758	104.776
MIMAT0031892	hsa-miR-1-5p	chr20	0	0
MIMAT0000427_1	hsa-miR-133a-3p	chr20	18.3638	4.60552
MIMAT0026478_1	hsa-miR-133a-5p	chr20	0	0
MIMAT0004591	hsa-miR-124-5p	chr20	0.988818	5.46906
MIMAT0000422	hsa-miR-124-3p	chr20	5.79165	8.77928
MIMAT0015080	hsa-miR-3196	chr20	0	0
MIMAT0016888	hsa-miR-4326	chr20	90.5475	51.0925
MIMAT0004984	hsa-miR-941	chr20	431.831	200.196
MIMAT0004984_1	hsa-miR-941	chr20	444.686	199.621
MIMAT0004984_2	hsa-miR-941	chr20	435.786	202.211
MIMAT0004984_3	hsa-miR-941	chr20	423.921	202.499
MIMAT0004984_4	hsa-miR-941	chr20	442.284	205.09
MIMAT0007889	hsa-miR-1914-5p	chr20	0	0.287845
MIMAT0007890	hsa-miR-1914-3p	chr20	0.423779	0
MIMAT0003317	hsa-miR-647	chr20	0	0
MIMAT0027526	hsa-miR-6813-5p	chr20	0	0.287845
MIMAT0027527	hsa-miR-6813-3p	chr20	0.14126	0
MIMAT0030996	hsa-miR-8069	chr21	0	0
MIMAT0025856	hsa-miR-6724-5p	chr21	1.27134	0.863536
MIMAT0018068	hsa-miR-3648	chr21	0.14126	0
MIMAT0018115	hsa-miR-3687	chr21	0.988818	1.2953
MIMAT0025856_1	hsa-miR-6724-5p	chr21	1.4126	1.2953
MIMAT0025856_2	hsa-miR-6724-5p	chr21	0.565039	1.43923
MIMAT0025856_3	hsa-miR-6724-5p	chr21	1.13008	1.00746
MIMAT0018068_1	hsa-miR-3648	chr21	0	0
MIMAT0018115_1	hsa-miR-3687	chr21	1.83638	2.15884
MIMAT0015030_2	hsa-miR-3156-5p	chr21	0.14126	0
MIMAT0014980_3	hsa-miR-3118	chr21	0	0
MIMAT0030996_1	hsa-miR-8069	chr21	0	0
MIMAT0000097	hsa-miR-99a-5p	chr21	55206.4	51267.3
MIMAT0004511	hsa-miR-99a-3p	chr21	0.14126	5.75691
MIMAT0000064	hsa-let-7c-5p	chr21	1533.94	1499.39
MIMAT0026472	hsa-let-7c-3p	chr21	6.78047	13.8166
MIMAT0000423_1	hsa-miR-125b-5p	chr21	454.009	785.818
MIMAT0004603	hsa-miR-125b-2-3p	chr21	356.54	275.468
MIMAT0015081_1	hsa-miR-548x-3p	chr21	0	0
MIMAT0022733	hsa-miR-548x-5p	chr21	0	0
MIMAT0024614	hsa-miR-6130	chr21	0	0
MIMAT0000646	hsa-miR-155-5p	chr21	18.7875	23.3155
MIMAT0004658	hsa-miR-155-3p	chr21	0	0
MIMAT0019905	hsa-miR-4759	chr21	0	0
MIMAT0016889	hsa-miR-4327	chr21	0	0
MIMAT0025458	hsa-miR-6501-5p	chr21	0	0.143923
MIMAT0025459	hsa-miR-6501-3p	chr21	0	0
MIMAT0004185	hsa-miR-802	chr21	0	0
MIMAT0025472	hsa-miR-6508-5p	chr21	0	0
MIMAT0025473	hsa-miR-6508-3p	chr21	0	0.287845
MIMAT0019906	hsa-miR-4760-5p	chr21	0	0
MIMAT0019907	hsa-miR-4760-3p	chr21	0	0
MIMAT0015082	hsa-miR-3197	chr21	0	0
MIMAT0027528	hsa-miR-6814-5p	chr21	0	0
MIMAT0027529	hsa-miR-6814-3p	chr21	0	0
MIMAT0022497	hsa-miR-5692b	chr21	0	0
MIMAT0023695	hsa-miR-6070	chr21	0	0
MIMAT0027530	hsa-miR-6815-5p	chr21	0	0.143923
MIMAT0027531	hsa-miR-6815-3p	chr21	0	0
MIMAT0015083_1	hsa-miR-3198	chr22	1.4126	0.575691
MIMAT0003318	hsa-miR-648	chr22	0	0
MIMAT0019908	hsa-miR-4761-5p	chr22	0	0.143923
MIMAT0019909	hsa-miR-4761-3p	chr22	0	0
MIMAT0000455	hsa-miR-185-5p	chr22	281.531	342.392
MIMAT0004611	hsa-miR-185-3p	chr22	21.754	16.9829
MIMAT0017998	hsa-miR-3618	chr22	0	0.287845
MIMAT0005950	hsa-miR-1306-3p	chr22	38.5639	20.2931
MIMAT0022726	hsa-miR-1306-5p	chr22	6.92173	9.21105
MIMAT0027532	hsa-miR-6816-5p	chr22	0	0
MIMAT0027533	hsa-miR-6816-3p	chr22	0	0
MIMAT0005877	hsa-miR-1286	chr22	0.28252	1.00746
MIMAT0003319	hsa-miR-649	chr22	0	0
MIMAT0004958	hsa-miR-301b-3p	chr22	35.1737	87.361
MIMAT0032026	hsa-miR-301b-5p	chr22	12.1483	17.5586
MIMAT0004680	hsa-miR-130b-5p	chr22	248.052	282.808
MIMAT0000691	hsa-miR-130b-3p	chr22	51.9836	95.7085
MIMAT0003320	hsa-miR-650	chr22	0	0
MIMAT0022257	hsa-miR-5571-5p	chr22	0	0
MIMAT0022258	hsa-miR-5571-3p	chr22	0	0
MIMAT0027534	hsa-miR-6817-5p	chr22	0	0
MIMAT0027535	hsa-miR-6817-3p	chr22	1.55386	1.58315
MIMAT0005875	hsa-miR-548j-5p	chr22	0.565039	2.30276
MIMAT0026737	hsa-miR-548j-3p	chr22	0.565039	0
MIMAT0015084	hsa-miR-3199	chr22	1.13008	1.00746
MIMAT0015084_1	hsa-miR-3199	chr22	3.53149	1.72707
MIMAT0023116	hsa-miR-5739	chr22	0	0
MIMAT0018073	hsa-miR-3653-3p	chr22	4.23779	0.719613
MIMAT0032110	hsa-miR-3653-5p	chr22	1.4126	1.58315
MIMAT0027536	hsa-miR-6818-5p	chr22	0.706299	0.863536
MIMAT0027537	hsa-miR-6818-3p	chr22	4.52031	4.02983
MIMAT0017392	hsa-miR-3200-5p	chr22	0	0
MIMAT0015085	hsa-miR-3200-3p	chr22	16.3861	7.77182
MIMAT0018205	hsa-miR-3928-3p	chr22	10.312	6.90829
MIMAT0027037	hsa-miR-3928-5p	chr22	0	0
MIMAT0028115	hsa-miR-7109-5p	chr22	0	0.287845
MIMAT0028116	hsa-miR-7109-3p	chr22	0	0.431768
MIMAT0019914	hsa-miR-4764-5p	chr22	0	0
MIMAT0019915	hsa-miR-4764-3p	chr22	0	0
MIMAT0018183	hsa-miR-3909	chr22	34.7499	43.1768
MIMAT0023694	hsa-miR-6069	chr22	0	0
MIMAT0027538	hsa-miR-6819-5p	chr22	0	0
MIMAT0027539	hsa-miR-6819-3p	chr22	0.14126	0
MIMAT0003336	hsa-miR-658	chr22	0	0
MIMAT0003337	hsa-miR-659-3p	chr22	0	0
MIMAT0022710	hsa-miR-659-5p	chr22	62.1543	23.8912
MIMAT0027540	hsa-miR-6820-5p	chr22	1.83638	0.863536
MIMAT0027541	hsa-miR-6820-3p	chr22	0.14126	1.00746
MIMAT0019073	hsa-miR-4534	chr22	0	0
MIMAT0019917	hsa-miR-4766-5p	chr22	0	0
MIMAT0019918	hsa-miR-4766-3p	chr22	0.14126	0.143923
MIMAT0005939	hsa-miR-1281	chr22	0	0.287845
MIMAT0027678	hsa-miR-6889-5p	chr22	0	0
MIMAT0027679	hsa-miR-6889-3p	chr22	4.09653	1.58315
MIMAT0000091	hsa-miR-33a-5p	chr22	4.80283	8.20359
MIMAT0004506	hsa-miR-33a-3p	chr22	10.4532	12.3773
MIMAT0019074	hsa-miR-378i	chr22	110.889	91.9666
MIMAT0005901	hsa-miR-1249-3p	chr22	3.53149	4.17376
MIMAT0032029	hsa-miR-1249-5p	chr22	0.565039	0.575691
MIMAT0019910	hsa-miR-4762-5p	chr22	0	0
MIMAT0019911	hsa-miR-4762-3p	chr22	2.1189	1.15138
MIMAT0017999	hsa-miR-3619-5p	chr22	0.423779	1.2953
MIMAT0019219	hsa-miR-3619-3p	chr22	0.706299	0.431768
MIMAT0000062_1	hsa-let-7a-5p	chr22	2299.85	3940.17
MIMAT0004481	hsa-let-7a-3p	chr22	299.471	350.452
MIMAT0019912	hsa-miR-4763-5p	chr22	0.565039	0.143923
MIMAT0019913	hsa-miR-4763-3p	chr22	1.13008	0.287845
MIMAT0000063	hsa-let-7b-5p	chr22	2466.25	2927.53
MIMAT0004482	hsa-let-7b-3p	chr22	13.5609	13.6726
MIMAT0015086	hsa-miR-3201	chr22	0	0
MIMAT0019075	hsa-miR-4535	chr22	0	0
MIMAT0018089	hsa-miR-3667-5p	chr22	0	0
MIMAT0018090	hsa-miR-3667-3p	chr22	0	0
MIMAT0027542	hsa-miR-6821-5p	chr22	0	0
MIMAT0027543	hsa-miR-6821-3p	chr22	0.14126	0.575691
MIMAT0019961	hsa-miR-4790-5p	chr3	0	0
MIMAT0019962	hsa-miR-4790-3p	chr3	0	0
MIMAT0014999	hsa-miR-378b	chr3	0.988818	0
MIMAT0004947	hsa-miR-885-5p	chr3	6.78047	5.75691
MIMAT0004948	hsa-miR-885-3p	chr3	3.53149	2.30276
MIMAT0016900	hsa-miR-4270	chr3	0	0
MIMAT0015000	hsa-miR-3134	chr3	0	0
MIMAT0003227	hsa-miR-563	chr3	0	0
MIMAT0018165	hsa-miR-3714	chr3	0	0
MIMAT0019963	hsa-miR-4791	chr3	18.9288	15.8315
MIMAT0015001	hsa-miR-3135a	chr3	0	0
MIMAT0019964	hsa-miR-4792	chr3	0	0
MIMAT0018960	hsa-miR-4442	chr3	0.423779	0.143923
MIMAT0015002	hsa-miR-466	chr3	0	0
MIMAT0025452	hsa-miR-548ay-5p	chr3	0	0
MIMAT0025453	hsa-miR-548ay-3p	chr3	0	0
MIMAT0000424_1	hsa-miR-128-3p	chr3	662.932	655.999
MIMAT0031095	hsa-miR-128-2-5p	chr3	0	0
MIMAT0000082_1	hsa-miR-26a-5p	chr3	6039.14	10573.9
MIMAT0004499	hsa-miR-26a-1-3p	chr3	1.69512	4.60552
MIMAT0027544	hsa-miR-6822-5p	chr3	0.14126	0
MIMAT0027545	hsa-miR-6822-3p	chr3	0	0
MIMAT0000430_1	hsa-miR-138-5p	chr3	48.0283	60.0157
MIMAT0004607	hsa-miR-138-1-3p	chr3	1.83638	1.58315
MIMAT0003228	hsa-miR-564	chr3	0	0
MIMAT0005576	hsa-miR-1226-5p	chr3	6.07417	5.18121
MIMAT0005577	hsa-miR-1226-3p	chr3	17.5162	27.0575
MIMAT0018961	hsa-miR-4443	chr3	19.3526	20.8688
MIMAT0011158	hsa-miR-2115-5p	chr3	0	0
MIMAT0011159	hsa-miR-2115-3p	chr3	0	0
MIMAT0027546	hsa-miR-6823-5p	chr3	0	0
MIMAT0027547	hsa-miR-6823-3p	chr3	0	0
MIMAT0012734	hsa-miR-711	chr3	0	0
MIMAT0027548	hsa-miR-6824-5p	chr3	0	0
MIMAT0027549	hsa-miR-6824-3p	chr3	0.423779	0
MIMAT0019965	hsa-miR-4793-5p	chr3	0	0
MIMAT0019966	hsa-miR-4793-3p	chr3	10.4532	6.62044
MIMAT0003393	hsa-miR-425-5p	chr3	2944.7	1433.9
MIMAT0001343	hsa-miR-425-3p	chr3	27.4044	38.2834
MIMAT0000440	hsa-miR-191-5p	chr3	501.613	1047.9
MIMAT0001618	hsa-miR-191-3p	chr3	5.93291	3.02238
MIMAT0027680	hsa-miR-6890-5p	chr3	0	0
MIMAT0027681	hsa-miR-6890-3p	chr3	0	0
MIMAT0016901	hsa-miR-4271	chr3	0	0
MIMAT0021124	hsa-miR-5193	chr3	0	0
MIMAT0003230	hsa-miR-566	chr3	0	0
MIMAT0023252	hsa-miR-5787	chr3	0	0
MIMAT0027644	hsa-miR-6872-5p	chr3	0	0
MIMAT0027645	hsa-miR-6872-3p	chr3	0	0
MIMAT0019956	hsa-miR-4787-5p	chr3	0	0
MIMAT0019957	hsa-miR-4787-3p	chr3	0.14126	0
MIMAT0000414	hsa-let-7g-5p	chr3	1331.37	2321.33
MIMAT0004584	hsa-let-7g-3p	chr3	1.13008	0.863536
MIMAT0000428_1	hsa-miR-135a-5p	chr3	0	0.431768
MIMAT0004595	hsa-miR-135a-3p	chr3	0	0.575691
MIMAT0030991	hsa-miR-8064	chr3	0	0
MIMAT0018353	hsa-miR-3938	chr3	0	0
MIMAT0035703	hsa-miR-548bb-5p	chr3	0	0
MIMAT0035704	hsa-miR-548bb-3p	chr3	0	0
MIMAT0016902	hsa-miR-4272	chr3	0	0
MIMAT0015003	hsa-miR-3136-5p	chr3	0	0.143923
MIMAT0019203	hsa-miR-3136-3p	chr3	0	0
MIMAT0005941	hsa-miR-1284	chr3	0	0
MIMAT0018962_1	hsa-miR-4444	chr3	0	0.143923
MIMAT0005956	hsa-miR-1324	chr3	0	0
MIMAT0016903	hsa-miR-4273	chr3	0	0
MIMAT0018198	hsa-miR-3923	chr3	0	0
MIMAT0022479	hsa-miR-5688	chr3	0	0.143923
MIMAT0019968	hsa-miR-4795-5p	chr3	0	0
MIMAT0019969	hsa-miR-4795-3p	chr3	0	0
MIMAT0030987	hsa-miR-8060	chr3	0	0
MIMAT0018196	hsa-miR-3921	chr3	0	0
MIMAT0018928	hsa-miR-548ab	chr3	0	0
MIMAT0018963	hsa-miR-4445-5p	chr3	0	0
MIMAT0018964	hsa-miR-4445-3p	chr3	0	0
MIMAT0003231	hsa-miR-567	chr3	0	0
MIMAT0031003	hsa-miR-8076	chr3	0	0
MIMAT0019233	hsa-miR-4446-5p	chr3	0	0
MIMAT0018965	hsa-miR-4446-3p	chr3	0	0
MIMAT0003232	hsa-miR-568	chr3	0	0
MIMAT0019970	hsa-miR-4796-5p	chr3	0	0
MIMAT0019971	hsa-miR-4796-3p	chr3	0	0
MIMAT0018966	hsa-miR-4447	chr3	0	0
MIMAT0000228	hsa-miR-198	chr3	0	0
MIMAT0022470	hsa-miR-5682	chr3	0	0
MIMAT0028117	hsa-miR-7110-5p	chr3	0	0
MIMAT0028118	hsa-miR-7110-3p	chr3	1.55386	1.43923
MIMAT0021023	hsa-miR-5002-5p	chr3	3.67275	5.46906
MIMAT0021024	hsa-miR-5002-3p	chr3	0.28252	0
MIMAT0023708	hsa-miR-6083	chr3	0	0
MIMAT0015004	hsa-miR-544b	chr3	0.423779	1.72707
MIMAT0021084	hsa-miR-5092	chr3	0	0.143923
MIMAT0005935	hsa-miR-548i	chr3	0	0
MIMAT0027550	hsa-miR-6825-5p	chr3	0	0
MIMAT0027551	hsa-miR-6825-3p	chr3	0.565039	0
MIMAT0031179	hsa-miR-7976	chr3	2.26016	2.73453
MIMAT0027552	hsa-miR-6826-5p	chr3	0.28252	0.431768
MIMAT0027553	hsa-miR-6826-3p	chr3	0	0
MIMAT0022498	hsa-miR-5704	chr3	0	0
MIMAT0027554	hsa-miR-6827-5p	chr3	0	0
MIMAT0027555	hsa-miR-6827-3p	chr3	0	0
MIMAT0019958	hsa-miR-4788	chr3	0	0
MIMAT0021116	hsa-miR-5186	chr3	0	0
MIMAT0018193	hsa-miR-3919	chr3	0	0
MIMAT0000417	hsa-miR-15b-5p	chr3	64.5557	161.769
MIMAT0004586	hsa-miR-15b-3p	chr3	131.23	5.32514
MIMAT0000069_1	hsa-miR-16-5p	chr3	101.566	194.439
MIMAT0004518	hsa-miR-16-2-3p	chr3	119.788	176.449
MIMAT0005915	hsa-miR-1263	chr3	0	0
MIMAT0004794	hsa-miR-551b-5p	chr3	0	0
MIMAT0003233	hsa-miR-551b-3p	chr3	0	0
MIMAT0027556	hsa-miR-6828-5p	chr3	0	0
MIMAT0027557	hsa-miR-6828-3p	chr3	0	0
MIMAT0003234	hsa-miR-569	chr3	0	0
MIMAT0019959	hsa-miR-4789-5p	chr3	0	0
MIMAT0019960	hsa-miR-4789-3p	chr3	0	0
MIMAT0031180	hsa-miR-7977	chr3	38.9877	37.4199
MIMAT0018967	hsa-miR-4448	chr3	0	0
MIMAT0005458	hsa-miR-1224-5p	chr3	2.68394	2.59061
MIMAT0005459	hsa-miR-1224-3p	chr3	0.28252	0.143923
MIMAT0022295	hsa-miR-5588-5p	chr3	0	0.287845
MIMAT0022296	hsa-miR-5588-3p	chr3	0	0
MIMAT0022263	hsa-miR-548aq-5p	chr3	0	0
MIMAT0022264	hsa-miR-548aq-3p	chr3	0	0
MIMAT0005900	hsa-miR-1248	chr3	6.35669	11.3699
MIMAT0000085	hsa-miR-28-5p	chr3	10.312	13.8166
MIMAT0004502	hsa-miR-28-3p	chr3	118.093	80.3088
MIMAT0004987	hsa-miR-944	chr3	0	0
MIMAT0015005	hsa-miR-3137	chr3	0	0
MIMAT0003235	hsa-miR-570-3p	chr3	0	0
MIMAT0022707	hsa-miR-570-5p	chr3	0	0
MIMAT0027558	hsa-miR-6829-5p	chr3	0	0.143923
MIMAT0027559	hsa-miR-6829-3p	chr3	0	0
MIMAT0019972	hsa-miR-4797-5p	chr3	0	0
MIMAT0019973	hsa-miR-4797-3p	chr3	0.565039	0.575691
MIMAT0004972	hsa-miR-922	chr3	0	0
MIMAT0003236	hsa-miR-571	chr4	0	0
MIMAT0004986	hsa-miR-943	chr4	8.47559	7.48398
MIMAT0019978	hsa-miR-4800-5p	chr4	0	0
MIMAT0019979	hsa-miR-4800-3p	chr4	0	0
MIMAT0018926	hsa-miR-378d	chr4	20.4827	28.7845
MIMAT0019974	hsa-miR-4798-5p	chr4	0	0
MIMAT0019975	hsa-miR-4798-3p	chr4	0	0
MIMAT0016906	hsa-miR-4274	chr4	0	0
MIMAT0000094	hsa-miR-95-3p	chr4	189.288	381.251
MIMAT0026473	hsa-miR-95-5p	chr4	0	0.143923
MIMAT0005935_1	hsa-miR-548i	chr4	0	0
MIMAT0015006	hsa-miR-3138	chr4	0	0.575691
MIMAT0003237	hsa-miR-572	chr4	0.28252	0.287845
MIMAT0021083	hsa-miR-5091	chr4	4.09653	3.59807
MIMAT0000275	hsa-miR-218-5p	chr4	36529.1	41533.2
MIMAT0004565	hsa-miR-218-1-3p	chr4	0.565039	0.143923
MIMAT0031181	hsa-miR-7978	chr4	34.0436	29.6481
MIMAT0003238	hsa-miR-573	chr4	9.74692	7.77182
MIMAT0016905	hsa-miR-4275	chr4	0	0
MIMAT0005945_1	hsa-miR-1255b-5p	chr4	0	0
MIMAT0019980	hsa-miR-4801	chr4	0	0
MIMAT0004795	hsa-miR-574-5p	chr4	0.423779	0.431768
MIMAT0003239	hsa-miR-574-3p	chr4	4.23779	5.46906
MIMAT0022301	hsa-miR-5591-5p	chr4	0	0
MIMAT0022302	hsa-miR-5591-3p	chr4	0	0
MIMAT0019981	hsa-miR-4802-5p	chr4	0	0
MIMAT0019982	hsa-miR-4802-3p	chr4	0	0
MIMAT0030980	hsa-miR-8053	chr4	0	0
MIMAT0018968	hsa-miR-4449	chr4	1.55386	1.00746
MIMAT0018969_1	hsa-miR-548ag	chr4	0	0
MIMAT0005923	hsa-miR-1269a	chr4	0.423779	0.287845
MIMAT0018971	hsa-miR-4450	chr4	0	0
MIMAT0018972	hsa-miR-548ah-5p	chr4	0	0
MIMAT0020957	hsa-miR-548ah-3p	chr4	0.28252	0.143923
[truncated: 814 more rows]

## Sheet: ES2
	gene	chr	ES2_1	ES2_2
MIMAT0027618	hsa-miR-6859-5p	chr1	0	0
MIMAT0027619	hsa-miR-6859-3p	chr1	0	0
MIMAT0005890	hsa-miR-1302	chr1	0	0
MIMAT0027618_1	hsa-miR-6859-5p	chr1	0	0
MIMAT0027619_1	hsa-miR-6859-3p	chr1	0	0
MIMAT0025855	hsa-miR-6723-5p	chr1	1.20507	0
MIMAT0004571	hsa-miR-200b-5p	chr1	0	0
MIMAT0000318	hsa-miR-200b-3p	chr1	7.83294	5.6525
MIMAT0001620	hsa-miR-200a-5p	chr1	0	0
MIMAT0000682	hsa-miR-200a-3p	chr1	0	0
MIMAT0001536	hsa-miR-429	chr1	0.602534	0.434808
MIMAT0027353	hsa-miR-6726-5p	chr1	0	0
MIMAT0027354	hsa-miR-6726-3p	chr1	4.82027	7.82654
MIMAT0027355	hsa-miR-6727-5p	chr1	0	0
MIMAT0027356	hsa-miR-6727-3p	chr1	0	0
MIMAT0027516	hsa-miR-6808-5p	chr1	0	0
MIMAT0027517	hsa-miR-6808-3p	chr1	0	0
MIMAT0016883	hsa-miR-4251	chr1	0	0
MIMAT0003214	hsa-miR-551a	chr1	0	0
MIMAT0018929	hsa-miR-4417	chr1	0	0
MIMAT0019778	hsa-miR-4689	chr1	0	2.60885
MIMAT0016886	hsa-miR-4252	chr1	0	0
MIMAT0027357	hsa-miR-6728-5p	chr1	0	0
MIMAT0027358	hsa-miR-6728-3p	chr1	0	0
MIMAT0000255	hsa-miR-34a-5p	chr1	3.6152	0.434808
MIMAT0004557	hsa-miR-34a-3p	chr1	3.01267	0
MIMAT0022490	hsa-miR-5697	chr1	0	0
MIMAT0015090	hsa-miR-1273d	chr1	0	0
MIMAT0027359	hsa-miR-6729-5p	chr1	0	0
MIMAT0027360	hsa-miR-6729-3p	chr1	1.20507	0
MIMAT0030421	hsa-miR-7846-3p	chr1	0	0
MIMAT0019688	hsa-miR-4632-3p	chr1	0	0
MIMAT0022977	hsa-miR-4632-5p	chr1	0	0
MIMAT0027361	hsa-miR-6730-5p	chr1	0	0
MIMAT0027362	hsa-miR-6730-3p	chr1	0	0
MIMAT0018098	hsa-miR-3675-5p	chr1	0	0
MIMAT0018099	hsa-miR-3675-3p	chr1	0	0
MIMAT0019357	hsa-miR-3972	chr1	0	0
MIMAT0019788	hsa-miR-4695-5p	chr1	0	0
MIMAT0019789	hsa-miR-4695-3p	chr1	0	0
MIMAT0005880	hsa-miR-1290	chr1	0	0
MIMAT0023709	hsa-miR-6084	chr1	0	0
MIMAT0005907	hsa-miR-1256	chr1	0	0
MIMAT0018930	hsa-miR-4418	chr1	0	0
MIMAT0024610	hsa-miR-6127	chr1	0	0
MIMAT0019769	hsa-miR-4684-5p	chr1	0.602534	0.434808
MIMAT0019770	hsa-miR-4684-3p	chr1	0	2.60885
MIMAT0016882	hsa-miR-4253	chr1	0	0
MIMAT0014977	hsa-miR-3115	chr1	0	0
MIMAT0018931	hsa-miR-4419a	chr1	0	0
MIMAT0018932	hsa-miR-378f	chr1	0	0
MIMAT0027363	hsa-miR-6731-5p	chr1	0	0
MIMAT0027364	hsa-miR-6731-3p	chr1	0	0
MIMAT0018940	hsa-miR-4425	chr1	0	0
MIMAT0018191	hsa-miR-3917	chr1	1.20507	0
MIMAT0009451	hsa-miR-1976	chr1	4.82027	1.30442
MIMAT0018933	hsa-miR-4420	chr1	0	0
MIMAT0016884	hsa-miR-4254	chr1	0	0
MIMAT0022285	hsa-miR-5585-5p	chr1	0	0
MIMAT0022286	hsa-miR-5585-3p	chr1	0	0
MIMAT0017981	hsa-miR-3605-5p	chr1	0.602534	2.17404
MIMAT0017982	hsa-miR-3605-3p	chr1	11.4481	23.0448
MIMAT0003215	hsa-miR-552-3p	chr1	0	0
MIMAT0026615	hsa-miR-552-5p	chr1	0	0
MIMAT0016885	hsa-miR-4255	chr1	0	0
MIMAT0027365	hsa-miR-6732-5p	chr1	0	0
MIMAT0027366	hsa-miR-6732-3p	chr1	0	0
MIMAT0022275	hsa-miR-5581-5p	chr1	0	0
MIMAT0022276	hsa-miR-5581-3p	chr1	0	0
MIMAT0018080	hsa-miR-3659	chr1	0	0
MIMAT0000692	hsa-miR-30e-5p	chr1	3536.87	3471.07
MIMAT0000693	hsa-miR-30e-3p	chr1	277.768	246.101
MIMAT0000244	hsa-miR-30c-5p	chr1	3079.55	3298.89
MIMAT0004674	hsa-miR-30c-1-3p	chr1	4.21774	0
MIMAT0027367	hsa-miR-6733-5p	chr1	0	0
MIMAT0027368	hsa-miR-6733-3p	chr1	0	1.30442
MIMAT0027369	hsa-miR-6734-5p	chr1	0	1.30442
MIMAT0027370	hsa-miR-6734-3p	chr1	0	0
MIMAT0027371	hsa-miR-6735-5p	chr1	0	0
MIMAT0027372	hsa-miR-6735-3p	chr1	0	0
MIMAT0023704	hsa-miR-6079	chr1	0	0
MIMAT0022283	hsa-miR-5584-5p	chr1	0	0
MIMAT0022284	hsa-miR-5584-3p	chr1	0	0
MIMAT0018934	hsa-miR-4421	chr1	0	0
MIMAT0025454	hsa-miR-6500-5p	chr1	0	0
MIMAT0025455	hsa-miR-6500-3p	chr1	0	0
MIMAT0010364	hsa-miR-761	chr1	0	0
MIMAT0020601	hsa-miR-1273f	chr1	0	0
MIMAT0020600	hsa-miR-5095	chr1	0	0
MIMAT0020602	hsa-miR-1273g-5p	chr1	0	0
MIMAT0022742	hsa-miR-1273g-3p	chr1	0	0
MIMAT0019942	hsa-miR-4781-5p	chr1	0	0
MIMAT0019943	hsa-miR-4781-3p	chr1	0	0
MIMAT0018935	hsa-miR-4422	chr1	0	0
MIMAT0019816	hsa-miR-4711-5p	chr1	0	0
MIMAT0019817	hsa-miR-4711-3p	chr1	0	0
MIMAT0014978	hsa-miR-3116	chr1	0	0
MIMAT0014978_1	hsa-miR-3116	chr1	0	0
MIMAT0023693	hsa-miR-6068	chr1	0	0
MIMAT0019967	hsa-miR-4794	chr1	0	0
MIMAT0018094	hsa-miR-3671	chr1	0	0
MIMAT0004513	hsa-miR-101-5p	chr1	0	0
MIMAT0000099	hsa-miR-101-3p	chr1	709.183	695.258
MIMAT0014979	hsa-miR-3117-3p	chr1	0	0
MIMAT0019197	hsa-miR-3117-5p	chr1	0	0
MIMAT0005914	hsa-miR-1262	chr1	6.02534	13.479
MIMAT0000456	hsa-miR-186-5p	chr1	1134.57	1222.24
MIMAT0004612	hsa-miR-186-3p	chr1	0	0
MIMAT0028222	hsa-miR-7156-5p	chr1	0	0
MIMAT0028223	hsa-miR-7156-3p	chr1	0	0
MIMAT0019232	hsa-miR-4423-5p	chr1	0	0
MIMAT0018936	hsa-miR-4423-3p	chr1	0	0
MIMAT0030431	hsa-miR-7856-5p	chr1	0	0
MIMAT0004957	hsa-miR-760	chr1	33.1394	28.2625
MIMAT0018937	hsa-miR-378g	chr1	0	0
MIMAT0013517	hsa-miR-2682-5p	chr1	3.6152	4.78289
MIMAT0013518	hsa-miR-2682-3p	chr1	0	0
MIMAT0000429	hsa-miR-137	chr1	0	3.47846
MIMAT0003216	hsa-miR-553	chr1	0	0
MIMAT0030427	hsa-miR-7852-3p	chr1	0	0
MIMAT0000227	hsa-miR-197-3p	chr1	151.839	138.269
MIMAT0022691	hsa-miR-197-5p	chr1	0	0
MIMAT0016877	hsa-miR-4256	chr1	0	0
MIMAT0018938	hsa-miR-548ac	chr1	0	0
MIMAT0005792	hsa-miR-320b	chr1	43.3825	48.6985
MIMAT0004985	hsa-miR-942-5p	chr1	86.1624	115.224
MIMAT0026734	hsa-miR-942-3p	chr1	4.21774	0
MIMAT0027373	hsa-miR-6736-5p	chr1	0	0.869616
MIMAT0027374	hsa-miR-6736-3p	chr1	0	0
MIMAT0021079	hsa-miR-5087	chr1	0	2.60885
MIMAT0023702	hsa-miR-6077	chr1	0	0
MIMAT0027656	hsa-miR-6878-5p	chr1	0	0
MIMAT0027657	hsa-miR-6878-3p	chr1	0	0
MIMAT0016878	hsa-miR-4257	chr1	0	0
MIMAT0003217	hsa-miR-554	chr1	0	0
MIMAT0031010	hsa-miR-8083	chr1	0	0
MIMAT0027375	hsa-miR-6737-5p	chr1	0	0
MIMAT0027376	hsa-miR-6737-3p	chr1	0	0
MIMAT0022491	hsa-miR-5698	chr1	0	0
MIMAT0004929	hsa-miR-190b	chr1	0	0
MIMAT0016879	hsa-miR-4258	chr1	0	0
MIMAT0004792	hsa-miR-92b-5p	chr1	49.4078	98.2666
MIMAT0003218	hsa-miR-92b-3p	chr1	1908.83	1865.33
MIMAT0003219	hsa-miR-555	chr1	0.602534	0
MIMAT0027377	hsa-miR-6738-5p	chr1	0	0
MIMAT0027378	hsa-miR-6738-3p	chr1	0	0
MIMAT0000441	hsa-miR-9-5p	chr1	80.7396	107.398
MIMAT0000442	hsa-miR-9-3p	chr1	14.4608	16.9575
MIMAT0003945	hsa-miR-765	chr1	0	0
MIMAT0016880	hsa-miR-4259	chr1	0	0
MIMAT0021117	hsa-miR-5187-5p	chr1	0	0
MIMAT0021118	hsa-miR-5187-3p	chr1	0	0
MIMAT0019720	hsa-miR-4654	chr1	0	0
MIMAT0003220	hsa-miR-556-5p	chr1	0	9.13096
MIMAT0004793	hsa-miR-556-3p	chr1	3.01267	1.73923
MIMAT0018078	hsa-miR-3658	chr1	0	0
MIMAT0004971	hsa-miR-921	chr1	0	0
MIMAT0005945	hsa-miR-1255b-5p	chr1	0	0
MIMAT0022725	hsa-miR-1255b-2-3p	chr1	0	0
MIMAT0003221	hsa-miR-557	chr1	0	0
MIMAT0014981	hsa-miR-3119	chr1	0	0
MIMAT0014981_1	hsa-miR-3119	chr1	0	0
MIMAT0005885	hsa-miR-1295a	chr1	0	6.95693
MIMAT0022293	hsa-miR-1295b-5p	chr1	0	0
MIMAT0022294	hsa-miR-1295b-3p	chr1	0	0
MIMAT0004564	hsa-miR-214-5p	chr1	0	0
MIMAT0000271	hsa-miR-214-3p	chr1	0	0.869616
MIMAT0014982	hsa-miR-3120-3p	chr1	0	0
MIMAT0019198	hsa-miR-3120-5p	chr1	0	0
MIMAT0000231	hsa-miR-199a-5p	chr1	333.201	315.67
MIMAT0000232	hsa-miR-199a-3p	chr1	2010.66	2068.38
MIMAT0002804	hsa-miR-488-5p	chr1	0	0
MIMAT0004763	hsa-miR-488-3p	chr1	0	0
MIMAT0018939	hsa-miR-4424	chr1	0	0
MIMAT0014983	hsa-miR-3121-3p	chr1	0.602534	0
MIMAT0019199	hsa-miR-3121-5p	chr1	0	0
MIMAT0018941	hsa-miR-4426	chr1	0	0
MIMAT0005936	hsa-miR-1278	chr1	3.01267	3.91327
MIMAT0019860	hsa-miR-4735-5p	chr1	0	0
MIMAT0019861	hsa-miR-4735-3p	chr1	0	0
MIMAT0000257	hsa-miR-181b-5p	chr1	482.63	470.027
MIMAT0022692	hsa-miR-181b-3p	chr1	15.6659	27.3929
MIMAT0000256	hsa-miR-181a-5p	chr1	554.331	585.686
MIMAT0000270	hsa-miR-181a-3p	chr1	135.57	135.66
MIMAT0021122	hsa-miR-5191	chr1	0	0
MIMAT0005586	hsa-miR-1231	chr1	0	0
MIMAT0027379	hsa-miR-6739-5p	chr1	0	0
MIMAT0027380	hsa-miR-6739-3p	chr1	0	0
MIMAT0027381	hsa-miR-6740-5p	chr1	0	0
MIMAT0027382	hsa-miR-6740-3p	chr1	0	0
MIMAT0000758	hsa-miR-135b-5p	chr1	131.352	93.4837
MIMAT0004698	hsa-miR-135b-3p	chr1	0	0
MIMAT0027620	hsa-miR-6769b-5p	chr1	0	0
MIMAT0027621	hsa-miR-6769b-3p	chr1	0	0
MIMAT0004673	hsa-miR-29c-5p	chr1	1.8076	3.47846
MIMAT0000681	hsa-miR-29c-3p	chr1	26.5115	30.0017
MIMAT0000100	hsa-miR-29b-3p	chr1	176.542	155.661
MIMAT0004515	hsa-miR-29b-2-5p	chr1	4.82027	4.78289
MIMAT0000266	hsa-miR-205-5p	chr1	0	0
MIMAT0009197	hsa-miR-205-3p	chr1	0	0
MIMAT0016881	hsa-miR-4260	chr1	0	0
MIMAT0014984	hsa-miR-3122	chr1	0	0
MIMAT0000272	hsa-miR-215-5p	chr1	0	2.17404
MIMAT0026476	hsa-miR-215-3p	chr1	0	0
MIMAT0000460	hsa-miR-194-5p	chr1	4.21774	11.305
MIMAT0005948	hsa-miR-664a-5p	chr1	7.83294	5.21769
MIMAT0005949	hsa-miR-664a-3p	chr1	2.41014	0.434808
MIMAT0005792_1	hsa-miR-320b	chr1	45.7926	43.4808
MIMAT0019872	hsa-miR-4742-5p	chr1	0	0
MIMAT0019873	hsa-miR-4742-3p	chr1	1.20507	0
MIMAT0027383	hsa-miR-6741-5p	chr1	0	0
MIMAT0027384	hsa-miR-6741-3p	chr1	0	0
MIMAT0021039	hsa-miR-5008-5p	chr1	0	0
MIMAT0021040	hsa-miR-5008-3p	chr1	0	0
MIMAT0018001	hsa-miR-3620-3p	chr1	0.602534	0.434808
MIMAT0022967	hsa-miR-3620-5p	chr1	0	0
MIMAT0027385	hsa-miR-6742-5p	chr1	0	0
MIMAT0027386	hsa-miR-6742-3p	chr1	0	0
MIMAT0019741	hsa-miR-4666a-5p	chr1	0	0
MIMAT0019742	hsa-miR-4666a-3p	chr1	0	0
MIMAT0005827	hsa-miR-1182	chr1	0	0
MIMAT0018942	hsa-miR-4427	chr1	0	0
MIMAT0019752	hsa-miR-4671-5p	chr1	0	0
MIMAT0019753	hsa-miR-4671-3p	chr1	0	0
MIMAT0019890	hsa-miR-4753-5p	chr1	0	0
MIMAT0019891	hsa-miR-4753-3p	chr1	0	0
MIMAT0007399	hsa-miR-1537-3p	chr1	0	0
MIMAT0026765	hsa-miR-1537-5p	chr1	0	0
MIMAT0018943	hsa-miR-4428	chr1	0	0
MIMAT0014985	hsa-miR-3123	chr1	0	0
MIMAT0019760	hsa-miR-4677-5p	chr1	0	0
MIMAT0019761	hsa-miR-4677-3p	chr1	5.42281	6.52212
MIMAT0018190	hsa-miR-3916	chr1	0	1.30442
MIMAT0014986	hsa-miR-3124-5p	chr1	0	0
MIMAT0019200	hsa-miR-3124-3p	chr1	0	0
MIMAT0022492	hsa-miR-5699-3p	chr10	0.602534	0
MIMAT0027103	hsa-miR-5699-5p	chr10	0	0
MIMAT0023697	hsa-miR-6072	chr10	0	0
MIMAT0023703	hsa-miR-6078	chr10	0	0
MIMAT0015029	hsa-miR-3155a	chr10	0	1.30442
MIMAT0019012	hsa-miR-3155b	chr10	0	0
MIMAT0019013	hsa-miR-548ak	chr10	0	0
MIMAT0019014	hsa-miR-4480	chr10	0	0
MIMAT0019015	hsa-miR-4481	chr10	0	0
MIMAT0011163	hsa-miR-548q	chr10	1.20507	0.434808
MIMAT0016848	hsa-miR-4293	chr10	0	0
MIMAT0005918	hsa-miR-1265	chr10	0	0
MIMAT0002808	hsa-miR-511-5p	chr10	0	0
MIMAT0026606	hsa-miR-511-3p	chr10	0	0
MIMAT0019757	hsa-miR-4675	chr10	0	0
MIMAT0007891	hsa-miR-1915-5p	chr10	0	0
MIMAT0007892	hsa-miR-1915-3p	chr10	2.41014	0
MIMAT0005905	hsa-miR-1254	chr10	10.2431	5.6525
MIMAT0003271	hsa-miR-603	chr10	0	0
MIMAT0031013	hsa-miR-8086	chr10	0	0
MIMAT0003272	hsa-miR-604	chr10	0	0
MIMAT0004981	hsa-miR-938	chr10	0	0
MIMAT0028234	hsa-miR-7162-5p	chr10	0	0
MIMAT0028235	hsa-miR-7162-3p	chr10	0	0
MIMAT0017988	hsa-miR-3611	chr10	0.602534	0
MIMAT0019768	hsa-miR-4683	chr10	0	0
MIMAT0022259	hsa-miR-5100	chr10	4.21774	0.434808
MIMAT0015030	hsa-miR-3156-5p	chr10	0	0
MIMAT0019209	hsa-miR-3156-3p	chr10	0	0
MIMAT0016849	hsa-miR-4294	chr10	0	0
MIMAT0003273	hsa-miR-605-5p	chr10	1.8076	0.869616
MIMAT0026621	hsa-miR-605-3p	chr10	0	1.30442
MIMAT0005895	hsa-miR-548f-3p	chr10	0	0.869616
MIMAT0026739	hsa-miR-548f-5p	chr10	0	0
MIMAT0018199	hsa-miR-3924	chr10	0	0
MIMAT0005794	hsa-miR-1296-5p	chr10	0.602534	3.04365
MIMAT0026637	hsa-miR-1296-3p	chr10	0	0
MIMAT0028212	hsa-miR-7151-5p	chr10	0	0
MIMAT0028213	hsa-miR-7151-3p	chr10	0	0
MIMAT0005905_1	hsa-miR-1254	chr10	9.03801	7.39173
MIMAT0028214	hsa-miR-7152-5p	chr10	0	0
MIMAT0028215	hsa-miR-7152-3p	chr10	0	0
MIMAT0019758	hsa-miR-4676-5p	chr10	0	0
MIMAT0019759	hsa-miR-4676-3p	chr10	4.82027	0.434808
MIMAT0003274	hsa-miR-606	chr10	0	0
MIMAT0000773	hsa-miR-346	chr10	0	0.434808
MIMAT0019762	hsa-miR-4678	chr10	0	0
MIMAT0019763	hsa-miR-4679	chr10	0	0
MIMAT0019763_1	hsa-miR-4679	chr10	0	0
MIMAT0000104	hsa-miR-107	chr10	143.403	139.573
MIMAT0015031	hsa-miR-3157-5p	chr10	1.8076	1.30442
MIMAT0019210	hsa-miR-3157-3p	chr10	0	0
MIMAT0003275	hsa-miR-607	chr10	0	0
MIMAT0005878	hsa-miR-1287-5p	chr10	1.8076	4.78289
MIMAT0026738	hsa-miR-1287-3p	chr10	0	0
MIMAT0019771	hsa-miR-4685-5p	chr10	0	0
MIMAT0019772	hsa-miR-4685-3p	chr10	1.20507	0
MIMAT0025470	hsa-miR-6507-5p	chr10	0	0
MIMAT0025471	hsa-miR-6507-3p	chr10	0	0
MIMAT0003276	hsa-miR-608	chr10	0	0
MIMAT0015032	hsa-miR-3158-3p	chr10	18.6786	14.7835
MIMAT0019211	hsa-miR-3158-5p	chr10	0	0
MIMAT0015032_1	hsa-miR-3158-3p	chr10	19.8836	12.6094
MIMAT0019211_1	hsa-miR-3158-5p	chr10	0	0
MIMAT0002809	hsa-miR-146b-5p	chr10	72.3041	85.2223
MIMAT0004766	hsa-miR-146b-3p	chr10	1.8076	1.73923
MIMAT0005951	hsa-miR-1307-3p	chr10	183.17	182.619
MIMAT0022727	hsa-miR-1307-5p	chr10	22.2938	16.5227
MIMAT0004979	hsa-miR-936	chr10	0	0
MIMAT0003277	hsa-miR-609	chr10	0	0
MIMAT0019016	hsa-miR-4482-5p	chr10	4.21774	2.60885
MIMAT0020958	hsa-miR-4482-3p	chr10	0	2.17404
MIMAT0019764	hsa-miR-4680-5p	chr10	0	0
MIMAT0019765	hsa-miR-4680-3p	chr10	0	0
MIMAT0005874	hsa-miR-548e-3p	chr10	19.8836	25.2189
MIMAT0026736	hsa-miR-548e-5p	chr10	0	0.434808
MIMAT0025841	hsa-miR-6715a-3p	chr10	0.602534	0
MIMAT0025842	hsa-miR-6715b-5p	chr10	0	0
MIMAT0025843	hsa-miR-6715b-3p	chr10	0	0
MIMAT0016844	hsa-miR-4295	chr10	0	0
MIMAT0019017	hsa-miR-4483	chr10	0	0
MIMAT0010133	hsa-miR-2110	chr10	15.0634	16.9575
MIMAT0018084	hsa-miR-3663-5p	chr10	0	0
MIMAT0018085	hsa-miR-3663-3p	chr10	0	0
MIMAT0019766	hsa-miR-4681	chr10	0	0
MIMAT0019767	hsa-miR-4682	chr10	0	0
MIMAT0018357	hsa-miR-3941	chr10	0	0
MIMAT0016845	hsa-miR-4296	chr10	0	0
MIMAT0019018	hsa-miR-4484	chr10	0	0.434808
MIMAT0016846	hsa-miR-4297	chr10	0	0
MIMAT0016847	hsa-miR-378c	chr10	7.83294	3.04365
MIMAT0002810	hsa-miR-202-5p	chr10	0	0
MIMAT0002811	hsa-miR-202-3p	chr10	0	0
MIMAT0018360	hsa-miR-3944-3p	chr10	0	0
MIMAT0019231	hsa-miR-3944-5p	chr10	0	3.04365
MIMAT0027387	hsa-miR-6743-5p	chr11	0	0
MIMAT0027388	hsa-miR-6743-3p	chr11	1.20507	0
MIMAT0000267	hsa-miR-210-3p	chr11	0	0.869616
MIMAT0026475	hsa-miR-210-5p	chr11	0	2.17404
MIMAT0027389	hsa-miR-6744-5p	chr11	0	0
MIMAT0027390	hsa-miR-6744-3p	chr11	0	0
MIMAT0016852	hsa-miR-4298	chr11	0	0
MIMAT0030422	hsa-miR-7847-3p	chr11	0	0
MIMAT0004284	hsa-miR-675-5p	chr11	0	0
MIMAT0006790	hsa-miR-675-3p	chr11	0	0
MIMAT0004761	hsa-miR-483-5p	chr11	0	1.30442
MIMAT0002173	hsa-miR-483-3p	chr11	0	6.52212
MIMAT0019773	hsa-miR-4686	chr11	0	0
MIMAT0019774	hsa-miR-4687-5p	chr11	0	0
MIMAT0019775	hsa-miR-4687-3p	chr11	0	0
MIMAT0005931	hsa-miR-302e	chr11	0	0
MIMAT0022483	hsa-miR-5691	chr11	0	0
MIMAT0019019	hsa-miR-4485-3p	chr11	2.41014	2.17404
MIMAT0032116	hsa-miR-4485-5p	chr11	1.20507	0
MIMAT0016851	hsa-miR-4299	chr11	0	0
MIMAT0030997	hsa-miR-8070	chr11	0	0
MIMAT0024597	hsa-miR-6124	chr11	0	0
MIMAT0023698	hsa-miR-6073	chr11	0	0
MIMAT0015033	hsa-miR-3159	chr11	0	0
MIMAT0019020	hsa-miR-4486	chr11	0	0
MIMAT0019786	hsa-miR-4694-5p	chr11	0	0
MIMAT0019787	hsa-miR-4694-3p	chr11	0	0
MIMAT0030981	hsa-miR-8054	chr11	0	0
MIMAT0031014	hsa-miR-8087	chr11	0	0
MIMAT0003278	hsa-miR-610	chr11	0	0
MIMAT0030995	hsa-miR-8068	chr11	0	0
MIMAT0019776	hsa-miR-1343-3p	chr11	4.21774	2.60885
MIMAT0027038	hsa-miR-1343-5p	chr11	0	0
MIMAT0019358	hsa-miR-3973	chr11	0	0
MIMAT0010357	hsa-miR-670-5p	chr11	0	0
MIMAT0026640	hsa-miR-670-3p	chr11	0	0
MIMAT0000242	hsa-miR-129-5p	chr11	3.01267	8.26135
MIMAT0004605	hsa-miR-129-2-3p	chr11	0	0
MIMAT0028218	hsa-miR-7154-5p	chr11	0	0
MIMAT0028219	hsa-miR-7154-3p	chr11	0	0
MIMAT0019777	hsa-miR-4688	chr11	0	0
MIMAT0015034	hsa-miR-3160-3p	chr11	0	0
MIMAT0019212	hsa-miR-3160-5p	chr11	0	0
MIMAT0015034_1	hsa-miR-3160-3p	chr11	0	0
MIMAT0019212_1	hsa-miR-3160-5p	chr11	0	0
MIMAT0022279	hsa-miR-5582-5p	chr11	0	0
MIMAT0022280	hsa-miR-5582-3p	chr11	0	1.30442
MIMAT0027391	hsa-miR-6745	chr11	0	0
MIMAT0019021	hsa-miR-4487	chr11	0	0
MIMAT0015035	hsa-miR-3161	chr11	0	0
MIMAT0024611	hsa-miR-6128	chr11	0	0
MIMAT0004593	hsa-miR-130a-5p	chr11	0.602534	3.47846
MIMAT0000425	hsa-miR-130a-3p	chr11	11.4481	10.0006
MIMAT0015036	hsa-miR-3162-5p	chr11	0	0
MIMAT0019213	hsa-miR-3162-3p	chr11	0	1.73923
MIMAT0025462	hsa-miR-6503-5p	chr11	0	0
MIMAT0025463	hsa-miR-6503-3p	chr11	0	0
MIMAT0019022	hsa-miR-4488	chr11	0	0
MIMAT0003279	hsa-miR-611	chr11	0	0
MIMAT0007881	hsa-miR-1908-5p	chr11	25.3064	24.784
MIMAT0026916	hsa-miR-1908-3p	chr11	2.41014	0
MIMAT0027392	hsa-miR-6746-5p	chr11	0	0
MIMAT0027393	hsa-miR-6746-3p	chr11	0	0
MIMAT0027394	hsa-miR-6747-5p	chr11	0	0
MIMAT0027395	hsa-miR-6747-3p	chr11	5.42281	7.82654
MIMAT0027396	hsa-miR-6748-5p	chr11	0	0
MIMAT0027397	hsa-miR-6748-3p	chr11	0	0
MIMAT0025484	hsa-miR-6514-5p	chr11	1.20507	0
MIMAT0025485	hsa-miR-6514-3p	chr11	0	0
MIMAT0028220	hsa-miR-7155-5p	chr11	0	0
MIMAT0028221	hsa-miR-7155-3p	chr11	0	0
MIMAT0005592	hsa-miR-1237-3p	chr11	6.62787	5.6525
MIMAT0022946	hsa-miR-1237-5p	chr11	0	0
MIMAT0000222	hsa-miR-192-5p	chr11	65.6762	64.7864
MIMAT0004543	hsa-miR-192-3p	chr11	0	0
MIMAT0000460_1	hsa-miR-194-5p	chr11	59.0483	40.4371
MIMAT0004671	hsa-miR-194-3p	chr11	8.43548	10.8702
MIMAT0027400	hsa-miR-6750-5p	chr11	0	0
MIMAT0027401	hsa-miR-6750-3p	chr11	1.20507	0
MIMAT0027398	hsa-miR-6749-5p	chr11	0	0
MIMAT0027399	hsa-miR-6749-3p	chr11	0	0
MIMAT0027658	hsa-miR-6879-5p	chr11	0	0
MIMAT0027659	hsa-miR-6879-3p	chr11	0	0
MIMAT0027402	hsa-miR-6751-5p	chr11	0	0
MIMAT0027403	hsa-miR-6751-3p	chr11	0	0
MIMAT0003280	hsa-miR-612	chr11	0	0
MIMAT0019779	hsa-miR-4690-5p	chr11	0	3.04365
MIMAT0019780	hsa-miR-4690-3p	chr11	1.8076	0
MIMAT0019023	hsa-miR-4489	chr11	0	1.73923
MIMAT0015037	hsa-miR-3163	chr11	0	0
MIMAT0027622	hsa-miR-6860	chr11	0	0
MIMAT0027404	hsa-miR-6752-5p	chr11	0	0
MIMAT0027405	hsa-miR-6752-3p	chr11	0	0
MIMAT0028123	hsa-miR-7113-5p	chr11	0	0
MIMAT0028124	hsa-miR-7113-3p	chr11	0	0
MIMAT0019781	hsa-miR-4691-5p	chr11	0	0
MIMAT0019782	hsa-miR-4691-3p	chr11	0	0
MIMAT0027406	hsa-miR-6753-5p	chr11	0	0
MIMAT0027407	hsa-miR-6753-3p	chr11	0	0
MIMAT0015038	hsa-miR-3164	chr11	0	0
MIMAT0005882	hsa-miR-548k	chr11	78.932	63.9167
MIMAT0018086	hsa-miR-3664-5p	chr11	0	0.434808
MIMAT0019220	hsa-miR-3664-3p	chr11	0	1.73923
MIMAT0027408	hsa-miR-6754-5p	chr11	0	0.434808
MIMAT0027409	hsa-miR-6754-3p	chr11	0	0
MIMAT0015039	hsa-miR-3165	chr11	0	0
MIMAT0000250	hsa-miR-139-5p	chr11	16.871	24.3492
MIMAT0004552	hsa-miR-139-3p	chr11	3.6152	3.04365
MIMAT0019783	hsa-miR-4692	chr11	0	0
MIMAT0019024	hsa-miR-548al	chr11	0	1.73923
MIMAT0019790	hsa-miR-4696	chr11	0	0
MIMAT0000756	hsa-miR-326	chr11	7.23041	2.17404
MIMAT0004926	hsa-miR-708-5p	chr11	75.9193	62.1775
MIMAT0004927	hsa-miR-708-3p	chr11	42.1774	24.3492
MIMAT0022269	hsa-miR-5579-5p	chr11	1.8076	3.04365
MIMAT0022270	hsa-miR-5579-3p	chr11	0	1.73923
MIMAT0016853	hsa-miR-4300	chr11	0	0
MIMAT0027410	hsa-miR-6755-5p	chr11	0	0
MIMAT0027411	hsa-miR-6755-3p	chr11	0	0
MIMAT0015040	hsa-miR-3166	chr11	0	0
MIMAT0019025	hsa-miR-4490	chr11	0	0
MIMAT0005913	hsa-miR-1261	chr11	0.602534	0.434808
MIMAT0005892	hsa-miR-1304-5p	chr11	25.3064	27.8277
MIMAT0022720	hsa-miR-1304-3p	chr11	37.9596	60.4383
MIMAT0005889	hsa-miR-548l	chr11	2.41014	0.434808
MIMAT0015041	hsa-miR-1260b	chr11	47.6002	48.2637
MIMAT0018195	hsa-miR-3920	chr11	0	0
MIMAT0019784	hsa-miR-4693-5p	chr11	0	0
MIMAT0019785	hsa-miR-4693-3p	chr11	0	0
MIMAT0029782	hsa-miR-7641	chr11	0	0.434808
MIMAT0019026	hsa-miR-4491	chr11	0	0
MIMAT0000685	hsa-miR-34b-5p	chr11	0	3.04365
MIMAT0004676	hsa-miR-34b-3p	chr11	1.8076	0
MIMAT0000686	hsa-miR-34c-5p	chr11	1.20507	3.04365
MIMAT0004677	hsa-miR-34c-3p	chr11	0	0
MIMAT0016850	hsa-miR-4301	chr11	0	0
MIMAT0025844	hsa-miR-6716-5p	chr11	0	0
MIMAT0025845	hsa-miR-6716-3p	chr11	1.8076	0
MIMAT0019027	hsa-miR-4492	chr11	0	0
MIMAT0018076	hsa-miR-3656	chr11	0	0
MIMAT0027412	hsa-miR-6756-5p	chr11	0	0
MIMAT0027413	hsa-miR-6756-3p	chr11	0	0
MIMAT0000423	hsa-miR-125b-5p	chr11	6618.84	6267.32
MIMAT0004592	hsa-miR-125b-1-3p	chr11	483.835	550.902
MIMAT0000062	hsa-let-7a-5p	chr11	39394.3	42325.9
MIMAT0010195	hsa-let-7a-2-3p	chr11	40.9723	30.8714
MIMAT0000098	hsa-miR-100-5p	chr11	111777	110516
MIMAT0004512	hsa-miR-100-3p	chr11	79.5345	72.1781
MIMAT0019028	hsa-miR-4493	chr11	0	0
MIMAT0015042	hsa-miR-3167	chr11	0	0
MIMAT0023715	hsa-miR-6090	chr11	0	0
MIMAT0030979	hsa-miR-8052	chr11	0	0
MIMAT0019791	hsa-miR-4697-5p	chr11	0	0
MIMAT0019792	hsa-miR-4697-3p	chr11	0	0
MIMAT0018069	hsa-miR-3649	chr12	0	0
MIMAT0004657	hsa-miR-200c-5p	chr12	0	0
MIMAT0000617	hsa-miR-200c-3p	chr12	39.7672	36.5239
MIMAT0004598	hsa-miR-141-5p	chr12	0	0
MIMAT0000432	hsa-miR-141-3p	chr12	4.21774	4.78289
MIMAT0005896	hsa-miR-1244	chr12	0	0
MIMAT0005896_1	hsa-miR-1244	chr12	0	0
MIMAT0003281	hsa-miR-613	chr12	0	0
MIMAT0003282	hsa-miR-614	chr12	0	0
MIMAT0019359	hsa-miR-3974	chr12	0	0
MIMAT0004970	hsa-miR-920	chr12	0	0
MIMAT0016855	hsa-miR-4302	chr12	0	0
MIMAT0030426	hsa-miR-7851-3p	chr12	0	0
MIMAT0019793	hsa-miR-4698	chr12	0	0
MIMAT0019029	hsa-miR-4494	chr12	0	0
MIMAT0025466	hsa-miR-6505-5p	chr12	0	2.17404
MIMAT0025467	hsa-miR-6505-3p	chr12	0	0
MIMAT0005881	hsa-miR-1291	chr12	0	0
MIMAT0019798	hsa-miR-4701-5p	chr12	0	0
MIMAT0019799	hsa-miR-4701-3p	chr12	0	0
MIMAT0005883	hsa-miR-1293	chr12	1.20507	0
MIMAT0027414	hsa-miR-6757-5p	chr12	0	0
MIMAT0027415	hsa-miR-6757-3p	chr12	0	0
MIMAT0000226	hsa-miR-196a-5p	chr12	121.109	138.269
MIMAT0004562	hsa-miR-196a-3p	chr12	0	0
MIMAT0004804	hsa-miR-615-5p	chr12	0	0
MIMAT0003283	hsa-miR-615-3p	chr12	275.358	226.97
MIMAT0015083	hsa-miR-3198	chr12	0	0
MIMAT0004699	hsa-miR-148b-5p	chr12	1.20507	3.04365
MIMAT0000759	hsa-miR-148b-3p	chr12	975.503	953.534
MIMAT0005582	hsa-miR-1228-5p	chr12	0	0
MIMAT0005583	hsa-miR-1228-3p	chr12	0	3.47846
MIMAT0027416	hsa-miR-6758-5p	chr12	0	0
MIMAT0027417	hsa-miR-6758-3p	chr12	0	0
MIMAT0003284	hsa-miR-616-5p	chr12	3.6152	1.30442
MIMAT0004805	hsa-miR-616-3p	chr12	1.8076	0.869616
MIMAT0027418	hsa-miR-6759-5p	chr12	0	0
MIMAT0027419	hsa-miR-6759-3p	chr12	0	0
MIMAT0000082	hsa-miR-26a-5p	chr12	6393.49	6652.99
MIMAT0004681	hsa-miR-26a-2-3p	chr12	25.909	34.3498
MIMAT0024598	hsa-miR-6125	chr12	0	0
MIMAT0000415	hsa-let-7i-5p	chr12	26802.5	26497.6
MIMAT0004585	hsa-let-7i-3p	chr12	26.5115	40.0023
MIMAT0018446	hsa-miR-548z	chr12	0	0
MIMAT0004806	hsa-miR-548c-5p	chr12	0	0
MIMAT0003285	hsa-miR-548c-3p	chr12	0	0
MIMAT0023699	hsa-miR-6074	chr12	0	0
MIMAT0025460	hsa-miR-6502-5p	chr12	0	0
MIMAT0025461	hsa-miR-6502-3p	chr12	0	0
MIMAT0005937	hsa-miR-1279	chr12	0	0
MIMAT0018187	hsa-miR-3913-5p	chr12	1.20507	0
MIMAT0019225	hsa-miR-3913-3p	chr12	0	0
MIMAT0018187_1	hsa-miR-3913-5p	chr12	0.602534	0
MIMAT0019225_1	hsa-miR-3913-3p	chr12	0	0
MIMAT0005944	hsa-miR-1252-5p	chr12	0	0.869616
MIMAT0026744	hsa-miR-1252-3p	chr12	0	0
MIMAT0003286	hsa-miR-617	chr12	0	0
MIMAT0003287	hsa-miR-618	chr12	0	0
MIMAT0019794	hsa-miR-4699-5p	chr12	0	0
MIMAT0019795	hsa-miR-4699-3p	chr12	0	0
MIMAT0022493	hsa-miR-5700	chr12	0	0
MIMAT0030419	hsa-miR-7844-5p	chr12	0	0
MIMAT0002812	hsa-miR-492	chr12	0	0
MIMAT0004700	hsa-miR-331-5p	chr12	8.43548	29.5669
MIMAT0000760	hsa-miR-331-3p	chr12	68.0863	45.6548
MIMAT0018113	hsa-miR-3685	chr12	0	0
MIMAT0005903	hsa-miR-1251-5p	chr12	0	0
MIMAT0026741	hsa-miR-1251-3p	chr12	0	0
MIMAT0000428	hsa-miR-135a-5p	chr12	0	0.434808
MIMAT0019030	hsa-miR-4495	chr12	0	0
MIMAT0016856	hsa-miR-4303	chr12	0	0
MIMAT0006767	hsa-miR-1827	chr12	0	0
MIMAT0018072	hsa-miR-3652	chr12	0	0.869616
MIMAT0018197	hsa-miR-3922-3p	chr12	0.602534	2.60885
MIMAT0019227	hsa-miR-3922-5p	chr12	0	0
MIMAT0019031	hsa-miR-4496	chr12	0	0
MIMAT0003288	hsa-miR-619-3p	chr12	0	0
MIMAT0026622	hsa-miR-619-5p	chr12	0	0
MIMAT0019032	hsa-miR-4497	chr12	0.602534	0
MIMAT0027420	hsa-miR-6760-5p	chr12	0	0
MIMAT0027421	hsa-miR-6760-3p	chr12	0	0
MIMAT0027422	hsa-miR-6761-5p	chr12	0	0
MIMAT0027423	hsa-miR-6761-3p	chr12	0	0
MIMAT0018077	hsa-miR-3657	chr12	0	0
MIMAT0027623	hsa-miR-6861-5p	chr12	0	0
MIMAT0027624	hsa-miR-6861-3p	chr12	0	0
MIMAT0005890_1	hsa-miR-1302	chr12	0	0
MIMAT0028109	hsa-miR-7106-5p	chr12	0	0.869616
MIMAT0028110	hsa-miR-7106-3p	chr12	0	0
MIMAT0027424	hsa-miR-6762-5p	chr12	0	0
MIMAT0027425	hsa-miR-6762-3p	chr12	0	0
MIMAT0003289	hsa-miR-620	chr12	0	0
MIMAT0018999	hsa-miR-4472	chr12	0	0
MIMAT0005823	hsa-miR-1178-3p	chr12	0	1.73923
MIMAT0022940	hsa-miR-1178-5p	chr12	0	0
MIMAT0019033	hsa-miR-4498	chr12	0	8.69616
MIMAT0019796	hsa-miR-4700-5p	chr12	0	0
MIMAT0019797	hsa-miR-4700-3p	chr12	0	0
MIMAT0028111	hsa-miR-7107-5p	chr12	0	0
MIMAT0028112	hsa-miR-7107-3p	chr12	0	0
MIMAT0016854	hsa-miR-4304	chr12	0	0
MIMAT0030999	hsa-miR-8072	chr12	1.20507	0
MIMAT0018182	hsa-miR-3908	chr12	0	0
MIMAT0027660	hsa-miR-6880-5p	chr12	0	1.30442
MIMAT0027661	hsa-miR-6880-3p	chr12	0	0
MIMAT0021119	hsa-miR-5188	chr12	0	1.30442
MIMAT0019034	hsa-miR-4419b	chr12	0	0
MIMAT0017989	hsa-miR-3612	chr12	0	0
MIMAT0027426	hsa-miR-6763-5p	chr12	1.8076	0
MIMAT0027427	hsa-miR-6763-3p	chr12	0	0
MIMAT0019035	hsa-miR-4499	chr13	0	0
MIMAT0011775	hsa-miR-2276-3p	chr13	0	0
MIMAT0026921	hsa-miR-2276-5p	chr13	0	0
MIMAT0016857	hsa-miR-4305	chr13	0	0
MIMAT0006764	hsa-miR-320d	chr13	9.64054	8.26135
MIMAT0003290	hsa-miR-621	chr13	0	0
MIMAT0015043	hsa-miR-3168	chr13	0	0
MIMAT0021033	hsa-miR-5006-5p	chr13	0	0
MIMAT0021034	hsa-miR-5006-3p	chr13	0	0
MIMAT0031006	hsa-miR-8079	chr13	0	0
MIMAT0017990	hsa-miR-3613-5p	chr13	148.826	146.53
MIMAT0017991	hsa-miR-3613-3p	chr13	0	0.434808
MIMAT0000069	hsa-miR-16-5p	chr13	1567.79	1598.35
MIMAT0004489	hsa-miR-16-1-3p	chr13	1.8076	0
MIMAT0000068	hsa-miR-15a-5p	chr13	138.583	116.963
MIMAT0004488	hsa-miR-15a-3p	chr13	0	0
MIMAT0022486	hsa-miR-5693	chr13	0	0
MIMAT0019801	hsa-miR-4703-5p	chr13	0	0
MIMAT0019802	hsa-miR-4703-3p	chr13	0	0
MIMAT0010497	hsa-miR-759	chr13	0	0
MIMAT0005886	hsa-miR-1297	chr13	0	0
MIMAT0021035	hsa-miR-5007-5p	chr13	0	0
MIMAT0021036	hsa-miR-5007-3p	chr13	0	0
MIMAT0015044	hsa-miR-3169	chr13	0	0
MIMAT0015081	hsa-miR-548x-3p	chr13	0	0
MIMAT0019803	hsa-miR-4704-5p	chr13	0	0
MIMAT0019804	hsa-miR-4704-3p	chr13	0	0
MIMAT0018087	hsa-miR-3665	chr13	0	0
MIMAT0019036	hsa-miR-4500	chr13	0	0
MIMAT0003291	hsa-miR-622	chr13	0	0
MIMAT0000070	hsa-miR-17-5p	chr13	1013.46	913.531
MIMAT0000071	hsa-miR-17-3p	chr13	27.114	17.8271
MIMAT0000072	hsa-miR-18a-5p	chr13	477.207	454.809
MIMAT0002891	hsa-miR-18a-3p	chr13	81.3421	72.1781
MIMAT0004490	hsa-miR-19a-5p	chr13	0	0
MIMAT0000073	hsa-miR-19a-3p	chr13	244.026	175.228
MIMAT0000075	hsa-miR-20a-5p	chr13	1509.35	1464.87
MIMAT0004493	hsa-miR-20a-3p	chr13	19.2811	11.305
MIMAT0004491	hsa-miR-19b-1-5p	chr13	0	3.91327
MIMAT0000074	hsa-miR-19b-3p	chr13	260.897	242.188
MIMAT0004507	hsa-miR-92a-1-5p	chr13	381.404	443.939
MIMAT0000092	hsa-miR-92a-3p	chr13	26739.3	26856.8
MIMAT0022267	hsa-miR-548as-5p	chr13	0	0
MIMAT0022268	hsa-miR-548as-3p	chr13	0	0
MIMAT0019037	hsa-miR-4501	chr13	0	0
MIMAT0015045	hsa-miR-3170	chr13	0	0
MIMAT0003292	hsa-miR-623	chr13	0	0
MIMAT0016858	hsa-miR-4306	chr13	0	0
MIMAT0013515	hsa-miR-2681-5p	chr13	0	0
MIMAT0013516	hsa-miR-2681-3p	chr13	0	0
MIMAT0019805	hsa-miR-4705	chr13	0	0
MIMAT0005921	hsa-miR-1267	chr13	1.20507	1.30442
MIMAT0031000	hsa-miR-8073	chr13	0	0
MIMAT0031002	hsa-miR-8075	chr13	0	0
MIMAT0022265	hsa-miR-548ar-5p	chr13	0	0
MIMAT0022266	hsa-miR-548ar-3p	chr13	0	0
MIMAT0019038	hsa-miR-4502	chr13	0	0
MIMAT0025846	hsa-miR-6717-5p	chr14	0	0
MIMAT0019807	hsa-miR-4707-5p	chr14	0	0
MIMAT0019808	hsa-miR-4707-3p	chr14	0	0
MIMAT0000241	hsa-miR-208a-3p	chr14	0	0
MIMAT0026474	hsa-miR-208a-5p	chr14	0	0
MIMAT0004960	hsa-miR-208b-3p	chr14	0	0
MIMAT0026722	hsa-miR-208b-5p	chr14	0	0
MIMAT0030018	hsa-miR-7703	chr14	1.8076	0.869616
MIMAT0016860	hsa-miR-4307	chr14	0	0
MIMAT0015046	hsa-miR-3171	chr14	0	0
MIMAT0003293	hsa-miR-624-5p	chr14	4.82027	1.30442
MIMAT0004807	hsa-miR-624-3p	chr14	0	0
MIMAT0019039	hsa-miR-4503	chr14	0	0
MIMAT0018354	hsa-miR-548y	chr14	0.602534	0
MIMAT0023701	hsa-miR-6076	chr14	0	0
MIMAT0019040	hsa-miR-4504	chr14	0	0
MIMAT0022273	hsa-miR-5580-5p	chr14	0	0
MIMAT0022274	hsa-miR-5580-3p	chr14	0	0
MIMAT0016861	hsa-miR-4308	chr14	0	0
MIMAT0022287	hsa-miR-5586-5p	chr14	0	0
MIMAT0022288	hsa-miR-5586-3p	chr14	0	0
MIMAT0005928	hsa-miR-548h-5p	chr14	0	0
MIMAT0030430	hsa-miR-7855-5p	chr14	0	0
MIMAT0019806	hsa-miR-4706	chr14	0	0
MIMAT0019809	hsa-miR-4708-5p	chr14	0	0
MIMAT0019810	hsa-miR-4708-3p	chr14	0	0
MIMAT0003294	hsa-miR-625-5p	chr14	8.43548	4.34808
MIMAT0004808	hsa-miR-625-3p	chr14	363.931	378.283
MIMAT0022487	hsa-miR-5694	chr14	0	0
MIMAT0030411	hsa-miR-7843-5p	chr14	0	0
MIMAT0030412	hsa-miR-7843-3p	chr14	0	0
MIMAT0019041	hsa-miR-4505	chr14	0	0
MIMAT0019811	hsa-miR-4709-5p	chr14	0	0
MIMAT0019812	hsa-miR-4709-3p	chr14	0	0
MIMAT0029782_1	hsa-miR-7641	chr14	0	0.869616
MIMAT0005911	hsa-miR-1260a	chr14	52.4205	42.6112
MIMAT0019042	hsa-miR-4506	chr14	0	0
MIMAT0015048	hsa-miR-3173-3p	chr14	0	0.869616
MIMAT0019214	hsa-miR-3173-5p	chr14	25.3064	30.0017
MIMAT0010214	hsa-miR-151b	chr14	4.82027	5.21769
MIMAT0004694	hsa-miR-342-5p	chr14	14.4608	20.8708
MIMAT0000753	hsa-miR-342-3p	chr14	124.122	108.702
MIMAT0027428	hsa-miR-6764-5p	chr14	0	0
MIMAT0027429	hsa-miR-6764-3p	chr14	0	0
MIMAT0000772	hsa-miR-345-5p	chr14	93.9953	67.83
MIMAT0022698	hsa-miR-345-3p	chr14	1.20507	0
MIMAT0019043	hsa-miR-2392	chr14	0	0
MIMAT0003948	hsa-miR-770-5p	chr14	0	0
MIMAT0002813	hsa-miR-493-5p	chr14	0	7.39173
MIMAT0003161	hsa-miR-493-3p	chr14	0	0
MIMAT0004695	hsa-miR-337-5p	chr14	0	0
MIMAT0000754	hsa-miR-337-3p	chr14	0	0.434808
MIMAT0004952	hsa-miR-665	chr14	0	0.434808
MIMAT0001625	hsa-miR-431-5p	chr14	0	3.04365
MIMAT0004757	hsa-miR-431-3p	chr14	0	0
MIMAT0001627	hsa-miR-433-3p	chr14	0	0.434808
MIMAT0026554	hsa-miR-433-5p	chr14	0	0
MIMAT0004604	hsa-miR-127-5p	chr14	0	0
MIMAT0000446	hsa-miR-127-3p	chr14	0	1.30442
MIMAT0002814	hsa-miR-432-5p	chr14	0	0.869616
MIMAT0002815	hsa-miR-432-3p	chr14	0	0
MIMAT0000448	hsa-miR-136-5p	chr14	0	0
MIMAT0004606	hsa-miR-136-3p	chr14	0	0.869616
MIMAT0000722	hsa-miR-370-3p	chr14	0	3.47846
MIMAT0026483	hsa-miR-370-5p	chr14	0	0.434808
MIMAT0000733	hsa-miR-379-5p	chr14	0	2.17404
MIMAT0004690	hsa-miR-379-3p	chr14	0	0
MIMAT0003329	hsa-miR-411-5p	chr14	0	1.73923
MIMAT0004813	hsa-miR-411-3p	chr14	0	1.30442
MIMAT0002890	hsa-miR-299-5p	chr14	0	0
MIMAT0000687	hsa-miR-299-3p	chr14	0	0
MIMAT0000734	hsa-miR-380-5p	chr14	0	0
MIMAT0000735	hsa-miR-380-3p	chr14	0	0
MIMAT0005955	hsa-miR-1197	chr14	0	0
MIMAT0004696	hsa-miR-323a-5p	chr14	0	0
MIMAT0000755	hsa-miR-323a-3p	chr14	0	3.91327
MIMAT0003879	hsa-miR-758-3p	chr14	0	0
MIMAT0022929	hsa-miR-758-5p	chr14	0	0
MIMAT0001629	hsa-miR-329-3p	chr14	0	1.73923
MIMAT0026555	hsa-miR-329-5p	chr14	0	0
MIMAT0001629_1	hsa-miR-329-3p	chr14	0	1.73923
MIMAT0026555_1	hsa-miR-329-5p	chr14	0	0
MIMAT0002816	hsa-miR-494-3p	chr14	0	3.47846
MIMAT0026607	hsa-miR-494-5p	chr14	0	0
MIMAT0015049	hsa-miR-1193	chr14	0	0
MIMAT0004954	hsa-miR-543	chr14	0	5.6525
MIMAT0002817	hsa-miR-495-3p	chr14	0	1.73923
MIMAT0022924	hsa-miR-495-5p	chr14	0	0
MIMAT0000720	hsa-miR-376c-3p	chr14	0	0
MIMAT0022861	hsa-miR-376c-5p	chr14	0	0
MIMAT0000729	hsa-miR-376a-3p	chr14	0	0
MIMAT0022928	hsa-miR-376a-2-5p	chr14	0	0
MIMAT0003330	hsa-miR-654-5p	chr14	0	1.30442
MIMAT0004814	hsa-miR-654-3p	chr14	0	2.60885
MIMAT0002172	hsa-miR-376b-3p	chr14	0	0
MIMAT0022923	hsa-miR-376b-5p	chr14	0	0
MIMAT0003386	hsa-miR-376a-5p	chr14	0	0.434808
MIMAT0000729_1	hsa-miR-376a-3p	chr14	0	0
MIMAT0004903	hsa-miR-300	chr14	0	0
MIMAT0005798	hsa-miR-1185-5p	chr14	0	0
MIMAT0022838	hsa-miR-1185-1-3p	chr14	0	0.434808
MIMAT0005798_1	hsa-miR-1185-5p	chr14	0	0
MIMAT0022713	hsa-miR-1185-2-3p	chr14	0	0
MIMAT0000736	hsa-miR-381-3p	chr14	0	1.30442
MIMAT0022862	hsa-miR-381-5p	chr14	0	0
MIMAT0003180	hsa-miR-487b-3p	chr14	0	7.39173
MIMAT0026614	hsa-miR-487b-5p	chr14	0	0
MIMAT0003163	hsa-miR-539-5p	chr14	0	0.434808
MIMAT0022705	hsa-miR-539-3p	chr14	0	0.869616
MIMAT0004921	hsa-miR-889-3p	chr14	0	1.30442
MIMAT0026719	hsa-miR-889-5p	chr14	0	0
MIMAT0003164	hsa-miR-544a	chr14	0	0
MIMAT0003331	hsa-miR-655-3p	chr14	0	0
MIMAT0026626	hsa-miR-655-5p	chr14	0	0
MIMAT0002178	hsa-miR-487a-3p	chr14	0	0
MIMAT0026559	hsa-miR-487a-5p	chr14	0	0
MIMAT0000737	hsa-miR-382-5p	chr14	0.602534	2.17404
MIMAT0022697	hsa-miR-382-3p	chr14	0.602534	1.30442
MIMAT0000447	hsa-miR-134-5p	chr14	0	0.869616
MIMAT0026481	hsa-miR-134-3p	chr14	0	0
MIMAT0003881	hsa-miR-668-3p	chr14	0	0
MIMAT0026636	hsa-miR-668-5p	chr14	0	0
MIMAT0002175	hsa-miR-485-5p	chr14	0	0.869616
MIMAT0002176	hsa-miR-485-3p	chr14	0.602534	1.30442
MIMAT0001630	hsa-miR-323b-5p	chr14	0	0
MIMAT0015050	hsa-miR-323b-3p	chr14	0	0.434808
MIMAT0000452	hsa-miR-154-5p	chr14	0	0
MIMAT0000453	hsa-miR-154-3p	chr14	0	0.434808
MIMAT0002818	hsa-miR-496	chr14	0	0
MIMAT0004689	hsa-miR-377-5p	chr14	0	0
MIMAT0000730	hsa-miR-377-3p	chr14	0	0
MIMAT0004919	hsa-miR-541-5p	chr14	0	0
MIMAT0004920	hsa-miR-541-3p	chr14	0	0
MIMAT0001638	hsa-miR-409-5p	chr14	0	0.434808
MIMAT0001639	hsa-miR-409-3p	chr14	0	7.39173
MIMAT0002170	hsa-miR-412-3p	chr14	0	0
MIMAT0026557	hsa-miR-412-5p	chr14	0	0.869616
MIMAT0001621	hsa-miR-369-5p	chr14	0	0.869616
MIMAT0000721	hsa-miR-369-3p	chr14	4.82027	6.08731
MIMAT0002171	hsa-miR-410-3p	chr14	0	0.434808
MIMAT0026558	hsa-miR-410-5p	chr14	0	0
MIMAT0003332	hsa-miR-656-3p	chr14	0	0
MIMAT0026627	hsa-miR-656-5p	chr14	0	0
MIMAT0005899	hsa-miR-1247-5p	chr14	0	0
MIMAT0022721	hsa-miR-1247-3p	chr14	0	0
MIMAT0016859	hsa-miR-4309	chr14	0	0
MIMAT0000264	hsa-miR-203a-3p	chr14	3.6152	5.6525
MIMAT0031890	hsa-miR-203a-5p	chr14	0	0
MIMAT0019813	hsa-miR-203b-5p	chr14	0	0
MIMAT0019814	hsa-miR-203b-3p	chr14	0	0
MIMAT0019815	hsa-miR-4710	chr14	0	1.30442
MIMAT0027430	hsa-miR-6765-5p	chr14	0	0
MIMAT0027431	hsa-miR-6765-3p	chr14	0	0
MIMAT0030998	hsa-miR-8071	chr14	0	0
MIMAT0030998_1	hsa-miR-8071	chr14	0	0
MIMAT0019082	hsa-miR-4539	chr14	0	0
MIMAT0019044	hsa-miR-4507	chr14	0	0
MIMAT0019081	hsa-miR-4538	chr14	0	0
MIMAT0019080	hsa-miR-4537	chr14	0	0
MIMAT0021126	hsa-miR-5195-5p	chr14	0	0
MIMAT0021127	hsa-miR-5195-3p	chr14	0	0
MIMAT0014980	hsa-miR-3118	chr15	0	0.434808
MIMAT0022494	hsa-miR-5701	chr15	0.602534	0.869616
MIMAT0014980_1	hsa-miR-3118	chr15	0	0
MIMAT0022494_1	hsa-miR-5701	chr15	1.8076	0
MIMAT0014980_2	hsa-miR-3118	chr15	0	0
MIMAT0022494_2	hsa-miR-5701	chr15	1.20507	0.869616
MIMAT0005922	hsa-miR-1268a	chr15	1.8076	3.91327
MIMAT0019046	hsa-miR-4509	chr15	0	0
MIMAT0019045	hsa-miR-4508	chr15	0	0
MIMAT0019824	hsa-miR-4715-5p	chr15	0	0
MIMAT0019825	hsa-miR-4715-3p	chr15	0	0
MIMAT0019046_1	hsa-miR-4509	chr15	0	0
MIMAT0019046_2	hsa-miR-4509	chr15	0	0
MIMAT0000268	hsa-miR-211-5p	chr15	0	0
MIMAT0022694	hsa-miR-211-3p	chr15	0	0
MIMAT0005588	hsa-miR-1233-3p	chr15	0	0
MIMAT0022943	hsa-miR-1233-5p	chr15	0	0
MIMAT0005588_1	hsa-miR-1233-3p	chr15	0	0
MIMAT0022943_1	hsa-miR-1233-5p	chr15	0	0
MIMAT0018358	hsa-miR-3942-5p	chr15	0	0
MIMAT0019230	hsa-miR-3942-3p	chr15	0	0
MIMAT0019047	hsa-miR-4510	chr15	0	0.434808
MIMAT0030990	hsa-miR-8063	chr15	0	0
MIMAT0003295	hsa-miR-626	chr15	0	0
MIMAT0016862	hsa-miR-4310	chr15	0	0
MIMAT0003296	hsa-miR-627-5p	chr15	0.602534	0
MIMAT0026623	hsa-miR-627-3p	chr15	9.03801	5.6525
MIMAT0005940	hsa-miR-1282	chr15	0	0
MIMAT0004928	hsa-miR-147b	chr15	1.20507	2.17404
MIMAT0019826	hsa-miR-4716-5p	chr15	0	0
MIMAT0019827	hsa-miR-4716-3p	chr15	0	0
MIMAT0019818	hsa-miR-4712-5p	chr15	0	0
MIMAT0019819	hsa-miR-4712-3p	chr15	0	0
MIMAT0019820	hsa-miR-4713-5p	chr15	0	0
MIMAT0019821	hsa-miR-4713-3p	chr15	0	0
MIMAT0031176	hsa-miR-7973	chr15	0	0
MIMAT0031176_1	hsa-miR-7973	chr15	0	0
MIMAT0005920	hsa-miR-1266-5p	chr15	0	0
MIMAT0026742	hsa-miR-1266-3p	chr15	0	0
MIMAT0004809	hsa-miR-628-5p	chr15	3.6152	8.69616
MIMAT0003297	hsa-miR-628-3p	chr15	10.2431	10.8702
MIMAT0011160	hsa-miR-2116-5p	chr15	0.602534	0
MIMAT0011161	hsa-miR-2116-3p	chr15	8.43548	10.0006
MIMAT0030994	hsa-miR-8067	chr15	0	0
MIMAT0023710	hsa-miR-6085	chr15	0	0
MIMAT0000458	hsa-miR-190a-5p	chr15	45.1901	33.915
MIMAT0026482	hsa-miR-190a-3p	chr15	0	0
MIMAT0001339	hsa-miR-422a	chr15	0.602534	0.434808
MIMAT0005925	hsa-miR-1272	chr15	0	0
MIMAT0019048	hsa-miR-4511	chr15	0	1.30442
MIMAT0016863	hsa-miR-4311	chr15	0	0
MIMAT0019049	hsa-miR-4512	chr15	0	0
MIMAT0016864	hsa-miR-4312	chr15	0	0
MIMAT0004810	hsa-miR-629-5p	chr15	247.039	206.969
MIMAT0003298	hsa-miR-629-3p	chr15	5.42281	5.21769
MIMAT0003299	hsa-miR-630	chr15	0	0
MIMAT0027662	hsa-miR-6881-5p	chr15	0	0
MIMAT0027663	hsa-miR-6881-3p	chr15	4.82027	2.17404
MIMAT0019050	hsa-miR-4513	chr15	0	0
MIMAT0027664	hsa-miR-6882-5p	chr15	0	0
MIMAT0027665	hsa-miR-6882-3p	chr15	0	0
MIMAT0003300	hsa-miR-631	chr15	0	0
MIMAT0016865	hsa-miR-4313	chr15	0	0
MIMAT0018164	hsa-miR-3713	chr15	0	0
MIMAT0000454	hsa-miR-184	chr15	2.41014	1.30442
MIMAT0022260	hsa-miR-5572	chr15	0	0
MIMAT0003333	hsa-miR-549a	chr15	0	0
MIMAT0019051	hsa-miR-4514	chr15	0	0
MIMAT0019052	hsa-miR-4515	chr15	0	0
MIMAT0030021	hsa-miR-7706	chr15	21.0887	27.8277
MIMAT0005930	hsa-miR-1276	chr15	1.20507	1.30442
MIMAT0021037	hsa-miR-548ap-5p	chr15	0	0
MIMAT0021038	hsa-miR-548ap-3p	chr15	0	0
MIMAT0005824	hsa-miR-1179	chr15	0	2.17404
MIMAT0000252	hsa-miR-7-5p	chr15	1019.49	908.748
MIMAT0004554	hsa-miR-7-2-3p	chr15	0	0
MIMAT0019828	hsa-miR-3529-5p	chr15	0	0
MIMAT0022741	hsa-miR-3529-3p	chr15	0	0
MIMAT0027432	hsa-miR-6766-5p	chr15	0	0
MIMAT0027433	hsa-miR-6766-3p	chr15	2.41014	0
MIMAT0000441_1	hsa-miR-9-5p	chr15	66.2787	102.18
MIMAT0000442_1	hsa-miR-9-3p	chr15	13.8583	16.5227
MIMAT0021086	hsa-miR-5094	chr15	4.21774	3.04365
MIMAT0021041	hsa-miR-5009-5p	chr15	0	0
MIMAT0021042	hsa-miR-5009-3p	chr15	0	0
MIMAT0015051	hsa-miR-3174	chr15	0	0
MIMAT0015052	hsa-miR-3175	chr15	0	0
MIMAT0007347	hsa-miR-1469	chr15	0	0
MIMAT0019822	hsa-miR-4714-5p	chr15	0	0
MIMAT0019823	hsa-miR-4714-3p	chr15	0	0
MIMAT0005890_2	hsa-miR-1302	chr15	0	0
MIMAT0027618_2	hsa-miR-6859-5p	chr15	0	0
MIMAT0027619_2	hsa-miR-6859-3p	chr15	0	0
MIMAT0027618_3	hsa-miR-6859-5p	chr16	0.602534	0
MIMAT0027619_3	hsa-miR-6859-3p	chr16	0	0
MIMAT0022289	hsa-miR-5587-5p	chr16	0	0
MIMAT0022290	hsa-miR-5587-3p	chr16	0	0
MIMAT0015053	hsa-miR-3176	chr16	0	3.47846
MIMAT0003325	hsa-miR-662	chr16	0	0
MIMAT0015054	hsa-miR-3177-3p	chr16	1.8076	7.39173
MIMAT0019215	hsa-miR-3177-5p	chr16	0	0
MIMAT0005572	hsa-miR-1225-5p	chr16	0	0
MIMAT0005573	hsa-miR-1225-3p	chr16	0	0
MIMAT0025847	hsa-miR-6511b-5p	chr16	0	0
MIMAT0025848	hsa-miR-6511b-3p	chr16	1.8076	0.434808
MIMAT0019053	hsa-miR-4516	chr16	0	0
MIMAT0018178	hsa-miR-3180	chr16	0	1.30442
MIMAT0018101	hsa-miR-3677-3p	chr16	0	0
MIMAT0019221	hsa-miR-3677-5p	chr16	0	0
MIMAT0004983	hsa-miR-940	chr16	3.01267	2.17404
MIMAT0019829	hsa-miR-4717-5p	chr16	0	0
MIMAT0019830	hsa-miR-4717-3p	chr16	1.8076	0.869616
MIMAT0027434	hsa-miR-6767-5p	chr16	0.602534	0
MIMAT0027435	hsa-miR-6767-3p	chr16	0	0
MIMAT0027436	hsa-miR-6768-5p	chr16	0	0
MIMAT0027437	hsa-miR-6768-3p	chr16	0	0
MIMAT0015055	hsa-miR-3178	chr16	0	0
MIMAT0024599	hsa-miR-6126	chr16	0	0
MIMAT0027438	hsa-miR-6769a-5p	chr16	0	0
MIMAT0027439	hsa-miR-6769a-3p	chr16	0	0
MIMAT0030992	hsa-miR-8065	chr16	0	0
MIMAT0005928_1	hsa-miR-548h-5p	chr16	0	0
MIMAT0019831	hsa-miR-4718	chr16	0	0
MIMAT0004767	hsa-miR-193b-5p	chr16	7.83294	10.4354
MIMAT0002819	hsa-miR-193b-3p	chr16	8.43548	5.6525
MIMAT0000710	hsa-miR-365a-3p	chr16	7.83294	15.6531
MIMAT0009199	hsa-miR-365a-5p	chr16	4.21774	11.7398
MIMAT0015056	hsa-miR-3179	chr16	0	2.17404
MIMAT0018093	hsa-miR-3670	chr16	0	0
MIMAT0015057	hsa-miR-3180-5p	chr16	0	0
MIMAT0015058	hsa-miR-3180-3p	chr16	0	0.434808
MIMAT0025478	hsa-miR-6511a-5p	chr16	0	0
MIMAT0025479	hsa-miR-6511a-3p	chr16	0.602534	0
MIMAT0027440	hsa-miR-6770-5p	chr16	0	0
MIMAT0027441	hsa-miR-6770-3p	chr16	0	0.869616
MIMAT0009447	hsa-miR-1972	chr16	0	0
MIMAT0025847_1	hsa-miR-6511b-5p	chr16	0	0
MIMAT0025848_1	hsa-miR-6511b-3p	chr16	0.602534	1.73923
MIMAT0018178_1	hsa-miR-3180	chr16	0	0.869616
MIMAT0025468	hsa-miR-6506-5p	chr16	0	0
MIMAT0025469	hsa-miR-6506-3p	chr16	0	0
MIMAT0002174	hsa-miR-484	chr16	407.916	425.242
MIMAT0015056_1	hsa-miR-3179	chr16	0	0.434808
MIMAT0018093_1	hsa-miR-3670	chr16	0	0
MIMAT0015057_1	hsa-miR-3180-5p	chr16	0	0
MIMAT0015058_1	hsa-miR-3180-3p	chr16	0	0.434808
MIMAT0025478_1	hsa-miR-6511a-5p	chr16	0	0
MIMAT0025479_1	hsa-miR-6511a-3p	chr16	0	0.434808
MIMAT0027440_1	hsa-miR-6770-5p	chr16	0	0
MIMAT0027441_1	hsa-miR-6770-3p	chr16	0	0
MIMAT0025478_2	hsa-miR-6511a-5p	chr16	0	0
MIMAT0025479_2	hsa-miR-6511a-3p	chr16	0.602534	0
MIMAT0025478_3	hsa-miR-6511a-5p	chr16	0	0
MIMAT0025479_3	hsa-miR-6511a-3p	chr16	0.602534	0.434808
MIMAT0027440_2	hsa-miR-6770-5p	chr16	0	0
MIMAT0027441_2	hsa-miR-6770-3p	chr16	0	0.434808
MIMAT0015057_2	hsa-miR-3180-5p	chr16	0	0
MIMAT0015058_2	hsa-miR-3180-3p	chr16	0	0.434808
MIMAT0018093_2	hsa-miR-3670	chr16	0	0
MIMAT0015056_2	hsa-miR-3179	chr16	0	1.30442
MIMAT0018093_3	hsa-miR-3670	chr16	0	0
MIMAT0015056_3	hsa-miR-3179	chr16	0	0.434808
MIMAT0018106	hsa-miR-3680-5p	chr16	0	0.869616
MIMAT0018107	hsa-miR-3680-3p	chr16	0	0
MIMAT0030415	hsa-miR-1273h-5p	chr16	0	0
MIMAT0030416	hsa-miR-1273h-3p	chr16	0	0
MIMAT0015060	hsa-miR-548w	chr16	0	0
MIMAT0027625	hsa-miR-6862-5p	chr16	0	1.30442
MIMAT0027626	hsa-miR-6862-3p	chr16	0	0
MIMAT0027625_1	hsa-miR-6862-5p	chr16	0	0.869616
MIMAT0027626_1	hsa-miR-6862-3p	chr16	0	0
MIMAT0019835	hsa-miR-4721	chr16	0	0
MIMAT0019054	hsa-miR-4517	chr16	9.03801	10.8702
MIMAT0018106_1	hsa-miR-3680-5p	chr16	0	0.869616
MIMAT0018107_1	hsa-miR-3680-3p	chr16	0	0
MIMAT0019055	hsa-miR-4518	chr16	0	0
MIMAT0019056	hsa-miR-4519	chr16	0	0
MIMAT0010313	hsa-miR-762	chr16	0	0
MIMAT0027442	hsa-miR-6771-5p	chr16	0	0
MIMAT0027443	hsa-miR-6771-3p	chr16	0	0
MIMAT0015061	hsa-miR-3181	chr16	0	0
MIMAT0018350	hsa-miR-3935	chr16	0	3.04365
MIMAT0000430	hsa-miR-138-5p	chr16	81.9446	65.656
MIMAT0004596	hsa-miR-138-2-3p	chr16	0	0
MIMAT0027627	hsa-miR-6863	chr16	0	0
MIMAT0027444	hsa-miR-6772-5p	chr16	0	0
MIMAT0027445	hsa-miR-6772-3p	chr16	0	0
MIMAT0000752	hsa-miR-328-3p	chr16	34.3444	26.9581
MIMAT0026486	hsa-miR-328-5p	chr16	0	0
MIMAT0027446	hsa-miR-6773-5p	chr16	0	0.434808
MIMAT0027447	hsa-miR-6773-3p	chr16	0	0
MIMAT0007400	hsa-miR-1538	chr16	0.602534	0
MIMAT0000431	hsa-miR-140-5p	chr16	74.7142	80.4394
MIMAT0004597	hsa-miR-140-3p	chr16	598.316	600.904
MIMAT0009447_1	hsa-miR-1972	chr16	0	0
MIMAT0019832	hsa-miR-4719	chr16	0	0
MIMAT0019833	hsa-miR-4720-5p	chr16	0	0
MIMAT0019834	hsa-miR-4720-3p	chr16	0	0
MIMAT0030429	hsa-miR-7854-3p	chr16	0	2.60885
MIMAT0025464	hsa-miR-6504-5p	chr16	0	0
MIMAT0025465	hsa-miR-6504-3p	chr16	0	0
MIMAT0030985	hsa-miR-8058	chr16	0	0
MIMAT0015062	hsa-miR-3182	chr16	0	0
MIMAT0021085	hsa-miR-5093	chr16	0	0
MIMAT0007884	hsa-miR-1910-5p	chr16	2.41014	5.6525
MIMAT0026917	hsa-miR-1910-3p	chr16	1.8076	0.869616
MIMAT0027448	hsa-miR-6774-5p	chr16	0	0
MIMAT0027449	hsa-miR-6774-3p	chr16	0	0
MIMAT0027450	hsa-miR-6775-5p	chr16	0	0
MIMAT0027451	hsa-miR-6775-3p	chr16	0	0
MIMAT0021120	hsa-miR-5189-5p	chr16	0	0
MIMAT0027088	hsa-miR-5189-3p	chr16	0	0
MIMAT0019836	hsa-miR-4722-5p	chr16	0	0
MIMAT0019837	hsa-miR-4722-3p	chr16	0	0
MIMAT0015063	hsa-miR-3183	chr17	0	0
MIMAT0004495	hsa-miR-22-5p	chr17	54.8306	87.3964
MIMAT0000077	hsa-miR-22-3p	chr17	583.855	553.076
MIMAT0004594	hsa-miR-132-5p	chr17	9.03801	10.0006
MIMAT0000426	hsa-miR-132-3p	chr17	89.7776	103.049
MIMAT0000269	hsa-miR-212-3p	chr17	1.8076	0.869616
MIMAT0022695	hsa-miR-212-5p	chr17	7.83294	0
MIMAT0027452	hsa-miR-6776-5p	chr17	0	0
MIMAT0027453	hsa-miR-6776-3p	chr17	0	0
MIMAT0005904	hsa-miR-1253	chr17	0	0
MIMAT0027628	hsa-miR-6864-5p	chr17	0	0
MIMAT0027629	hsa-miR-6864-3p	chr17	0	0
MIMAT0027630	hsa-miR-6865-5p	chr17	0	0
MIMAT0027631	hsa-miR-6865-3p	chr17	0	0
MIMAT0019235	hsa-miR-4520-5p	chr17	0	0
MIMAT0019057	hsa-miR-4520-3p	chr17	0	0
MIMAT0019235_1	hsa-miR-4520-5p	chr17	0	0
MIMAT0020300	hsa-miR-4520-2-3p	chr17	0	0
MIMAT0000461	hsa-miR-195-5p	chr17	9.64054	12.1746
MIMAT0004615	hsa-miR-195-3p	chr17	2.41014	1.73923
MIMAT0002820	hsa-miR-497-5p	chr17	10.2431	7.39173
MIMAT0004768	hsa-miR-497-3p	chr17	0	0
MIMAT0000761	hsa-miR-324-5p	chr17	31.3318	12.1746
MIMAT0000762	hsa-miR-324-3p	chr17	18.6786	15.2183
MIMAT0016868	hsa-miR-4314	chr17	0	0
MIMAT0027666	hsa-miR-6883-5p	chr17	0	0
MIMAT0027667	hsa-miR-6883-3p	chr17	0	4.78289
MIMAT0019058	hsa-miR-4521	chr17	122.917	124.355
MIMAT0004945	hsa-miR-744-5p	chr17	144.006	86.5268
MIMAT0004946	hsa-miR-744-3p	chr17	0	3.91327
MIMAT0019059	hsa-miR-1269b	chr17	0	0
MIMAT0005928_2	hsa-miR-548h-5p	chr17	0	0
MIMAT0019853	hsa-miR-4731-5p	chr17	5.42281	0
MIMAT0019854	hsa-miR-4731-3p	chr17	0	0
MIMAT0005942	hsa-miR-1288-3p	chr17	0	2.17404
MIMAT0026743	hsa-miR-1288-5p	chr17	0	0
MIMAT0027454	hsa-miR-6777-5p	chr17	0	0
MIMAT0027455	hsa-miR-6777-3p	chr17	0.602534	1.30442
MIMAT0003301	hsa-miR-33b-5p	chr17	1.20507	0
MIMAT0004811	hsa-miR-33b-3p	chr17	7.23041	6.95693
MIMAT0027456	hsa-miR-6778-5p	chr17	0	0
MIMAT0027457	hsa-miR-6778-3p	chr17	0	0
MIMAT0005825	hsa-miR-1180-3p	chr17	153.044	149.139
MIMAT0026735	hsa-miR-1180-5p	chr17	10.8456	0.434808
MIMAT0019060	hsa-miR-4522	chr17	0	0
MIMAT0019838	hsa-miR-4723-5p	chr17	0	0
MIMAT0019839	hsa-miR-4723-3p	chr17	3.6152	4.78289
MIMAT0001631	hsa-miR-451a	chr17	0.602534	0
MIMAT0019840	hsa-miR-451b	chr17	0	0
MIMAT0004600	hsa-miR-144-5p	chr17	0	0
MIMAT0000436	hsa-miR-144-3p	chr17	0	0
MIMAT0019855	hsa-miR-4732-5p	chr17	0	0
MIMAT0019856	hsa-miR-4732-3p	chr17	0	0
MIMAT0019061	hsa-miR-4523	chr17	3.6152	0
MIMAT0004748	hsa-miR-423-5p	chr17	3130.16	3247.58
MIMAT0001340	hsa-miR-423-3p	chr17	7066.52	6889.1
MIMAT0015064	hsa-miR-3184-5p	chr17	0	0
MIMAT0022731	hsa-miR-3184-3p	chr17	0	0
MIMAT0019857	hsa-miR-4733-5p	chr17	0	0
MIMAT0019858	hsa-miR-4733-3p	chr17	0	0
MIMAT0019841	hsa-miR-4724-5p	chr17	0	0
MIMAT0019842	hsa-miR-4724-3p	chr17	0	0
MIMAT0004614	hsa-miR-193a-5p	chr17	56.6382	91.7444
MIMAT0000459	hsa-miR-193a-3p	chr17	0	0
MIMAT0019843	hsa-miR-4725-5p	chr17	0	0
MIMAT0019844	hsa-miR-4725-3p	chr17	0	0
MIMAT0022833	hsa-miR-365b-5p	chr17	0	4.34808
MIMAT0022834	hsa-miR-365b-3p	chr17	12.6532	13.0442
MIMAT0003302	hsa-miR-632	chr17	0	0
MIMAT0013863	hsa-miR-2909	chr17	0	0
MIMAT0024612	hsa-miR-378j	chr17	0	0
MIMAT0019859	hsa-miR-4734	chr17	0	0
MIMAT0019845	hsa-miR-4726-5p	chr17	0	0
MIMAT0019846	hsa-miR-4726-3p	chr17	0	0
MIMAT0019847	hsa-miR-4727-5p	chr17	0	0
MIMAT0019848	hsa-miR-4727-3p	chr17	1.20507	0
MIMAT0027458	hsa-miR-6779-5p	chr17	0	0
MIMAT0027459	hsa-miR-6779-3p	chr17	0	0
MIMAT0019849	hsa-miR-4728-5p	chr17	0	0
MIMAT0019850	hsa-miR-4728-3p	chr17	0	0
MIMAT0027668	hsa-miR-6884-5p	chr17	0	0
MIMAT0027669	hsa-miR-6884-3p	chr17	0	0
MIMAT0027632	hsa-miR-6866-5p	chr17	0	0
MIMAT0027633	hsa-miR-6866-3p	chr17	3.6152	3.91327
MIMAT0027634	hsa-miR-6867-5p	chr17	0	0
MIMAT0027635	hsa-miR-6867-3p	chr17	0	0
MIMAT0025476	hsa-miR-6510-5p	chr17	0	0
MIMAT0025477	hsa-miR-6510-3p	chr17	0	0
MIMAT0022277	hsa-miR-548at-5p	chr17	0	0
MIMAT0022278	hsa-miR-548at-3p	chr17	0	0
MIMAT0021043	hsa-miR-5010-5p	chr17	0	0.434808
MIMAT0021044	hsa-miR-5010-3p	chr17	1.8076	0
MIMAT0027460	hsa-miR-6780a-5p	chr17	0	0
MIMAT0027461	hsa-miR-6780a-3p	chr17	0	0
MIMAT0027462	hsa-miR-6781-5p	chr17	0	0
MIMAT0027463	hsa-miR-6781-3p	chr17	0	0
MIMAT0011162	hsa-miR-2117	chr17	0	0
MIMAT0027464	hsa-miR-6782-5p	chr17	0	0
MIMAT0027465	hsa-miR-6782-3p	chr17	0	0
MIMAT0027466	hsa-miR-6783-5p	chr17	0	0
MIMAT0027467	hsa-miR-6783-3p	chr17	0	3.04365
MIMAT0027468	hsa-miR-6784-5p	chr17	0	0
MIMAT0027469	hsa-miR-6784-3p	chr17	0	0.434808
MIMAT0016866	hsa-miR-4315	chr17	0	0
MIMAT0021081	hsa-miR-5089-5p	chr17	0	0
MIMAT0022984	hsa-miR-5089-3p	chr17	0	0
MIMAT0000438	hsa-miR-152-3p	chr17	345.855	290.017
MIMAT0026479	hsa-miR-152-5p	chr17	2.41014	2.17404
MIMAT0005866	hsa-miR-1203	chr17	0	0
MIMAT0000253	hsa-miR-10a-5p	chr17	10293.1	10374.5
MIMAT0004555	hsa-miR-10a-3p	chr17	72.9066	80.8743
MIMAT0000226_1	hsa-miR-196a-5p	chr17	88.5725	123.92
MIMAT0015065	hsa-miR-3185	chr17	0	0
MIMAT0024613	hsa-miR-6129	chr17	0	0
MIMAT0024782	hsa-miR-6165	chr17	0	0
MIMAT0030986	hsa-miR-8059	chr17	0	0
MIMAT0017992	hsa-miR-3614-5p	chr17	0	0
MIMAT0017993	hsa-miR-3614-3p	chr17	0	0
MIMAT0000433	hsa-miR-142-5p	chr17	153.646	140.008
MIMAT0000434	hsa-miR-142-3p	chr17	326.573	285.669
MIMAT0019862	hsa-miR-4736	chr17	0	0
MIMAT0003884	hsa-miR-454-5p	chr17	22.8963	40.8719
MIMAT0003885	hsa-miR-454-3p	chr17	1221.94	1117.02
MIMAT0000688	hsa-miR-301a-3p	chr17	17.4735	21.7404
MIMAT0022696	hsa-miR-301a-5p	chr17	13.2557	14.7835
MIMAT0019851	hsa-miR-4729	chr17	0	0
MIMAT0000076	hsa-miR-21-5p	chr17	282775	269779
MIMAT0004494	hsa-miR-21-3p	chr17	654.352	660.038
MIMAT0019863	hsa-miR-4737	chr17	0	0
MIMAT0003303	hsa-miR-633	chr17	0	0
MIMAT0018079	hsa-miR-1273e	chr17	0	0
MIMAT0019864	hsa-miR-3064-5p	chr17	0	2.60885
MIMAT0019865	hsa-miR-3064-3p	chr17	0	0
MIMAT0020541	hsa-miR-5047	chr17	0	0
MIMAT0023705	hsa-miR-6080	chr17	0	0
MIMAT0016866_1	hsa-miR-4315	chr17	0	0
MIMAT0003304	hsa-miR-634	chr17	0	0
MIMAT0004812	hsa-miR-548d-5p	chr17	0	0
MIMAT0003323	hsa-miR-548d-3p	chr17	0	0
MIMAT0018447	hsa-miR-548aa	chr17	0	0
MIMAT0003305	hsa-miR-635	chr17	0	0
MIMAT0022255	hsa-miR-4524b-5p	chr17	0	0
MIMAT0022256	hsa-miR-4524b-3p	chr17	0	0
MIMAT0019062	hsa-miR-4524a-5p	chr17	0	0
MIMAT0019063	hsa-miR-4524a-3p	chr17	0	0
MIMAT0017994	hsa-miR-3615	chr17	69.8939	76.961
MIMAT0018102	hsa-miR-3678-5p	chr17	0	0
MIMAT0018103	hsa-miR-3678-3p	chr17	0	0
MIMAT0027470	hsa-miR-6785-5p	chr17	0	0
MIMAT0027471	hsa-miR-6785-3p	chr17	0	0
MIMAT0019866	hsa-miR-4738-5p	chr17	0	0
MIMAT0019867	hsa-miR-4738-3p	chr17	1.20507	0
MIMAT0027636	hsa-miR-6868-5p	chr17	0	0
MIMAT0027637	hsa-miR-6868-3p	chr17	0	1.73923
MIMAT0003306	hsa-miR-636	chr17	1.8076	0
MIMAT0030417	hsa-miR-6516-5p	chr17	1.20507	0
MIMAT0030418	hsa-miR-6516-3p	chr17	3.01267	0.869616
MIMAT0016867	hsa-miR-4316	chr17	0	0
MIMAT0019868	hsa-miR-4739	chr17	0	0
MIMAT0018925	hsa-miR-1268b	chr17	4.21774	3.91327
MIMAT0019852	hsa-miR-4730	chr17	0	0
MIMAT0003335	hsa-miR-657	chr17	0	0
MIMAT0015066	hsa-miR-3065-5p	chr17	0	0.869616
MIMAT0015378	hsa-miR-3065-3p	chr17	0.602534	0.869616
MIMAT0004701	hsa-miR-338-5p	chr17	0	0
MIMAT0000763	hsa-miR-338-3p	chr17	0	0
MIMAT0005902	hsa-miR-1250-5p	chr17	0	0
MIMAT0026740	hsa-miR-1250-3p	chr17	0	0
MIMAT0019869	hsa-miR-4740-5p	chr17	0	0
MIMAT0019870	hsa-miR-4740-3p	chr17	0	0
MIMAT0015067	hsa-miR-3186-5p	chr17	0	0
MIMAT0015068	hsa-miR-3186-3p	chr17	0	0
MIMAT0027472	hsa-miR-6786-5p	chr17	0	0
MIMAT0027473	hsa-miR-6786-3p	chr17	0	4.34808
MIMAT0027474	hsa-miR-6787-5p	chr17	0	0
MIMAT0027475	hsa-miR-6787-3p	chr17	0	0
MIMAT0019064	hsa-miR-4525	chr17	0	0
MIMAT0031005	hsa-miR-8078	chr18	0	0
MIMAT0025849	hsa-miR-6718-5p	chr18	0	0
MIMAT0019361	hsa-miR-3976	chr18	0	0
MIMAT0016872	hsa-miR-4317	chr18	0	0
MIMAT0027476	hsa-miR-6788-5p	chr18	0	0
MIMAT0027477	hsa-miR-6788-3p	chr18	0	0
MIMAT0028216	hsa-miR-7153-5p	chr18	0	0
MIMAT0028217	hsa-miR-7153-3p	chr18	0	0
MIMAT0021121	hsa-miR-5190	chr18	0	0
MIMAT0019065	hsa-miR-4526	chr18	0	0
MIMAT0015030_1	hsa-miR-3156-5p	chr18	0	0
MIMAT0019209_1	hsa-miR-3156-3p	chr18	0	0
MIMAT0005793	hsa-miR-320c	chr18	10.8456	10.4354
MIMAT0000427	hsa-miR-133a-3p	chr18	0	0
MIMAT0026478	hsa-miR-133a-5p	chr18	0	0
MIMAT0000416	hsa-miR-1-3p	chr18	1.8076	0
MIMAT0019871	hsa-miR-4741	chr18	0	2.17404
MIMAT0005793_1	hsa-miR-320c	chr18	15.6659	14.7835
MIMAT0030984	hsa-miR-8057	chr18	0	0
MIMAT0005932	hsa-miR-302f	chr18	0	0
MIMAT0019360	hsa-miR-3975	chr18	0	0
MIMAT0004561	hsa-miR-187-5p	chr18	0	0
MIMAT0000262	hsa-miR-187-3p	chr18	0	0
MIMAT0018206	hsa-miR-3929	chr18	0	0
MIMAT0016869	hsa-miR-4318	chr18	0	0
MIMAT0004974	hsa-miR-924	chr18	0	0
MIMAT0022281	hsa-miR-5583-5p	chr18	0	0
MIMAT0022282	hsa-miR-5583-3p	chr18	4.82027	0
MIMAT0022281_1	hsa-miR-5583-5p	chr18	0	0
MIMAT0022282_1	hsa-miR-5583-3p	chr18	3.01267	0
MIMAT0016870	hsa-miR-4319	chr18	0	0
MIMAT0019066	hsa-miR-4527	chr18	0	0
MIMAT0019874	hsa-miR-4743-5p	chr18	0	0
MIMAT0022978	hsa-miR-4743-3p	chr18	0	0
MIMAT0019875	hsa-miR-4744	chr18	0	0
MIMAT0007401	hsa-miR-1539	chr18	0	0
MIMAT0016871	hsa-miR-4320	chr18	0	0
MIMAT0019067	hsa-miR-4528	chr18	0	0
MIMAT0019236	hsa-miR-4529-5p	chr18	0	0
MIMAT0019068	hsa-miR-4529-3p	chr18	0	0.434808
MIMAT0000421	hsa-miR-122-5p	chr18	3.6152	24.784
MIMAT0004590	hsa-miR-122-3p	chr18	0	0
MIMAT0019876	hsa-miR-3591-5p	chr18	0	0
MIMAT0019877	hsa-miR-3591-3p	chr18	0	0
MIMAT0021045	hsa-miR-5011-5p	chr18	0	0
MIMAT0021046	hsa-miR-5011-3p	chr18	0	0
MIMAT0022303	hsa-miR-548av-5p	chr18	0	0
MIMAT0022304	hsa-miR-548av-3p	chr18	0	0
MIMAT0005890_3	hsa-miR-1302	chr19	0	0
MIMAT0019878	hsa-miR-4745-5p	chr19	1.20507	3.91327
MIMAT0019879	hsa-miR-4745-3p	chr19	1.8076	1.30442
MIMAT0015069	hsa-miR-3187-3p	chr19	14.4608	6.08731
MIMAT0019216	hsa-miR-3187-5p	chr19	0	0
MIMAT0007882	hsa-miR-1909-5p	chr19	0	0
MIMAT0007883	hsa-miR-1909-3p	chr19	1.8076	0
MIMAT0005580	hsa-miR-1227-3p	chr19	1.20507	3.47846
MIMAT0022941	hsa-miR-1227-5p	chr19	0	0.869616
MIMAT0027478	hsa-miR-6789-5p	chr19	0	0
MIMAT0027479	hsa-miR-6789-3p	chr19	0	0
MIMAT0016874	hsa-miR-4321	chr19	0	0
MIMAT0028113	hsa-miR-7108-5p	chr19	0	0
MIMAT0028114	hsa-miR-7108-3p	chr19	0	0
MIMAT0030425	hsa-miR-7850-5p	chr19	0	0
MIMAT0003307	hsa-miR-637	chr19	0	0
MIMAT0019880	hsa-miR-4746-5p	chr19	4.21774	3.04365
MIMAT0019881	hsa-miR-4746-3p	chr19	0	0
MIMAT0000252_1	hsa-miR-7-5p	chr19	942.966	903.096
MIMAT0019882	hsa-miR-4747-5p	chr19	0	0
MIMAT0019883	hsa-miR-4747-3p	chr19	2.41014	0
MIMAT0027670	hsa-miR-6885-5p	chr19	0	0.869616
MIMAT0027671	hsa-miR-6885-3p	chr19	0	0.869616
MIMAT0027480	hsa-miR-6790-5p	chr19	0	0
MIMAT0027481	hsa-miR-6790-3p	chr19	0	0
MIMAT0018356	hsa-miR-3940-3p	chr19	10.8456	16.0879
MIMAT0019229	hsa-miR-3940-5p	chr19	3.01267	7.39173
MIMAT0027482	hsa-miR-6791-5p	chr19	0	0
MIMAT0027483	hsa-miR-6791-3p	chr19	1.8076	0
MIMAT0027484	hsa-miR-6792-5p	chr19	0	0
MIMAT0027485	hsa-miR-6792-3p	chr19	0	0
MIMAT0021017	hsa-miR-4999-5p	chr19	1.20507	0
MIMAT0021018	hsa-miR-4999-3p	chr19	0	0
MIMAT0022297	hsa-miR-5589-5p	chr19	0	0
MIMAT0022298	hsa-miR-5589-3p	chr19	0	0
MIMAT0016873	hsa-miR-4322	chr19	0	0
MIMAT0005826	hsa-miR-1181	chr19	1.8076	0
MIMAT0005593	hsa-miR-1238-3p	chr19	0	0
MIMAT0022947	hsa-miR-1238-5p	chr19	0	0
MIMAT0003308	hsa-miR-638	chr19	0	0
MIMAT0019884	hsa-miR-4748	chr19	0	0
MIMAT0000231_1	hsa-miR-199a-5p	chr19	327.176	362.63
MIMAT0000232_1	hsa-miR-199a-3p	chr19	2037.17	1994.46
MIMAT0027486	hsa-miR-6793-5p	chr19	0	0
MIMAT0027487	hsa-miR-6793-3p	chr19	0	0
MIMAT0027672	hsa-miR-6886-5p	chr19	0.602534	0
MIMAT0027673	hsa-miR-6886-3p	chr19	4.82027	3.91327
MIMAT0031177	hsa-miR-7974	chr19	76.5218	66.0908
MIMAT0022473	hsa-miR-5684	chr19	0	0
MIMAT0027488	hsa-miR-6794-5p	chr19	0	0
MIMAT0027489	hsa-miR-6794-3p	chr19	0	0
MIMAT0022488	hsa-miR-5695	chr19	0	0
MIMAT0025486	hsa-miR-6515-5p	chr19	0	0
MIMAT0025487	hsa-miR-6515-3p	chr19	1.8076	0
MIMAT0000080	hsa-miR-24-3p	chr19	1994.39	1994.9
MIMAT0004497	hsa-miR-24-2-5p	chr19	53.6255	36.5239
MIMAT0004501	hsa-miR-27a-5p	chr19	261.5	220.882
MIMAT0000084	hsa-miR-27a-3p	chr19	2381.82	2176.21
MIMAT0004496	hsa-miR-23a-5p	chr19	80.7396	95.2229
MIMAT0000078	hsa-miR-23a-3p	chr19	10484.7	10767.1
MIMAT0000258	hsa-miR-181c-5p	chr19	6.02534	6.08731
MIMAT0004559	hsa-miR-181c-3p	chr19	0	6.08731
MIMAT0002821	hsa-miR-181d-5p	chr19	22.2938	17.3923
MIMAT0026608	hsa-miR-181d-3p	chr19	0	0
MIMAT0031119	hsa-miR-1199-5p	chr19	0	0
MIMAT0031120	hsa-miR-1199-3p	chr19	0	0
MIMAT0003309	hsa-miR-639	chr19	0	0
MIMAT0027490	hsa-miR-6795-5p	chr19	0	0
MIMAT0027491	hsa-miR-6795-3p	chr19	0	0
MIMAT0007348	hsa-miR-1470	chr19	0	0
MIMAT0015070	hsa-miR-3188	chr19	3.01267	3.04365
MIMAT0015071	hsa-miR-3189-3p	chr19	0	0
MIMAT0019217	hsa-miR-3189-5p	chr19	0	0
MIMAT0003310	hsa-miR-640	chr19	0	0
MIMAT0005924	hsa-miR-1270	chr19	0	0
MIMAT0027674	hsa-miR-6887-5p	chr19	0	0
MIMAT0027675	hsa-miR-6887-3p	chr19	0	0
MIMAT0021128	hsa-miR-5196-5p	chr19	0	0
MIMAT0021129	hsa-miR-5196-3p	chr19	0	0
MIMAT0019069	hsa-miR-4530	chr19	0	0
MIMAT0025850	hsa-miR-6719-3p	chr19	0	0
MIMAT0003311	hsa-miR-641	chr19	18.6786	3.04365
MIMAT0027492	hsa-miR-6796-5p	chr19	0	0
MIMAT0027493	hsa-miR-6796-3p	chr19	0	0
MIMAT0027494	hsa-miR-6797-5p	chr19	0	0
MIMAT0027495	hsa-miR-6797-3p	chr19	0	0
MIMAT0016875	hsa-miR-4323	chr19	0	0
MIMAT0031004	hsa-miR-8077	chr19	0	0
MIMAT0019070	hsa-miR-4531	chr19	0	0.434808
MIMAT0031012	hsa-miR-8085	chr19	0	0
MIMAT0023713	hsa-miR-6088	chr19	0	0
MIMAT0004693	hsa-miR-330-5p	chr19	18.6786	19.5664
MIMAT0000751	hsa-miR-330-3p	chr19	81.3421	72.6129
MIMAT0003312	hsa-miR-642a-5p	chr19	0	0
MIMAT0020924	hsa-miR-642a-3p	chr19	1.20507	0
MIMAT0018444	hsa-miR-642b-3p	chr19	0	0
MIMAT0022736	hsa-miR-642b-5p	chr19	0	0
MIMAT0003886	hsa-miR-769-5p	chr19	212.092	233.927
MIMAT0003887	hsa-miR-769-3p	chr19	10.2431	3.91327
MIMAT0015072	hsa-miR-320e	chr19	1.8076	0.434808
MIMAT0015073	hsa-miR-3190-5p	chr19	0	0
MIMAT0022839	hsa-miR-3190-3p	chr19	0	0
MIMAT0015075	hsa-miR-3191-3p	chr19	0	0
MIMAT0022732	hsa-miR-3191-5p	chr19	0	0
MIMAT0027496	hsa-miR-6798-5p	chr19	0	0
MIMAT0027497	hsa-miR-6798-3p	chr19	1.20507	0.434808
MIMAT0016876	hsa-miR-4324	chr19	0	0
MIMAT0000451	hsa-miR-150-5p	chr19	1.20507	0
MIMAT0004610	hsa-miR-150-3p	chr19	0	0
MIMAT0021080	hsa-miR-5088-5p	chr19	0	0
MIMAT0027041	hsa-miR-5088-3p	chr19	0	0
MIMAT0027498	hsa-miR-6799-5p	chr19	0	0
MIMAT0027499	hsa-miR-6799-3p	chr19	0	0
MIMAT0027500	hsa-miR-6800-5p	chr19	0	0
MIMAT0027501	hsa-miR-6800-3p	chr19	0	0
MIMAT0019885	hsa-miR-4749-5p	chr19	0	0
MIMAT0019886	hsa-miR-4749-3p	chr19	0	0
MIMAT0019887	hsa-miR-4750-5p	chr19	0	0
MIMAT0022979	hsa-miR-4750-3p	chr19	0	0
MIMAT0019888	hsa-miR-4751	chr19	0	0
MIMAT0031001	hsa-miR-8074	chr19	0	0
MIMAT0000689	hsa-miR-99b-5p	chr19	2135.38	2081.43
MIMAT0004678	hsa-miR-99b-3p	chr19	128.942	184.793
MIMAT0000066	hsa-let-7e-5p	chr19	4714.23	5367.27
MIMAT0004485	hsa-let-7e-3p	chr19	16.2684	20.8708
MIMAT0000443	hsa-miR-125a-5p	chr19	3818.26	3726.3
MIMAT0004602	hsa-miR-125a-3p	chr19	36.7546	69.1344
MIMAT0027502	hsa-miR-6801-5p	chr19	0	0
MIMAT0027503	hsa-miR-6801-3p	chr19	0	0
MIMAT0003313	hsa-miR-643	chr19	0	0
MIMAT0002822	hsa-miR-512-5p	chr19	0	0
MIMAT0002823	hsa-miR-512-3p	chr19	0	0
MIMAT0002822_1	hsa-miR-512-5p	chr19	0	0
MIMAT0002823_1	hsa-miR-512-3p	chr19	0	0
MIMAT0005795	hsa-miR-1323	chr19	0	0
MIMAT0002824	hsa-miR-498	chr19	0	0
MIMAT0002825	hsa-miR-520e	chr19	0	0
MIMAT0002826	hsa-miR-515-5p	chr19	0	0
MIMAT0002827	hsa-miR-515-3p	chr19	0	0
MIMAT0002828	hsa-miR-519e-5p	chr19	0	0
MIMAT0002829	hsa-miR-519e-3p	chr19	0	0
MIMAT0002830	hsa-miR-520f-3p	chr19	0	0
MIMAT0026609	hsa-miR-520f-5p	chr19	0	0
MIMAT0002826_1	hsa-miR-515-5p	chr19	0	0
MIMAT0002827_1	hsa-miR-515-3p	chr19	0	0
MIMAT0002831	hsa-miR-519c-5p	chr19	0	0
MIMAT0002832	hsa-miR-519c-3p	chr19	0	0
MIMAT0005799	hsa-miR-1283	chr19	0	0
MIMAT0002833	hsa-miR-520a-5p	chr19	0	0
MIMAT0002834	hsa-miR-520a-3p	chr19	0	0
MIMAT0002835	hsa-miR-526b-5p	chr19	0	0
MIMAT0002836	hsa-miR-526b-3p	chr19	0	0
MIMAT0005454	hsa-miR-519b-5p	chr19	0	0
MIMAT0002837	hsa-miR-519b-3p	chr19	0	0
MIMAT0002838	hsa-miR-525-5p	chr19	0	0
MIMAT0002839	hsa-miR-525-3p	chr19	0	0
MIMAT0005449	hsa-miR-523-5p	chr19	0	0
MIMAT0002840	hsa-miR-523-3p	chr19	0	0
MIMAT0002841	hsa-miR-518f-5p	chr19	0	0
MIMAT0002842	hsa-miR-518f-3p	chr19	0	0
MIMAT0002843	hsa-miR-520b	chr19	0	0
MIMAT0002844	hsa-miR-518b	chr19	0	0
MIMAT0002845	hsa-miR-526a	chr19	0	0
MIMAT0005455	hsa-miR-520c-5p	chr19	0	0
MIMAT0002846	hsa-miR-520c-3p	chr19	0	0
MIMAT0002847	hsa-miR-518c-5p	chr19	0	0
MIMAT0002848	hsa-miR-518c-3p	chr19	0	0
MIMAT0002849	hsa-miR-524-5p	chr19	0	0
MIMAT0002850	hsa-miR-524-3p	chr19	0	0
MIMAT0002851	hsa-miR-517-5p	chr19	0	0
MIMAT0002852	hsa-miR-517a-3p	chr19	0	0
MIMAT0002853	hsa-miR-519d-3p	chr19	0	0
MIMAT0026610	hsa-miR-519d-5p	chr19	0	0
MIMAT0002854	hsa-miR-521	chr19	0	0
MIMAT0002855	hsa-miR-520d-5p	chr19	0	0
MIMAT0002856	hsa-miR-520d-3p	chr19	0	0
MIMAT0002851_1	hsa-miR-517-5p	chr19	0	0
MIMAT0002857	hsa-miR-517b-3p	chr19	0	0
MIMAT0002858	hsa-miR-520g-3p	chr19	0	0
MIMAT0026611	hsa-miR-520g-5p	chr19	0	0
MIMAT0002859	hsa-miR-516b-5p	chr19	0	0
MIMAT0002860	hsa-miR-516b-3p	chr19	0	0
MIMAT0002845_1	hsa-miR-526a	chr19	0	0
MIMAT0005450	hsa-miR-518e-5p	chr19	0	0
MIMAT0002861	hsa-miR-518e-3p	chr19	0	0
MIMAT0005457	hsa-miR-518a-5p	chr19	0	0
MIMAT0002863	hsa-miR-518a-3p	chr19	0	0
MIMAT0005456	hsa-miR-518d-5p	chr19	0	0
MIMAT0002864	hsa-miR-518d-3p	chr19	0	0
MIMAT0002859_1	hsa-miR-516b-5p	chr19	0	0
MIMAT0002860_1	hsa-miR-516b-3p	chr19	0	0
MIMAT0005457_1	hsa-miR-518a-5p	chr19	0	0
MIMAT0002863_1	hsa-miR-518a-3p	chr19	0	0
MIMAT0002851_2	hsa-miR-517-5p	chr19	0	0
MIMAT0002866	hsa-miR-517c-3p	chr19	0	0
MIMAT0002867	hsa-miR-520h	chr19	0	0
MIMAT0002854_1	hsa-miR-521	chr19	0	0
MIMAT0005451	hsa-miR-522-5p	chr19	0	0
MIMAT0002868	hsa-miR-522-3p	chr19	0	0.869616
MIMAT0005452	hsa-miR-519a-5p	chr19	0	0
MIMAT0002869	hsa-miR-519a-3p	chr19	0	0
MIMAT0002862	hsa-miR-527	chr19	0	0
MIMAT0004770	hsa-miR-516a-5p	chr19	0	0
MIMAT0006778	hsa-miR-516a-3p	chr19	0	0
MIMAT0005799_1	hsa-miR-1283	chr19	0	0
MIMAT0004770_1	hsa-miR-516a-5p	chr19	0	0
MIMAT0006778_1	hsa-miR-516a-3p	chr19	0	0
MIMAT0002869_1	hsa-miR-519a-3p	chr19	0	0
MIMAT0004687	hsa-miR-371a-5p	chr19	0	0
MIMAT0000723	hsa-miR-371a-3p	chr19	0	0
MIMAT0019892	hsa-miR-371b-5p	chr19	0	0
MIMAT0019893	hsa-miR-371b-3p	chr19	0	0
MIMAT0000724	hsa-miR-372-3p	chr19	0	0
MIMAT0026484	hsa-miR-372-5p	chr19	0	0
MIMAT0000725	hsa-miR-373-5p	chr19	0	0
MIMAT0000726	hsa-miR-373-3p	chr19	0	0
MIMAT0004978	hsa-miR-935	chr19	16.871	5.6525
MIMAT0019889	hsa-miR-4752	chr19	0	0
MIMAT0030988	hsa-miR-8061	chr19	0	0
MIMAT0031178	hsa-miR-7975	chr19	0	0.434808
MIMAT0027508	hsa-miR-6804-5p	chr19	0	0
MIMAT0027509	hsa-miR-6804-3p	chr19	0	0
MIMAT0027504	hsa-miR-6802-5p	chr19	0	0
MIMAT0027505	hsa-miR-6802-3p	chr19	0	0
MIMAT0027506	hsa-miR-6803-5p	chr19	0	0
MIMAT0027507	hsa-miR-6803-3p	chr19	9.64054	7.39173
MIMAT0027510	hsa-miR-6805-5p	chr19	0.602534	2.60885
MIMAT0027511	hsa-miR-6805-3p	chr19	0	1.73923
MIMAT0027512	hsa-miR-6806-5p	chr19	0	0
MIMAT0027513	hsa-miR-6806-3p	chr19	1.20507	0
MIMAT0019894	hsa-miR-4754	chr19	0	0
MIMAT0027514	hsa-miR-6807-5p	chr19	0	0
MIMAT0027515	hsa-miR-6807-3p	chr19	0	0
MIMAT0028226	hsa-miR-7158-5p	chr2	0	0
MIMAT0028227	hsa-miR-7158-3p	chr2	0	0
MIMAT0029310	hsa-miR-7515	chr2	0	0
MIMAT0016890	hsa-miR-4261	chr2	0	0
MIMAT0018944	hsa-miR-4429	chr2	0	0.434808
MIMAT0014987	hsa-miR-548s	chr2	0	1.73923
MIMAT0016894	hsa-miR-4262	chr2	0	0
MIMAT0018108	hsa-miR-3681-5p	chr2	0	0
MIMAT0018109	hsa-miR-3681-3p	chr2	0	0
MIMAT0014988	hsa-miR-3125	chr2	0	0
MIMAT0019901	hsa-miR-4757-5p	chr2	0	0
MIMAT0019902	hsa-miR-4757-3p	chr2	0	0
MIMAT0005797	hsa-miR-1301-3p	chr2	180.76	158.27
MIMAT0026639	hsa-miR-1301-5p	chr2	0	0
MIMAT0016898	hsa-miR-4263	chr2	0	0
MIMAT0003222	hsa-miR-558	chr2	0	0
MIMAT0019916	hsa-miR-4765	chr2	1.8076	0
MIMAT0018945	hsa-miR-4430	chr2	0	0
MIMAT0018946	hsa-miR-548ad-3p	chr2	0	0
MIMAT0032114	hsa-miR-548ad-5p	chr2	0	0
MIMAT0003223	hsa-miR-559	chr2	0	0
MIMAT0031175	hsa-miR-548ba	chr2	0	0
MIMAT0033692	hsa-miR-8485	chr2	0	0
MIMAT0018947	hsa-miR-4431	chr2	0	0
MIMAT0018110	hsa-miR-3682-3p	chr2	0	0
MIMAT0019222	hsa-miR-3682-5p	chr2	0	0
MIMAT0000274	hsa-miR-217	chr2	3.01267	0.869616
MIMAT0000273	hsa-miR-216a-5p	chr2	0	0
MIMAT0022844	hsa-miR-216a-3p	chr2	0	0
MIMAT0004959	hsa-miR-216b-5p	chr2	4.82027	1.30442
MIMAT0026721	hsa-miR-216b-3p	chr2	0	0
MIMAT0018948	hsa-miR-4432	chr2	0	0
MIMAT0021123	hsa-miR-5192	chr2	0	0
MIMAT0030413	hsa-miR-4433b-5p	chr2	0	0
MIMAT0030414	hsa-miR-4433b-3p	chr2	0	0
MIMAT0018949	hsa-miR-4433a-3p	chr2	0	0
MIMAT0020956	hsa-miR-4433a-5p	chr2	0	0
MIMAT0018950	hsa-miR-4434	chr2	0	0
MIMAT0019936	hsa-miR-4778-5p	chr2	0	0
MIMAT0019937	hsa-miR-4778-3p	chr2	0	0
MIMAT0014989	hsa-miR-3126-5p	chr2	1.20507	0.434808
MIMAT0015377	hsa-miR-3126-3p	chr2	0	0
MIMAT0005876	hsa-miR-1285-3p	chr2	0	0.434808
MIMAT0021019	hsa-miR-5000-5p	chr2	0	0
MIMAT0021020	hsa-miR-5000-3p	chr2	1.8076	0
MIMAT0016899	hsa-miR-4264	chr2	0	0
MIMAT0031007	hsa-miR-8080	chr2	0	0
MIMAT0023696	hsa-miR-6071	chr2	0	0
MIMAT0019938	hsa-miR-4779	chr2	0	0
MIMAT0019925	hsa-miR-4771	chr2	0	0
MIMAT0018951	hsa-miR-4435	chr2	0	0
MIMAT0019939	hsa-miR-4780	chr2	0	0
MIMAT0018952	hsa-miR-4436a	chr2	0	0
MIMAT0014990	hsa-miR-3127-5p	chr2	0	0
MIMAT0019201	hsa-miR-3127-3p	chr2	1.20507	0
MIMAT0022489	hsa-miR-5696	chr2	0	0
MIMAT0019926	hsa-miR-4772-5p	chr2	0	0
MIMAT0019927	hsa-miR-4772-3p	chr2	0	0
MIMAT0016891	hsa-miR-4265	chr2	0	0
MIMAT0016892	hsa-miR-4266	chr2	0	0
MIMAT0016893	hsa-miR-4267	chr2	0	0
MIMAT0019940	hsa-miR-4436b-5p	chr2	0	0
MIMAT0019941	hsa-miR-4436b-3p	chr2	0	0
MIMAT0019940_1	hsa-miR-4436b-5p	chr2	0	0
MIMAT0019941_1	hsa-miR-4436b-3p	chr2	0	0
MIMAT0018951_1	hsa-miR-4435	chr2	0	0
MIMAT0019925_1	hsa-miR-4771	chr2	0	0
MIMAT0005890_4	hsa-miR-1302	chr2	0	0
MIMAT0019944	hsa-miR-4782-5p	chr2	0	0
MIMAT0019945	hsa-miR-4782-3p	chr2	0	0
MIMAT0019946	hsa-miR-4783-5p	chr2	0	0
MIMAT0019947	hsa-miR-4783-3p	chr2	0	0
MIMAT0019948	hsa-miR-4784	chr2	0	0
MIMAT0005867	hsa-miR-663b	chr2	0	0
MIMAT0018104	hsa-miR-3679-5p	chr2	6.62787	5.6525
MIMAT0018105	hsa-miR-3679-3p	chr2	0	0
MIMAT0022299	hsa-miR-5590-5p	chr2	0	0
MIMAT0022300	hsa-miR-5590-3p	chr2	0	0
MIMAT0000424	hsa-miR-128-3p	chr2	911.031	986.579
MIMAT0026477	hsa-miR-128-1-5p	chr2	6.02534	7.39173
MIMAT0028224	hsa-miR-7157-5p	chr2	0	0
MIMAT0028225	hsa-miR-7157-3p	chr2	0	0
MIMAT0019928	hsa-miR-4773	chr2	0	0
MIMAT0019928_1	hsa-miR-4773	chr2	0	0
MIMAT0027676	hsa-miR-6888-5p	chr2	0	0
MIMAT0027677	hsa-miR-6888-3p	chr2	0	0
MIMAT0019949	hsa-miR-4785	chr2	0	0
MIMAT0019929	hsa-miR-4774-5p	chr2	0	0
MIMAT0019930	hsa-miR-4774-3p	chr2	0	0
MIMAT0004976	hsa-miR-933	chr2	0	0.434808
MIMAT0000254	hsa-miR-10b-5p	chr2	2536.07	2587.98
MIMAT0004556	hsa-miR-10b-3p	chr2	19.2811	31.741
MIMAT0030019	hsa-miR-7704	chr2	0	0.434808
MIMAT0005898	hsa-miR-1246	chr2	1.20507	0
MIMAT0018962	hsa-miR-4444	chr2	0	0
MIMAT0014991	hsa-miR-3128	chr2	0	0
MIMAT0025480	hsa-miR-6512-5p	chr2	0	0
MIMAT0025481	hsa-miR-6512-3p	chr2	0	0
MIMAT0005909	hsa-miR-1258	chr2	0	0
MIMAT0018953	hsa-miR-4437	chr2	0	0
MIMAT0018954	hsa-miR-548ae-3p	chr2	0	0
MIMAT0003225	hsa-miR-561-3p	chr2	1.8076	0
MIMAT0022706	hsa-miR-561-5p	chr2	0	0
MIMAT0005897	hsa-miR-1245a	chr2	0	0
MIMAT0019950	hsa-miR-1245b-5p	chr2	0	0
MIMAT0019951	hsa-miR-1245b-3p	chr2	0	0
MIMAT0017983	hsa-miR-3606-5p	chr2	0	0
MIMAT0022965	hsa-miR-3606-3p	chr2	0	0
MIMAT0014992	hsa-miR-3129-5p	chr2	0	2.60885
MIMAT0019202	hsa-miR-3129-3p	chr2	3.6152	0.869616
MIMAT0014995	hsa-miR-3130-5p	chr2	1.20507	1.30442
MIMAT0014994	hsa-miR-3130-3p	chr2	1.20507	9.13096
MIMAT0014995_1	hsa-miR-3130-5p	chr2	3.01267	0.869616
MIMAT0014994_1	hsa-miR-3130-3p	chr2	1.20507	5.21769
MIMAT0016895	hsa-miR-2355-5p	chr2	1.8076	3.04365
MIMAT0017950	hsa-miR-2355-3p	chr2	28.3191	33.0454
MIMAT0030420	hsa-miR-7845-5p	chr2	0	2.60885
MIMAT0005890_5	hsa-miR-1302	chr2	0	0
MIMAT0019931	hsa-miR-4775	chr2	1.20507	5.6525
MIMAT0005895_1	hsa-miR-548f-3p	chr2	0	0
MIMAT0019932	hsa-miR-4776-5p	chr2	0	0
MIMAT0019933	hsa-miR-4776-3p	chr2	0	0
MIMAT0019932_1	hsa-miR-4776-5p	chr2	0	0
MIMAT0019933_1	hsa-miR-4776-3p	chr2	0	0
MIMAT0018956	hsa-miR-4438	chr2	0	0
MIMAT0027518	hsa-miR-6809-5p	chr2	0	0
MIMAT0027519	hsa-miR-6809-3p	chr2	0	0
MIMAT0025482	hsa-miR-6513-5p	chr2	0	0
MIMAT0025483	hsa-miR-6513-3p	chr2	0	0
MIMAT0027520	hsa-miR-6810-5p	chr2	0	0
MIMAT0027521	hsa-miR-6810-3p	chr2	0	0
MIMAT0000083	hsa-miR-26b-5p	chr2	2174.55	2079.25
MIMAT0004500	hsa-miR-26b-3p	chr2	6.02534	2.17404
MIMAT0035542	hsa-miR-9500	chr2	0	0
MIMAT0000728	hsa-miR-375	chr2	3.6152	73.4825
MIMAT0014996	hsa-miR-3131	chr2	0	0
MIMAT0000439	hsa-miR-153-3p	chr2	0	0
MIMAT0014997	hsa-miR-3132	chr2	0	0
MIMAT0016896	hsa-miR-4268	chr2	0	0
MIMAT0018957	hsa-miR-4439	chr2	0	0
MIMAT0022495	hsa-miR-5702	chr2	0	0
MIMAT0022496	hsa-miR-5703	chr2	0	0.434808
MIMAT0019934	hsa-miR-4777-5p	chr2	0	0
MIMAT0019935	hsa-miR-4777-3p	chr2	0	0
MIMAT0005896_2	hsa-miR-1244	chr2	0	0
MIMAT0007349	hsa-miR-1471	chr2	0	0
MIMAT0003226	hsa-miR-562	chr2	0	0
MIMAT0021021	hsa-miR-5001-5p	chr2	0	0
MIMAT0021022	hsa-miR-5001-3p	chr2	1.20507	3.47846
MIMAT0027522	hsa-miR-6811-5p	chr2	2.41014	1.30442
MIMAT0027523	hsa-miR-6811-3p	chr2	0	0
MIMAT0018958	hsa-miR-4440	chr2	0	0.869616
MIMAT0018959	hsa-miR-4441	chr2	0	0
MIMAT0016897	hsa-miR-4269	chr2	0	0
MIMAT0019952	hsa-miR-2467-5p	chr2	0	0
MIMAT0019953	hsa-miR-2467-3p	chr2	0	0
MIMAT0019954	hsa-miR-4786-5p	chr2	0	0
MIMAT0019955	hsa-miR-4786-3p	chr2	0	0
MIMAT0000450	hsa-miR-149-5p	chr2	19.2811	5.21769
MIMAT0004609	hsa-miR-149-3p	chr2	0	0
MIMAT0014998	hsa-miR-3133	chr2	0	0
MIMAT0027638	hsa-miR-6869-5p	chr20	2.41014	2.17404
MIMAT0027639	hsa-miR-6869-3p	chr20	0	0
MIMAT0005943	hsa-miR-1292-5p	chr20	30.1267	22.1752
MIMAT0022948	hsa-miR-1292-3p	chr20	0	0
MIMAT0009196	hsa-miR-103a-2-5p	chr20	0	0
MIMAT0000101	hsa-miR-103a-3p	chr20	3146.43	3311.93
MIMAT0007402	hsa-miR-103b	chr20	0	0
MIMAT0030989	hsa-miR-8062	chr20	0	0
MIMAT0027640	hsa-miR-6870-5p	chr20	0	0
MIMAT0027641	hsa-miR-6870-3p	chr20	0	0
MIMAT0015076	hsa-miR-3192-5p	chr20	1.8076	5.21769
MIMAT0027027	hsa-miR-3192-3p	chr20	0	0
MIMAT0003326	hsa-miR-663a	chr20	0	0
MIMAT0015077	hsa-miR-3193	chr20	0	0
MIMAT0006765	hsa-miR-1825	chr20	0	0
MIMAT0019895	hsa-miR-4755-5p	chr20	1.20507	0
MIMAT0019896	hsa-miR-4755-3p	chr20	1.8076	0
MIMAT0003314	hsa-miR-644a	chr20	0	0
MIMAT0002870	hsa-miR-499a-5p	chr20	6.62787	0
MIMAT0004772	hsa-miR-499a-3p	chr20	0	0
MIMAT0019897	hsa-miR-499b-5p	chr20	0	0
MIMAT0019898	hsa-miR-499b-3p	chr20	0	0
MIMAT0005879	hsa-miR-1289	chr20	0	0
MIMAT0005919	hsa-miR-548o-3p	chr20	1.8076	0.869616
MIMAT0022738	hsa-miR-548o-5p	chr20	0	0.434808
MIMAT0027642	hsa-miR-6871-5p	chr20	0	0
MIMAT0027643	hsa-miR-6871-3p	chr20	0	0
MIMAT0018065	hsa-miR-3646	chr20	0	0
MIMAT0027524	hsa-miR-6812-5p	chr20	0	0
MIMAT0027525	hsa-miR-6812-3p	chr20	3.01267	0
MIMAT0017997	hsa-miR-3617-5p	chr20	2.41014	4.34808
MIMAT0022966	hsa-miR-3617-3p	chr20	0	0
MIMAT0017995	hsa-miR-3616-5p	chr20	0	0
MIMAT0017996	hsa-miR-3616-3p	chr20	0	0
MIMAT0003315	hsa-miR-645	chr20	0	0
MIMAT0005890_6	hsa-miR-1302	chr20	0	0
MIMAT0015078	hsa-miR-3194-5p	chr20	0	0
MIMAT0019218	hsa-miR-3194-3p	chr20	0	0
MIMAT0019899	hsa-miR-4756-5p	chr20	0	0
MIMAT0019900	hsa-miR-4756-3p	chr20	0	0
MIMAT0016887	hsa-miR-4325	chr20	0	0
MIMAT0019071	hsa-miR-4532	chr20	0	0
MIMAT0000690	hsa-miR-296-5p	chr20	4.82027	7.82654
MIMAT0004679	hsa-miR-296-3p	chr20	46.9977	54.7858
MIMAT0004901	hsa-miR-298	chr20	0	0
MIMAT0003316	hsa-miR-646	chr20	0	0
MIMAT0019072	hsa-miR-4533	chr20	0	0
MIMAT0018969	hsa-miR-548ag	chr20	0	0
MIMAT0005908	hsa-miR-1257	chr20	1.20507	0
MIMAT0015079	hsa-miR-3195	chr20	0	0
MIMAT0019903	hsa-miR-4758-5p	chr20	0	0
MIMAT0019904	hsa-miR-4758-3p	chr20	0	0
MIMAT0000416_1	hsa-miR-1-3p	chr20	0	0
MIMAT0031892	hsa-miR-1-5p	chr20	0	0
MIMAT0000427_1	hsa-miR-133a-3p	chr20	0	0
MIMAT0026478_1	hsa-miR-133a-5p	chr20	0	0
MIMAT0004591	hsa-miR-124-5p	chr20	0	0
MIMAT0000422	hsa-miR-124-3p	chr20	0	0
MIMAT0015080	hsa-miR-3196	chr20	0	0
MIMAT0016888	hsa-miR-4326	chr20	48.8053	61.7427
MIMAT0004984	hsa-miR-941	chr20	6.02534	3.91327
MIMAT0004984_1	hsa-miR-941	chr20	7.23041	3.91327
MIMAT0004984_2	hsa-miR-941	chr20	3.6152	4.34808
MIMAT0004984_3	hsa-miR-941	chr20	6.02534	7.39173
MIMAT0004984_4	hsa-miR-941	chr20	8.43548	5.6525
MIMAT0007889	hsa-miR-1914-5p	chr20	0	0.869616
MIMAT0007890	hsa-miR-1914-3p	chr20	0	3.04365
MIMAT0003317	hsa-miR-647	chr20	0	0
MIMAT0027526	hsa-miR-6813-5p	chr20	0	0
MIMAT0027527	hsa-miR-6813-3p	chr20	0	0
MIMAT0030996	hsa-miR-8069	chr21	0	0
MIMAT0025856	hsa-miR-6724-5p	chr21	2.41014	0
MIMAT0018068	hsa-miR-3648	chr21	0.602534	1.73923
MIMAT0018115	hsa-miR-3687	chr21	1.20507	1.73923
MIMAT0025856_1	hsa-miR-6724-5p	chr21	1.8076	0.869616
MIMAT0025856_2	hsa-miR-6724-5p	chr21	2.41014	0
MIMAT0025856_3	hsa-miR-6724-5p	chr21	3.01267	1.30442
MIMAT0018068_1	hsa-miR-3648	chr21	0	0
MIMAT0018115_1	hsa-miR-3687	chr21	0	0.434808
MIMAT0015030_2	hsa-miR-3156-5p	chr21	0	0
MIMAT0014980_3	hsa-miR-3118	chr21	0	0.434808
MIMAT0030996_1	hsa-miR-8069	chr21	0	0
MIMAT0000097	hsa-miR-99a-5p	chr21	800.768	760.044
MIMAT0004511	hsa-miR-99a-3p	chr21	0	0
MIMAT0000064	hsa-let-7c-5p	chr21	1681.67	1734.01
MIMAT0026472	hsa-let-7c-3p	chr21	10.2431	4.34808
MIMAT0000423_1	hsa-miR-125b-5p	chr21	6648.96	6130.79
MIMAT0004603	hsa-miR-125b-2-3p	chr21	52.4205	61.3079
MIMAT0015081_1	hsa-miR-548x-3p	chr21	0	0
MIMAT0022733	hsa-miR-548x-5p	chr21	0	0
MIMAT0024614	hsa-miR-6130	chr21	0	0
MIMAT0000646	hsa-miR-155-5p	chr21	7828.12	8026.12
MIMAT0004658	hsa-miR-155-3p	chr21	0	3.47846
MIMAT0019905	hsa-miR-4759	chr21	0	0
MIMAT0016889	hsa-miR-4327	chr21	0	0
MIMAT0025458	hsa-miR-6501-5p	chr21	0	0
MIMAT0025459	hsa-miR-6501-3p	chr21	0	0
MIMAT0004185	hsa-miR-802	chr21	0	0
MIMAT0025472	hsa-miR-6508-5p	chr21	0	0
MIMAT0025473	hsa-miR-6508-3p	chr21	0	0
MIMAT0019906	hsa-miR-4760-5p	chr21	0	0
MIMAT0019907	hsa-miR-4760-3p	chr21	0	0
MIMAT0015082	hsa-miR-3197	chr21	0	0
MIMAT0027528	hsa-miR-6814-5p	chr21	0	0
MIMAT0027529	hsa-miR-6814-3p	chr21	0	0
MIMAT0022497	hsa-miR-5692b	chr21	0	0
MIMAT0023695	hsa-miR-6070	chr21	0	0
MIMAT0027530	hsa-miR-6815-5p	chr21	0	0
MIMAT0027531	hsa-miR-6815-3p	chr21	0	0
MIMAT0015083_1	hsa-miR-3198	chr22	0	0
MIMAT0003318	hsa-miR-648	chr22	0	0
MIMAT0019908	hsa-miR-4761-5p	chr22	0	0
MIMAT0019909	hsa-miR-4761-3p	chr22	0	0
MIMAT0000455	hsa-miR-185-5p	chr22	289.216	257.841
MIMAT0004611	hsa-miR-185-3p	chr22	6.02534	6.52212
MIMAT0017998	hsa-miR-3618	chr22	0	0
MIMAT0005950	hsa-miR-1306-3p	chr22	4.21774	10.8702
MIMAT0022726	hsa-miR-1306-5p	chr22	15.6659	24.3492
MIMAT0027532	hsa-miR-6816-5p	chr22	0	0
MIMAT0027533	hsa-miR-6816-3p	chr22	0	0
MIMAT0005877	hsa-miR-1286	chr22	0	0
MIMAT0003319	hsa-miR-649	chr22	0	0
MIMAT0004958	hsa-miR-301b-3p	chr22	0	1.30442
MIMAT0032026	hsa-miR-301b-5p	chr22	7.23041	2.17404
MIMAT0004680	hsa-miR-130b-5p	chr22	717.016	603.948
MIMAT0000691	hsa-miR-130b-3p	chr22	52.4205	54.7858
MIMAT0003320	hsa-miR-650	chr22	0	0
MIMAT0022257	hsa-miR-5571-5p	chr22	0	0
MIMAT0022258	hsa-miR-5571-3p	chr22	0	0
MIMAT0027534	hsa-miR-6817-5p	chr22	0	0
MIMAT0027535	hsa-miR-6817-3p	chr22	0	0
MIMAT0005875	hsa-miR-548j-5p	chr22	5.42281	3.91327
MIMAT0026737	hsa-miR-548j-3p	chr22	0	0
MIMAT0015084	hsa-miR-3199	chr22	0	0
MIMAT0015084_1	hsa-miR-3199	chr22	0	0
MIMAT0023116	hsa-miR-5739	chr22	0	0
MIMAT0018073	hsa-miR-3653-3p	chr22	3.01267	0.434808
MIMAT0032110	hsa-miR-3653-5p	chr22	0	1.73923
MIMAT0027536	hsa-miR-6818-5p	chr22	0	0
MIMAT0027537	hsa-miR-6818-3p	chr22	0	0
MIMAT0017392	hsa-miR-3200-5p	chr22	3.01267	0
MIMAT0015085	hsa-miR-3200-3p	chr22	5.42281	2.17404
MIMAT0018205	hsa-miR-3928-3p	chr22	15.0634	9.56577
MIMAT0027037	hsa-miR-3928-5p	chr22	0	0.869616
MIMAT0028115	hsa-miR-7109-5p	chr22	0	0
MIMAT0028116	hsa-miR-7109-3p	chr22	0	0
MIMAT0019914	hsa-miR-4764-5p	chr22	0	0
MIMAT0019915	hsa-miR-4764-3p	chr22	0	0
MIMAT0018183	hsa-miR-3909	chr22	3.01267	10.4354
MIMAT0023694	hsa-miR-6069	chr22	0	0
MIMAT0027538	hsa-miR-6819-5p	chr22	0	0
MIMAT0027539	hsa-miR-6819-3p	chr22	0	0.434808
MIMAT0003336	hsa-miR-658	chr22	0	0
MIMAT0003337	hsa-miR-659-3p	chr22	0	0
MIMAT0022710	hsa-miR-659-5p	chr22	0	0
MIMAT0027540	hsa-miR-6820-5p	chr22	0	0
MIMAT0027541	hsa-miR-6820-3p	chr22	0	0
MIMAT0019073	hsa-miR-4534	chr22	0	0
MIMAT0019917	hsa-miR-4766-5p	chr22	0	0
MIMAT0019918	hsa-miR-4766-3p	chr22	0	0.434808
MIMAT0005939	hsa-miR-1281	chr22	0	0
MIMAT0027678	hsa-miR-6889-5p	chr22	0	0
MIMAT0027679	hsa-miR-6889-3p	chr22	0	0
MIMAT0000091	hsa-miR-33a-5p	chr22	7.83294	7.39173
MIMAT0004506	hsa-miR-33a-3p	chr22	1.20507	3.91327
MIMAT0019074	hsa-miR-378i	chr22	0	0
MIMAT0005901	hsa-miR-1249-3p	chr22	16.871	6.52212
MIMAT0032029	hsa-miR-1249-5p	chr22	0	0
MIMAT0019910	hsa-miR-4762-5p	chr22	0	0
MIMAT0019911	hsa-miR-4762-3p	chr22	0	0
MIMAT0017999	hsa-miR-3619-5p	chr22	0	0
MIMAT0019219	hsa-miR-3619-3p	chr22	0	0
MIMAT0000062_1	hsa-let-7a-5p	chr22	39771.5	42396.8
MIMAT0004481	hsa-let-7a-3p	chr22	73.5092	65.2212
MIMAT0019912	hsa-miR-4763-5p	chr22	0	0
MIMAT0019913	hsa-miR-4763-3p	chr22	0	2.17404
MIMAT0000063	hsa-let-7b-5p	chr22	7846.8	9407.5
MIMAT0004482	hsa-let-7b-3p	chr22	52.4205	29.5669
MIMAT0015086	hsa-miR-3201	chr22	0	0
MIMAT0019075	hsa-miR-4535	chr22	0	0
MIMAT0018089	hsa-miR-3667-5p	chr22	0	0
MIMAT0018090	hsa-miR-3667-3p	chr22	0	0
MIMAT0027542	hsa-miR-6821-5p	chr22	0	0
MIMAT0027543	hsa-miR-6821-3p	chr22	0	2.17404
MIMAT0019961	hsa-miR-4790-5p	chr3	0	0
MIMAT0019962	hsa-miR-4790-3p	chr3	0	0
MIMAT0014999	hsa-miR-378b	chr3	0	0
MIMAT0004947	hsa-miR-885-5p	chr3	0	0
MIMAT0004948	hsa-miR-885-3p	chr3	0	0
MIMAT0016900	hsa-miR-4270	chr3	0	0
MIMAT0015000	hsa-miR-3134	chr3	0	0
MIMAT0003227	hsa-miR-563	chr3	0	0
MIMAT0018165	hsa-miR-3714	chr3	0	0
MIMAT0019963	hsa-miR-4791	chr3	3.01267	1.30442
MIMAT0015001	hsa-miR-3135a	chr3	0	0
MIMAT0019964	hsa-miR-4792	chr3	0	0
MIMAT0018960	hsa-miR-4442	chr3	0	0
MIMAT0015002	hsa-miR-466	chr3	0	0
MIMAT0025452	hsa-miR-548ay-5p	chr3	0	0
MIMAT0025453	hsa-miR-548ay-3p	chr3	1.8076	0
MIMAT0000424_1	hsa-miR-128-3p	chr3	742.322	686.562
MIMAT0031095	hsa-miR-128-2-5p	chr3	0	0
MIMAT0000082_1	hsa-miR-26a-5p	chr3	6507.97	6589.95
MIMAT0004499	hsa-miR-26a-1-3p	chr3	0	3.04365
MIMAT0027544	hsa-miR-6822-5p	chr3	0	0
MIMAT0027545	hsa-miR-6822-3p	chr3	0	0
MIMAT0000430_1	hsa-miR-138-5p	chr3	153.646	133.051
MIMAT0004607	hsa-miR-138-1-3p	chr3	13.2557	25.6537
MIMAT0003228	hsa-miR-564	chr3	0	0
MIMAT0005576	hsa-miR-1226-5p	chr3	1.20507	0
MIMAT0005577	hsa-miR-1226-3p	chr3	13.8583	15.2183
MIMAT0018961	hsa-miR-4443	chr3	3.6152	3.47846
MIMAT0011158	hsa-miR-2115-5p	chr3	0	0
MIMAT0011159	hsa-miR-2115-3p	chr3	0	0
MIMAT0027546	hsa-miR-6823-5p	chr3	0	0
MIMAT0027547	hsa-miR-6823-3p	chr3	0	0
MIMAT0012734	hsa-miR-711	chr3	0	0
MIMAT0027548	hsa-miR-6824-5p	chr3	0	0
MIMAT0027549	hsa-miR-6824-3p	chr3	0	0
MIMAT0019965	hsa-miR-4793-5p	chr3	0	0
MIMAT0019966	hsa-miR-4793-3p	chr3	0	0
MIMAT0003393	hsa-miR-425-5p	chr3	913.442	1012.67
MIMAT0001343	hsa-miR-425-3p	chr3	31.9343	45.6548
MIMAT0000440	hsa-miR-191-5p	chr3	2373.38	2456.23
MIMAT0001618	hsa-miR-191-3p	chr3	26.5115	23.0448
MIMAT0027680	hsa-miR-6890-5p	chr3	0	0
MIMAT0027681	hsa-miR-6890-3p	chr3	0	0
MIMAT0016901	hsa-miR-4271	chr3	0	0
MIMAT0021124	hsa-miR-5193	chr3	0	0
MIMAT0003230	hsa-miR-566	chr3	0	0
MIMAT0023252	hsa-miR-5787	chr3	0	0
MIMAT0027644	hsa-miR-6872-5p	chr3	0	0
MIMAT0027645	hsa-miR-6872-3p	chr3	0	0
MIMAT0019956	hsa-miR-4787-5p	chr3	0	0
MIMAT0019957	hsa-miR-4787-3p	chr3	0	0
MIMAT0000414	hsa-let-7g-5p	chr3	15376.1	15583.5
MIMAT0004584	hsa-let-7g-3p	chr3	0	1.73923
MIMAT0000428_1	hsa-miR-135a-5p	chr3	0	0
MIMAT0004595	hsa-miR-135a-3p	chr3	0	0.434808
MIMAT0030991	hsa-miR-8064	chr3	0	0
MIMAT0018353	hsa-miR-3938	chr3	0	0
MIMAT0035703	hsa-miR-548bb-5p	chr3	0	0
MIMAT0035704	hsa-miR-548bb-3p	chr3	0	0
MIMAT0016902	hsa-miR-4272	chr3	0	0
MIMAT0015003	hsa-miR-3136-5p	chr3	0	0
MIMAT0019203	hsa-miR-3136-3p	chr3	0	0
MIMAT0005941	hsa-miR-1284	chr3	4.82027	1.73923
MIMAT0018962_1	hsa-miR-4444	chr3	0	0
MIMAT0005956	hsa-miR-1324	chr3	0	0
MIMAT0016903	hsa-miR-4273	chr3	0	0
MIMAT0018198	hsa-miR-3923	chr3	0	0
MIMAT0022479	hsa-miR-5688	chr3	0	0
MIMAT0019968	hsa-miR-4795-5p	chr3	0	0
MIMAT0019969	hsa-miR-4795-3p	chr3	0	0
MIMAT0030987	hsa-miR-8060	chr3	0	0
MIMAT0018196	hsa-miR-3921	chr3	0	0
MIMAT0018928	hsa-miR-548ab	chr3	0	0
MIMAT0018963	hsa-miR-4445-5p	chr3	0	0
MIMAT0018964	hsa-miR-4445-3p	chr3	0	0
MIMAT0003231	hsa-miR-567	chr3	0	0
MIMAT0031003	hsa-miR-8076	chr3	0	0
MIMAT0019233	hsa-miR-4446-5p	chr3	0	0
MIMAT0018965	hsa-miR-4446-3p	chr3	0	0
MIMAT0003232	hsa-miR-568	chr3	0	0
MIMAT0019970	hsa-miR-4796-5p	chr3	0	0
MIMAT0019971	hsa-miR-4796-3p	chr3	0	0
MIMAT0018966	hsa-miR-4447	chr3	0	0
MIMAT0000228	hsa-miR-198	chr3	0	0
MIMAT0022470	hsa-miR-5682	chr3	0	0
MIMAT0028117	hsa-miR-7110-5p	chr3	0	0
MIMAT0028118	hsa-miR-7110-3p	chr3	2.41014	0.434808
MIMAT0021023	hsa-miR-5002-5p	chr3	0	0.434808
MIMAT0021024	hsa-miR-5002-3p	chr3	0	0
MIMAT0023708	hsa-miR-6083	chr3	0	0
MIMAT0015004	hsa-miR-544b	chr3	0	0
MIMAT0021084	hsa-miR-5092	chr3	0	0
MIMAT0005935	hsa-miR-548i	chr3	0	0
MIMAT0027550	hsa-miR-6825-5p	chr3	0	1.73923
MIMAT0027551	hsa-miR-6825-3p	chr3	0	0
MIMAT0031179	hsa-miR-7976	chr3	0	0.869616
MIMAT0027552	hsa-miR-6826-5p	chr3	0	0
MIMAT0027553	hsa-miR-6826-3p	chr3	0	0
MIMAT0022498	hsa-miR-5704	chr3	0	0
MIMAT0027554	hsa-miR-6827-5p	chr3	0	0
MIMAT0027555	hsa-miR-6827-3p	chr3	0	0
MIMAT0019958	hsa-miR-4788	chr3	0	8.26135
MIMAT0021116	hsa-miR-5186	chr3	0	0
MIMAT0018193	hsa-miR-3919	chr3	0	0
MIMAT0000417	hsa-miR-15b-5p	chr3	1149.03	1274.86
MIMAT0004586	hsa-miR-15b-3p	chr3	134.968	130.008
MIMAT0000069_1	hsa-miR-16-5p	chr3	1513.57	1579.22
MIMAT0004518	hsa-miR-16-2-3p	chr3	879.7	891.356
MIMAT0005915	hsa-miR-1263	chr3	0	0.434808
MIMAT0004794	hsa-miR-551b-5p	chr3	5.42281	5.6525
MIMAT0003233	hsa-miR-551b-3p	chr3	0.602534	0
MIMAT0027556	hsa-miR-6828-5p	chr3	0	0
MIMAT0027557	hsa-miR-6828-3p	chr3	0	0
MIMAT0003234	hsa-miR-569	chr3	0	0
MIMAT0019959	hsa-miR-4789-5p	chr3	0	0
MIMAT0019960	hsa-miR-4789-3p	chr3	0	0
MIMAT0031180	hsa-miR-7977	chr3	21.0887	13.0442
MIMAT0018967	hsa-miR-4448	chr3	0	0
MIMAT0005458	hsa-miR-1224-5p	chr3	0	0
MIMAT0005459	hsa-miR-1224-3p	chr3	0	0
MIMAT0022295	hsa-miR-5588-5p	chr3	1.20507	0
MIMAT0022296	hsa-miR-5588-3p	chr3	0	0
MIMAT0022263	hsa-miR-548aq-5p	chr3	0	0.869616
MIMAT0022264	hsa-miR-548aq-3p	chr3	0	0
MIMAT0005900	hsa-miR-1248	chr3	3.01267	0
MIMAT0000085	hsa-miR-28-5p	chr3	360.315	342.629
MIMAT0004502	hsa-miR-28-3p	chr3	587.471	644.385
MIMAT0004987	hsa-miR-944	chr3	27.7166	30.8714
MIMAT0015005	hsa-miR-3137	chr3	0	0
MIMAT0003235	hsa-miR-570-3p	chr3	0.602534	0
MIMAT0022707	hsa-miR-570-5p	chr3	0	0
MIMAT0027558	hsa-miR-6829-5p	chr3	0	0
MIMAT0027559	hsa-miR-6829-3p	chr3	0	0
MIMAT0019972	hsa-miR-4797-5p	chr3	0	0
MIMAT0019973	hsa-miR-4797-3p	chr3	0	0.869616
MIMAT0004972	hsa-miR-922	chr3	0	0
MIMAT0003236	hsa-miR-571	chr4	0	0
MIMAT0004986	hsa-miR-943	chr4	0	0
MIMAT0019978	hsa-miR-4800-5p	chr4	0	0
MIMAT0019979	hsa-miR-4800-3p	chr4	0	0
MIMAT0018926	hsa-miR-378d	chr4	0.602534	0.869616
MIMAT0019974	hsa-miR-4798-5p	chr4	0	0
MIMAT0019975	hsa-miR-4798-3p	chr4	0	0
MIMAT0016906	hsa-miR-4274	chr4	0	0
MIMAT0000094	hsa-miR-95-3p	chr4	0	0
MIMAT0026473	hsa-miR-95-5p	chr4	0	0
MIMAT0005935_1	hsa-miR-548i	chr4	0	0
MIMAT0015006	hsa-miR-3138	chr4	0	0
MIMAT0003237	hsa-miR-572	chr4	0	0
MIMAT0021083	hsa-miR-5091	chr4	0	0
MIMAT0000275	hsa-miR-218-5p	chr4	271.14	297.843
MIMAT0004565	hsa-miR-218-1-3p	chr4	1.20507	0
MIMAT0031181	hsa-miR-7978	chr4	0	0.869616
MIMAT0003238	hsa-miR-573	chr4	2.41014	3.91327
MIMAT0016905	hsa-miR-4275	chr4	0	0
MIMAT0005945_1	hsa-miR-1255b-5p	chr4	0	0.434808
MIMAT0019980	hsa-miR-4801	chr4	0	0
MIMAT0004795	hsa-miR-574-5p	chr4	51.8179	64.7864
MIMAT0003239	hsa-miR-574-3p	chr4	315.125	279.581
MIMAT0022301	hsa-miR-5591-5p	chr4	0	0
MIMAT0022302	hsa-miR-5591-3p	chr4	0	0
MIMAT0019981	hsa-miR-4802-5p	chr4	0	0
MIMAT0019982	hsa-miR-4802-3p	chr4	0	0
MIMAT0030980	hsa-miR-8053	chr4	0	0
MIMAT0018968	hsa-miR-4449	chr4	9.03801	7.39173
MIMAT0018969_1	hsa-miR-548ag	chr4	0	0
MIMAT0005923	hsa-miR-1269a	chr4	0	0.434808
MIMAT0018971	hsa-miR-4450	chr4	0	0
MIMAT0018972	hsa-miR-548ah-5p	chr4	0	0
MIMAT0020957	hsa-miR-548ah-3p	chr4	0	0
[truncated: 814 more rows]

## Sheet: HepG2
	gene	chr	HepG2_1	HepG2_2
MIMAT0027618	hsa-miR-6859-5p	chr1	0	0
MIMAT0027619	hsa-miR-6859-3p	chr1	0	0
MIMAT0005890	hsa-miR-1302	chr1	0	0
MIMAT0027618_1	hsa-miR-6859-5p	chr1	0	0.0788345
MIMAT0027619_1	hsa-miR-6859-3p	chr1	0	0
MIMAT0025855	hsa-miR-6723-5p	chr1	0	0
MIMAT0004571	hsa-miR-200b-5p	chr1	7.82879	6.38559
MIMAT0000318	hsa-miR-200b-3p	chr1	1274.33	1220.75
MIMAT0001620	hsa-miR-200a-5p	chr1	794.754	683.574
MIMAT0000682	hsa-miR-200a-3p	chr1	71.6906	66.8517
MIMAT0001536	hsa-miR-429	chr1	65.3572	71.4241
MIMAT0027353	hsa-miR-6726-5p	chr1	0	0
MIMAT0027354	hsa-miR-6726-3p	chr1	0.0879639	0.0788345
MIMAT0027355	hsa-miR-6727-5p	chr1	0.175928	0
MIMAT0027356	hsa-miR-6727-3p	chr1	0	0
MIMAT0027516	hsa-miR-6808-5p	chr1	0	0
MIMAT0027517	hsa-miR-6808-3p	chr1	1.14353	0.709511
MIMAT0016883	hsa-miR-4251	chr1	0	0
MIMAT0003214	hsa-miR-551a	chr1	4.1343	2.60154
MIMAT0018929	hsa-miR-4417	chr1	0	0
MIMAT0019778	hsa-miR-4689	chr1	0.263892	0
MIMAT0016886	hsa-miR-4252	chr1	0	0
MIMAT0027357	hsa-miR-6728-5p	chr1	0	0.157669
MIMAT0027358	hsa-miR-6728-3p	chr1	0	0
MIMAT0000255	hsa-miR-34a-5p	chr1	57.0886	62.5946
MIMAT0004557	hsa-miR-34a-3p	chr1	0	0.236504
MIMAT0022490	hsa-miR-5697	chr1	0	0
MIMAT0015090	hsa-miR-1273d	chr1	0	0
MIMAT0027359	hsa-miR-6729-5p	chr1	0	0.157669
MIMAT0027360	hsa-miR-6729-3p	chr1	0	0
MIMAT0030421	hsa-miR-7846-3p	chr1	0	0
MIMAT0019688	hsa-miR-4632-3p	chr1	0	0
MIMAT0022977	hsa-miR-4632-5p	chr1	0	0
MIMAT0027361	hsa-miR-6730-5p	chr1	0	0.0788345
MIMAT0027362	hsa-miR-6730-3p	chr1	0.0879639	0
MIMAT0018098	hsa-miR-3675-5p	chr1	0	0
MIMAT0018099	hsa-miR-3675-3p	chr1	0	0
MIMAT0019357	hsa-miR-3972	chr1	0	0
MIMAT0019788	hsa-miR-4695-5p	chr1	0.0879639	0.0788345
MIMAT0019789	hsa-miR-4695-3p	chr1	0.263892	0.236504
MIMAT0005880	hsa-miR-1290	chr1	0	0
MIMAT0023709	hsa-miR-6084	chr1	0	0
MIMAT0005907	hsa-miR-1256	chr1	0	0
MIMAT0018930	hsa-miR-4418	chr1	0	0
MIMAT0024610	hsa-miR-6127	chr1	0	0
MIMAT0019769	hsa-miR-4684-5p	chr1	0	0
MIMAT0019770	hsa-miR-4684-3p	chr1	0	0
MIMAT0016882	hsa-miR-4253	chr1	0	0
MIMAT0014977	hsa-miR-3115	chr1	0.175928	0.0788345
MIMAT0018931	hsa-miR-4419a	chr1	0	0
MIMAT0018932	hsa-miR-378f	chr1	0.527783	0.473007
MIMAT0027363	hsa-miR-6731-5p	chr1	0	0
MIMAT0027364	hsa-miR-6731-3p	chr1	0	0
MIMAT0018940	hsa-miR-4425	chr1	0.175928	0
MIMAT0018191	hsa-miR-3917	chr1	0.351856	0.630676
MIMAT0009451	hsa-miR-1976	chr1	0.175928	0.0788345
MIMAT0018933	hsa-miR-4420	chr1	0	0
MIMAT0016884	hsa-miR-4254	chr1	0	0
MIMAT0022285	hsa-miR-5585-5p	chr1	0	0
MIMAT0022286	hsa-miR-5585-3p	chr1	0	0
MIMAT0017981	hsa-miR-3605-5p	chr1	0.439819	0.473007
MIMAT0017982	hsa-miR-3605-3p	chr1	1.49539	1.97086
MIMAT0003215	hsa-miR-552-3p	chr1	6.59729	7.09511
MIMAT0026615	hsa-miR-552-5p	chr1	0	0
MIMAT0016885	hsa-miR-4255	chr1	0	0
MIMAT0027365	hsa-miR-6732-5p	chr1	0	0
MIMAT0027366	hsa-miR-6732-3p	chr1	0	0.0788345
MIMAT0022275	hsa-miR-5581-5p	chr1	0	0
MIMAT0022276	hsa-miR-5581-3p	chr1	0.175928	0.236504
MIMAT0018080	hsa-miR-3659	chr1	0.175928	0
MIMAT0000692	hsa-miR-30e-5p	chr1	262.22	295.866
MIMAT0000693	hsa-miR-30e-3p	chr1	792.907	748.139
MIMAT0000244	hsa-miR-30c-5p	chr1	82.5981	105.559
MIMAT0004674	hsa-miR-30c-1-3p	chr1	2.02317	2.2862
MIMAT0027367	hsa-miR-6733-5p	chr1	0.263892	0.630676
MIMAT0027368	hsa-miR-6733-3p	chr1	0.175928	0.0788345
MIMAT0027369	hsa-miR-6734-5p	chr1	0.263892	0.394173
MIMAT0027370	hsa-miR-6734-3p	chr1	0	0
MIMAT0027371	hsa-miR-6735-5p	chr1	0	0.157669
MIMAT0027372	hsa-miR-6735-3p	chr1	0	0
MIMAT0023704	hsa-miR-6079	chr1	0	0
MIMAT0022283	hsa-miR-5584-5p	chr1	0.527783	0.157669
MIMAT0022284	hsa-miR-5584-3p	chr1	0	0
MIMAT0018934	hsa-miR-4421	chr1	0	0
MIMAT0025454	hsa-miR-6500-5p	chr1	0	0
MIMAT0025455	hsa-miR-6500-3p	chr1	0	0
MIMAT0010364	hsa-miR-761	chr1	0	0
MIMAT0020601	hsa-miR-1273f	chr1	0	0
MIMAT0020600	hsa-miR-5095	chr1	0	0
MIMAT0020602	hsa-miR-1273g-5p	chr1	0	0
MIMAT0022742	hsa-miR-1273g-3p	chr1	0	0
MIMAT0019942	hsa-miR-4781-5p	chr1	0	0
MIMAT0019943	hsa-miR-4781-3p	chr1	0	0.236504
MIMAT0018935	hsa-miR-4422	chr1	0	0
MIMAT0019816	hsa-miR-4711-5p	chr1	0	0
MIMAT0019817	hsa-miR-4711-3p	chr1	0	0
MIMAT0014978	hsa-miR-3116	chr1	0.0879639	0.157669
MIMAT0014978_1	hsa-miR-3116	chr1	0.0879639	0.473007
MIMAT0023693	hsa-miR-6068	chr1	0	0
MIMAT0019967	hsa-miR-4794	chr1	0	0
MIMAT0018094	hsa-miR-3671	chr1	0	0
MIMAT0004513	hsa-miR-101-5p	chr1	0	0
MIMAT0000099	hsa-miR-101-3p	chr1	401.907	403.869
MIMAT0014979	hsa-miR-3117-3p	chr1	0	0
MIMAT0019197	hsa-miR-3117-5p	chr1	0	0
MIMAT0005914	hsa-miR-1262	chr1	0	0
MIMAT0000456	hsa-miR-186-5p	chr1	38.0884	41.3881
MIMAT0004612	hsa-miR-186-3p	chr1	0	0
MIMAT0028222	hsa-miR-7156-5p	chr1	0	0
MIMAT0028223	hsa-miR-7156-3p	chr1	0	0
MIMAT0019232	hsa-miR-4423-5p	chr1	0	0
MIMAT0018936	hsa-miR-4423-3p	chr1	0	0
MIMAT0030431	hsa-miR-7856-5p	chr1	0	0
MIMAT0004957	hsa-miR-760	chr1	4.22227	4.96657
MIMAT0018937	hsa-miR-378g	chr1	0.0879639	0.473007
MIMAT0013517	hsa-miR-2682-5p	chr1	0	0
MIMAT0013518	hsa-miR-2682-3p	chr1	0	0
MIMAT0000429	hsa-miR-137	chr1	0	0
MIMAT0003216	hsa-miR-553	chr1	0	0
MIMAT0030427	hsa-miR-7852-3p	chr1	0	0
MIMAT0000227	hsa-miR-197-3p	chr1	22.3428	35.5544
MIMAT0022691	hsa-miR-197-5p	chr1	0.263892	0.157669
MIMAT0016877	hsa-miR-4256	chr1	0	0
MIMAT0018938	hsa-miR-548ac	chr1	0	0
MIMAT0005792	hsa-miR-320b	chr1	5.27783	7.41044
MIMAT0004985	hsa-miR-942-5p	chr1	2.63892	1.26135
MIMAT0026734	hsa-miR-942-3p	chr1	0.615747	0.630676
MIMAT0027373	hsa-miR-6736-5p	chr1	0	0
MIMAT0027374	hsa-miR-6736-3p	chr1	0	0
MIMAT0021079	hsa-miR-5087	chr1	0	0
MIMAT0023702	hsa-miR-6077	chr1	0	0
MIMAT0027656	hsa-miR-6878-5p	chr1	0	0.0788345
MIMAT0027657	hsa-miR-6878-3p	chr1	0	0
MIMAT0016878	hsa-miR-4257	chr1	0	0
MIMAT0003217	hsa-miR-554	chr1	0	0
MIMAT0031010	hsa-miR-8083	chr1	0	0
MIMAT0027375	hsa-miR-6737-5p	chr1	0	0
MIMAT0027376	hsa-miR-6737-3p	chr1	0.351856	0.473007
MIMAT0022491	hsa-miR-5698	chr1	0	0
MIMAT0004929	hsa-miR-190b	chr1	0	0.236504
MIMAT0016879	hsa-miR-4258	chr1	0	0
MIMAT0004792	hsa-miR-92b-5p	chr1	0.175928	0.315338
MIMAT0003218	hsa-miR-92b-3p	chr1	4.04634	4.17823
MIMAT0003219	hsa-miR-555	chr1	0	0
MIMAT0027377	hsa-miR-6738-5p	chr1	0	0
MIMAT0027378	hsa-miR-6738-3p	chr1	0.351856	0.0788345
MIMAT0000441	hsa-miR-9-5p	chr1	1.05557	2.91688
MIMAT0000442	hsa-miR-9-3p	chr1	0	0
MIMAT0003945	hsa-miR-765	chr1	0.615747	0
MIMAT0016880	hsa-miR-4259	chr1	0	0
MIMAT0021117	hsa-miR-5187-5p	chr1	0	0.0788345
MIMAT0021118	hsa-miR-5187-3p	chr1	0	0
MIMAT0019720	hsa-miR-4654	chr1	0.439819	0.157669
MIMAT0003220	hsa-miR-556-5p	chr1	7.301	6.22793
MIMAT0004793	hsa-miR-556-3p	chr1	5.98155	5.43958
MIMAT0018078	hsa-miR-3658	chr1	0	0
MIMAT0004971	hsa-miR-921	chr1	0	0
MIMAT0005945	hsa-miR-1255b-5p	chr1	0	0
MIMAT0022725	hsa-miR-1255b-2-3p	chr1	0	0
MIMAT0003221	hsa-miR-557	chr1	0	0
MIMAT0014981	hsa-miR-3119	chr1	0	0
MIMAT0014981_1	hsa-miR-3119	chr1	0	0
MIMAT0005885	hsa-miR-1295a	chr1	0	0
MIMAT0022293	hsa-miR-1295b-5p	chr1	0	0
MIMAT0022294	hsa-miR-1295b-3p	chr1	0	0
MIMAT0004564	hsa-miR-214-5p	chr1	0	0
MIMAT0000271	hsa-miR-214-3p	chr1	0.263892	0.157669
MIMAT0014982	hsa-miR-3120-3p	chr1	0	0
MIMAT0019198	hsa-miR-3120-5p	chr1	0	0
MIMAT0000231	hsa-miR-199a-5p	chr1	0.879639	0.315338
MIMAT0000232	hsa-miR-199a-3p	chr1	3.07874	2.20737
MIMAT0002804	hsa-miR-488-5p	chr1	0	0
MIMAT0004763	hsa-miR-488-3p	chr1	0	0.0788345
MIMAT0018939	hsa-miR-4424	chr1	0	0.0788345
MIMAT0014983	hsa-miR-3121-3p	chr1	0.175928	0.315338
MIMAT0019199	hsa-miR-3121-5p	chr1	0	0
MIMAT0018941	hsa-miR-4426	chr1	0	0.0788345
MIMAT0005936	hsa-miR-1278	chr1	7.82879	7.72578
MIMAT0019860	hsa-miR-4735-5p	chr1	0	0
MIMAT0019861	hsa-miR-4735-3p	chr1	0	0
MIMAT0000257	hsa-miR-181b-5p	chr1	4.1343	3.31105
MIMAT0022692	hsa-miR-181b-3p	chr1	0.879639	0.709511
MIMAT0000256	hsa-miR-181a-5p	chr1	6.68526	5.59725
MIMAT0000270	hsa-miR-181a-3p	chr1	1.75928	1.57669
MIMAT0021122	hsa-miR-5191	chr1	0	0
MIMAT0005586	hsa-miR-1231	chr1	0	0
MIMAT0027379	hsa-miR-6739-5p	chr1	0	0
MIMAT0027380	hsa-miR-6739-3p	chr1	0	0.157669
MIMAT0027381	hsa-miR-6740-5p	chr1	0	0
MIMAT0027382	hsa-miR-6740-3p	chr1	0	0.0788345
MIMAT0000758	hsa-miR-135b-5p	chr1	155.96	160.507
MIMAT0004698	hsa-miR-135b-3p	chr1	11.7872	11.431
MIMAT0027620	hsa-miR-6769b-5p	chr1	0	0
MIMAT0027621	hsa-miR-6769b-3p	chr1	0	0
MIMAT0004673	hsa-miR-29c-5p	chr1	10.5557	11.7463
MIMAT0000681	hsa-miR-29c-3p	chr1	0.175928	0.551842
MIMAT0000100	hsa-miR-29b-3p	chr1	4.04634	6.07026
MIMAT0004515	hsa-miR-29b-2-5p	chr1	0.263892	0.157669
MIMAT0000266	hsa-miR-205-5p	chr1	0	0.473007
MIMAT0009197	hsa-miR-205-3p	chr1	0	0
MIMAT0016881	hsa-miR-4260	chr1	0	0
MIMAT0014984	hsa-miR-3122	chr1	0	0.157669
MIMAT0000272	hsa-miR-215-5p	chr1	60.5192	71.1087
MIMAT0026476	hsa-miR-215-3p	chr1	0	0
MIMAT0000460	hsa-miR-194-5p	chr1	89.4593	95.8628
MIMAT0005948	hsa-miR-664a-5p	chr1	2.28706	1.49786
MIMAT0005949	hsa-miR-664a-3p	chr1	1.05557	1.81319
MIMAT0005792_1	hsa-miR-320b	chr1	2.63892	3.07455
MIMAT0019872	hsa-miR-4742-5p	chr1	0.175928	0.157669
MIMAT0019873	hsa-miR-4742-3p	chr1	0.791675	0.630676
MIMAT0027383	hsa-miR-6741-5p	chr1	0	0
MIMAT0027384	hsa-miR-6741-3p	chr1	0.0879639	0.551842
MIMAT0021039	hsa-miR-5008-5p	chr1	0	0
MIMAT0021040	hsa-miR-5008-3p	chr1	0	0
MIMAT0018001	hsa-miR-3620-3p	chr1	0	0.157669
MIMAT0022967	hsa-miR-3620-5p	chr1	0.0879639	0.236504
MIMAT0027385	hsa-miR-6742-5p	chr1	0	0
MIMAT0027386	hsa-miR-6742-3p	chr1	0	0
MIMAT0019741	hsa-miR-4666a-5p	chr1	0	0
MIMAT0019742	hsa-miR-4666a-3p	chr1	0	0
MIMAT0005827	hsa-miR-1182	chr1	0	0
MIMAT0018942	hsa-miR-4427	chr1	0	0
MIMAT0019752	hsa-miR-4671-5p	chr1	0	0
MIMAT0019753	hsa-miR-4671-3p	chr1	0	0
MIMAT0019890	hsa-miR-4753-5p	chr1	0	0
MIMAT0019891	hsa-miR-4753-3p	chr1	0	0
MIMAT0007399	hsa-miR-1537-3p	chr1	0	0
MIMAT0026765	hsa-miR-1537-5p	chr1	0	0
MIMAT0018943	hsa-miR-4428	chr1	0	0
MIMAT0014985	hsa-miR-3123	chr1	0	0
MIMAT0019760	hsa-miR-4677-5p	chr1	0.351856	0.0788345
MIMAT0019761	hsa-miR-4677-3p	chr1	0.967603	1.41902
MIMAT0018190	hsa-miR-3916	chr1	0.175928	0.236504
MIMAT0014986	hsa-miR-3124-5p	chr1	0.175928	0
MIMAT0019200	hsa-miR-3124-3p	chr1	0	0
MIMAT0022492	hsa-miR-5699-3p	chr10	0.527783	0.236504
MIMAT0027103	hsa-miR-5699-5p	chr10	0.175928	0
MIMAT0023697	hsa-miR-6072	chr10	0	0
MIMAT0023703	hsa-miR-6078	chr10	0	0
MIMAT0015029	hsa-miR-3155a	chr10	0	0
MIMAT0019012	hsa-miR-3155b	chr10	0	0
MIMAT0019013	hsa-miR-548ak	chr10	0	0.0788345
MIMAT0019014	hsa-miR-4480	chr10	0	0
MIMAT0019015	hsa-miR-4481	chr10	0	0
MIMAT0011163	hsa-miR-548q	chr10	0.0879639	0
MIMAT0016848	hsa-miR-4293	chr10	0	0
MIMAT0005918	hsa-miR-1265	chr10	0	0
MIMAT0002808	hsa-miR-511-5p	chr10	0.527783	0.0788345
MIMAT0026606	hsa-miR-511-3p	chr10	0	0
MIMAT0019757	hsa-miR-4675	chr10	0	0
MIMAT0007891	hsa-miR-1915-5p	chr10	0	0
MIMAT0007892	hsa-miR-1915-3p	chr10	0	0.157669
MIMAT0005905	hsa-miR-1254	chr10	2.02317	1.57669
MIMAT0003271	hsa-miR-603	chr10	0	0
MIMAT0031013	hsa-miR-8086	chr10	0	0
MIMAT0003272	hsa-miR-604	chr10	0	0
MIMAT0004981	hsa-miR-938	chr10	0	0
MIMAT0028234	hsa-miR-7162-5p	chr10	0	0
MIMAT0028235	hsa-miR-7162-3p	chr10	0	0
MIMAT0017988	hsa-miR-3611	chr10	0.175928	0.0788345
MIMAT0019768	hsa-miR-4683	chr10	0	0
MIMAT0022259	hsa-miR-5100	chr10	0.703711	0.630676
MIMAT0015030	hsa-miR-3156-5p	chr10	0	0
MIMAT0019209	hsa-miR-3156-3p	chr10	0.0879639	0
MIMAT0016849	hsa-miR-4294	chr10	0	0
MIMAT0003273	hsa-miR-605-5p	chr10	0	0
MIMAT0026621	hsa-miR-605-3p	chr10	0	0
MIMAT0005895	hsa-miR-548f-3p	chr10	0.175928	0.157669
MIMAT0026739	hsa-miR-548f-5p	chr10	0	0
MIMAT0018199	hsa-miR-3924	chr10	0	0
MIMAT0005794	hsa-miR-1296-5p	chr10	2.46299	2.91688
MIMAT0026637	hsa-miR-1296-3p	chr10	0	0
MIMAT0028212	hsa-miR-7151-5p	chr10	0	0
MIMAT0028213	hsa-miR-7151-3p	chr10	0	0
MIMAT0005905_1	hsa-miR-1254	chr10	1.93521	1.02485
MIMAT0028214	hsa-miR-7152-5p	chr10	0	0
MIMAT0028215	hsa-miR-7152-3p	chr10	0	0
MIMAT0019758	hsa-miR-4676-5p	chr10	0	0
MIMAT0019759	hsa-miR-4676-3p	chr10	0.0879639	0.236504
MIMAT0003274	hsa-miR-606	chr10	0	0
MIMAT0000773	hsa-miR-346	chr10	0	0
MIMAT0019762	hsa-miR-4678	chr10	0	0
MIMAT0019763	hsa-miR-4679	chr10	0	0
MIMAT0019763_1	hsa-miR-4679	chr10	0	0
MIMAT0000104	hsa-miR-107	chr10	20.4956	19.7086
MIMAT0015031	hsa-miR-3157-5p	chr10	0.703711	0.473007
MIMAT0019210	hsa-miR-3157-3p	chr10	1.14353	1.10368
MIMAT0003275	hsa-miR-607	chr10	0.263892	0.0788345
MIMAT0005878	hsa-miR-1287-5p	chr10	1.93521	1.26135
MIMAT0026738	hsa-miR-1287-3p	chr10	0	0
MIMAT0019771	hsa-miR-4685-5p	chr10	0	0
MIMAT0019772	hsa-miR-4685-3p	chr10	0.175928	0.0788345
MIMAT0025470	hsa-miR-6507-5p	chr10	0.175928	0.0788345
MIMAT0025471	hsa-miR-6507-3p	chr10	0	0
MIMAT0003276	hsa-miR-608	chr10	0	0
MIMAT0015032	hsa-miR-3158-3p	chr10	69.1396	57.0762
MIMAT0019211	hsa-miR-3158-5p	chr10	0	0
MIMAT0015032_1	hsa-miR-3158-3p	chr10	65.5331	53.7651
MIMAT0019211_1	hsa-miR-3158-5p	chr10	0	0
MIMAT0002809	hsa-miR-146b-5p	chr10	2533.27	2465.31
MIMAT0004766	hsa-miR-146b-3p	chr10	15.9215	14.7421
MIMAT0005951	hsa-miR-1307-3p	chr10	347.985	328.898
MIMAT0022727	hsa-miR-1307-5p	chr10	9.32417	7.01627
MIMAT0004979	hsa-miR-936	chr10	0	0
MIMAT0003277	hsa-miR-609	chr10	0	0
MIMAT0019016	hsa-miR-4482-5p	chr10	0	0
MIMAT0020958	hsa-miR-4482-3p	chr10	0	0
MIMAT0019764	hsa-miR-4680-5p	chr10	0.0879639	0.157669
MIMAT0019765	hsa-miR-4680-3p	chr10	0.0879639	0
MIMAT0005874	hsa-miR-548e-3p	chr10	5.54173	7.96228
MIMAT0026736	hsa-miR-548e-5p	chr10	0	0
MIMAT0025841	hsa-miR-6715a-3p	chr10	21.3752	15.9246
MIMAT0025842	hsa-miR-6715b-5p	chr10	0	0
MIMAT0025843	hsa-miR-6715b-3p	chr10	1.49539	1.10368
MIMAT0016844	hsa-miR-4295	chr10	0	0
MIMAT0019017	hsa-miR-4483	chr10	0	0
MIMAT0010133	hsa-miR-2110	chr10	3.51856	3.15338
MIMAT0018084	hsa-miR-3663-5p	chr10	0	0
MIMAT0018085	hsa-miR-3663-3p	chr10	0	0
MIMAT0019766	hsa-miR-4681	chr10	0	0
MIMAT0019767	hsa-miR-4682	chr10	0	0
MIMAT0018357	hsa-miR-3941	chr10	0	0.236504
MIMAT0016845	hsa-miR-4296	chr10	0	0
MIMAT0019018	hsa-miR-4484	chr10	0	0
MIMAT0016846	hsa-miR-4297	chr10	0	0
MIMAT0016847	hsa-miR-378c	chr10	17.2409	11.8252
MIMAT0002810	hsa-miR-202-5p	chr10	0.0879639	0
MIMAT0002811	hsa-miR-202-3p	chr10	0	0
MIMAT0018360	hsa-miR-3944-3p	chr10	0.439819	0.315338
MIMAT0019231	hsa-miR-3944-5p	chr10	0.175928	0.157669
MIMAT0027387	hsa-miR-6743-5p	chr11	0	0
MIMAT0027388	hsa-miR-6743-3p	chr11	0	0
MIMAT0000267	hsa-miR-210-3p	chr11	13.2825	11.0368
MIMAT0026475	hsa-miR-210-5p	chr11	0.0879639	0.157669
MIMAT0027389	hsa-miR-6744-5p	chr11	0	0
MIMAT0027390	hsa-miR-6744-3p	chr11	0	0
MIMAT0016852	hsa-miR-4298	chr11	0	0
MIMAT0030422	hsa-miR-7847-3p	chr11	0	0
MIMAT0004284	hsa-miR-675-5p	chr11	0	0
MIMAT0006790	hsa-miR-675-3p	chr11	0	0
MIMAT0004761	hsa-miR-483-5p	chr11	100.543	98.8585
MIMAT0002173	hsa-miR-483-3p	chr11	43.0143	53.0556
MIMAT0019773	hsa-miR-4686	chr11	0	0
MIMAT0019774	hsa-miR-4687-5p	chr11	0	0
MIMAT0019775	hsa-miR-4687-3p	chr11	0.351856	0.157669
MIMAT0005931	hsa-miR-302e	chr11	0	0
MIMAT0022483	hsa-miR-5691	chr11	0	0
MIMAT0019019	hsa-miR-4485-3p	chr11	2.55095	3.94173
MIMAT0032116	hsa-miR-4485-5p	chr11	0	0
MIMAT0016851	hsa-miR-4299	chr11	0	0
MIMAT0030997	hsa-miR-8070	chr11	0	0
MIMAT0024597	hsa-miR-6124	chr11	0	0
MIMAT0023698	hsa-miR-6073	chr11	0	0
MIMAT0015033	hsa-miR-3159	chr11	0	0
MIMAT0019020	hsa-miR-4486	chr11	0	0
MIMAT0019786	hsa-miR-4694-5p	chr11	0	0
MIMAT0019787	hsa-miR-4694-3p	chr11	0	0
MIMAT0030981	hsa-miR-8054	chr11	0	0
MIMAT0031014	hsa-miR-8087	chr11	0	0
MIMAT0003278	hsa-miR-610	chr11	0	0
MIMAT0030995	hsa-miR-8068	chr11	0	0
MIMAT0019776	hsa-miR-1343-3p	chr11	0.615747	0.709511
MIMAT0027038	hsa-miR-1343-5p	chr11	0	0
MIMAT0019358	hsa-miR-3973	chr11	0	0
MIMAT0010357	hsa-miR-670-5p	chr11	0	0
MIMAT0026640	hsa-miR-670-3p	chr11	0	0
MIMAT0000242	hsa-miR-129-5p	chr11	0.351856	0.0788345
MIMAT0004605	hsa-miR-129-2-3p	chr11	0	0
MIMAT0028218	hsa-miR-7154-5p	chr11	0	0
MIMAT0028219	hsa-miR-7154-3p	chr11	0	0
MIMAT0019777	hsa-miR-4688	chr11	0.0879639	0.394173
MIMAT0015034	hsa-miR-3160-3p	chr11	0	0
MIMAT0019212	hsa-miR-3160-5p	chr11	0	0
MIMAT0015034_1	hsa-miR-3160-3p	chr11	0	0
MIMAT0019212_1	hsa-miR-3160-5p	chr11	0	0
MIMAT0022279	hsa-miR-5582-5p	chr11	0	0
MIMAT0022280	hsa-miR-5582-3p	chr11	0.263892	1.34019
MIMAT0027391	hsa-miR-6745	chr11	0	0
MIMAT0019021	hsa-miR-4487	chr11	0	0
MIMAT0015035	hsa-miR-3161	chr11	0	0
MIMAT0024611	hsa-miR-6128	chr11	0	0
MIMAT0004593	hsa-miR-130a-5p	chr11	0	0.0788345
MIMAT0000425	hsa-miR-130a-3p	chr11	0.615747	0.788345
MIMAT0015036	hsa-miR-3162-5p	chr11	0	0
MIMAT0019213	hsa-miR-3162-3p	chr11	0	0
MIMAT0025462	hsa-miR-6503-5p	chr11	0	0
MIMAT0025463	hsa-miR-6503-3p	chr11	0	0
MIMAT0019022	hsa-miR-4488	chr11	0	0
MIMAT0003279	hsa-miR-611	chr11	0	0
MIMAT0007881	hsa-miR-1908-5p	chr11	0.351856	1.26135
MIMAT0026916	hsa-miR-1908-3p	chr11	0.175928	0.0788345
MIMAT0027392	hsa-miR-6746-5p	chr11	0	0
MIMAT0027393	hsa-miR-6746-3p	chr11	0	0
MIMAT0027394	hsa-miR-6747-5p	chr11	0	0
MIMAT0027395	hsa-miR-6747-3p	chr11	0.615747	0.630676
MIMAT0027396	hsa-miR-6748-5p	chr11	0	0
MIMAT0027397	hsa-miR-6748-3p	chr11	0	0.157669
MIMAT0025484	hsa-miR-6514-5p	chr11	1.67131	1.02485
MIMAT0025485	hsa-miR-6514-3p	chr11	0.175928	0
MIMAT0028220	hsa-miR-7155-5p	chr11	0	0
MIMAT0028221	hsa-miR-7155-3p	chr11	0.0879639	0
MIMAT0005592	hsa-miR-1237-3p	chr11	0.0879639	0.0788345
MIMAT0022946	hsa-miR-1237-5p	chr11	0	0.0788345
MIMAT0000222	hsa-miR-192-5p	chr11	16253.3	15467.6
MIMAT0004543	hsa-miR-192-3p	chr11	1.40742	1.73436
MIMAT0000460_1	hsa-miR-194-5p	chr11	139.511	134.176
MIMAT0004671	hsa-miR-194-3p	chr11	15.3057	17.0283
MIMAT0027400	hsa-miR-6750-5p	chr11	0	0
MIMAT0027401	hsa-miR-6750-3p	chr11	0	0.0788345
MIMAT0027398	hsa-miR-6749-5p	chr11	0	0
MIMAT0027399	hsa-miR-6749-3p	chr11	0	0.0788345
MIMAT0027658	hsa-miR-6879-5p	chr11	0	0
MIMAT0027659	hsa-miR-6879-3p	chr11	0	0
MIMAT0027402	hsa-miR-6751-5p	chr11	0	0
MIMAT0027403	hsa-miR-6751-3p	chr11	0.0879639	0
MIMAT0003280	hsa-miR-612	chr11	0	0.0788345
MIMAT0019779	hsa-miR-4690-5p	chr11	0.263892	0.157669
MIMAT0019780	hsa-miR-4690-3p	chr11	0.351856	0.0788345
MIMAT0019023	hsa-miR-4489	chr11	0	0
MIMAT0015037	hsa-miR-3163	chr11	0	0.236504
MIMAT0027622	hsa-miR-6860	chr11	0	0
MIMAT0027404	hsa-miR-6752-5p	chr11	0	0
MIMAT0027405	hsa-miR-6752-3p	chr11	0	0
MIMAT0028123	hsa-miR-7113-5p	chr11	0.0879639	0.394173
MIMAT0028124	hsa-miR-7113-3p	chr11	0	0
MIMAT0019781	hsa-miR-4691-5p	chr11	0	0
MIMAT0019782	hsa-miR-4691-3p	chr11	0.175928	0.394173
MIMAT0027406	hsa-miR-6753-5p	chr11	0	0
MIMAT0027407	hsa-miR-6753-3p	chr11	1.31946	1.02485
MIMAT0015038	hsa-miR-3164	chr11	0.351856	0.315338
MIMAT0005882	hsa-miR-548k	chr11	0.439819	0.630676
MIMAT0018086	hsa-miR-3664-5p	chr11	0.879639	0.630676
MIMAT0019220	hsa-miR-3664-3p	chr11	1.40742	2.60154
MIMAT0027408	hsa-miR-6754-5p	chr11	0	0.157669
MIMAT0027409	hsa-miR-6754-3p	chr11	0	0
MIMAT0015039	hsa-miR-3165	chr11	0	0.315338
MIMAT0000250	hsa-miR-139-5p	chr11	3.78245	5.36075
MIMAT0004552	hsa-miR-139-3p	chr11	0.175928	0.315338
MIMAT0019783	hsa-miR-4692	chr11	0	0
MIMAT0019024	hsa-miR-548al	chr11	0	0
MIMAT0019790	hsa-miR-4696	chr11	0	0
MIMAT0000756	hsa-miR-326	chr11	1.49539	1.73436
MIMAT0004926	hsa-miR-708-5p	chr11	0	0
MIMAT0004927	hsa-miR-708-3p	chr11	0.0879639	0
MIMAT0022269	hsa-miR-5579-5p	chr11	0	0
MIMAT0022270	hsa-miR-5579-3p	chr11	0	0
MIMAT0016853	hsa-miR-4300	chr11	0	0
MIMAT0027410	hsa-miR-6755-5p	chr11	0.439819	0.157669
MIMAT0027411	hsa-miR-6755-3p	chr11	0	0
MIMAT0015040	hsa-miR-3166	chr11	0	0
MIMAT0019025	hsa-miR-4490	chr11	0	0
MIMAT0005913	hsa-miR-1261	chr11	0	0.0788345
MIMAT0005892	hsa-miR-1304-5p	chr11	0.615747	1.41902
MIMAT0022720	hsa-miR-1304-3p	chr11	41.7829	36.658
MIMAT0005889	hsa-miR-548l	chr11	0.263892	0
MIMAT0015041	hsa-miR-1260b	chr11	8.62046	8.59296
MIMAT0018195	hsa-miR-3920	chr11	0	0
MIMAT0019784	hsa-miR-4693-5p	chr11	0	0
MIMAT0019785	hsa-miR-4693-3p	chr11	0	0
MIMAT0029782	hsa-miR-7641	chr11	0	0.236504
MIMAT0019026	hsa-miR-4491	chr11	0	0
MIMAT0000685	hsa-miR-34b-5p	chr11	0	0
MIMAT0004676	hsa-miR-34b-3p	chr11	0	0
MIMAT0000686	hsa-miR-34c-5p	chr11	0.351856	0.394173
MIMAT0004677	hsa-miR-34c-3p	chr11	0	0
MIMAT0016850	hsa-miR-4301	chr11	0	0
MIMAT0025844	hsa-miR-6716-5p	chr11	0	0
MIMAT0025845	hsa-miR-6716-3p	chr11	0.791675	0.709511
MIMAT0019027	hsa-miR-4492	chr11	0	0
MIMAT0018076	hsa-miR-3656	chr11	0	0
MIMAT0027412	hsa-miR-6756-5p	chr11	0	0
MIMAT0027413	hsa-miR-6756-3p	chr11	0	0
MIMAT0000423	hsa-miR-125b-5p	chr11	2.46299	0.630676
MIMAT0004592	hsa-miR-125b-1-3p	chr11	0.527783	0.0788345
MIMAT0000062	hsa-let-7a-5p	chr11	54.5376	59.9931
MIMAT0010195	hsa-let-7a-2-3p	chr11	0	0
MIMAT0000098	hsa-miR-100-5p	chr11	87.788	20.4181
MIMAT0004512	hsa-miR-100-3p	chr11	0	0
MIMAT0019028	hsa-miR-4493	chr11	0	0
MIMAT0015042	hsa-miR-3167	chr11	0	0
MIMAT0023715	hsa-miR-6090	chr11	0	0
MIMAT0030979	hsa-miR-8052	chr11	0	0
MIMAT0019791	hsa-miR-4697-5p	chr11	0	0
MIMAT0019792	hsa-miR-4697-3p	chr11	0	0
MIMAT0018069	hsa-miR-3649	chr12	0	0
MIMAT0004657	hsa-miR-200c-5p	chr12	0	0
MIMAT0000617	hsa-miR-200c-3p	chr12	86.9963	72.6066
MIMAT0004598	hsa-miR-141-5p	chr12	0.175928	0.0788345
MIMAT0000432	hsa-miR-141-3p	chr12	0.175928	0.157669
MIMAT0005896	hsa-miR-1244	chr12	0	0
MIMAT0005896_1	hsa-miR-1244	chr12	0	0
MIMAT0003281	hsa-miR-613	chr12	0	0
MIMAT0003282	hsa-miR-614	chr12	0	0
MIMAT0019359	hsa-miR-3974	chr12	0	0
MIMAT0004970	hsa-miR-920	chr12	0	0
MIMAT0016855	hsa-miR-4302	chr12	0	0
MIMAT0030426	hsa-miR-7851-3p	chr12	2.46299	1.97086
MIMAT0019793	hsa-miR-4698	chr12	0	0
MIMAT0019029	hsa-miR-4494	chr12	0	0
MIMAT0025466	hsa-miR-6505-5p	chr12	0.0879639	0
MIMAT0025467	hsa-miR-6505-3p	chr12	0	0
MIMAT0005881	hsa-miR-1291	chr12	0.351856	0.315338
MIMAT0019798	hsa-miR-4701-5p	chr12	0	0
MIMAT0019799	hsa-miR-4701-3p	chr12	0	0
MIMAT0005883	hsa-miR-1293	chr12	1.40742	1.10368
MIMAT0027414	hsa-miR-6757-5p	chr12	0.175928	0.0788345
MIMAT0027415	hsa-miR-6757-3p	chr12	0	0
MIMAT0000226	hsa-miR-196a-5p	chr12	0.0879639	0
MIMAT0004562	hsa-miR-196a-3p	chr12	0	0
MIMAT0004804	hsa-miR-615-5p	chr12	0	0
MIMAT0003283	hsa-miR-615-3p	chr12	1.14353	0.394173
MIMAT0015083	hsa-miR-3198	chr12	0	0
MIMAT0004699	hsa-miR-148b-5p	chr12	4.31023	4.17823
MIMAT0000759	hsa-miR-148b-3p	chr12	1668.68	1674.6
MIMAT0005582	hsa-miR-1228-5p	chr12	0.439819	0.551842
MIMAT0005583	hsa-miR-1228-3p	chr12	0.0879639	0.394173
MIMAT0027416	hsa-miR-6758-5p	chr12	0	0.157669
MIMAT0027417	hsa-miR-6758-3p	chr12	0	0.236504
MIMAT0003284	hsa-miR-616-5p	chr12	0.175928	0
MIMAT0004805	hsa-miR-616-3p	chr12	0.175928	0.157669
MIMAT0027418	hsa-miR-6759-5p	chr12	0.0879639	0
MIMAT0027419	hsa-miR-6759-3p	chr12	0	0
MIMAT0000082	hsa-miR-26a-5p	chr12	1447.45	1435.66
MIMAT0004681	hsa-miR-26a-2-3p	chr12	1.75928	1.57669
MIMAT0024598	hsa-miR-6125	chr12	0.175928	0.236504
MIMAT0000415	hsa-let-7i-5p	chr12	286.938	236.898
MIMAT0004585	hsa-let-7i-3p	chr12	0.0879639	0.0788345
MIMAT0018446	hsa-miR-548z	chr12	0	0
MIMAT0004806	hsa-miR-548c-5p	chr12	0	0
MIMAT0003285	hsa-miR-548c-3p	chr12	0	0
MIMAT0023699	hsa-miR-6074	chr12	0	0
MIMAT0025460	hsa-miR-6502-5p	chr12	0	0
MIMAT0025461	hsa-miR-6502-3p	chr12	0	0
MIMAT0005937	hsa-miR-1279	chr12	0	0
MIMAT0018187	hsa-miR-3913-5p	chr12	1.05557	0.788345
MIMAT0019225	hsa-miR-3913-3p	chr12	0	0
MIMAT0018187_1	hsa-miR-3913-5p	chr12	1.05557	0.946014
MIMAT0019225_1	hsa-miR-3913-3p	chr12	0	0
MIMAT0005944	hsa-miR-1252-5p	chr12	0	0
MIMAT0026744	hsa-miR-1252-3p	chr12	0	0
MIMAT0003286	hsa-miR-617	chr12	0	0
MIMAT0003287	hsa-miR-618	chr12	13.0187	13.6384
MIMAT0019794	hsa-miR-4699-5p	chr12	0.703711	0.86718
MIMAT0019795	hsa-miR-4699-3p	chr12	0.351856	0.86718
MIMAT0022493	hsa-miR-5700	chr12	0	0
MIMAT0030419	hsa-miR-7844-5p	chr12	0	0
MIMAT0002812	hsa-miR-492	chr12	0	0
MIMAT0004700	hsa-miR-331-5p	chr12	24.1021	19.7875
MIMAT0000760	hsa-miR-331-3p	chr12	17.065	15.7669
MIMAT0018113	hsa-miR-3685	chr12	0.0879639	0
MIMAT0005903	hsa-miR-1251-5p	chr12	0	0.157669
MIMAT0026741	hsa-miR-1251-3p	chr12	0	0
MIMAT0000428	hsa-miR-135a-5p	chr12	0.615747	0.551842
MIMAT0019030	hsa-miR-4495	chr12	0	0
MIMAT0016856	hsa-miR-4303	chr12	0	0
MIMAT0006767	hsa-miR-1827	chr12	0	0
MIMAT0018072	hsa-miR-3652	chr12	0.351856	0.0788345
MIMAT0018197	hsa-miR-3922-3p	chr12	0	0
MIMAT0019227	hsa-miR-3922-5p	chr12	0	0
MIMAT0019031	hsa-miR-4496	chr12	0	0
MIMAT0003288	hsa-miR-619-3p	chr12	0	0
MIMAT0026622	hsa-miR-619-5p	chr12	0	0
MIMAT0019032	hsa-miR-4497	chr12	0.0879639	0
MIMAT0027420	hsa-miR-6760-5p	chr12	0	0
MIMAT0027421	hsa-miR-6760-3p	chr12	0	0
MIMAT0027422	hsa-miR-6761-5p	chr12	1.49539	1.10368
MIMAT0027423	hsa-miR-6761-3p	chr12	0	0
MIMAT0018077	hsa-miR-3657	chr12	0	0
MIMAT0027623	hsa-miR-6861-5p	chr12	0	0
MIMAT0027624	hsa-miR-6861-3p	chr12	0	0.0788345
MIMAT0005890_1	hsa-miR-1302	chr12	0	0
MIMAT0028109	hsa-miR-7106-5p	chr12	0.0879639	0.0788345
MIMAT0028110	hsa-miR-7106-3p	chr12	0	0
MIMAT0027424	hsa-miR-6762-5p	chr12	0	0
MIMAT0027425	hsa-miR-6762-3p	chr12	0.0879639	0
MIMAT0003289	hsa-miR-620	chr12	0	0
MIMAT0018999	hsa-miR-4472	chr12	0	0
MIMAT0005823	hsa-miR-1178-3p	chr12	0.263892	0
MIMAT0022940	hsa-miR-1178-5p	chr12	0	0
MIMAT0019033	hsa-miR-4498	chr12	0.615747	0.315338
MIMAT0019796	hsa-miR-4700-5p	chr12	0	0
MIMAT0019797	hsa-miR-4700-3p	chr12	0.0879639	0
MIMAT0028111	hsa-miR-7107-5p	chr12	0	0
MIMAT0028112	hsa-miR-7107-3p	chr12	0	0
MIMAT0016854	hsa-miR-4304	chr12	0	0
MIMAT0030999	hsa-miR-8072	chr12	0.0879639	0.0788345
MIMAT0018182	hsa-miR-3908	chr12	0	0
MIMAT0027660	hsa-miR-6880-5p	chr12	0	0
MIMAT0027661	hsa-miR-6880-3p	chr12	0.0879639	0.0788345
MIMAT0021119	hsa-miR-5188	chr12	0.0879639	0.157669
MIMAT0019034	hsa-miR-4419b	chr12	0	0.0788345
MIMAT0017989	hsa-miR-3612	chr12	0	0
MIMAT0027426	hsa-miR-6763-5p	chr12	0	0.236504
MIMAT0027427	hsa-miR-6763-3p	chr12	0	0
MIMAT0019035	hsa-miR-4499	chr13	0	0
MIMAT0011775	hsa-miR-2276-3p	chr13	0.791675	0.709511
MIMAT0026921	hsa-miR-2276-5p	chr13	0	0
MIMAT0016857	hsa-miR-4305	chr13	0	0
MIMAT0006764	hsa-miR-320d	chr13	0.175928	0.236504
MIMAT0003290	hsa-miR-621	chr13	0	0.236504
MIMAT0015043	hsa-miR-3168	chr13	0.175928	0
MIMAT0021033	hsa-miR-5006-5p	chr13	0	0.0788345
MIMAT0021034	hsa-miR-5006-3p	chr13	0.175928	0
MIMAT0031006	hsa-miR-8079	chr13	0	0
MIMAT0017990	hsa-miR-3613-5p	chr13	3.1667	2.99571
MIMAT0017991	hsa-miR-3613-3p	chr13	0.0879639	0
MIMAT0000069	hsa-miR-16-5p	chr13	8.18064	6.14909
MIMAT0004489	hsa-miR-16-1-3p	chr13	0.175928	0.315338
MIMAT0000068	hsa-miR-15a-5p	chr13	1.05557	0.946014
MIMAT0004488	hsa-miR-15a-3p	chr13	0	0
MIMAT0022486	hsa-miR-5693	chr13	0	0
MIMAT0019801	hsa-miR-4703-5p	chr13	0	0
MIMAT0019802	hsa-miR-4703-3p	chr13	0	0
MIMAT0010497	hsa-miR-759	chr13	0	0
MIMAT0005886	hsa-miR-1297	chr13	0	0
MIMAT0021035	hsa-miR-5007-5p	chr13	0	0
MIMAT0021036	hsa-miR-5007-3p	chr13	0	0
MIMAT0015044	hsa-miR-3169	chr13	0	0
MIMAT0015081	hsa-miR-548x-3p	chr13	0	0
MIMAT0019803	hsa-miR-4704-5p	chr13	0	0
MIMAT0019804	hsa-miR-4704-3p	chr13	0	0
MIMAT0018087	hsa-miR-3665	chr13	0	0
MIMAT0019036	hsa-miR-4500	chr13	0	0
MIMAT0003291	hsa-miR-622	chr13	0	0
MIMAT0000070	hsa-miR-17-5p	chr13	102.654	125.268
MIMAT0000071	hsa-miR-17-3p	chr13	0.879639	1.41902
MIMAT0000072	hsa-miR-18a-5p	chr13	4.22227	5.36075
MIMAT0002891	hsa-miR-18a-3p	chr13	1.93521	2.60154
MIMAT0004490	hsa-miR-19a-5p	chr13	0	0
MIMAT0000073	hsa-miR-19a-3p	chr13	6.24544	6.22793
MIMAT0000075	hsa-miR-20a-5p	chr13	222.725	276.946
MIMAT0004493	hsa-miR-20a-3p	chr13	0.0879639	0.236504
MIMAT0004491	hsa-miR-19b-1-5p	chr13	0.175928	0.473007
MIMAT0000074	hsa-miR-19b-3p	chr13	6.59729	10.1697
MIMAT0004507	hsa-miR-92a-1-5p	chr13	4.92598	4.3359
MIMAT0000092	hsa-miR-92a-3p	chr13	992.673	1098.48
MIMAT0022267	hsa-miR-548as-5p	chr13	0	0
MIMAT0022268	hsa-miR-548as-3p	chr13	0	0
MIMAT0019037	hsa-miR-4501	chr13	0	0
MIMAT0015045	hsa-miR-3170	chr13	0.879639	1.18252
MIMAT0003292	hsa-miR-623	chr13	0	0
MIMAT0016858	hsa-miR-4306	chr13	0	0
MIMAT0013515	hsa-miR-2681-5p	chr13	0	0
MIMAT0013516	hsa-miR-2681-3p	chr13	0	0
MIMAT0019805	hsa-miR-4705	chr13	0	0
MIMAT0005921	hsa-miR-1267	chr13	0	0
MIMAT0031000	hsa-miR-8073	chr13	0	0
MIMAT0031002	hsa-miR-8075	chr13	0	0
MIMAT0022265	hsa-miR-548ar-5p	chr13	0	0
MIMAT0022266	hsa-miR-548ar-3p	chr13	0.527783	1.10368
MIMAT0019038	hsa-miR-4502	chr13	0	0
MIMAT0025846	hsa-miR-6717-5p	chr14	0	0
MIMAT0019807	hsa-miR-4707-5p	chr14	0.263892	0.315338
MIMAT0019808	hsa-miR-4707-3p	chr14	0.175928	0.157669
MIMAT0000241	hsa-miR-208a-3p	chr14	0	0
MIMAT0026474	hsa-miR-208a-5p	chr14	0	0
MIMAT0004960	hsa-miR-208b-3p	chr14	0	0
MIMAT0026722	hsa-miR-208b-5p	chr14	0	0
MIMAT0030018	hsa-miR-7703	chr14	0	0.157669
MIMAT0016860	hsa-miR-4307	chr14	0	0
MIMAT0015046	hsa-miR-3171	chr14	0	0
MIMAT0003293	hsa-miR-624-5p	chr14	0.527783	0.394173
MIMAT0004807	hsa-miR-624-3p	chr14	0.0879639	0
MIMAT0019039	hsa-miR-4503	chr14	0	0
MIMAT0018354	hsa-miR-548y	chr14	0	0
MIMAT0023701	hsa-miR-6076	chr14	0	0
MIMAT0019040	hsa-miR-4504	chr14	1.75928	0.946014
MIMAT0022273	hsa-miR-5580-5p	chr14	0	0.157669
MIMAT0022274	hsa-miR-5580-3p	chr14	0.0879639	0
MIMAT0016861	hsa-miR-4308	chr14	0	0
MIMAT0022287	hsa-miR-5586-5p	chr14	0	0.157669
MIMAT0022288	hsa-miR-5586-3p	chr14	0	0
MIMAT0005928	hsa-miR-548h-5p	chr14	0	0
MIMAT0030430	hsa-miR-7855-5p	chr14	0	0
MIMAT0019806	hsa-miR-4706	chr14	0	0.551842
MIMAT0019809	hsa-miR-4708-5p	chr14	0	0
MIMAT0019810	hsa-miR-4708-3p	chr14	0	0
MIMAT0003294	hsa-miR-625-5p	chr14	0.527783	0.315338
MIMAT0004808	hsa-miR-625-3p	chr14	29.6438	28.8534
MIMAT0022487	hsa-miR-5694	chr14	0	0
MIMAT0030411	hsa-miR-7843-5p	chr14	0	0
MIMAT0030412	hsa-miR-7843-3p	chr14	0	0
MIMAT0019041	hsa-miR-4505	chr14	0	0
MIMAT0019811	hsa-miR-4709-5p	chr14	0.791675	0.473007
MIMAT0019812	hsa-miR-4709-3p	chr14	0.263892	0.315338
MIMAT0029782_1	hsa-miR-7641	chr14	0	0.0788345
MIMAT0005911	hsa-miR-1260a	chr14	8.00471	6.38559
MIMAT0019042	hsa-miR-4506	chr14	0	0
MIMAT0015048	hsa-miR-3173-3p	chr14	0.0879639	0
MIMAT0019214	hsa-miR-3173-5p	chr14	0.527783	0.236504
MIMAT0010214	hsa-miR-151b	chr14	0.0879639	0.0788345
MIMAT0004694	hsa-miR-342-5p	chr14	0.615747	0.394173
MIMAT0000753	hsa-miR-342-3p	chr14	5.98155	9.30247
MIMAT0027428	hsa-miR-6764-5p	chr14	0	0
MIMAT0027429	hsa-miR-6764-3p	chr14	0	0
MIMAT0000772	hsa-miR-345-5p	chr14	61.5747	55.736
MIMAT0022698	hsa-miR-345-3p	chr14	0	0
MIMAT0019043	hsa-miR-2392	chr14	0.0879639	0
MIMAT0003948	hsa-miR-770-5p	chr14	0	0
MIMAT0002813	hsa-miR-493-5p	chr14	0.175928	0.236504
MIMAT0003161	hsa-miR-493-3p	chr14	1.49539	0.630676
MIMAT0004695	hsa-miR-337-5p	chr14	0	0
MIMAT0000754	hsa-miR-337-3p	chr14	0.0879639	0
MIMAT0004952	hsa-miR-665	chr14	0	0
MIMAT0001625	hsa-miR-431-5p	chr14	0.175928	0.0788345
MIMAT0004757	hsa-miR-431-3p	chr14	0	0
MIMAT0001627	hsa-miR-433-3p	chr14	0	0
MIMAT0026554	hsa-miR-433-5p	chr14	0	0
MIMAT0004604	hsa-miR-127-5p	chr14	0.175928	0.157669
MIMAT0000446	hsa-miR-127-3p	chr14	7.21304	6.22793
MIMAT0002814	hsa-miR-432-5p	chr14	0	0
MIMAT0002815	hsa-miR-432-3p	chr14	0	0
MIMAT0000448	hsa-miR-136-5p	chr14	0	0
MIMAT0004606	hsa-miR-136-3p	chr14	0.0879639	0
MIMAT0000722	hsa-miR-370-3p	chr14	1.31946	1.26135
MIMAT0026483	hsa-miR-370-5p	chr14	0	0
MIMAT0000733	hsa-miR-379-5p	chr14	4.92598	2.91688
MIMAT0004690	hsa-miR-379-3p	chr14	0.0879639	0.0788345
MIMAT0003329	hsa-miR-411-5p	chr14	0.615747	0.788345
MIMAT0004813	hsa-miR-411-3p	chr14	0	0.157669
MIMAT0002890	hsa-miR-299-5p	chr14	0	0
MIMAT0000687	hsa-miR-299-3p	chr14	0	0.157669
MIMAT0000734	hsa-miR-380-5p	chr14	0	0
MIMAT0000735	hsa-miR-380-3p	chr14	0	0
MIMAT0005955	hsa-miR-1197	chr14	0	0
MIMAT0004696	hsa-miR-323a-5p	chr14	0	0
MIMAT0000755	hsa-miR-323a-3p	chr14	0.439819	0.394173
MIMAT0003879	hsa-miR-758-3p	chr14	0	0.157669
MIMAT0022929	hsa-miR-758-5p	chr14	0	0
MIMAT0001629	hsa-miR-329-3p	chr14	0	0
MIMAT0026555	hsa-miR-329-5p	chr14	0	0.0788345
MIMAT0001629_1	hsa-miR-329-3p	chr14	0	0
MIMAT0026555_1	hsa-miR-329-5p	chr14	0	0
MIMAT0002816	hsa-miR-494-3p	chr14	0	0
MIMAT0026607	hsa-miR-494-5p	chr14	0	0
MIMAT0015049	hsa-miR-1193	chr14	0	0
MIMAT0004954	hsa-miR-543	chr14	0.351856	0.946014
MIMAT0002817	hsa-miR-495-3p	chr14	0.175928	0.236504
MIMAT0022924	hsa-miR-495-5p	chr14	0	0
MIMAT0000720	hsa-miR-376c-3p	chr14	0	0
MIMAT0022861	hsa-miR-376c-5p	chr14	0	0
MIMAT0000729	hsa-miR-376a-3p	chr14	0	0
MIMAT0022928	hsa-miR-376a-2-5p	chr14	0	0
MIMAT0003330	hsa-miR-654-5p	chr14	0.0879639	0.315338
MIMAT0004814	hsa-miR-654-3p	chr14	0.703711	0.473007
MIMAT0002172	hsa-miR-376b-3p	chr14	0	0
MIMAT0022923	hsa-miR-376b-5p	chr14	0	0
MIMAT0003386	hsa-miR-376a-5p	chr14	0	0
MIMAT0000729_1	hsa-miR-376a-3p	chr14	0	0
MIMAT0004903	hsa-miR-300	chr14	0	0
MIMAT0005798	hsa-miR-1185-5p	chr14	0	0
MIMAT0022838	hsa-miR-1185-1-3p	chr14	0	0
MIMAT0005798_1	hsa-miR-1185-5p	chr14	0	0
MIMAT0022713	hsa-miR-1185-2-3p	chr14	0	0
MIMAT0000736	hsa-miR-381-3p	chr14	5.45376	4.96657
MIMAT0022862	hsa-miR-381-5p	chr14	0	0
MIMAT0003180	hsa-miR-487b-3p	chr14	0.0879639	0
MIMAT0026614	hsa-miR-487b-5p	chr14	0	0
MIMAT0003163	hsa-miR-539-5p	chr14	0	0
MIMAT0022705	hsa-miR-539-3p	chr14	0	0
MIMAT0004921	hsa-miR-889-3p	chr14	0.0879639	0.157669
MIMAT0026719	hsa-miR-889-5p	chr14	0	0
MIMAT0003164	hsa-miR-544a	chr14	0	0
MIMAT0003331	hsa-miR-655-3p	chr14	0	0
MIMAT0026626	hsa-miR-655-5p	chr14	0	0
MIMAT0002178	hsa-miR-487a-3p	chr14	0	0
MIMAT0026559	hsa-miR-487a-5p	chr14	0	0
MIMAT0000737	hsa-miR-382-5p	chr14	0.439819	0
MIMAT0022697	hsa-miR-382-3p	chr14	0.703711	0.236504
MIMAT0000447	hsa-miR-134-5p	chr14	0.263892	0
MIMAT0026481	hsa-miR-134-3p	chr14	0	0
MIMAT0003881	hsa-miR-668-3p	chr14	0	0.0788345
MIMAT0026636	hsa-miR-668-5p	chr14	0	0
MIMAT0002175	hsa-miR-485-5p	chr14	0.0879639	0
MIMAT0002176	hsa-miR-485-3p	chr14	0	0.157669
MIMAT0001630	hsa-miR-323b-5p	chr14	0	0
MIMAT0015050	hsa-miR-323b-3p	chr14	0.0879639	0.0788345
MIMAT0000452	hsa-miR-154-5p	chr14	0	0
MIMAT0000453	hsa-miR-154-3p	chr14	0	0
MIMAT0002818	hsa-miR-496	chr14	0	0
MIMAT0004689	hsa-miR-377-5p	chr14	0	0
MIMAT0000730	hsa-miR-377-3p	chr14	0	0
MIMAT0004919	hsa-miR-541-5p	chr14	0	0
MIMAT0004920	hsa-miR-541-3p	chr14	0	0
MIMAT0001638	hsa-miR-409-5p	chr14	0.0879639	0.0788345
MIMAT0001639	hsa-miR-409-3p	chr14	1.49539	0.473007
MIMAT0002170	hsa-miR-412-3p	chr14	0	0
MIMAT0026557	hsa-miR-412-5p	chr14	0	0
MIMAT0001621	hsa-miR-369-5p	chr14	0	0.0788345
MIMAT0000721	hsa-miR-369-3p	chr14	0	0.157669
MIMAT0002171	hsa-miR-410-3p	chr14	0.263892	0
MIMAT0026558	hsa-miR-410-5p	chr14	0	0
MIMAT0003332	hsa-miR-656-3p	chr14	0	0
MIMAT0026627	hsa-miR-656-5p	chr14	0	0
MIMAT0005899	hsa-miR-1247-5p	chr14	0	0
MIMAT0022721	hsa-miR-1247-3p	chr14	0	0
MIMAT0016859	hsa-miR-4309	chr14	0	0
MIMAT0000264	hsa-miR-203a-3p	chr14	0.263892	0.86718
MIMAT0031890	hsa-miR-203a-5p	chr14	0	0
MIMAT0019813	hsa-miR-203b-5p	chr14	0	0
MIMAT0019814	hsa-miR-203b-3p	chr14	0	0
MIMAT0019815	hsa-miR-4710	chr14	0	0
MIMAT0027430	hsa-miR-6765-5p	chr14	0	0
MIMAT0027431	hsa-miR-6765-3p	chr14	0	0
MIMAT0030998	hsa-miR-8071	chr14	0	0
MIMAT0030998_1	hsa-miR-8071	chr14	0	0
MIMAT0019082	hsa-miR-4539	chr14	0	0
MIMAT0019044	hsa-miR-4507	chr14	0	0
MIMAT0019081	hsa-miR-4538	chr14	0	0
MIMAT0019080	hsa-miR-4537	chr14	0	0
MIMAT0021126	hsa-miR-5195-5p	chr14	0	0
MIMAT0021127	hsa-miR-5195-3p	chr14	0	0
MIMAT0014980	hsa-miR-3118	chr15	0.351856	0.630676
MIMAT0022494	hsa-miR-5701	chr15	0	0
MIMAT0014980_1	hsa-miR-3118	chr15	0.263892	0.473007
MIMAT0022494_1	hsa-miR-5701	chr15	0	0
MIMAT0014980_2	hsa-miR-3118	chr15	0.263892	0.157669
MIMAT0022494_2	hsa-miR-5701	chr15	0	0
MIMAT0005922	hsa-miR-1268a	chr15	0.0879639	0.0788345
MIMAT0019046	hsa-miR-4509	chr15	0	0
MIMAT0019045	hsa-miR-4508	chr15	0	0
MIMAT0019824	hsa-miR-4715-5p	chr15	0	0
MIMAT0019825	hsa-miR-4715-3p	chr15	0	0
MIMAT0019046_1	hsa-miR-4509	chr15	0	0
MIMAT0019046_2	hsa-miR-4509	chr15	0	0
MIMAT0000268	hsa-miR-211-5p	chr15	0	0
MIMAT0022694	hsa-miR-211-3p	chr15	0	0
MIMAT0005588	hsa-miR-1233-3p	chr15	0	0
MIMAT0022943	hsa-miR-1233-5p	chr15	0	0
MIMAT0005588_1	hsa-miR-1233-3p	chr15	0	0
MIMAT0022943_1	hsa-miR-1233-5p	chr15	0	0
MIMAT0018358	hsa-miR-3942-5p	chr15	0.263892	0.394173
MIMAT0019230	hsa-miR-3942-3p	chr15	0	0
MIMAT0019047	hsa-miR-4510	chr15	0	0
MIMAT0030990	hsa-miR-8063	chr15	0	0
MIMAT0003295	hsa-miR-626	chr15	0	0
MIMAT0016862	hsa-miR-4310	chr15	0	0
MIMAT0003296	hsa-miR-627-5p	chr15	0.0879639	0
MIMAT0026623	hsa-miR-627-3p	chr15	0.0879639	0
MIMAT0005940	hsa-miR-1282	chr15	0	0
MIMAT0004928	hsa-miR-147b	chr15	1.40742	0.630676
MIMAT0019826	hsa-miR-4716-5p	chr15	0	0
MIMAT0019827	hsa-miR-4716-3p	chr15	0.0879639	0
MIMAT0019818	hsa-miR-4712-5p	chr15	0	0
MIMAT0019819	hsa-miR-4712-3p	chr15	0	0
MIMAT0019820	hsa-miR-4713-5p	chr15	0.0879639	0.0788345
MIMAT0019821	hsa-miR-4713-3p	chr15	0.263892	0
MIMAT0031176	hsa-miR-7973	chr15	4.75005	5.04541
MIMAT0031176_1	hsa-miR-7973	chr15	0.791675	0.946014
MIMAT0005920	hsa-miR-1266-5p	chr15	5.71765	6.54326
MIMAT0026742	hsa-miR-1266-3p	chr15	0.0879639	0
MIMAT0004809	hsa-miR-628-5p	chr15	0.351856	1.02485
MIMAT0003297	hsa-miR-628-3p	chr15	0.703711	1.34019
MIMAT0011160	hsa-miR-2116-5p	chr15	0	0
MIMAT0011161	hsa-miR-2116-3p	chr15	0.263892	0.236504
MIMAT0030994	hsa-miR-8067	chr15	0	0
MIMAT0023710	hsa-miR-6085	chr15	0	0
MIMAT0000458	hsa-miR-190a-5p	chr15	0.615747	0.473007
MIMAT0026482	hsa-miR-190a-3p	chr15	0	0
MIMAT0001339	hsa-miR-422a	chr15	1.93521	1.65552
MIMAT0005925	hsa-miR-1272	chr15	0.0879639	0.473007
MIMAT0019048	hsa-miR-4511	chr15	0.615747	0.551842
MIMAT0016863	hsa-miR-4311	chr15	0	0
MIMAT0019049	hsa-miR-4512	chr15	0	0
MIMAT0016864	hsa-miR-4312	chr15	0	0
MIMAT0004810	hsa-miR-629-5p	chr15	40.3754	43.1225
MIMAT0003298	hsa-miR-629-3p	chr15	0.175928	0.394173
MIMAT0003299	hsa-miR-630	chr15	0	0
MIMAT0027662	hsa-miR-6881-5p	chr15	0	0
MIMAT0027663	hsa-miR-6881-3p	chr15	0	0
MIMAT0019050	hsa-miR-4513	chr15	0	0
MIMAT0027664	hsa-miR-6882-5p	chr15	0.263892	0.315338
MIMAT0027665	hsa-miR-6882-3p	chr15	0	0
MIMAT0003300	hsa-miR-631	chr15	0	0
MIMAT0016865	hsa-miR-4313	chr15	0	0
MIMAT0018164	hsa-miR-3713	chr15	0	0
MIMAT0000454	hsa-miR-184	chr15	28.3244	22.3102
MIMAT0022260	hsa-miR-5572	chr15	0	0
MIMAT0003333	hsa-miR-549a	chr15	4.57412	3.31105
MIMAT0019051	hsa-miR-4514	chr15	0	0
MIMAT0019052	hsa-miR-4515	chr15	0.175928	0.0788345
MIMAT0030021	hsa-miR-7706	chr15	89.7232	80.0959
MIMAT0005930	hsa-miR-1276	chr15	0.263892	1.26135
MIMAT0021037	hsa-miR-548ap-5p	chr15	0	0
MIMAT0021038	hsa-miR-548ap-3p	chr15	0	0
MIMAT0005824	hsa-miR-1179	chr15	0	0
MIMAT0000252	hsa-miR-7-5p	chr15	1218.83	1220.2
MIMAT0004554	hsa-miR-7-2-3p	chr15	0	0
MIMAT0019828	hsa-miR-3529-5p	chr15	0	0
MIMAT0022741	hsa-miR-3529-3p	chr15	0	0
MIMAT0027432	hsa-miR-6766-5p	chr15	0	0
MIMAT0027433	hsa-miR-6766-3p	chr15	0	0
MIMAT0000441_1	hsa-miR-9-5p	chr15	1.05557	2.20737
MIMAT0000442_1	hsa-miR-9-3p	chr15	0	0
MIMAT0021086	hsa-miR-5094	chr15	0.527783	0.394173
MIMAT0021041	hsa-miR-5009-5p	chr15	0.175928	0.157669
MIMAT0021042	hsa-miR-5009-3p	chr15	0	0
MIMAT0015051	hsa-miR-3174	chr15	3.1667	2.5227
MIMAT0015052	hsa-miR-3175	chr15	0.263892	0.473007
MIMAT0007347	hsa-miR-1469	chr15	0	0
MIMAT0019822	hsa-miR-4714-5p	chr15	0	0
MIMAT0019823	hsa-miR-4714-3p	chr15	0	0
MIMAT0005890_2	hsa-miR-1302	chr15	0	0
MIMAT0027618_2	hsa-miR-6859-5p	chr15	0	0
MIMAT0027619_2	hsa-miR-6859-3p	chr15	0	0
MIMAT0027618_3	hsa-miR-6859-5p	chr16	0	0
MIMAT0027619_3	hsa-miR-6859-3p	chr16	0	0
MIMAT0022289	hsa-miR-5587-5p	chr16	0	0
MIMAT0022290	hsa-miR-5587-3p	chr16	0.351856	0.236504
MIMAT0015053	hsa-miR-3176	chr16	1.31946	0.788345
MIMAT0003325	hsa-miR-662	chr16	0	0
MIMAT0015054	hsa-miR-3177-3p	chr16	2.55095	2.44387
MIMAT0019215	hsa-miR-3177-5p	chr16	0.0879639	0
MIMAT0005572	hsa-miR-1225-5p	chr16	0	0
MIMAT0005573	hsa-miR-1225-3p	chr16	0	0
MIMAT0025847	hsa-miR-6511b-5p	chr16	0.175928	0.236504
MIMAT0025848	hsa-miR-6511b-3p	chr16	0.263892	0.157669
MIMAT0019053	hsa-miR-4516	chr16	0	0
MIMAT0018178	hsa-miR-3180	chr16	0	0.0788345
MIMAT0018101	hsa-miR-3677-3p	chr16	0	0
MIMAT0019221	hsa-miR-3677-5p	chr16	0	0
MIMAT0004983	hsa-miR-940	chr16	0.0879639	0.236504
MIMAT0019829	hsa-miR-4717-5p	chr16	0	0
MIMAT0019830	hsa-miR-4717-3p	chr16	0.175928	0.157669
MIMAT0027434	hsa-miR-6767-5p	chr16	0	0.0788345
MIMAT0027435	hsa-miR-6767-3p	chr16	0	0
MIMAT0027436	hsa-miR-6768-5p	chr16	0	0
MIMAT0027437	hsa-miR-6768-3p	chr16	0	0
MIMAT0015055	hsa-miR-3178	chr16	0	0
MIMAT0024599	hsa-miR-6126	chr16	0	0
MIMAT0027438	hsa-miR-6769a-5p	chr16	0.0879639	0
MIMAT0027439	hsa-miR-6769a-3p	chr16	0	0
MIMAT0030992	hsa-miR-8065	chr16	0	0
MIMAT0005928_1	hsa-miR-548h-5p	chr16	0	0
MIMAT0019831	hsa-miR-4718	chr16	0	0
MIMAT0004767	hsa-miR-193b-5p	chr16	3.43059	4.73007
MIMAT0002819	hsa-miR-193b-3p	chr16	21.903	24.4387
MIMAT0000710	hsa-miR-365a-3p	chr16	3.43059	5.51842
MIMAT0009199	hsa-miR-365a-5p	chr16	7.82879	11.1157
MIMAT0015056	hsa-miR-3179	chr16	0.0879639	0.0788345
MIMAT0018093	hsa-miR-3670	chr16	0	0
MIMAT0015057	hsa-miR-3180-5p	chr16	0.0879639	0
MIMAT0015058	hsa-miR-3180-3p	chr16	0	0.0788345
MIMAT0025478	hsa-miR-6511a-5p	chr16	0.175928	0
MIMAT0025479	hsa-miR-6511a-3p	chr16	0	0.157669
MIMAT0027440	hsa-miR-6770-5p	chr16	0	0
MIMAT0027441	hsa-miR-6770-3p	chr16	0.175928	0.157669
MIMAT0009447	hsa-miR-1972	chr16	0	0
MIMAT0025847_1	hsa-miR-6511b-5p	chr16	0	0.157669
MIMAT0025848_1	hsa-miR-6511b-3p	chr16	0.527783	0.315338
MIMAT0018178_1	hsa-miR-3180	chr16	0	0.0788345
MIMAT0025468	hsa-miR-6506-5p	chr16	0	0
MIMAT0025469	hsa-miR-6506-3p	chr16	0	0
MIMAT0002174	hsa-miR-484	chr16	30.1716	32.7163
MIMAT0015056_1	hsa-miR-3179	chr16	0.263892	0.157669
MIMAT0018093_1	hsa-miR-3670	chr16	0	0
MIMAT0015057_1	hsa-miR-3180-5p	chr16	0	0
MIMAT0015058_1	hsa-miR-3180-3p	chr16	0	0.0788345
MIMAT0025478_1	hsa-miR-6511a-5p	chr16	0	0
MIMAT0025479_1	hsa-miR-6511a-3p	chr16	0.0879639	0.0788345
MIMAT0027440_1	hsa-miR-6770-5p	chr16	0	0
MIMAT0027441_1	hsa-miR-6770-3p	chr16	0.175928	0.0788345
MIMAT0025478_2	hsa-miR-6511a-5p	chr16	0	0
MIMAT0025479_2	hsa-miR-6511a-3p	chr16	0.0879639	0
MIMAT0025478_3	hsa-miR-6511a-5p	chr16	0	0.157669
MIMAT0025479_3	hsa-miR-6511a-3p	chr16	0.0879639	0.236504
MIMAT0027440_2	hsa-miR-6770-5p	chr16	0	0
MIMAT0027441_2	hsa-miR-6770-3p	chr16	0.263892	0.236504
MIMAT0015057_2	hsa-miR-3180-5p	chr16	0.0879639	0.0788345
MIMAT0015058_2	hsa-miR-3180-3p	chr16	0	0
MIMAT0018093_2	hsa-miR-3670	chr16	0	0
MIMAT0015056_2	hsa-miR-3179	chr16	0.351856	0
MIMAT0018093_3	hsa-miR-3670	chr16	0	0
MIMAT0015056_3	hsa-miR-3179	chr16	0	0.315338
MIMAT0018106	hsa-miR-3680-5p	chr16	0	0
MIMAT0018107	hsa-miR-3680-3p	chr16	0	0
MIMAT0030415	hsa-miR-1273h-5p	chr16	0	0
MIMAT0030416	hsa-miR-1273h-3p	chr16	0	0
MIMAT0015060	hsa-miR-548w	chr16	0	0
MIMAT0027625	hsa-miR-6862-5p	chr16	0.0879639	0
MIMAT0027626	hsa-miR-6862-3p	chr16	0	0
MIMAT0027625_1	hsa-miR-6862-5p	chr16	0.175928	0
MIMAT0027626_1	hsa-miR-6862-3p	chr16	0	0
MIMAT0019835	hsa-miR-4721	chr16	0	0
MIMAT0019054	hsa-miR-4517	chr16	0	0.236504
MIMAT0018106_1	hsa-miR-3680-5p	chr16	0	0
MIMAT0018107_1	hsa-miR-3680-3p	chr16	0	0
MIMAT0019055	hsa-miR-4518	chr16	0	0
MIMAT0019056	hsa-miR-4519	chr16	0	0
MIMAT0010313	hsa-miR-762	chr16	0	0
MIMAT0027442	hsa-miR-6771-5p	chr16	0	0
MIMAT0027443	hsa-miR-6771-3p	chr16	0	0
MIMAT0015061	hsa-miR-3181	chr16	0	0
MIMAT0018350	hsa-miR-3935	chr16	0	0
MIMAT0000430	hsa-miR-138-5p	chr16	0	0
MIMAT0004596	hsa-miR-138-2-3p	chr16	0	0
MIMAT0027627	hsa-miR-6863	chr16	0	0
MIMAT0027444	hsa-miR-6772-5p	chr16	0	0
MIMAT0027445	hsa-miR-6772-3p	chr16	0.615747	0.315338
MIMAT0000752	hsa-miR-328-3p	chr16	3.34263	3.78406
MIMAT0026486	hsa-miR-328-5p	chr16	0	0
MIMAT0027446	hsa-miR-6773-5p	chr16	0	0.0788345
MIMAT0027447	hsa-miR-6773-3p	chr16	0.263892	0
MIMAT0007400	hsa-miR-1538	chr16	0	0
MIMAT0000431	hsa-miR-140-5p	chr16	22.9586	18.6838
MIMAT0004597	hsa-miR-140-3p	chr16	727.549	779.043
MIMAT0009447_1	hsa-miR-1972	chr16	0	0
MIMAT0019832	hsa-miR-4719	chr16	0	0
MIMAT0019833	hsa-miR-4720-5p	chr16	0	0
MIMAT0019834	hsa-miR-4720-3p	chr16	0	0
MIMAT0030429	hsa-miR-7854-3p	chr16	0.351856	1.02485
MIMAT0025464	hsa-miR-6504-5p	chr16	0	0
MIMAT0025465	hsa-miR-6504-3p	chr16	0	0
MIMAT0030985	hsa-miR-8058	chr16	0	0
MIMAT0015062	hsa-miR-3182	chr16	0	0
MIMAT0021085	hsa-miR-5093	chr16	0	0
MIMAT0007884	hsa-miR-1910-5p	chr16	0	0
MIMAT0026917	hsa-miR-1910-3p	chr16	0	0
MIMAT0027448	hsa-miR-6774-5p	chr16	0	0
MIMAT0027449	hsa-miR-6774-3p	chr16	0	0
MIMAT0027450	hsa-miR-6775-5p	chr16	0	0
MIMAT0027451	hsa-miR-6775-3p	chr16	0.175928	0
MIMAT0021120	hsa-miR-5189-5p	chr16	0.527783	0.236504
MIMAT0027088	hsa-miR-5189-3p	chr16	0.263892	0.0788345
MIMAT0019836	hsa-miR-4722-5p	chr16	0.175928	0
MIMAT0019837	hsa-miR-4722-3p	chr16	0	0
MIMAT0015063	hsa-miR-3183	chr17	0	0
MIMAT0004495	hsa-miR-22-5p	chr17	10.3797	9.38131
MIMAT0000077	hsa-miR-22-3p	chr17	48.3801	48.6409
MIMAT0004594	hsa-miR-132-5p	chr17	6.94915	5.51842
MIMAT0000426	hsa-miR-132-3p	chr17	9.76399	10.5638
MIMAT0000269	hsa-miR-212-3p	chr17	0.263892	0.315338
MIMAT0022695	hsa-miR-212-5p	chr17	1.58335	2.0497
MIMAT0027452	hsa-miR-6776-5p	chr17	0	0
MIMAT0027453	hsa-miR-6776-3p	chr17	0	0
MIMAT0005904	hsa-miR-1253	chr17	0	0
MIMAT0027628	hsa-miR-6864-5p	chr17	0	0
MIMAT0027629	hsa-miR-6864-3p	chr17	0	0
MIMAT0027630	hsa-miR-6865-5p	chr17	0	0
MIMAT0027631	hsa-miR-6865-3p	chr17	0	0
MIMAT0019235	hsa-miR-4520-5p	chr17	0	0
MIMAT0019057	hsa-miR-4520-3p	chr17	0	0
MIMAT0019235_1	hsa-miR-4520-5p	chr17	0	0
MIMAT0020300	hsa-miR-4520-2-3p	chr17	0	0
MIMAT0000461	hsa-miR-195-5p	chr17	0.439819	0.157669
MIMAT0004615	hsa-miR-195-3p	chr17	3.95838	3.78406
MIMAT0002820	hsa-miR-497-5p	chr17	0.0879639	0.0788345
MIMAT0004768	hsa-miR-497-3p	chr17	0	0
MIMAT0000761	hsa-miR-324-5p	chr17	1.14353	0.551842
MIMAT0000762	hsa-miR-324-3p	chr17	0.351856	0.709511
MIMAT0016868	hsa-miR-4314	chr17	0	0
MIMAT0027666	hsa-miR-6883-5p	chr17	0	0
MIMAT0027667	hsa-miR-6883-3p	chr17	0	0
MIMAT0019058	hsa-miR-4521	chr17	7.82879	8.27762
MIMAT0004945	hsa-miR-744-5p	chr17	107.14	109.58
MIMAT0004946	hsa-miR-744-3p	chr17	0.703711	0.788345
MIMAT0019059	hsa-miR-1269b	chr17	138.455	115.02
MIMAT0005928_2	hsa-miR-548h-5p	chr17	0	0
MIMAT0019853	hsa-miR-4731-5p	chr17	0	0
MIMAT0019854	hsa-miR-4731-3p	chr17	0	0
MIMAT0005942	hsa-miR-1288-3p	chr17	1.67131	1.18252
MIMAT0026743	hsa-miR-1288-5p	chr17	0	0
MIMAT0027454	hsa-miR-6777-5p	chr17	0	0.0788345
MIMAT0027455	hsa-miR-6777-3p	chr17	1.93521	0.946014
MIMAT0003301	hsa-miR-33b-5p	chr17	0	0
MIMAT0004811	hsa-miR-33b-3p	chr17	1.05557	0.236504
MIMAT0027456	hsa-miR-6778-5p	chr17	0	0
MIMAT0027457	hsa-miR-6778-3p	chr17	0	0
MIMAT0005825	hsa-miR-1180-3p	chr17	97.7279	88.137
MIMAT0026735	hsa-miR-1180-5p	chr17	0	0
MIMAT0019060	hsa-miR-4522	chr17	0.703711	0.236504
MIMAT0019838	hsa-miR-4723-5p	chr17	0	0.157669
MIMAT0019839	hsa-miR-4723-3p	chr17	0	0
MIMAT0001631	hsa-miR-451a	chr17	4.31023	3.31105
MIMAT0019840	hsa-miR-451b	chr17	0	0
MIMAT0004600	hsa-miR-144-5p	chr17	0	0
MIMAT0000436	hsa-miR-144-3p	chr17	0	0
MIMAT0019855	hsa-miR-4732-5p	chr17	0	0
MIMAT0019856	hsa-miR-4732-3p	chr17	0	0
MIMAT0019061	hsa-miR-4523	chr17	0	0
MIMAT0004748	hsa-miR-423-5p	chr17	278.494	298.862
MIMAT0001340	hsa-miR-423-3p	chr17	617.155	603.951
MIMAT0015064	hsa-miR-3184-5p	chr17	0	0
MIMAT0022731	hsa-miR-3184-3p	chr17	0	0
MIMAT0019857	hsa-miR-4733-5p	chr17	0	0
MIMAT0019858	hsa-miR-4733-3p	chr17	0	0
MIMAT0019841	hsa-miR-4724-5p	chr17	0.527783	0.709511
MIMAT0019842	hsa-miR-4724-3p	chr17	0	0
MIMAT0004614	hsa-miR-193a-5p	chr17	1.49539	1.34019
MIMAT0000459	hsa-miR-193a-3p	chr17	0.0879639	0.0788345
MIMAT0019843	hsa-miR-4725-5p	chr17	0	0
MIMAT0019844	hsa-miR-4725-3p	chr17	0	0
MIMAT0022833	hsa-miR-365b-5p	chr17	0.351856	0.0788345
MIMAT0022834	hsa-miR-365b-3p	chr17	3.51856	5.36075
MIMAT0003302	hsa-miR-632	chr17	0.439819	0.157669
MIMAT0013863	hsa-miR-2909	chr17	0	0
MIMAT0024612	hsa-miR-378j	chr17	0	0
MIMAT0019859	hsa-miR-4734	chr17	0	0
MIMAT0019845	hsa-miR-4726-5p	chr17	0.879639	0.630676
MIMAT0019846	hsa-miR-4726-3p	chr17	0	0
MIMAT0019847	hsa-miR-4727-5p	chr17	0	0
MIMAT0019848	hsa-miR-4727-3p	chr17	0.175928	0
MIMAT0027458	hsa-miR-6779-5p	chr17	0.0879639	0
MIMAT0027459	hsa-miR-6779-3p	chr17	0	0
MIMAT0019849	hsa-miR-4728-5p	chr17	0	0
MIMAT0019850	hsa-miR-4728-3p	chr17	0.175928	0
MIMAT0027668	hsa-miR-6884-5p	chr17	0.263892	0
MIMAT0027669	hsa-miR-6884-3p	chr17	0	0
MIMAT0027632	hsa-miR-6866-5p	chr17	1.84724	2.44387
MIMAT0027633	hsa-miR-6866-3p	chr17	0	0
MIMAT0027634	hsa-miR-6867-5p	chr17	0	0
MIMAT0027635	hsa-miR-6867-3p	chr17	0	0
MIMAT0025476	hsa-miR-6510-5p	chr17	0	0
MIMAT0025477	hsa-miR-6510-3p	chr17	0.263892	0
MIMAT0022277	hsa-miR-548at-5p	chr17	0	0
MIMAT0022278	hsa-miR-548at-3p	chr17	0	0
MIMAT0021043	hsa-miR-5010-5p	chr17	0	0.157669
MIMAT0021044	hsa-miR-5010-3p	chr17	7.03711	7.56811
MIMAT0027460	hsa-miR-6780a-5p	chr17	0	0.0788345
MIMAT0027461	hsa-miR-6780a-3p	chr17	0	0.0788345
MIMAT0027462	hsa-miR-6781-5p	chr17	0	0
MIMAT0027463	hsa-miR-6781-3p	chr17	0.0879639	0
MIMAT0011162	hsa-miR-2117	chr17	0	0
MIMAT0027464	hsa-miR-6782-5p	chr17	0	0
MIMAT0027465	hsa-miR-6782-3p	chr17	0	0.0788345
MIMAT0027466	hsa-miR-6783-5p	chr17	0.175928	0
MIMAT0027467	hsa-miR-6783-3p	chr17	0.967603	1.02485
MIMAT0027468	hsa-miR-6784-5p	chr17	0	0
MIMAT0027469	hsa-miR-6784-3p	chr17	0.175928	0
MIMAT0016866	hsa-miR-4315	chr17	0	0
MIMAT0021081	hsa-miR-5089-5p	chr17	0	0
MIMAT0022984	hsa-miR-5089-3p	chr17	0.0879639	0
MIMAT0000438	hsa-miR-152-3p	chr17	62.4544	61.7274
MIMAT0026479	hsa-miR-152-5p	chr17	0.439819	0.788345
MIMAT0005866	hsa-miR-1203	chr17	0	0
MIMAT0000253	hsa-miR-10a-5p	chr17	11.4353	11.431
MIMAT0004555	hsa-miR-10a-3p	chr17	0.0879639	0
MIMAT0000226_1	hsa-miR-196a-5p	chr17	0.0879639	0
MIMAT0015065	hsa-miR-3185	chr17	0	0
MIMAT0024613	hsa-miR-6129	chr17	0	0
MIMAT0024782	hsa-miR-6165	chr17	0	0
MIMAT0030986	hsa-miR-8059	chr17	0	0
MIMAT0017992	hsa-miR-3614-5p	chr17	0.879639	0.86718
MIMAT0017993	hsa-miR-3614-3p	chr17	0.439819	0.157669
MIMAT0000433	hsa-miR-142-5p	chr17	0.351856	0
MIMAT0000434	hsa-miR-142-3p	chr17	0.0879639	0.157669
MIMAT0019862	hsa-miR-4736	chr17	0	0
MIMAT0003884	hsa-miR-454-5p	chr17	0.879639	1.02485
MIMAT0003885	hsa-miR-454-3p	chr17	19.7919	27.9074
MIMAT0000688	hsa-miR-301a-3p	chr17	0.439819	0.86718
MIMAT0022696	hsa-miR-301a-5p	chr17	6.77322	8.19879
MIMAT0019851	hsa-miR-4729	chr17	0	0
MIMAT0000076	hsa-miR-21-5p	chr17	174085	181481
MIMAT0004494	hsa-miR-21-3p	chr17	58.7599	64.0925
MIMAT0019863	hsa-miR-4737	chr17	0	0
MIMAT0003303	hsa-miR-633	chr17	0	0
MIMAT0018079	hsa-miR-1273e	chr17	0	0
MIMAT0019864	hsa-miR-3064-5p	chr17	0.263892	0.551842
MIMAT0019865	hsa-miR-3064-3p	chr17	0	0
MIMAT0020541	hsa-miR-5047	chr17	0	0
MIMAT0023705	hsa-miR-6080	chr17	0	0
MIMAT0016866_1	hsa-miR-4315	chr17	0	0
MIMAT0003304	hsa-miR-634	chr17	0	0
MIMAT0004812	hsa-miR-548d-5p	chr17	0	0
MIMAT0003323	hsa-miR-548d-3p	chr17	0	0
MIMAT0018447	hsa-miR-548aa	chr17	0	0
MIMAT0003305	hsa-miR-635	chr17	0	0
MIMAT0022255	hsa-miR-4524b-5p	chr17	0	0
MIMAT0022256	hsa-miR-4524b-3p	chr17	0	0
MIMAT0019062	hsa-miR-4524a-5p	chr17	0	0
MIMAT0019063	hsa-miR-4524a-3p	chr17	0	0
MIMAT0017994	hsa-miR-3615	chr17	117.08	108.161
MIMAT0018102	hsa-miR-3678-5p	chr17	0.439819	0.394173
MIMAT0018103	hsa-miR-3678-3p	chr17	0	0
MIMAT0027470	hsa-miR-6785-5p	chr17	0	0
MIMAT0027471	hsa-miR-6785-3p	chr17	0	0
MIMAT0019866	hsa-miR-4738-5p	chr17	0	0
MIMAT0019867	hsa-miR-4738-3p	chr17	0.351856	0.236504
MIMAT0027636	hsa-miR-6868-5p	chr17	0	0
MIMAT0027637	hsa-miR-6868-3p	chr17	3.78245	1.57669
MIMAT0003306	hsa-miR-636	chr17	0.175928	0.236504
MIMAT0030417	hsa-miR-6516-5p	chr17	0.703711	0.551842
MIMAT0030418	hsa-miR-6516-3p	chr17	0.351856	0.157669
MIMAT0016867	hsa-miR-4316	chr17	0	0
MIMAT0019868	hsa-miR-4739	chr17	0.263892	0.394173
MIMAT0018925	hsa-miR-1268b	chr17	0.351856	0.315338
MIMAT0019852	hsa-miR-4730	chr17	0.0879639	0.0788345
MIMAT0003335	hsa-miR-657	chr17	0	0
MIMAT0015066	hsa-miR-3065-5p	chr17	0	0
MIMAT0015378	hsa-miR-3065-3p	chr17	0	0.0788345
MIMAT0004701	hsa-miR-338-5p	chr17	1.67131	2.12853
MIMAT0000763	hsa-miR-338-3p	chr17	0.0879639	0.236504
MIMAT0005902	hsa-miR-1250-5p	chr17	5.62969	6.14909
MIMAT0026740	hsa-miR-1250-3p	chr17	0	0
MIMAT0019869	hsa-miR-4740-5p	chr17	0	0.236504
MIMAT0019870	hsa-miR-4740-3p	chr17	0	0
MIMAT0015067	hsa-miR-3186-5p	chr17	0	0
MIMAT0015068	hsa-miR-3186-3p	chr17	0.0879639	0.0788345
MIMAT0027472	hsa-miR-6786-5p	chr17	0	0
MIMAT0027473	hsa-miR-6786-3p	chr17	0.175928	0.236504
MIMAT0027474	hsa-miR-6787-5p	chr17	0	0
MIMAT0027475	hsa-miR-6787-3p	chr17	0.175928	0.0788345
MIMAT0019064	hsa-miR-4525	chr17	0	0
MIMAT0031005	hsa-miR-8078	chr18	0	0
MIMAT0025849	hsa-miR-6718-5p	chr18	0	0
MIMAT0019361	hsa-miR-3976	chr18	0	0
MIMAT0016872	hsa-miR-4317	chr18	0	0
MIMAT0027476	hsa-miR-6788-5p	chr18	0	0.157669
MIMAT0027477	hsa-miR-6788-3p	chr18	0.263892	0.473007
MIMAT0028216	hsa-miR-7153-5p	chr18	0	0
MIMAT0028217	hsa-miR-7153-3p	chr18	0	0
MIMAT0021121	hsa-miR-5190	chr18	0	0
MIMAT0019065	hsa-miR-4526	chr18	0	0
MIMAT0015030_1	hsa-miR-3156-5p	chr18	0	0
MIMAT0019209_1	hsa-miR-3156-3p	chr18	0	0
MIMAT0005793	hsa-miR-320c	chr18	0.351856	0.236504
MIMAT0000427	hsa-miR-133a-3p	chr18	0.0879639	0
MIMAT0026478	hsa-miR-133a-5p	chr18	0	0
MIMAT0000416	hsa-miR-1-3p	chr18	63.0701	48.4832
MIMAT0019871	hsa-miR-4741	chr18	0.0879639	0.236504
MIMAT0005793_1	hsa-miR-320c	chr18	0.703711	0.709511
MIMAT0030984	hsa-miR-8057	chr18	0	0
MIMAT0005932	hsa-miR-302f	chr18	0	0
MIMAT0019360	hsa-miR-3975	chr18	0	0
MIMAT0004561	hsa-miR-187-5p	chr18	0	0
MIMAT0000262	hsa-miR-187-3p	chr18	0.615747	0.236504
MIMAT0018206	hsa-miR-3929	chr18	0.439819	0.709511
MIMAT0016869	hsa-miR-4318	chr18	0	0
MIMAT0004974	hsa-miR-924	chr18	0	0
MIMAT0022281	hsa-miR-5583-5p	chr18	0	0
MIMAT0022282	hsa-miR-5583-3p	chr18	0	0.0788345
MIMAT0022281_1	hsa-miR-5583-5p	chr18	0	0
MIMAT0022282_1	hsa-miR-5583-3p	chr18	0	0
MIMAT0016870	hsa-miR-4319	chr18	0	0
MIMAT0019066	hsa-miR-4527	chr18	0	0
MIMAT0019874	hsa-miR-4743-5p	chr18	0.615747	0.394173
MIMAT0022978	hsa-miR-4743-3p	chr18	0	0
MIMAT0019875	hsa-miR-4744	chr18	0.0879639	0
MIMAT0007401	hsa-miR-1539	chr18	0	0
MIMAT0016871	hsa-miR-4320	chr18	0	0
MIMAT0019067	hsa-miR-4528	chr18	0	0
MIMAT0019236	hsa-miR-4529-5p	chr18	0	0
MIMAT0019068	hsa-miR-4529-3p	chr18	0	0
MIMAT0000421	hsa-miR-122-5p	chr18	66.8526	47.8525
MIMAT0004590	hsa-miR-122-3p	chr18	0	0
MIMAT0019876	hsa-miR-3591-5p	chr18	0.0879639	0
MIMAT0019877	hsa-miR-3591-3p	chr18	0	0
MIMAT0021045	hsa-miR-5011-5p	chr18	0	0
MIMAT0021046	hsa-miR-5011-3p	chr18	0	0
MIMAT0022303	hsa-miR-548av-5p	chr18	0	0
MIMAT0022304	hsa-miR-548av-3p	chr18	0.0879639	0.473007
MIMAT0005890_3	hsa-miR-1302	chr19	0	0
MIMAT0019878	hsa-miR-4745-5p	chr19	0.175928	0.157669
MIMAT0019879	hsa-miR-4745-3p	chr19	0.263892	0.946014
MIMAT0015069	hsa-miR-3187-3p	chr19	0.791675	0.473007
MIMAT0019216	hsa-miR-3187-5p	chr19	0.0879639	0.157669
MIMAT0007882	hsa-miR-1909-5p	chr19	0.0879639	0.157669
MIMAT0007883	hsa-miR-1909-3p	chr19	0.439819	0.0788345
MIMAT0005580	hsa-miR-1227-3p	chr19	0.351856	0.709511
MIMAT0022941	hsa-miR-1227-5p	chr19	0	0
MIMAT0027478	hsa-miR-6789-5p	chr19	0	0
MIMAT0027479	hsa-miR-6789-3p	chr19	0.0879639	0.86718
MIMAT0016874	hsa-miR-4321	chr19	0	0
MIMAT0028113	hsa-miR-7108-5p	chr19	0	0
MIMAT0028114	hsa-miR-7108-3p	chr19	0	0.157669
MIMAT0030425	hsa-miR-7850-5p	chr19	0	0
MIMAT0003307	hsa-miR-637	chr19	0	0
MIMAT0019880	hsa-miR-4746-5p	chr19	32.6346	24.8329
MIMAT0019881	hsa-miR-4746-3p	chr19	0	0
MIMAT0000252_1	hsa-miR-7-5p	chr19	1226.74	1234.94
MIMAT0019882	hsa-miR-4747-5p	chr19	0	0
MIMAT0019883	hsa-miR-4747-3p	chr19	0.0879639	0.0788345
MIMAT0027670	hsa-miR-6885-5p	chr19	0	0
MIMAT0027671	hsa-miR-6885-3p	chr19	0.0879639	0
MIMAT0027480	hsa-miR-6790-5p	chr19	0	0
MIMAT0027481	hsa-miR-6790-3p	chr19	0	0
MIMAT0018356	hsa-miR-3940-3p	chr19	0.0879639	0.236504
MIMAT0019229	hsa-miR-3940-5p	chr19	0	0.0788345
MIMAT0027482	hsa-miR-6791-5p	chr19	0	0
MIMAT0027483	hsa-miR-6791-3p	chr19	0	0.0788345
MIMAT0027484	hsa-miR-6792-5p	chr19	0	0
MIMAT0027485	hsa-miR-6792-3p	chr19	0	0
MIMAT0021017	hsa-miR-4999-5p	chr19	0	0.315338
MIMAT0021018	hsa-miR-4999-3p	chr19	0.0879639	0
MIMAT0022297	hsa-miR-5589-5p	chr19	0	0
MIMAT0022298	hsa-miR-5589-3p	chr19	0	0
MIMAT0016873	hsa-miR-4322	chr19	0	0
MIMAT0005826	hsa-miR-1181	chr19	0	0
MIMAT0005593	hsa-miR-1238-3p	chr19	0.263892	0.236504
MIMAT0022947	hsa-miR-1238-5p	chr19	0	0
MIMAT0003308	hsa-miR-638	chr19	0	0
MIMAT0019884	hsa-miR-4748	chr19	0	0
MIMAT0000231_1	hsa-miR-199a-5p	chr19	0.175928	0.157669
MIMAT0000232_1	hsa-miR-199a-3p	chr19	3.34263	1.89203
MIMAT0027486	hsa-miR-6793-5p	chr19	0.0879639	0.0788345
MIMAT0027487	hsa-miR-6793-3p	chr19	0	0
MIMAT0027672	hsa-miR-6886-5p	chr19	0	0.157669
MIMAT0027673	hsa-miR-6886-3p	chr19	0	0
MIMAT0031177	hsa-miR-7974	chr19	175.752	166.42
MIMAT0022473	hsa-miR-5684	chr19	0	0
MIMAT0027488	hsa-miR-6794-5p	chr19	0	0
MIMAT0027489	hsa-miR-6794-3p	chr19	0	0
MIMAT0022488	hsa-miR-5695	chr19	0	0
MIMAT0025486	hsa-miR-6515-5p	chr19	1.31946	0.788345
MIMAT0025487	hsa-miR-6515-3p	chr19	1.23149	0.946014
MIMAT0000080	hsa-miR-24-3p	chr19	235.655	193.381
MIMAT0004497	hsa-miR-24-2-5p	chr19	9.76399	6.54326
MIMAT0004501	hsa-miR-27a-5p	chr19	21.6391	18.8414
MIMAT0000084	hsa-miR-27a-3p	chr19	194.136	171.15
MIMAT0004496	hsa-miR-23a-5p	chr19	0.439819	0.551842
MIMAT0000078	hsa-miR-23a-3p	chr19	11.2594	18.2896
MIMAT0000258	hsa-miR-181c-5p	chr19	0.0879639	0
MIMAT0004559	hsa-miR-181c-3p	chr19	0.967603	1.10368
MIMAT0002821	hsa-miR-181d-5p	chr19	1.93521	1.81319
MIMAT0026608	hsa-miR-181d-3p	chr19	0	0.0788345
MIMAT0031119	hsa-miR-1199-5p	chr19	0	0
MIMAT0031120	hsa-miR-1199-3p	chr19	0	0
MIMAT0003309	hsa-miR-639	chr19	0.0879639	0.394173
MIMAT0027490	hsa-miR-6795-5p	chr19	0	0
MIMAT0027491	hsa-miR-6795-3p	chr19	0	0
MIMAT0007348	hsa-miR-1470	chr19	0	0
MIMAT0015070	hsa-miR-3188	chr19	0.263892	0.394173
MIMAT0015071	hsa-miR-3189-3p	chr19	0.263892	0
MIMAT0019217	hsa-miR-3189-5p	chr19	0	0
MIMAT0003310	hsa-miR-640	chr19	0	0
MIMAT0005924	hsa-miR-1270	chr19	0	0
MIMAT0027674	hsa-miR-6887-5p	chr19	0	0
MIMAT0027675	hsa-miR-6887-3p	chr19	0	0
MIMAT0021128	hsa-miR-5196-5p	chr19	0	0
MIMAT0021129	hsa-miR-5196-3p	chr19	0	0
MIMAT0019069	hsa-miR-4530	chr19	0	0
MIMAT0025850	hsa-miR-6719-3p	chr19	0	0
MIMAT0003311	hsa-miR-641	chr19	13.6344	10.6427
MIMAT0027492	hsa-miR-6796-5p	chr19	0	0.157669
MIMAT0027493	hsa-miR-6796-3p	chr19	0	0
MIMAT0027494	hsa-miR-6797-5p	chr19	0.175928	0.0788345
MIMAT0027495	hsa-miR-6797-3p	chr19	0.0879639	0
MIMAT0016875	hsa-miR-4323	chr19	0	0
MIMAT0031004	hsa-miR-8077	chr19	0	0
MIMAT0019070	hsa-miR-4531	chr19	0	0
MIMAT0031012	hsa-miR-8085	chr19	0	0
MIMAT0023713	hsa-miR-6088	chr19	0	0
MIMAT0004693	hsa-miR-330-5p	chr19	8.97232	6.93744
MIMAT0000751	hsa-miR-330-3p	chr19	51.283	57.628
MIMAT0003312	hsa-miR-642a-5p	chr19	0	0
MIMAT0020924	hsa-miR-642a-3p	chr19	0.175928	0.0788345
MIMAT0018444	hsa-miR-642b-3p	chr19	0	0
MIMAT0022736	hsa-miR-642b-5p	chr19	0	0
MIMAT0003886	hsa-miR-769-5p	chr19	46.269	50.1387
MIMAT0003887	hsa-miR-769-3p	chr19	0.351856	0.473007
MIMAT0015072	hsa-miR-320e	chr19	0.0879639	0.157669
MIMAT0015073	hsa-miR-3190-5p	chr19	0	0.0788345
MIMAT0022839	hsa-miR-3190-3p	chr19	2.81484	1.73436
MIMAT0015075	hsa-miR-3191-3p	chr19	0.175928	0.157669
MIMAT0022732	hsa-miR-3191-5p	chr19	0	0
MIMAT0027496	hsa-miR-6798-5p	chr19	0	0
MIMAT0027497	hsa-miR-6798-3p	chr19	0.439819	0.157669
MIMAT0016876	hsa-miR-4324	chr19	0	0
MIMAT0000451	hsa-miR-150-5p	chr19	0.0879639	0.0788345
MIMAT0004610	hsa-miR-150-3p	chr19	0	0
MIMAT0021080	hsa-miR-5088-5p	chr19	0	0.157669
MIMAT0027041	hsa-miR-5088-3p	chr19	0	0
MIMAT0027498	hsa-miR-6799-5p	chr19	0	0
MIMAT0027499	hsa-miR-6799-3p	chr19	0	0
MIMAT0027500	hsa-miR-6800-5p	chr19	0	0
MIMAT0027501	hsa-miR-6800-3p	chr19	0	0.0788345
MIMAT0019885	hsa-miR-4749-5p	chr19	0.175928	0
MIMAT0019886	hsa-miR-4749-3p	chr19	0	0
MIMAT0019887	hsa-miR-4750-5p	chr19	0	0.0788345
MIMAT0022979	hsa-miR-4750-3p	chr19	0	0
MIMAT0019888	hsa-miR-4751	chr19	0	0
MIMAT0031001	hsa-miR-8074	chr19	0	0
MIMAT0000689	hsa-miR-99b-5p	chr19	1899.4	1868.93
MIMAT0004678	hsa-miR-99b-3p	chr19	332.943	292.476
MIMAT0000066	hsa-let-7e-5p	chr19	170.738	173.988
MIMAT0004485	hsa-let-7e-3p	chr19	1.05557	1.18252
MIMAT0000443	hsa-miR-125a-5p	chr19	39.4958	47.3795
MIMAT0004602	hsa-miR-125a-3p	chr19	1.67131	1.81319
MIMAT0027502	hsa-miR-6801-5p	chr19	0	0
MIMAT0027503	hsa-miR-6801-3p	chr19	0	0
MIMAT0003313	hsa-miR-643	chr19	0.0879639	0.315338
MIMAT0002822	hsa-miR-512-5p	chr19	0	0
MIMAT0002823	hsa-miR-512-3p	chr19	0	0
MIMAT0002822_1	hsa-miR-512-5p	chr19	0	0
MIMAT0002823_1	hsa-miR-512-3p	chr19	0	0
MIMAT0005795	hsa-miR-1323	chr19	0	0
MIMAT0002824	hsa-miR-498	chr19	0	0
MIMAT0002825	hsa-miR-520e	chr19	0	0
MIMAT0002826	hsa-miR-515-5p	chr19	0	0
MIMAT0002827	hsa-miR-515-3p	chr19	0	0
MIMAT0002828	hsa-miR-519e-5p	chr19	0	0
MIMAT0002829	hsa-miR-519e-3p	chr19	0	0
MIMAT0002830	hsa-miR-520f-3p	chr19	0	0.0788345
MIMAT0026609	hsa-miR-520f-5p	chr19	0	0
MIMAT0002826_1	hsa-miR-515-5p	chr19	0	0
MIMAT0002827_1	hsa-miR-515-3p	chr19	0	0
MIMAT0002831	hsa-miR-519c-5p	chr19	0	0
MIMAT0002832	hsa-miR-519c-3p	chr19	0	0
MIMAT0005799	hsa-miR-1283	chr19	0.0879639	0
MIMAT0002833	hsa-miR-520a-5p	chr19	0	0
MIMAT0002834	hsa-miR-520a-3p	chr19	0	0
MIMAT0002835	hsa-miR-526b-5p	chr19	0	0
MIMAT0002836	hsa-miR-526b-3p	chr19	0	0
MIMAT0005454	hsa-miR-519b-5p	chr19	0	0
MIMAT0002837	hsa-miR-519b-3p	chr19	0	0
MIMAT0002838	hsa-miR-525-5p	chr19	0	0
MIMAT0002839	hsa-miR-525-3p	chr19	0	0
MIMAT0005449	hsa-miR-523-5p	chr19	0	0
MIMAT0002840	hsa-miR-523-3p	chr19	0	0
MIMAT0002841	hsa-miR-518f-5p	chr19	0	0
MIMAT0002842	hsa-miR-518f-3p	chr19	0	0
MIMAT0002843	hsa-miR-520b	chr19	0	0
MIMAT0002844	hsa-miR-518b	chr19	0	0
MIMAT0002845	hsa-miR-526a	chr19	0	0
MIMAT0005455	hsa-miR-520c-5p	chr19	0	0
MIMAT0002846	hsa-miR-520c-3p	chr19	0	0
MIMAT0002847	hsa-miR-518c-5p	chr19	0	0
MIMAT0002848	hsa-miR-518c-3p	chr19	0	0
MIMAT0002849	hsa-miR-524-5p	chr19	0	0
MIMAT0002850	hsa-miR-524-3p	chr19	0	0
MIMAT0002851	hsa-miR-517-5p	chr19	0	0
MIMAT0002852	hsa-miR-517a-3p	chr19	0	0
MIMAT0002853	hsa-miR-519d-3p	chr19	0	0
MIMAT0026610	hsa-miR-519d-5p	chr19	0	0
MIMAT0002854	hsa-miR-521	chr19	0	0
MIMAT0002855	hsa-miR-520d-5p	chr19	0	0
MIMAT0002856	hsa-miR-520d-3p	chr19	0	0
MIMAT0002851_1	hsa-miR-517-5p	chr19	0	0
MIMAT0002857	hsa-miR-517b-3p	chr19	0	0
MIMAT0002858	hsa-miR-520g-3p	chr19	0	0
MIMAT0026611	hsa-miR-520g-5p	chr19	0	0
MIMAT0002859	hsa-miR-516b-5p	chr19	0	0.0788345
MIMAT0002860	hsa-miR-516b-3p	chr19	0	0
MIMAT0002845_1	hsa-miR-526a	chr19	0	0
MIMAT0005450	hsa-miR-518e-5p	chr19	0	0
MIMAT0002861	hsa-miR-518e-3p	chr19	0	0
MIMAT0005457	hsa-miR-518a-5p	chr19	0	0
MIMAT0002863	hsa-miR-518a-3p	chr19	0	0
MIMAT0005456	hsa-miR-518d-5p	chr19	0	0
MIMAT0002864	hsa-miR-518d-3p	chr19	0	0
MIMAT0002859_1	hsa-miR-516b-5p	chr19	0	0.0788345
MIMAT0002860_1	hsa-miR-516b-3p	chr19	0	0
MIMAT0005457_1	hsa-miR-518a-5p	chr19	0	0
MIMAT0002863_1	hsa-miR-518a-3p	chr19	0	0
MIMAT0002851_2	hsa-miR-517-5p	chr19	0	0
MIMAT0002866	hsa-miR-517c-3p	chr19	0	0
MIMAT0002867	hsa-miR-520h	chr19	0	0
MIMAT0002854_1	hsa-miR-521	chr19	0	0
MIMAT0005451	hsa-miR-522-5p	chr19	0	0
MIMAT0002868	hsa-miR-522-3p	chr19	0.175928	0
MIMAT0005452	hsa-miR-519a-5p	chr19	0	0.157669
MIMAT0002869	hsa-miR-519a-3p	chr19	0	0
MIMAT0002862	hsa-miR-527	chr19	0	0
MIMAT0004770	hsa-miR-516a-5p	chr19	0.175928	0
MIMAT0006778	hsa-miR-516a-3p	chr19	0	0
MIMAT0005799_1	hsa-miR-1283	chr19	0	0.0788345
MIMAT0004770_1	hsa-miR-516a-5p	chr19	0.0879639	0
MIMAT0006778_1	hsa-miR-516a-3p	chr19	0	0
MIMAT0002869_1	hsa-miR-519a-3p	chr19	0	0
MIMAT0004687	hsa-miR-371a-5p	chr19	0.879639	0.946014
MIMAT0000723	hsa-miR-371a-3p	chr19	0.263892	0.236504
MIMAT0019892	hsa-miR-371b-5p	chr19	0	0
MIMAT0019893	hsa-miR-371b-3p	chr19	0	0
MIMAT0000724	hsa-miR-372-3p	chr19	8.00471	8.98713
MIMAT0026484	hsa-miR-372-5p	chr19	0	0
MIMAT0000725	hsa-miR-373-5p	chr19	0	0
MIMAT0000726	hsa-miR-373-3p	chr19	0	0.0788345
MIMAT0004978	hsa-miR-935	chr19	0.0879639	0
MIMAT0019889	hsa-miR-4752	chr19	0	0
MIMAT0030988	hsa-miR-8061	chr19	0	0
MIMAT0031178	hsa-miR-7975	chr19	0	0
MIMAT0027508	hsa-miR-6804-5p	chr19	0	0.0788345
MIMAT0027509	hsa-miR-6804-3p	chr19	0.175928	0
MIMAT0027504	hsa-miR-6802-5p	chr19	0	0.157669
MIMAT0027505	hsa-miR-6802-3p	chr19	0	0.0788345
MIMAT0027506	hsa-miR-6803-5p	chr19	0	0
MIMAT0027507	hsa-miR-6803-3p	chr19	0.0879639	0
MIMAT0027510	hsa-miR-6805-5p	chr19	0.175928	0.0788345
MIMAT0027511	hsa-miR-6805-3p	chr19	0	0
MIMAT0027512	hsa-miR-6806-5p	chr19	0	0
MIMAT0027513	hsa-miR-6806-3p	chr19	2.11113	1.49786
MIMAT0019894	hsa-miR-4754	chr19	0	0
MIMAT0027514	hsa-miR-6807-5p	chr19	0.0879639	0
MIMAT0027515	hsa-miR-6807-3p	chr19	0	0
MIMAT0028226	hsa-miR-7158-5p	chr2	0	0
MIMAT0028227	hsa-miR-7158-3p	chr2	0	0
MIMAT0029310	hsa-miR-7515	chr2	0	0
MIMAT0016890	hsa-miR-4261	chr2	0	0
MIMAT0018944	hsa-miR-4429	chr2	0	0.0788345
MIMAT0014987	hsa-miR-548s	chr2	0.0879639	0.0788345
MIMAT0016894	hsa-miR-4262	chr2	0	0
MIMAT0018108	hsa-miR-3681-5p	chr2	0	0
MIMAT0018109	hsa-miR-3681-3p	chr2	0	0
MIMAT0014988	hsa-miR-3125	chr2	0	0
MIMAT0019901	hsa-miR-4757-5p	chr2	0	0
MIMAT0019902	hsa-miR-4757-3p	chr2	0	0
MIMAT0005797	hsa-miR-1301-3p	chr2	15.3937	17.4224
MIMAT0026639	hsa-miR-1301-5p	chr2	0	0
MIMAT0016898	hsa-miR-4263	chr2	0	0
MIMAT0003222	hsa-miR-558	chr2	0	0
MIMAT0019916	hsa-miR-4765	chr2	0.175928	0.157669
MIMAT0018945	hsa-miR-4430	chr2	0	0
MIMAT0018946	hsa-miR-548ad-3p	chr2	0	0
MIMAT0032114	hsa-miR-548ad-5p	chr2	0	0
MIMAT0003223	hsa-miR-559	chr2	0	0
MIMAT0031175	hsa-miR-548ba	chr2	0	0
MIMAT0033692	hsa-miR-8485	chr2	0	0
MIMAT0018947	hsa-miR-4431	chr2	0	0
MIMAT0018110	hsa-miR-3682-3p	chr2	0.263892	0.0788345
MIMAT0019222	hsa-miR-3682-5p	chr2	0	0
MIMAT0000274	hsa-miR-217	chr2	0	0
MIMAT0000273	hsa-miR-216a-5p	chr2	0	0
MIMAT0022844	hsa-miR-216a-3p	chr2	0	0
MIMAT0004959	hsa-miR-216b-5p	chr2	0	0
MIMAT0026721	hsa-miR-216b-3p	chr2	0	0
MIMAT0018948	hsa-miR-4432	chr2	0	0
MIMAT0021123	hsa-miR-5192	chr2	0	0
MIMAT0030413	hsa-miR-4433b-5p	chr2	0	0
MIMAT0030414	hsa-miR-4433b-3p	chr2	0	0
MIMAT0018949	hsa-miR-4433a-3p	chr2	0	0
MIMAT0020956	hsa-miR-4433a-5p	chr2	0	0
MIMAT0018950	hsa-miR-4434	chr2	0	0
MIMAT0019936	hsa-miR-4778-5p	chr2	0	0
MIMAT0019937	hsa-miR-4778-3p	chr2	0	0
MIMAT0014989	hsa-miR-3126-5p	chr2	0	0
MIMAT0015377	hsa-miR-3126-3p	chr2	0.0879639	0
MIMAT0005876	hsa-miR-1285-3p	chr2	0.0879639	0
MIMAT0021019	hsa-miR-5000-5p	chr2	0	0.0788345
MIMAT0021020	hsa-miR-5000-3p	chr2	2.72688	3.62639
MIMAT0016899	hsa-miR-4264	chr2	0	0
MIMAT0031007	hsa-miR-8080	chr2	0	0
MIMAT0023696	hsa-miR-6071	chr2	0	0
MIMAT0019938	hsa-miR-4779	chr2	0	0
MIMAT0019925	hsa-miR-4771	chr2	0	0
MIMAT0018951	hsa-miR-4435	chr2	0.0879639	0.157669
MIMAT0019939	hsa-miR-4780	chr2	0	0
MIMAT0018952	hsa-miR-4436a	chr2	0	0
MIMAT0014990	hsa-miR-3127-5p	chr2	2.11113	0.709511
MIMAT0019201	hsa-miR-3127-3p	chr2	0.263892	0.157669
MIMAT0022489	hsa-miR-5696	chr2	0.351856	0
MIMAT0019926	hsa-miR-4772-5p	chr2	0	0
MIMAT0019927	hsa-miR-4772-3p	chr2	0	0
MIMAT0016891	hsa-miR-4265	chr2	0	0
MIMAT0016892	hsa-miR-4266	chr2	0	0
MIMAT0016893	hsa-miR-4267	chr2	0	0
MIMAT0019940	hsa-miR-4436b-5p	chr2	0	0
MIMAT0019941	hsa-miR-4436b-3p	chr2	0	0
MIMAT0019940_1	hsa-miR-4436b-5p	chr2	0	0
MIMAT0019941_1	hsa-miR-4436b-3p	chr2	0	0
MIMAT0018951_1	hsa-miR-4435	chr2	0	0.157669
MIMAT0019925_1	hsa-miR-4771	chr2	0	0
MIMAT0005890_4	hsa-miR-1302	chr2	0	0
MIMAT0019944	hsa-miR-4782-5p	chr2	0	0.157669
MIMAT0019945	hsa-miR-4782-3p	chr2	0.0879639	0
MIMAT0019946	hsa-miR-4783-5p	chr2	0	0
MIMAT0019947	hsa-miR-4783-3p	chr2	0	0
MIMAT0019948	hsa-miR-4784	chr2	0	0
MIMAT0005867	hsa-miR-663b	chr2	0	0
MIMAT0018104	hsa-miR-3679-5p	chr2	0.263892	0.630676
MIMAT0018105	hsa-miR-3679-3p	chr2	0	0
MIMAT0022299	hsa-miR-5590-5p	chr2	0	0
MIMAT0022300	hsa-miR-5590-3p	chr2	0	0
MIMAT0000424	hsa-miR-128-3p	chr2	1297.2	1160.84
MIMAT0026477	hsa-miR-128-1-5p	chr2	6.06951	5.59725
MIMAT0028224	hsa-miR-7157-5p	chr2	0	0
MIMAT0028225	hsa-miR-7157-3p	chr2	0	0
MIMAT0019928	hsa-miR-4773	chr2	0	0
MIMAT0019928_1	hsa-miR-4773	chr2	0	0
MIMAT0027676	hsa-miR-6888-5p	chr2	0	0
MIMAT0027677	hsa-miR-6888-3p	chr2	0	0.315338
MIMAT0019949	hsa-miR-4785	chr2	0.0879639	0
MIMAT0019929	hsa-miR-4774-5p	chr2	0.0879639	0
MIMAT0019930	hsa-miR-4774-3p	chr2	0	0
MIMAT0004976	hsa-miR-933	chr2	1.23149	1.10368
MIMAT0000254	hsa-miR-10b-5p	chr2	359.333	348.764
MIMAT0004556	hsa-miR-10b-3p	chr2	0.175928	0.0788345
MIMAT0030019	hsa-miR-7704	chr2	0.0879639	0.236504
MIMAT0005898	hsa-miR-1246	chr2	0.351856	0.709511
MIMAT0018962	hsa-miR-4444	chr2	0.263892	0.236504
MIMAT0014991	hsa-miR-3128	chr2	1.84724	2.5227
MIMAT0025480	hsa-miR-6512-5p	chr2	0	0
MIMAT0025481	hsa-miR-6512-3p	chr2	0	0
MIMAT0005909	hsa-miR-1258	chr2	0	0
MIMAT0018953	hsa-miR-4437	chr2	0	0
MIMAT0018954	hsa-miR-548ae-3p	chr2	0	0
MIMAT0003225	hsa-miR-561-3p	chr2	0	0
MIMAT0022706	hsa-miR-561-5p	chr2	0	0
MIMAT0005897	hsa-miR-1245a	chr2	0	0
MIMAT0019950	hsa-miR-1245b-5p	chr2	0	0
MIMAT0019951	hsa-miR-1245b-3p	chr2	0	0
MIMAT0017983	hsa-miR-3606-5p	chr2	0	0
MIMAT0022965	hsa-miR-3606-3p	chr2	0	0
MIMAT0014992	hsa-miR-3129-5p	chr2	0.0879639	0
MIMAT0019202	hsa-miR-3129-3p	chr2	0	0
MIMAT0014995	hsa-miR-3130-5p	chr2	0.439819	0.315338
MIMAT0014994	hsa-miR-3130-3p	chr2	0.263892	0.315338
MIMAT0014995_1	hsa-miR-3130-5p	chr2	0.263892	0
MIMAT0014994_1	hsa-miR-3130-3p	chr2	0.0879639	0.0788345
MIMAT0016895	hsa-miR-2355-5p	chr2	0.0879639	0
MIMAT0017950	hsa-miR-2355-3p	chr2	0.351856	0
MIMAT0030420	hsa-miR-7845-5p	chr2	0	0
MIMAT0005890_5	hsa-miR-1302	chr2	0	0
MIMAT0019931	hsa-miR-4775	chr2	0	0.0788345
MIMAT0005895_1	hsa-miR-548f-3p	chr2	0.263892	0.236504
MIMAT0019932	hsa-miR-4776-5p	chr2	0	0
MIMAT0019933	hsa-miR-4776-3p	chr2	0	0
MIMAT0019932_1	hsa-miR-4776-5p	chr2	0	0
MIMAT0019933_1	hsa-miR-4776-3p	chr2	0	0
MIMAT0018956	hsa-miR-4438	chr2	0	0
MIMAT0027518	hsa-miR-6809-5p	chr2	0	0
MIMAT0027519	hsa-miR-6809-3p	chr2	0	0
MIMAT0025482	hsa-miR-6513-5p	chr2	0	0
MIMAT0025483	hsa-miR-6513-3p	chr2	0.351856	0.473007
MIMAT0027520	hsa-miR-6810-5p	chr2	0	0.0788345
MIMAT0027521	hsa-miR-6810-3p	chr2	0	0.0788345
MIMAT0000083	hsa-miR-26b-5p	chr2	469.639	522.357
MIMAT0004500	hsa-miR-26b-3p	chr2	0.615747	0.0788345
MIMAT0035542	hsa-miR-9500	chr2	0	0
MIMAT0000728	hsa-miR-375	chr2	1.84724	2.36504
MIMAT0014996	hsa-miR-3131	chr2	1.75928	2.36504
MIMAT0000439	hsa-miR-153-3p	chr2	0.0879639	0.0788345
MIMAT0014997	hsa-miR-3132	chr2	0	0
MIMAT0016896	hsa-miR-4268	chr2	0	0
MIMAT0018957	hsa-miR-4439	chr2	0	0
MIMAT0022495	hsa-miR-5702	chr2	0	0
MIMAT0022496	hsa-miR-5703	chr2	0	0
MIMAT0019934	hsa-miR-4777-5p	chr2	0	0
MIMAT0019935	hsa-miR-4777-3p	chr2	0	0
MIMAT0005896_2	hsa-miR-1244	chr2	0	0
MIMAT0007349	hsa-miR-1471	chr2	0	0
MIMAT0003226	hsa-miR-562	chr2	0	0
MIMAT0021021	hsa-miR-5001-5p	chr2	0.703711	0.157669
MIMAT0021022	hsa-miR-5001-3p	chr2	0.175928	0.630676
MIMAT0027522	hsa-miR-6811-5p	chr2	0	0
MIMAT0027523	hsa-miR-6811-3p	chr2	0	0
MIMAT0018958	hsa-miR-4440	chr2	0.0879639	0.0788345
MIMAT0018959	hsa-miR-4441	chr2	0	0
MIMAT0016897	hsa-miR-4269	chr2	0	0
MIMAT0019952	hsa-miR-2467-5p	chr2	0	0.0788345
MIMAT0019953	hsa-miR-2467-3p	chr2	0	0
MIMAT0019954	hsa-miR-4786-5p	chr2	0.967603	1.18252
MIMAT0019955	hsa-miR-4786-3p	chr2	0	0
MIMAT0000450	hsa-miR-149-5p	chr2	9.5001	8.35646
MIMAT0004609	hsa-miR-149-3p	chr2	0	0
MIMAT0014998	hsa-miR-3133	chr2	0.0879639	0
MIMAT0027638	hsa-miR-6869-5p	chr20	0.0879639	0.157669
MIMAT0027639	hsa-miR-6869-3p	chr20	0	0
MIMAT0005943	hsa-miR-1292-5p	chr20	11.1714	10.8003
MIMAT0022948	hsa-miR-1292-3p	chr20	0.351856	0.236504
MIMAT0009196	hsa-miR-103a-2-5p	chr20	0.263892	0.0788345
MIMAT0000101	hsa-miR-103a-3p	chr20	929.075	1035.33
MIMAT0007402	hsa-miR-103b	chr20	0	0
MIMAT0030989	hsa-miR-8062	chr20	0	0
MIMAT0027640	hsa-miR-6870-5p	chr20	0	0
MIMAT0027641	hsa-miR-6870-3p	chr20	0.703711	0.630676
MIMAT0015076	hsa-miR-3192-5p	chr20	0.351856	0.315338
MIMAT0027027	hsa-miR-3192-3p	chr20	0	0
MIMAT0003326	hsa-miR-663a	chr20	0.0879639	0
MIMAT0015077	hsa-miR-3193	chr20	1.67131	1.26135
MIMAT0006765	hsa-miR-1825	chr20	0	0
MIMAT0019895	hsa-miR-4755-5p	chr20	0.439819	0.157669
MIMAT0019896	hsa-miR-4755-3p	chr20	0	1.02485
MIMAT0003314	hsa-miR-644a	chr20	0	0
MIMAT0002870	hsa-miR-499a-5p	chr20	1.31946	2.44387
MIMAT0004772	hsa-miR-499a-3p	chr20	0	0
MIMAT0019897	hsa-miR-499b-5p	chr20	0	0.157669
MIMAT0019898	hsa-miR-499b-3p	chr20	0	0
MIMAT0005879	hsa-miR-1289	chr20	0.0879639	0
MIMAT0005919	hsa-miR-548o-3p	chr20	76.8804	76.706
MIMAT0022738	hsa-miR-548o-5p	chr20	0	0
MIMAT0027642	hsa-miR-6871-5p	chr20	0	0.236504
MIMAT0027643	hsa-miR-6871-3p	chr20	0	0
MIMAT0018065	hsa-miR-3646	chr20	0.175928	0.236504
MIMAT0027524	hsa-miR-6812-5p	chr20	0	0
MIMAT0027525	hsa-miR-6812-3p	chr20	0.175928	0.630676
MIMAT0017997	hsa-miR-3617-5p	chr20	0	0
MIMAT0022966	hsa-miR-3617-3p	chr20	0	0
MIMAT0017995	hsa-miR-3616-5p	chr20	0.703711	0.315338
MIMAT0017996	hsa-miR-3616-3p	chr20	0	0
MIMAT0003315	hsa-miR-645	chr20	0	0
MIMAT0005890_6	hsa-miR-1302	chr20	0	0
MIMAT0015078	hsa-miR-3194-5p	chr20	0	0
MIMAT0019218	hsa-miR-3194-3p	chr20	0.0879639	0.157669
MIMAT0019899	hsa-miR-4756-5p	chr20	0	0
MIMAT0019900	hsa-miR-4756-3p	chr20	0	0
MIMAT0016887	hsa-miR-4325	chr20	0	0
MIMAT0019071	hsa-miR-4532	chr20	0	0
MIMAT0000690	hsa-miR-296-5p	chr20	0	0
MIMAT0004679	hsa-miR-296-3p	chr20	0.0879639	0
MIMAT0004901	hsa-miR-298	chr20	0	0
MIMAT0003316	hsa-miR-646	chr20	0	0
MIMAT0019072	hsa-miR-4533	chr20	0	0
MIMAT0018969	hsa-miR-548ag	chr20	0	0
MIMAT0005908	hsa-miR-1257	chr20	19.1761	15.9246
MIMAT0015079	hsa-miR-3195	chr20	0	0
MIMAT0019903	hsa-miR-4758-5p	chr20	0.0879639	0
MIMAT0019904	hsa-miR-4758-3p	chr20	0	0
MIMAT0000416_1	hsa-miR-1-3p	chr20	64.6535	47.3007
MIMAT0031892	hsa-miR-1-5p	chr20	0	0
MIMAT0000427_1	hsa-miR-133a-3p	chr20	0	0
MIMAT0026478_1	hsa-miR-133a-5p	chr20	0	0
MIMAT0004591	hsa-miR-124-5p	chr20	0	0
MIMAT0000422	hsa-miR-124-3p	chr20	0	0.0788345
MIMAT0015080	hsa-miR-3196	chr20	0	0
MIMAT0016888	hsa-miR-4326	chr20	132.21	111.866
MIMAT0004984	hsa-miR-941	chr20	237.59	213.168
MIMAT0004984_1	hsa-miR-941	chr20	228.706	211.749
MIMAT0004984_2	hsa-miR-941	chr20	228.354	213.247
MIMAT0004984_3	hsa-miR-941	chr20	233.016	212.617
MIMAT0004984_4	hsa-miR-941	chr20	237.766	210.33
MIMAT0007889	hsa-miR-1914-5p	chr20	0.263892	0.630676
MIMAT0007890	hsa-miR-1914-3p	chr20	0.439819	0
MIMAT0003317	hsa-miR-647	chr20	0	0
MIMAT0027526	hsa-miR-6813-5p	chr20	0	0
MIMAT0027527	hsa-miR-6813-3p	chr20	0	0
MIMAT0030996	hsa-miR-8069	chr21	0	0
MIMAT0025856	hsa-miR-6724-5p	chr21	0.0879639	0.0788345
MIMAT0018068	hsa-miR-3648	chr21	0	0
MIMAT0018115	hsa-miR-3687	chr21	0.439819	0.315338
MIMAT0025856_1	hsa-miR-6724-5p	chr21	0.0879639	0.236504
MIMAT0025856_2	hsa-miR-6724-5p	chr21	0.175928	0.157669
MIMAT0025856_3	hsa-miR-6724-5p	chr21	0.175928	0.0788345
MIMAT0018068_1	hsa-miR-3648	chr21	0	0
MIMAT0018115_1	hsa-miR-3687	chr21	0.439819	0.315338
MIMAT0015030_2	hsa-miR-3156-5p	chr21	0	0
MIMAT0014980_3	hsa-miR-3118	chr21	1.40742	0.630676
MIMAT0030996_1	hsa-miR-8069	chr21	0	0
MIMAT0000097	hsa-miR-99a-5p	chr21	8.00471	9.30247
MIMAT0004511	hsa-miR-99a-3p	chr21	0	0
MIMAT0000064	hsa-let-7c-5p	chr21	3.87041	4.8089
MIMAT0026472	hsa-let-7c-3p	chr21	0	0
MIMAT0000423_1	hsa-miR-125b-5p	chr21	1.84724	0.315338
MIMAT0004603	hsa-miR-125b-2-3p	chr21	0.0879639	0
MIMAT0015081_1	hsa-miR-548x-3p	chr21	0	0
MIMAT0022733	hsa-miR-548x-5p	chr21	0	0
MIMAT0024614	hsa-miR-6130	chr21	0.0879639	0
MIMAT0000646	hsa-miR-155-5p	chr21	0.351856	0
MIMAT0004658	hsa-miR-155-3p	chr21	0	0
MIMAT0019905	hsa-miR-4759	chr21	0	0
MIMAT0016889	hsa-miR-4327	chr21	0	0
MIMAT0025458	hsa-miR-6501-5p	chr21	0.791675	1.10368
MIMAT0025459	hsa-miR-6501-3p	chr21	0	0
MIMAT0004185	hsa-miR-802	chr21	0	0
MIMAT0025472	hsa-miR-6508-5p	chr21	0	0
MIMAT0025473	hsa-miR-6508-3p	chr21	0.175928	0
MIMAT0019906	hsa-miR-4760-5p	chr21	0	0
MIMAT0019907	hsa-miR-4760-3p	chr21	0	0
MIMAT0015082	hsa-miR-3197	chr21	0	0
MIMAT0027528	hsa-miR-6814-5p	chr21	0	0
MIMAT0027529	hsa-miR-6814-3p	chr21	0	0
MIMAT0022497	hsa-miR-5692b	chr21	0	0
MIMAT0023695	hsa-miR-6070	chr21	0	0
MIMAT0027530	hsa-miR-6815-5p	chr21	0.439819	0.315338
MIMAT0027531	hsa-miR-6815-3p	chr21	0	0.0788345
MIMAT0015083_1	hsa-miR-3198	chr22	0.0879639	0
MIMAT0003318	hsa-miR-648	chr22	0	0
MIMAT0019908	hsa-miR-4761-5p	chr22	0.0879639	0
MIMAT0019909	hsa-miR-4761-3p	chr22	0	0
MIMAT0000455	hsa-miR-185-5p	chr22	324.851	333.155
MIMAT0004611	hsa-miR-185-3p	chr22	7.03711	7.56811
MIMAT0017998	hsa-miR-3618	chr22	0	0
MIMAT0005950	hsa-miR-1306-3p	chr22	1.23149	1.57669
MIMAT0022726	hsa-miR-1306-5p	chr22	0.263892	0.236504
MIMAT0027532	hsa-miR-6816-5p	chr22	0	0
MIMAT0027533	hsa-miR-6816-3p	chr22	0	0
MIMAT0005877	hsa-miR-1286	chr22	0	0
MIMAT0003319	hsa-miR-649	chr22	0	0
MIMAT0004958	hsa-miR-301b-3p	chr22	1.14353	0.86718
MIMAT0032026	hsa-miR-301b-5p	chr22	0.527783	0.788345
MIMAT0004680	hsa-miR-130b-5p	chr22	40.4634	38.6289
MIMAT0000691	hsa-miR-130b-3p	chr22	13.0187	10.4062
MIMAT0003320	hsa-miR-650	chr22	0	0
MIMAT0022257	hsa-miR-5571-5p	chr22	0	0
MIMAT0022258	hsa-miR-5571-3p	chr22	0	0
MIMAT0027534	hsa-miR-6817-5p	chr22	0	0
MIMAT0027535	hsa-miR-6817-3p	chr22	0	0.236504
MIMAT0005875	hsa-miR-548j-5p	chr22	0.351856	0.551842
MIMAT0026737	hsa-miR-548j-3p	chr22	0	0.157669
MIMAT0015084	hsa-miR-3199	chr22	0	0.0788345
MIMAT0015084_1	hsa-miR-3199	chr22	0.439819	0.236504
MIMAT0023116	hsa-miR-5739	chr22	0	0
MIMAT0018073	hsa-miR-3653-3p	chr22	0.0879639	0
MIMAT0032110	hsa-miR-3653-5p	chr22	0	0.315338
MIMAT0027536	hsa-miR-6818-5p	chr22	0.0879639	0
MIMAT0027537	hsa-miR-6818-3p	chr22	0.703711	0.551842
MIMAT0017392	hsa-miR-3200-5p	chr22	0	0
MIMAT0015085	hsa-miR-3200-3p	chr22	0	0.0788345
MIMAT0018205	hsa-miR-3928-3p	chr22	1.84724	2.20737
MIMAT0027037	hsa-miR-3928-5p	chr22	0	0
MIMAT0028115	hsa-miR-7109-5p	chr22	0	0
MIMAT0028116	hsa-miR-7109-3p	chr22	0	0
MIMAT0019914	hsa-miR-4764-5p	chr22	0.263892	0.236504
MIMAT0019915	hsa-miR-4764-3p	chr22	0	0.0788345
MIMAT0018183	hsa-miR-3909	chr22	75.1212	72.9219
MIMAT0023694	hsa-miR-6069	chr22	0	0
MIMAT0027538	hsa-miR-6819-5p	chr22	0	0.0788345
MIMAT0027539	hsa-miR-6819-3p	chr22	0	0
MIMAT0003336	hsa-miR-658	chr22	0	0.0788345
MIMAT0003337	hsa-miR-659-3p	chr22	0	0
MIMAT0022710	hsa-miR-659-5p	chr22	19.6159	16.7129
MIMAT0027540	hsa-miR-6820-5p	chr22	0	0
MIMAT0027541	hsa-miR-6820-3p	chr22	0.175928	0
MIMAT0019073	hsa-miR-4534	chr22	0	0
MIMAT0019917	hsa-miR-4766-5p	chr22	0	0
MIMAT0019918	hsa-miR-4766-3p	chr22	0.0879639	0
MIMAT0005939	hsa-miR-1281	chr22	0	0
MIMAT0027678	hsa-miR-6889-5p	chr22	0	0
MIMAT0027679	hsa-miR-6889-3p	chr22	0.351856	0.473007
MIMAT0000091	hsa-miR-33a-5p	chr22	0.439819	0.788345
MIMAT0004506	hsa-miR-33a-3p	chr22	0.879639	0.315338
MIMAT0019074	hsa-miR-378i	chr22	25.3336	22.1525
MIMAT0005901	hsa-miR-1249-3p	chr22	0	0.236504
MIMAT0032029	hsa-miR-1249-5p	chr22	0	0.0788345
MIMAT0019910	hsa-miR-4762-5p	chr22	0	0
MIMAT0019911	hsa-miR-4762-3p	chr22	0.703711	0.630676
MIMAT0017999	hsa-miR-3619-5p	chr22	0	0
MIMAT0019219	hsa-miR-3619-3p	chr22	0	0
MIMAT0000062_1	hsa-let-7a-5p	chr22	57.2645	64.6443
MIMAT0004481	hsa-let-7a-3p	chr22	13.8983	12.377
MIMAT0019912	hsa-miR-4763-5p	chr22	0	0
MIMAT0019913	hsa-miR-4763-3p	chr22	0	0
MIMAT0000063	hsa-let-7b-5p	chr22	7.91675	3.70522
MIMAT0004482	hsa-let-7b-3p	chr22	0.175928	0
MIMAT0015086	hsa-miR-3201	chr22	0	0
MIMAT0019075	hsa-miR-4535	chr22	0	0
MIMAT0018089	hsa-miR-3667-5p	chr22	0	0
MIMAT0018090	hsa-miR-3667-3p	chr22	0	0
MIMAT0027542	hsa-miR-6821-5p	chr22	0	0
MIMAT0027543	hsa-miR-6821-3p	chr22	0.0879639	0
MIMAT0019961	hsa-miR-4790-5p	chr3	0	0
MIMAT0019962	hsa-miR-4790-3p	chr3	0	0
MIMAT0014999	hsa-miR-378b	chr3	0	0.157669
MIMAT0004947	hsa-miR-885-5p	chr3	1.93521	2.2862
MIMAT0004948	hsa-miR-885-3p	chr3	3.87041	1.97086
MIMAT0016900	hsa-miR-4270	chr3	0	0
MIMAT0015000	hsa-miR-3134	chr3	0	0.0788345
MIMAT0003227	hsa-miR-563	chr3	0	0
MIMAT0018165	hsa-miR-3714	chr3	0	0
MIMAT0019963	hsa-miR-4791	chr3	6.59729	4.49357
MIMAT0015001	hsa-miR-3135a	chr3	0	0
MIMAT0019964	hsa-miR-4792	chr3	0	0
MIMAT0018960	hsa-miR-4442	chr3	0.0879639	0.0788345
MIMAT0015002	hsa-miR-466	chr3	0	0.157669
MIMAT0025452	hsa-miR-548ay-5p	chr3	0	0
MIMAT0025453	hsa-miR-548ay-3p	chr3	0	0.0788345
MIMAT0000424_1	hsa-miR-128-3p	chr3	696.498	610.573
MIMAT0031095	hsa-miR-128-2-5p	chr3	0	0
MIMAT0000082_1	hsa-miR-26a-5p	chr3	1422.64	1427.61
MIMAT0004499	hsa-miR-26a-1-3p	chr3	0.175928	0.0788345
MIMAT0027544	hsa-miR-6822-5p	chr3	0	0
MIMAT0027545	hsa-miR-6822-3p	chr3	0	0
MIMAT0000430_1	hsa-miR-138-5p	chr3	0	0
MIMAT0004607	hsa-miR-138-1-3p	chr3	0	0
MIMAT0003228	hsa-miR-564	chr3	0	0
MIMAT0005576	hsa-miR-1226-5p	chr3	0.879639	0.394173
MIMAT0005577	hsa-miR-1226-3p	chr3	0.703711	1.10368
MIMAT0018961	hsa-miR-4443	chr3	0.175928	0.236504
MIMAT0011158	hsa-miR-2115-5p	chr3	0	0
MIMAT0011159	hsa-miR-2115-3p	chr3	0	0
MIMAT0027546	hsa-miR-6823-5p	chr3	0	0
MIMAT0027547	hsa-miR-6823-3p	chr3	0	0
MIMAT0012734	hsa-miR-711	chr3	0	0
MIMAT0027548	hsa-miR-6824-5p	chr3	0	0
MIMAT0027549	hsa-miR-6824-3p	chr3	0	0
MIMAT0019965	hsa-miR-4793-5p	chr3	0	0
MIMAT0019966	hsa-miR-4793-3p	chr3	0.0879639	1.02485
MIMAT0003393	hsa-miR-425-5p	chr3	313.415	344.507
MIMAT0001343	hsa-miR-425-3p	chr3	5.01394	6.38559
MIMAT0000440	hsa-miR-191-5p	chr3	280.429	309.977
MIMAT0001618	hsa-miR-191-3p	chr3	1.67131	0.630676
MIMAT0027680	hsa-miR-6890-5p	chr3	0	0
MIMAT0027681	hsa-miR-6890-3p	chr3	0	0
MIMAT0016901	hsa-miR-4271	chr3	0	0
MIMAT0021124	hsa-miR-5193	chr3	0	0.157669
MIMAT0003230	hsa-miR-566	chr3	0	0
MIMAT0023252	hsa-miR-5787	chr3	0	0
MIMAT0027644	hsa-miR-6872-5p	chr3	0	0
MIMAT0027645	hsa-miR-6872-3p	chr3	0.0879639	0.0788345
MIMAT0019956	hsa-miR-4787-5p	chr3	0	0
MIMAT0019957	hsa-miR-4787-3p	chr3	0	0
MIMAT0000414	hsa-let-7g-5p	chr3	374.462	365.556
MIMAT0004584	hsa-let-7g-3p	chr3	0.175928	0.157669
MIMAT0000428_1	hsa-miR-135a-5p	chr3	0.263892	0.86718
MIMAT0004595	hsa-miR-135a-3p	chr3	1.58335	1.26135
MIMAT0030991	hsa-miR-8064	chr3	0	0
MIMAT0018353	hsa-miR-3938	chr3	0	0
MIMAT0035703	hsa-miR-548bb-5p	chr3	0	0
MIMAT0035704	hsa-miR-548bb-3p	chr3	0	0
MIMAT0016902	hsa-miR-4272	chr3	0	0
MIMAT0015003	hsa-miR-3136-5p	chr3	0	0
MIMAT0019203	hsa-miR-3136-3p	chr3	0	0
MIMAT0005941	hsa-miR-1284	chr3	0.263892	0.394173
MIMAT0018962_1	hsa-miR-4444	chr3	0.0879639	0.0788345
MIMAT0005956	hsa-miR-1324	chr3	0	0
MIMAT0016903	hsa-miR-4273	chr3	0	0
MIMAT0018198	hsa-miR-3923	chr3	0	0.157669
MIMAT0022479	hsa-miR-5688	chr3	0	0
MIMAT0019968	hsa-miR-4795-5p	chr3	0	0
MIMAT0019969	hsa-miR-4795-3p	chr3	0	0
MIMAT0030987	hsa-miR-8060	chr3	0	0
MIMAT0018196	hsa-miR-3921	chr3	0	0
MIMAT0018928	hsa-miR-548ab	chr3	0	0
MIMAT0018963	hsa-miR-4445-5p	chr3	0	0
MIMAT0018964	hsa-miR-4445-3p	chr3	0	0
MIMAT0003231	hsa-miR-567	chr3	0	0
MIMAT0031003	hsa-miR-8076	chr3	0	0
MIMAT0019233	hsa-miR-4446-5p	chr3	0	0
MIMAT0018965	hsa-miR-4446-3p	chr3	0.0879639	0.0788345
MIMAT0003232	hsa-miR-568	chr3	0	0
MIMAT0019970	hsa-miR-4796-5p	chr3	1.23149	1.26135
MIMAT0019971	hsa-miR-4796-3p	chr3	0.175928	0.157669
MIMAT0018966	hsa-miR-4447	chr3	0	0
MIMAT0000228	hsa-miR-198	chr3	0	0
MIMAT0022470	hsa-miR-5682	chr3	0	0
MIMAT0028117	hsa-miR-7110-5p	chr3	0	0
MIMAT0028118	hsa-miR-7110-3p	chr3	0.351856	0.315338
MIMAT0021023	hsa-miR-5002-5p	chr3	0	0
MIMAT0021024	hsa-miR-5002-3p	chr3	0	0
MIMAT0023708	hsa-miR-6083	chr3	0	0
MIMAT0015004	hsa-miR-544b	chr3	0	0
MIMAT0021084	hsa-miR-5092	chr3	0	0
MIMAT0005935	hsa-miR-548i	chr3	0.0879639	0
MIMAT0027550	hsa-miR-6825-5p	chr3	0.175928	0
MIMAT0027551	hsa-miR-6825-3p	chr3	0	0
MIMAT0031179	hsa-miR-7976	chr3	1.23149	0.86718
MIMAT0027552	hsa-miR-6826-5p	chr3	0.175928	0.236504
MIMAT0027553	hsa-miR-6826-3p	chr3	0	0
MIMAT0022498	hsa-miR-5704	chr3	0	0
MIMAT0027554	hsa-miR-6827-5p	chr3	0.0879639	0.0788345
MIMAT0027555	hsa-miR-6827-3p	chr3	0.175928	0.0788345
MIMAT0019958	hsa-miR-4788	chr3	0	0.0788345
MIMAT0021116	hsa-miR-5186	chr3	0	0
MIMAT0018193	hsa-miR-3919	chr3	0	0
MIMAT0000417	hsa-miR-15b-5p	chr3	9.06028	7.96228
MIMAT0004586	hsa-miR-15b-3p	chr3	3.51856	1.34019
MIMAT0000069_1	hsa-miR-16-5p	chr3	6.59729	5.51842
MIMAT0004518	hsa-miR-16-2-3p	chr3	31.4911	29.2476
MIMAT0005915	hsa-miR-1263	chr3	0	0
MIMAT0004794	hsa-miR-551b-5p	chr3	0	0
MIMAT0003233	hsa-miR-551b-3p	chr3	0	0
MIMAT0027556	hsa-miR-6828-5p	chr3	0	0
MIMAT0027557	hsa-miR-6828-3p	chr3	0	0
MIMAT0003234	hsa-miR-569	chr3	0	0
MIMAT0019959	hsa-miR-4789-5p	chr3	0	0
MIMAT0019960	hsa-miR-4789-3p	chr3	0	0
MIMAT0031180	hsa-miR-7977	chr3	0.615747	0.709511
MIMAT0018967	hsa-miR-4448	chr3	0	0
MIMAT0005458	hsa-miR-1224-5p	chr3	0.351856	0
MIMAT0005459	hsa-miR-1224-3p	chr3	0	0
MIMAT0022295	hsa-miR-5588-5p	chr3	1.05557	0.86718
MIMAT0022296	hsa-miR-5588-3p	chr3	0	0
MIMAT0022263	hsa-miR-548aq-5p	chr3	0	0
MIMAT0022264	hsa-miR-548aq-3p	chr3	0	0
MIMAT0005900	hsa-miR-1248	chr3	0.0879639	0
MIMAT0000085	hsa-miR-28-5p	chr3	30.8753	31.3761
MIMAT0004502	hsa-miR-28-3p	chr3	520.658	533.71
MIMAT0004987	hsa-miR-944	chr3	0	0
MIMAT0015005	hsa-miR-3137	chr3	0	0.0788345
MIMAT0003235	hsa-miR-570-3p	chr3	0	0
MIMAT0022707	hsa-miR-570-5p	chr3	0	0
MIMAT0027558	hsa-miR-6829-5p	chr3	0	0
MIMAT0027559	hsa-miR-6829-3p	chr3	0	0
MIMAT0019972	hsa-miR-4797-5p	chr3	0.175928	0.236504
MIMAT0019973	hsa-miR-4797-3p	chr3	0.351856	0.473007
MIMAT0004972	hsa-miR-922	chr3	0	0
MIMAT0003236	hsa-miR-571	chr4	0	0
MIMAT0004986	hsa-miR-943	chr4	0.879639	0.86718
MIMAT0019978	hsa-miR-4800-5p	chr4	0	0
MIMAT0019979	hsa-miR-4800-3p	chr4	0	0
MIMAT0018926	hsa-miR-378d	chr4	5.80562	2.2862
MIMAT0019974	hsa-miR-4798-5p	chr4	0	0
MIMAT0019975	hsa-miR-4798-3p	chr4	0	0
MIMAT0016906	hsa-miR-4274	chr4	0	0
MIMAT0000094	hsa-miR-95-3p	chr4	0.175928	0.709511
MIMAT0026473	hsa-miR-95-5p	chr4	0	0
MIMAT0005935_1	hsa-miR-548i	chr4	0.0879639	0
MIMAT0015006	hsa-miR-3138	chr4	0.263892	0.551842
MIMAT0003237	hsa-miR-572	chr4	0.0879639	0
MIMAT0021083	hsa-miR-5091	chr4	4.66209	2.99571
MIMAT0000275	hsa-miR-218-5p	chr4	3.43059	3.62639
MIMAT0004565	hsa-miR-218-1-3p	chr4	0	0
MIMAT0031181	hsa-miR-7978	chr4	0	0
MIMAT0003238	hsa-miR-573	chr4	2.02317	1.89203
MIMAT0016905	hsa-miR-4275	chr4	0	0
MIMAT0005945_1	hsa-miR-1255b-5p	chr4	0	0
MIMAT0019980	hsa-miR-4801	chr4	0	0
MIMAT0004795	hsa-miR-574-5p	chr4	2.02317	2.91688
MIMAT0003239	hsa-miR-574-3p	chr4	22.9586	26.7249
MIMAT0022301	hsa-miR-5591-5p	chr4	0	0
MIMAT0022302	hsa-miR-5591-3p	chr4	0	0
MIMAT0019981	hsa-miR-4802-5p	chr4	0	0.0788345
MIMAT0019982	hsa-miR-4802-3p	chr4	0	0.0788345
MIMAT0030980	hsa-miR-8053	chr4	0	0
MIMAT0018968	hsa-miR-4449	chr4	0	0
MIMAT0018969_1	hsa-miR-548ag	chr4	0	0
MIMAT0005923	hsa-miR-1269a	chr4	9.58806	9.30247
MIMAT0018971	hsa-miR-4450	chr4	0	0
MIMAT0018972	hsa-miR-548ah-5p	chr4	0	0
MIMAT0020957	hsa-miR-548ah-3p	chr4	0.0879639	0
[truncated: 814 more rows]

## Sheet: MV3
	gene	chr	MV3_1	MV3_2
MIMAT0027618	hsa-miR-6859-5p	chr1	0	0
MIMAT0027619	hsa-miR-6859-3p	chr1	0	0
MIMAT0005890	hsa-miR-1302	chr1	0	0
MIMAT0027618_1	hsa-miR-6859-5p	chr1	0	0
MIMAT0027619_1	hsa-miR-6859-3p	chr1	0	0
MIMAT0025855	hsa-miR-6723-5p	chr1	1.72242	0
MIMAT0004571	hsa-miR-200b-5p	chr1	0	0
MIMAT0000318	hsa-miR-200b-3p	chr1	14.6406	24.8997
MIMAT0001620	hsa-miR-200a-5p	chr1	0	0.638453
MIMAT0000682	hsa-miR-200a-3p	chr1	0.861211	0
MIMAT0001536	hsa-miR-429	chr1	4.30606	0
MIMAT0027353	hsa-miR-6726-5p	chr1	0	0.638453
MIMAT0027354	hsa-miR-6726-3p	chr1	6.02848	1.91536
MIMAT0027355	hsa-miR-6727-5p	chr1	0	0
MIMAT0027356	hsa-miR-6727-3p	chr1	0	0
MIMAT0027516	hsa-miR-6808-5p	chr1	0	0
MIMAT0027517	hsa-miR-6808-3p	chr1	0	0
MIMAT0016883	hsa-miR-4251	chr1	0	0
MIMAT0003214	hsa-miR-551a	chr1	0	0
MIMAT0018929	hsa-miR-4417	chr1	0	0
MIMAT0019778	hsa-miR-4689	chr1	0	0
MIMAT0016886	hsa-miR-4252	chr1	0	0
MIMAT0027357	hsa-miR-6728-5p	chr1	0	0
MIMAT0027358	hsa-miR-6728-3p	chr1	0	0.638453
MIMAT0000255	hsa-miR-34a-5p	chr1	0	0
MIMAT0004557	hsa-miR-34a-3p	chr1	0	0
MIMAT0022490	hsa-miR-5697	chr1	6.02848	0
MIMAT0015090	hsa-miR-1273d	chr1	0	0
MIMAT0027359	hsa-miR-6729-5p	chr1	0	0
MIMAT0027360	hsa-miR-6729-3p	chr1	1.72242	0.638453
MIMAT0030421	hsa-miR-7846-3p	chr1	0	0
MIMAT0019688	hsa-miR-4632-3p	chr1	0	0
MIMAT0022977	hsa-miR-4632-5p	chr1	0	0
MIMAT0027361	hsa-miR-6730-5p	chr1	0	0
MIMAT0027362	hsa-miR-6730-3p	chr1	0	0
MIMAT0018098	hsa-miR-3675-5p	chr1	0	0
MIMAT0018099	hsa-miR-3675-3p	chr1	0	0
MIMAT0019357	hsa-miR-3972	chr1	0	0
MIMAT0019788	hsa-miR-4695-5p	chr1	0	0
MIMAT0019789	hsa-miR-4695-3p	chr1	0	0
MIMAT0005880	hsa-miR-1290	chr1	0	0
MIMAT0023709	hsa-miR-6084	chr1	0	0
MIMAT0005907	hsa-miR-1256	chr1	0	0.638453
MIMAT0018930	hsa-miR-4418	chr1	0	0
MIMAT0024610	hsa-miR-6127	chr1	0	0
MIMAT0019769	hsa-miR-4684-5p	chr1	0	1.91536
MIMAT0019770	hsa-miR-4684-3p	chr1	0	0.638453
MIMAT0016882	hsa-miR-4253	chr1	0	0
MIMAT0014977	hsa-miR-3115	chr1	1.72242	0
MIMAT0018931	hsa-miR-4419a	chr1	0	0
MIMAT0018932	hsa-miR-378f	chr1	0	0
MIMAT0027363	hsa-miR-6731-5p	chr1	0	0
MIMAT0027364	hsa-miR-6731-3p	chr1	0	0
MIMAT0018940	hsa-miR-4425	chr1	0	0
MIMAT0018191	hsa-miR-3917	chr1	0	0
MIMAT0009451	hsa-miR-1976	chr1	0	0
MIMAT0018933	hsa-miR-4420	chr1	0	0
MIMAT0016884	hsa-miR-4254	chr1	0	0
MIMAT0022285	hsa-miR-5585-5p	chr1	0	0
MIMAT0022286	hsa-miR-5585-3p	chr1	0	0
MIMAT0017981	hsa-miR-3605-5p	chr1	0	10.2152
MIMAT0017982	hsa-miR-3605-3p	chr1	26.6975	31.2842
MIMAT0003215	hsa-miR-552-3p	chr1	0	0
MIMAT0026615	hsa-miR-552-5p	chr1	0	0
MIMAT0016885	hsa-miR-4255	chr1	0	0
MIMAT0027365	hsa-miR-6732-5p	chr1	0	0
MIMAT0027366	hsa-miR-6732-3p	chr1	0	3.83072
MIMAT0022275	hsa-miR-5581-5p	chr1	0	0
MIMAT0022276	hsa-miR-5581-3p	chr1	0	5.74608
MIMAT0018080	hsa-miR-3659	chr1	0	0
MIMAT0000692	hsa-miR-30e-5p	chr1	2580.19	2792.59
MIMAT0000693	hsa-miR-30e-3p	chr1	347.068	369.026
MIMAT0000244	hsa-miR-30c-5p	chr1	1574.29	1320.96
MIMAT0004674	hsa-miR-30c-1-3p	chr1	4.30606	10.2152
MIMAT0027367	hsa-miR-6733-5p	chr1	0	0
MIMAT0027368	hsa-miR-6733-3p	chr1	0	0
MIMAT0027369	hsa-miR-6734-5p	chr1	0.861211	3.19226
MIMAT0027370	hsa-miR-6734-3p	chr1	6.02848	0.638453
MIMAT0027371	hsa-miR-6735-5p	chr1	0	0.638453
MIMAT0027372	hsa-miR-6735-3p	chr1	0	0
MIMAT0023704	hsa-miR-6079	chr1	0	0
MIMAT0022283	hsa-miR-5584-5p	chr1	0	0
MIMAT0022284	hsa-miR-5584-3p	chr1	0	0
MIMAT0018934	hsa-miR-4421	chr1	6.02848	1.27691
MIMAT0025454	hsa-miR-6500-5p	chr1	0	0
MIMAT0025455	hsa-miR-6500-3p	chr1	0	0
MIMAT0010364	hsa-miR-761	chr1	0	0
MIMAT0020601	hsa-miR-1273f	chr1	0	0
MIMAT0020600	hsa-miR-5095	chr1	0	0
MIMAT0020602	hsa-miR-1273g-5p	chr1	0	0
MIMAT0022742	hsa-miR-1273g-3p	chr1	0	0
MIMAT0019942	hsa-miR-4781-5p	chr1	0	0
MIMAT0019943	hsa-miR-4781-3p	chr1	0	1.27691
MIMAT0018935	hsa-miR-4422	chr1	0	0
MIMAT0019816	hsa-miR-4711-5p	chr1	0	0
MIMAT0019817	hsa-miR-4711-3p	chr1	0	0
MIMAT0014978	hsa-miR-3116	chr1	0	0
MIMAT0014978_1	hsa-miR-3116	chr1	0	0
MIMAT0023693	hsa-miR-6068	chr1	0	0
MIMAT0019967	hsa-miR-4794	chr1	0	0
MIMAT0018094	hsa-miR-3671	chr1	0	0
MIMAT0004513	hsa-miR-101-5p	chr1	0	0.638453
MIMAT0000099	hsa-miR-101-3p	chr1	964.557	810.197
MIMAT0014979	hsa-miR-3117-3p	chr1	0	0
MIMAT0019197	hsa-miR-3117-5p	chr1	0	0
MIMAT0005914	hsa-miR-1262	chr1	11.1957	12.7691
MIMAT0000456	hsa-miR-186-5p	chr1	1062.73	1020.25
MIMAT0004612	hsa-miR-186-3p	chr1	0	0
MIMAT0028222	hsa-miR-7156-5p	chr1	0	0
MIMAT0028223	hsa-miR-7156-3p	chr1	0	0
MIMAT0019232	hsa-miR-4423-5p	chr1	0	1.27691
MIMAT0018936	hsa-miR-4423-3p	chr1	0	0
MIMAT0030431	hsa-miR-7856-5p	chr1	0	0
MIMAT0004957	hsa-miR-760	chr1	153.296	174.298
MIMAT0018937	hsa-miR-378g	chr1	0	0
MIMAT0013517	hsa-miR-2682-5p	chr1	18.9466	33.838
MIMAT0013518	hsa-miR-2682-3p	chr1	0.861211	16.5998
MIMAT0000429	hsa-miR-137	chr1	59.4236	84.9142
MIMAT0003216	hsa-miR-553	chr1	0	0
MIMAT0030427	hsa-miR-7852-3p	chr1	0	0
MIMAT0000227	hsa-miR-197-3p	chr1	420.271	369.664
MIMAT0022691	hsa-miR-197-5p	chr1	2.58363	5.74608
MIMAT0016877	hsa-miR-4256	chr1	0	0
MIMAT0018938	hsa-miR-548ac	chr1	0	0
MIMAT0005792	hsa-miR-320b	chr1	60.2848	68.3145
MIMAT0004985	hsa-miR-942-5p	chr1	32.726	25.5381
MIMAT0026734	hsa-miR-942-3p	chr1	4.30606	2.55381
MIMAT0027373	hsa-miR-6736-5p	chr1	0	0
MIMAT0027374	hsa-miR-6736-3p	chr1	0	0
MIMAT0021079	hsa-miR-5087	chr1	0	0
MIMAT0023702	hsa-miR-6077	chr1	0	0
MIMAT0027656	hsa-miR-6878-5p	chr1	0	0
MIMAT0027657	hsa-miR-6878-3p	chr1	0	0
MIMAT0016878	hsa-miR-4257	chr1	0	0
MIMAT0003217	hsa-miR-554	chr1	0	0
MIMAT0031010	hsa-miR-8083	chr1	0	0
MIMAT0027375	hsa-miR-6737-5p	chr1	0	0
MIMAT0027376	hsa-miR-6737-3p	chr1	0	0
MIMAT0022491	hsa-miR-5698	chr1	0	0
MIMAT0004929	hsa-miR-190b	chr1	1.72242	0
MIMAT0016879	hsa-miR-4258	chr1	0	0
MIMAT0004792	hsa-miR-92b-5p	chr1	233.388	201.751
MIMAT0003218	hsa-miR-92b-3p	chr1	7621.72	7225.37
MIMAT0003219	hsa-miR-555	chr1	0	0
MIMAT0027377	hsa-miR-6738-5p	chr1	0	0
MIMAT0027378	hsa-miR-6738-3p	chr1	0	0
MIMAT0000441	hsa-miR-9-5p	chr1	43.0606	14.046
MIMAT0000442	hsa-miR-9-3p	chr1	12.9182	10.2152
MIMAT0003945	hsa-miR-765	chr1	0	3.19226
MIMAT0016880	hsa-miR-4259	chr1	0	0
MIMAT0021117	hsa-miR-5187-5p	chr1	0	0
MIMAT0021118	hsa-miR-5187-3p	chr1	0	0
MIMAT0019720	hsa-miR-4654	chr1	0	0
MIMAT0003220	hsa-miR-556-5p	chr1	2.58363	5.10762
MIMAT0004793	hsa-miR-556-3p	chr1	0	0.638453
MIMAT0018078	hsa-miR-3658	chr1	0	0
MIMAT0004971	hsa-miR-921	chr1	0	0
MIMAT0005945	hsa-miR-1255b-5p	chr1	0	0
MIMAT0022725	hsa-miR-1255b-2-3p	chr1	0	0
MIMAT0003221	hsa-miR-557	chr1	0	0
MIMAT0014981	hsa-miR-3119	chr1	0	0
MIMAT0014981_1	hsa-miR-3119	chr1	0	0
MIMAT0005885	hsa-miR-1295a	chr1	0	0
MIMAT0022293	hsa-miR-1295b-5p	chr1	0	0
MIMAT0022294	hsa-miR-1295b-3p	chr1	0	0
MIMAT0004564	hsa-miR-214-5p	chr1	0	0
MIMAT0000271	hsa-miR-214-3p	chr1	29.2812	48.5224
MIMAT0014982	hsa-miR-3120-3p	chr1	0	0
MIMAT0019198	hsa-miR-3120-5p	chr1	0	0
MIMAT0000231	hsa-miR-199a-5p	chr1	626.962	672.929
MIMAT0000232	hsa-miR-199a-3p	chr1	4498.11	4028
MIMAT0002804	hsa-miR-488-5p	chr1	0	0
MIMAT0004763	hsa-miR-488-3p	chr1	0	0
MIMAT0018939	hsa-miR-4424	chr1	0	0
MIMAT0014983	hsa-miR-3121-3p	chr1	1.72242	0
MIMAT0019199	hsa-miR-3121-5p	chr1	0	0
MIMAT0018941	hsa-miR-4426	chr1	0	0
MIMAT0005936	hsa-miR-1278	chr1	6.88969	3.19226
MIMAT0019860	hsa-miR-4735-5p	chr1	0	0
MIMAT0019861	hsa-miR-4735-3p	chr1	0	0
MIMAT0000257	hsa-miR-181b-5p	chr1	471.944	595.038
MIMAT0022692	hsa-miR-181b-3p	chr1	17.2242	20.4305
MIMAT0000256	hsa-miR-181a-5p	chr1	351.374	453.94
MIMAT0000270	hsa-miR-181a-3p	chr1	100.762	70.2298
MIMAT0021122	hsa-miR-5191	chr1	0	0
MIMAT0005586	hsa-miR-1231	chr1	0	0
MIMAT0027379	hsa-miR-6739-5p	chr1	0	0
MIMAT0027380	hsa-miR-6739-3p	chr1	0	0
MIMAT0027381	hsa-miR-6740-5p	chr1	0	0
MIMAT0027382	hsa-miR-6740-3p	chr1	0	0
MIMAT0000758	hsa-miR-135b-5p	chr1	159.324	164.082
MIMAT0004698	hsa-miR-135b-3p	chr1	0.861211	1.27691
MIMAT0027620	hsa-miR-6769b-5p	chr1	0	0
MIMAT0027621	hsa-miR-6769b-3p	chr1	0	0.638453
MIMAT0004673	hsa-miR-29c-5p	chr1	2.58363	4.46917
MIMAT0000681	hsa-miR-29c-3p	chr1	28.42	41.4994
MIMAT0000100	hsa-miR-29b-3p	chr1	111.096	100.876
MIMAT0004515	hsa-miR-29b-2-5p	chr1	3.44485	3.19226
MIMAT0000266	hsa-miR-205-5p	chr1	0	0
MIMAT0009197	hsa-miR-205-3p	chr1	0	0
MIMAT0016881	hsa-miR-4260	chr1	0	0
MIMAT0014984	hsa-miR-3122	chr1	0	0
MIMAT0000272	hsa-miR-215-5p	chr1	1.72242	4.46917
MIMAT0026476	hsa-miR-215-3p	chr1	0	0
MIMAT0000460	hsa-miR-194-5p	chr1	13.7794	15.3229
MIMAT0005948	hsa-miR-664a-5p	chr1	6.02848	7.66143
MIMAT0005949	hsa-miR-664a-3p	chr1	7.7509	6.38453
MIMAT0005792_1	hsa-miR-320b	chr1	68.8969	59.3761
MIMAT0019872	hsa-miR-4742-5p	chr1	0	3.83072
MIMAT0019873	hsa-miR-4742-3p	chr1	1.72242	0.638453
MIMAT0027383	hsa-miR-6741-5p	chr1	0	0
MIMAT0027384	hsa-miR-6741-3p	chr1	0	0
MIMAT0021039	hsa-miR-5008-5p	chr1	0	0
MIMAT0021040	hsa-miR-5008-3p	chr1	0	0
MIMAT0018001	hsa-miR-3620-3p	chr1	0	3.19226
MIMAT0022967	hsa-miR-3620-5p	chr1	0	0
MIMAT0027385	hsa-miR-6742-5p	chr1	0	0
MIMAT0027386	hsa-miR-6742-3p	chr1	0	0
MIMAT0019741	hsa-miR-4666a-5p	chr1	0	0
MIMAT0019742	hsa-miR-4666a-3p	chr1	0	0
MIMAT0005827	hsa-miR-1182	chr1	0	0
MIMAT0018942	hsa-miR-4427	chr1	0	0
MIMAT0019752	hsa-miR-4671-5p	chr1	0	0
MIMAT0019753	hsa-miR-4671-3p	chr1	0	0
MIMAT0019890	hsa-miR-4753-5p	chr1	0	0
MIMAT0019891	hsa-miR-4753-3p	chr1	0	0
MIMAT0007399	hsa-miR-1537-3p	chr1	0	0
MIMAT0026765	hsa-miR-1537-5p	chr1	0	0
MIMAT0018943	hsa-miR-4428	chr1	0	0
MIMAT0014985	hsa-miR-3123	chr1	0	0
MIMAT0019760	hsa-miR-4677-5p	chr1	0	0
MIMAT0019761	hsa-miR-4677-3p	chr1	6.88969	0
MIMAT0018190	hsa-miR-3916	chr1	0	0
MIMAT0014986	hsa-miR-3124-5p	chr1	0	0
MIMAT0019200	hsa-miR-3124-3p	chr1	0	0
MIMAT0022492	hsa-miR-5699-3p	chr10	0.861211	0
MIMAT0027103	hsa-miR-5699-5p	chr10	0.861211	0
MIMAT0023697	hsa-miR-6072	chr10	0	0
MIMAT0023703	hsa-miR-6078	chr10	0	0
MIMAT0015029	hsa-miR-3155a	chr10	0	0
MIMAT0019012	hsa-miR-3155b	chr10	0	0
MIMAT0019013	hsa-miR-548ak	chr10	0	0
MIMAT0019014	hsa-miR-4480	chr10	0	0
MIMAT0019015	hsa-miR-4481	chr10	0	0
MIMAT0011163	hsa-miR-548q	chr10	0	0
MIMAT0016848	hsa-miR-4293	chr10	0	0
MIMAT0005918	hsa-miR-1265	chr10	0	0
MIMAT0002808	hsa-miR-511-5p	chr10	0	0
MIMAT0026606	hsa-miR-511-3p	chr10	0	0
MIMAT0019757	hsa-miR-4675	chr10	0	0
MIMAT0007891	hsa-miR-1915-5p	chr10	0	0
MIMAT0007892	hsa-miR-1915-3p	chr10	0	0
MIMAT0005905	hsa-miR-1254	chr10	0	3.19226
MIMAT0003271	hsa-miR-603	chr10	0	0
MIMAT0031013	hsa-miR-8086	chr10	0	0
MIMAT0003272	hsa-miR-604	chr10	0	0
MIMAT0004981	hsa-miR-938	chr10	0	0
MIMAT0028234	hsa-miR-7162-5p	chr10	0	0
MIMAT0028235	hsa-miR-7162-3p	chr10	0	0
MIMAT0017988	hsa-miR-3611	chr10	0	0.638453
MIMAT0019768	hsa-miR-4683	chr10	3.44485	0
MIMAT0022259	hsa-miR-5100	chr10	0.861211	4.46917
MIMAT0015030	hsa-miR-3156-5p	chr10	0	0
MIMAT0019209	hsa-miR-3156-3p	chr10	0	0
MIMAT0016849	hsa-miR-4294	chr10	0	0
MIMAT0003273	hsa-miR-605-5p	chr10	0	0
MIMAT0026621	hsa-miR-605-3p	chr10	0	0
MIMAT0005895	hsa-miR-548f-3p	chr10	1.72242	0
MIMAT0026739	hsa-miR-548f-5p	chr10	0	0
MIMAT0018199	hsa-miR-3924	chr10	0	0
MIMAT0005794	hsa-miR-1296-5p	chr10	28.42	17.8767
MIMAT0026637	hsa-miR-1296-3p	chr10	0	1.27691
MIMAT0028212	hsa-miR-7151-5p	chr10	0	0
MIMAT0028213	hsa-miR-7151-3p	chr10	0	0
MIMAT0005905_1	hsa-miR-1254	chr10	1.72242	4.46917
MIMAT0028214	hsa-miR-7152-5p	chr10	0	0
MIMAT0028215	hsa-miR-7152-3p	chr10	0	0
MIMAT0019758	hsa-miR-4676-5p	chr10	1.72242	0
MIMAT0019759	hsa-miR-4676-3p	chr10	0	2.55381
MIMAT0003274	hsa-miR-606	chr10	0	0
MIMAT0000773	hsa-miR-346	chr10	0	0
MIMAT0019762	hsa-miR-4678	chr10	0	0
MIMAT0019763	hsa-miR-4679	chr10	0	0
MIMAT0019763_1	hsa-miR-4679	chr10	0	0
MIMAT0000104	hsa-miR-107	chr10	124.014	138.544
MIMAT0015031	hsa-miR-3157-5p	chr10	0	0
MIMAT0019210	hsa-miR-3157-3p	chr10	0	0
MIMAT0003275	hsa-miR-607	chr10	0	0
MIMAT0005878	hsa-miR-1287-5p	chr10	3.44485	1.91536
MIMAT0026738	hsa-miR-1287-3p	chr10	0	0
MIMAT0019771	hsa-miR-4685-5p	chr10	0	0
MIMAT0019772	hsa-miR-4685-3p	chr10	0	1.91536
MIMAT0025470	hsa-miR-6507-5p	chr10	0	0
MIMAT0025471	hsa-miR-6507-3p	chr10	0	0
MIMAT0003276	hsa-miR-608	chr10	0	0
MIMAT0015032	hsa-miR-3158-3p	chr10	11.1957	6.38453
MIMAT0019211	hsa-miR-3158-5p	chr10	0	0
MIMAT0015032_1	hsa-miR-3158-3p	chr10	6.88969	4.46917
MIMAT0019211_1	hsa-miR-3158-5p	chr10	0	0
MIMAT0002809	hsa-miR-146b-5p	chr10	72.3417	70.8683
MIMAT0004766	hsa-miR-146b-3p	chr10	1.72242	6.38453
MIMAT0005951	hsa-miR-1307-3p	chr10	248.89	284.75
MIMAT0022727	hsa-miR-1307-5p	chr10	10.3345	12.7691
MIMAT0004979	hsa-miR-936	chr10	0	0
MIMAT0003277	hsa-miR-609	chr10	0	0
MIMAT0019016	hsa-miR-4482-5p	chr10	0	0
MIMAT0020958	hsa-miR-4482-3p	chr10	0	0
MIMAT0019764	hsa-miR-4680-5p	chr10	0	0
MIMAT0019765	hsa-miR-4680-3p	chr10	0	0
MIMAT0005874	hsa-miR-548e-3p	chr10	18.0854	26.815
MIMAT0026736	hsa-miR-548e-5p	chr10	0	0
MIMAT0025841	hsa-miR-6715a-3p	chr10	0	0
MIMAT0025842	hsa-miR-6715b-5p	chr10	0	0
MIMAT0025843	hsa-miR-6715b-3p	chr10	0	0
MIMAT0016844	hsa-miR-4295	chr10	0	0
MIMAT0019017	hsa-miR-4483	chr10	0	0
MIMAT0010133	hsa-miR-2110	chr10	32.726	26.1766
MIMAT0018084	hsa-miR-3663-5p	chr10	0	0
MIMAT0018085	hsa-miR-3663-3p	chr10	0	0
MIMAT0019766	hsa-miR-4681	chr10	0	0
MIMAT0019767	hsa-miR-4682	chr10	0	0
MIMAT0018357	hsa-miR-3941	chr10	0	0
MIMAT0016845	hsa-miR-4296	chr10	0	0
MIMAT0019018	hsa-miR-4484	chr10	0	0
MIMAT0016846	hsa-miR-4297	chr10	0	0
MIMAT0016847	hsa-miR-378c	chr10	4.30606	3.83072
MIMAT0002810	hsa-miR-202-5p	chr10	0	0
MIMAT0002811	hsa-miR-202-3p	chr10	0.861211	0
MIMAT0018360	hsa-miR-3944-3p	chr10	0	0
MIMAT0019231	hsa-miR-3944-5p	chr10	0	0
MIMAT0027387	hsa-miR-6743-5p	chr11	0	0
MIMAT0027388	hsa-miR-6743-3p	chr11	0	0
MIMAT0000267	hsa-miR-210-3p	chr11	31.8648	19.792
MIMAT0026475	hsa-miR-210-5p	chr11	0.861211	1.91536
MIMAT0027389	hsa-miR-6744-5p	chr11	0	0
MIMAT0027390	hsa-miR-6744-3p	chr11	0	0
MIMAT0016852	hsa-miR-4298	chr11	0	0
MIMAT0030422	hsa-miR-7847-3p	chr11	0	0
MIMAT0004284	hsa-miR-675-5p	chr11	0	0
MIMAT0006790	hsa-miR-675-3p	chr11	0	0
MIMAT0004761	hsa-miR-483-5p	chr11	0	3.83072
MIMAT0002173	hsa-miR-483-3p	chr11	5.16727	7.66143
MIMAT0019773	hsa-miR-4686	chr11	0	0
MIMAT0019774	hsa-miR-4687-5p	chr11	0	0
MIMAT0019775	hsa-miR-4687-3p	chr11	0	0
MIMAT0005931	hsa-miR-302e	chr11	0	0
MIMAT0022483	hsa-miR-5691	chr11	0	0
MIMAT0019019	hsa-miR-4485-3p	chr11	0.861211	0.638453
MIMAT0032116	hsa-miR-4485-5p	chr11	0	0.638453
MIMAT0016851	hsa-miR-4299	chr11	0	0
MIMAT0030997	hsa-miR-8070	chr11	0	0
MIMAT0024597	hsa-miR-6124	chr11	0	0
MIMAT0023698	hsa-miR-6073	chr11	0	0
MIMAT0015033	hsa-miR-3159	chr11	0	1.91536
MIMAT0019020	hsa-miR-4486	chr11	0	0
MIMAT0019786	hsa-miR-4694-5p	chr11	0	0
MIMAT0019787	hsa-miR-4694-3p	chr11	0	0
MIMAT0030981	hsa-miR-8054	chr11	0	0
MIMAT0031014	hsa-miR-8087	chr11	0	0
MIMAT0003278	hsa-miR-610	chr11	0	0
MIMAT0030995	hsa-miR-8068	chr11	0	0
MIMAT0019776	hsa-miR-1343-3p	chr11	12.057	7.02298
MIMAT0027038	hsa-miR-1343-5p	chr11	0	0.638453
MIMAT0019358	hsa-miR-3973	chr11	0	0
MIMAT0010357	hsa-miR-670-5p	chr11	0	0
MIMAT0026640	hsa-miR-670-3p	chr11	0	0
MIMAT0000242	hsa-miR-129-5p	chr11	78.3702	81.722
MIMAT0004605	hsa-miR-129-2-3p	chr11	7.7509	9.57679
MIMAT0028218	hsa-miR-7154-5p	chr11	0	0
MIMAT0028219	hsa-miR-7154-3p	chr11	0	0
MIMAT0019777	hsa-miR-4688	chr11	0	1.27691
MIMAT0015034	hsa-miR-3160-3p	chr11	0.861211	0
MIMAT0019212	hsa-miR-3160-5p	chr11	0	0
MIMAT0015034_1	hsa-miR-3160-3p	chr11	1.72242	0
MIMAT0019212_1	hsa-miR-3160-5p	chr11	0	0
MIMAT0022279	hsa-miR-5582-5p	chr11	0	0
MIMAT0022280	hsa-miR-5582-3p	chr11	0	1.91536
MIMAT0027391	hsa-miR-6745	chr11	0	0
MIMAT0019021	hsa-miR-4487	chr11	0	0
MIMAT0015035	hsa-miR-3161	chr11	0	0
MIMAT0024611	hsa-miR-6128	chr11	0	0
MIMAT0004593	hsa-miR-130a-5p	chr11	0	5.10762
MIMAT0000425	hsa-miR-130a-3p	chr11	64.5908	60.0146
MIMAT0015036	hsa-miR-3162-5p	chr11	0	0
MIMAT0019213	hsa-miR-3162-3p	chr11	0	0
MIMAT0025462	hsa-miR-6503-5p	chr11	0	0
MIMAT0025463	hsa-miR-6503-3p	chr11	0	0
MIMAT0019022	hsa-miR-4488	chr11	0.861211	0
MIMAT0003279	hsa-miR-611	chr11	0	0
MIMAT0007881	hsa-miR-1908-5p	chr11	29.2812	49.7993
MIMAT0026916	hsa-miR-1908-3p	chr11	1.72242	2.55381
MIMAT0027392	hsa-miR-6746-5p	chr11	0	0
MIMAT0027393	hsa-miR-6746-3p	chr11	0	0
MIMAT0027394	hsa-miR-6747-5p	chr11	0	0
MIMAT0027395	hsa-miR-6747-3p	chr11	19.8079	10.2152
MIMAT0027396	hsa-miR-6748-5p	chr11	0	0
MIMAT0027397	hsa-miR-6748-3p	chr11	0	0
MIMAT0025484	hsa-miR-6514-5p	chr11	0.861211	1.27691
MIMAT0025485	hsa-miR-6514-3p	chr11	0	0
MIMAT0028220	hsa-miR-7155-5p	chr11	0	0
MIMAT0028221	hsa-miR-7155-3p	chr11	0	0
MIMAT0005592	hsa-miR-1237-3p	chr11	1.72242	2.55381
MIMAT0022946	hsa-miR-1237-5p	chr11	0	0
MIMAT0000222	hsa-miR-192-5p	chr11	102.484	78.5297
MIMAT0004543	hsa-miR-192-3p	chr11	0	0
MIMAT0000460_1	hsa-miR-194-5p	chr11	59.4236	60.653
MIMAT0004671	hsa-miR-194-3p	chr11	5.16727	16.5998
MIMAT0027400	hsa-miR-6750-5p	chr11	0	0
MIMAT0027401	hsa-miR-6750-3p	chr11	1.72242	0
MIMAT0027398	hsa-miR-6749-5p	chr11	2.58363	0
MIMAT0027399	hsa-miR-6749-3p	chr11	0	1.27691
MIMAT0027658	hsa-miR-6879-5p	chr11	0	0
MIMAT0027659	hsa-miR-6879-3p	chr11	0	4.46917
MIMAT0027402	hsa-miR-6751-5p	chr11	0	0
MIMAT0027403	hsa-miR-6751-3p	chr11	0	0
MIMAT0003280	hsa-miR-612	chr11	0	0
MIMAT0019779	hsa-miR-4690-5p	chr11	0	0
MIMAT0019780	hsa-miR-4690-3p	chr11	0	0
MIMAT0019023	hsa-miR-4489	chr11	0	0
MIMAT0015037	hsa-miR-3163	chr11	0	0
MIMAT0027622	hsa-miR-6860	chr11	0	0
MIMAT0027404	hsa-miR-6752-5p	chr11	0	0
MIMAT0027405	hsa-miR-6752-3p	chr11	0	0
MIMAT0028123	hsa-miR-7113-5p	chr11	0	3.19226
MIMAT0028124	hsa-miR-7113-3p	chr11	0	0
MIMAT0019781	hsa-miR-4691-5p	chr11	0	0
MIMAT0019782	hsa-miR-4691-3p	chr11	0	0
MIMAT0027406	hsa-miR-6753-5p	chr11	0	0
MIMAT0027407	hsa-miR-6753-3p	chr11	0	3.83072
MIMAT0015038	hsa-miR-3164	chr11	0	0.638453
MIMAT0005882	hsa-miR-548k	chr11	32.726	19.792
MIMAT0018086	hsa-miR-3664-5p	chr11	0	0
MIMAT0019220	hsa-miR-3664-3p	chr11	0	0
MIMAT0027408	hsa-miR-6754-5p	chr11	0	0
MIMAT0027409	hsa-miR-6754-3p	chr11	0	0
MIMAT0015039	hsa-miR-3165	chr11	0	0
MIMAT0000250	hsa-miR-139-5p	chr11	29.2812	18.5151
MIMAT0004552	hsa-miR-139-3p	chr11	4.30606	8.29989
MIMAT0019783	hsa-miR-4692	chr11	0	0
MIMAT0019024	hsa-miR-548al	chr11	0	0
MIMAT0019790	hsa-miR-4696	chr11	0	0
MIMAT0000756	hsa-miR-326	chr11	9.47332	5.74608
MIMAT0004926	hsa-miR-708-5p	chr11	0	0
MIMAT0004927	hsa-miR-708-3p	chr11	0	0
MIMAT0022269	hsa-miR-5579-5p	chr11	0	0
MIMAT0022270	hsa-miR-5579-3p	chr11	0	0
MIMAT0016853	hsa-miR-4300	chr11	0	0
MIMAT0027410	hsa-miR-6755-5p	chr11	0	1.27691
MIMAT0027411	hsa-miR-6755-3p	chr11	0	0
MIMAT0015040	hsa-miR-3166	chr11	0	0
MIMAT0019025	hsa-miR-4490	chr11	0	0
MIMAT0005913	hsa-miR-1261	chr11	0	1.27691
MIMAT0005892	hsa-miR-1304-5p	chr11	24.9751	37.6687
MIMAT0022720	hsa-miR-1304-3p	chr11	65.4521	44.0532
MIMAT0005889	hsa-miR-548l	chr11	29.2812	10.2152
MIMAT0015041	hsa-miR-1260b	chr11	84.3987	73.4221
MIMAT0018195	hsa-miR-3920	chr11	0	0
MIMAT0019784	hsa-miR-4693-5p	chr11	0	0
MIMAT0019785	hsa-miR-4693-3p	chr11	0	0
MIMAT0029782	hsa-miR-7641	chr11	0	0
MIMAT0019026	hsa-miR-4491	chr11	0	0
MIMAT0000685	hsa-miR-34b-5p	chr11	22.3915	20.4305
MIMAT0004676	hsa-miR-34b-3p	chr11	148.99	98.9602
MIMAT0000686	hsa-miR-34c-5p	chr11	225.637	192.174
MIMAT0004677	hsa-miR-34c-3p	chr11	13.7794	14.046
MIMAT0016850	hsa-miR-4301	chr11	0	0
MIMAT0025844	hsa-miR-6716-5p	chr11	0	0
MIMAT0025845	hsa-miR-6716-3p	chr11	7.7509	2.55381
MIMAT0019027	hsa-miR-4492	chr11	0	0
MIMAT0018076	hsa-miR-3656	chr11	0	0
MIMAT0027412	hsa-miR-6756-5p	chr11	0	0
MIMAT0027413	hsa-miR-6756-3p	chr11	0	0
MIMAT0000423	hsa-miR-125b-5p	chr11	5108.71	4281.46
MIMAT0004592	hsa-miR-125b-1-3p	chr11	677.773	791.043
MIMAT0000062	hsa-let-7a-5p	chr11	33860.2	35618.6
MIMAT0010195	hsa-let-7a-2-3p	chr11	21.5303	12.1306
MIMAT0000098	hsa-miR-100-5p	chr11	76110.4	63864.4
MIMAT0004512	hsa-miR-100-3p	chr11	72.3417	81.0835
MIMAT0019028	hsa-miR-4493	chr11	0	0
MIMAT0015042	hsa-miR-3167	chr11	0.861211	0.638453
MIMAT0023715	hsa-miR-6090	chr11	0	0
MIMAT0030979	hsa-miR-8052	chr11	0	0
MIMAT0019791	hsa-miR-4697-5p	chr11	0	0
MIMAT0019792	hsa-miR-4697-3p	chr11	0	0
MIMAT0018069	hsa-miR-3649	chr12	0	0
MIMAT0004657	hsa-miR-200c-5p	chr12	0	0
MIMAT0000617	hsa-miR-200c-3p	chr12	14.6406	28.7304
MIMAT0004598	hsa-miR-141-5p	chr12	0	0
MIMAT0000432	hsa-miR-141-3p	chr12	0	0
MIMAT0005896	hsa-miR-1244	chr12	0.861211	0
MIMAT0005896_1	hsa-miR-1244	chr12	0	0
MIMAT0003281	hsa-miR-613	chr12	0	0
MIMAT0003282	hsa-miR-614	chr12	0	0
MIMAT0019359	hsa-miR-3974	chr12	0	0
MIMAT0004970	hsa-miR-920	chr12	0	0
MIMAT0016855	hsa-miR-4302	chr12	0	0
MIMAT0030426	hsa-miR-7851-3p	chr12	0	0
MIMAT0019793	hsa-miR-4698	chr12	0	0
MIMAT0019029	hsa-miR-4494	chr12	0	0
MIMAT0025466	hsa-miR-6505-5p	chr12	0	0
MIMAT0025467	hsa-miR-6505-3p	chr12	0	1.27691
MIMAT0005881	hsa-miR-1291	chr12	0	0.638453
MIMAT0019798	hsa-miR-4701-5p	chr12	0	0
MIMAT0019799	hsa-miR-4701-3p	chr12	0	0
MIMAT0005883	hsa-miR-1293	chr12	1.72242	5.74608
MIMAT0027414	hsa-miR-6757-5p	chr12	0	0
MIMAT0027415	hsa-miR-6757-3p	chr12	0	0
MIMAT0000226	hsa-miR-196a-5p	chr12	497.78	610.999
MIMAT0004562	hsa-miR-196a-3p	chr12	0	0
MIMAT0004804	hsa-miR-615-5p	chr12	0	1.91536
MIMAT0003283	hsa-miR-615-3p	chr12	142.961	173.021
MIMAT0015083	hsa-miR-3198	chr12	0.861211	0
MIMAT0004699	hsa-miR-148b-5p	chr12	1.72242	1.91536
MIMAT0000759	hsa-miR-148b-3p	chr12	1921.36	1822.14
MIMAT0005582	hsa-miR-1228-5p	chr12	0.861211	0.638453
MIMAT0005583	hsa-miR-1228-3p	chr12	14.6406	30.6457
MIMAT0027416	hsa-miR-6758-5p	chr12	0	0
MIMAT0027417	hsa-miR-6758-3p	chr12	0	0
MIMAT0003284	hsa-miR-616-5p	chr12	2.58363	1.27691
MIMAT0004805	hsa-miR-616-3p	chr12	5.16727	0
MIMAT0027418	hsa-miR-6759-5p	chr12	0	0
MIMAT0027419	hsa-miR-6759-3p	chr12	0	0
MIMAT0000082	hsa-miR-26a-5p	chr12	6058.62	6277.27
MIMAT0004681	hsa-miR-26a-2-3p	chr12	44.783	63.8453
MIMAT0024598	hsa-miR-6125	chr12	0	1.27691
MIMAT0000415	hsa-let-7i-5p	chr12	20926.6	21464.1
MIMAT0004585	hsa-let-7i-3p	chr12	44.783	49.1609
MIMAT0018446	hsa-miR-548z	chr12	0	0
MIMAT0004806	hsa-miR-548c-5p	chr12	0	0
MIMAT0003285	hsa-miR-548c-3p	chr12	0	0
MIMAT0023699	hsa-miR-6074	chr12	0	0
MIMAT0025460	hsa-miR-6502-5p	chr12	0	0
MIMAT0025461	hsa-miR-6502-3p	chr12	0	0
MIMAT0005937	hsa-miR-1279	chr12	0	0
MIMAT0018187	hsa-miR-3913-5p	chr12	1.72242	0
MIMAT0019225	hsa-miR-3913-3p	chr12	0	0
MIMAT0018187_1	hsa-miR-3913-5p	chr12	0	1.91536
MIMAT0019225_1	hsa-miR-3913-3p	chr12	0	0
MIMAT0005944	hsa-miR-1252-5p	chr12	0	1.91536
MIMAT0026744	hsa-miR-1252-3p	chr12	0	3.83072
MIMAT0003286	hsa-miR-617	chr12	0	0
MIMAT0003287	hsa-miR-618	chr12	0	0
MIMAT0019794	hsa-miR-4699-5p	chr12	0	0
MIMAT0019795	hsa-miR-4699-3p	chr12	0	0
MIMAT0022493	hsa-miR-5700	chr12	0	0
MIMAT0030419	hsa-miR-7844-5p	chr12	0	0
MIMAT0002812	hsa-miR-492	chr12	0	0
MIMAT0004700	hsa-miR-331-5p	chr12	11.1957	17.8767
MIMAT0000760	hsa-miR-331-3p	chr12	92.1496	101.514
MIMAT0018113	hsa-miR-3685	chr12	2.58363	0
MIMAT0005903	hsa-miR-1251-5p	chr12	0	0
MIMAT0026741	hsa-miR-1251-3p	chr12	0	0
MIMAT0000428	hsa-miR-135a-5p	chr12	0	0
MIMAT0019030	hsa-miR-4495	chr12	0	0
MIMAT0016856	hsa-miR-4303	chr12	0	0
MIMAT0006767	hsa-miR-1827	chr12	0	0
MIMAT0018072	hsa-miR-3652	chr12	0	0
MIMAT0018197	hsa-miR-3922-3p	chr12	0.861211	0.638453
MIMAT0019227	hsa-miR-3922-5p	chr12	0	0
MIMAT0019031	hsa-miR-4496	chr12	0	0
MIMAT0003288	hsa-miR-619-3p	chr12	0	0
MIMAT0026622	hsa-miR-619-5p	chr12	0	0
MIMAT0019032	hsa-miR-4497	chr12	0	0.638453
MIMAT0027420	hsa-miR-6760-5p	chr12	0	0
MIMAT0027421	hsa-miR-6760-3p	chr12	0	0
MIMAT0027422	hsa-miR-6761-5p	chr12	0	0
MIMAT0027423	hsa-miR-6761-3p	chr12	0	0
MIMAT0018077	hsa-miR-3657	chr12	0	0
MIMAT0027623	hsa-miR-6861-5p	chr12	0	0
MIMAT0027624	hsa-miR-6861-3p	chr12	0	0
MIMAT0005890_1	hsa-miR-1302	chr12	0	0
MIMAT0028109	hsa-miR-7106-5p	chr12	0	0
MIMAT0028110	hsa-miR-7106-3p	chr12	0	0
MIMAT0027424	hsa-miR-6762-5p	chr12	0	0
MIMAT0027425	hsa-miR-6762-3p	chr12	0	0
MIMAT0003289	hsa-miR-620	chr12	0	0
MIMAT0018999	hsa-miR-4472	chr12	0	0
MIMAT0005823	hsa-miR-1178-3p	chr12	0	0
MIMAT0022940	hsa-miR-1178-5p	chr12	0	0
MIMAT0019033	hsa-miR-4498	chr12	7.7509	0
MIMAT0019796	hsa-miR-4700-5p	chr12	0	0
MIMAT0019797	hsa-miR-4700-3p	chr12	0	0
MIMAT0028111	hsa-miR-7107-5p	chr12	0	0
MIMAT0028112	hsa-miR-7107-3p	chr12	0	0
MIMAT0016854	hsa-miR-4304	chr12	0	0
MIMAT0030999	hsa-miR-8072	chr12	2.58363	1.27691
MIMAT0018182	hsa-miR-3908	chr12	0	0
MIMAT0027660	hsa-miR-6880-5p	chr12	0	0.638453
MIMAT0027661	hsa-miR-6880-3p	chr12	0	0
MIMAT0021119	hsa-miR-5188	chr12	0	2.55381
MIMAT0019034	hsa-miR-4419b	chr12	0	0
MIMAT0017989	hsa-miR-3612	chr12	0	0
MIMAT0027426	hsa-miR-6763-5p	chr12	0.861211	0
MIMAT0027427	hsa-miR-6763-3p	chr12	0	0
MIMAT0019035	hsa-miR-4499	chr13	0	0
MIMAT0011775	hsa-miR-2276-3p	chr13	0	0
MIMAT0026921	hsa-miR-2276-5p	chr13	0	0
MIMAT0016857	hsa-miR-4305	chr13	0	0
MIMAT0006764	hsa-miR-320d	chr13	10.3345	15.3229
MIMAT0003290	hsa-miR-621	chr13	0	0
MIMAT0015043	hsa-miR-3168	chr13	0	0
MIMAT0021033	hsa-miR-5006-5p	chr13	0	0
MIMAT0021034	hsa-miR-5006-3p	chr13	0	0
MIMAT0031006	hsa-miR-8079	chr13	0	0
MIMAT0017990	hsa-miR-3613-5p	chr13	433.189	405.418
MIMAT0017991	hsa-miR-3613-3p	chr13	0.861211	1.91536
MIMAT0000069	hsa-miR-16-5p	chr13	1776.68	1858.54
MIMAT0004489	hsa-miR-16-1-3p	chr13	0	0
MIMAT0000068	hsa-miR-15a-5p	chr13	112.819	148.76
MIMAT0004488	hsa-miR-15a-3p	chr13	0	0
MIMAT0022486	hsa-miR-5693	chr13	0	0
MIMAT0019801	hsa-miR-4703-5p	chr13	0	0
MIMAT0019802	hsa-miR-4703-3p	chr13	0	0
MIMAT0010497	hsa-miR-759	chr13	0	0
MIMAT0005886	hsa-miR-1297	chr13	0	0
MIMAT0021035	hsa-miR-5007-5p	chr13	0	0
MIMAT0021036	hsa-miR-5007-3p	chr13	0	0
MIMAT0015044	hsa-miR-3169	chr13	0	0
MIMAT0015081	hsa-miR-548x-3p	chr13	0	0
MIMAT0019803	hsa-miR-4704-5p	chr13	0	0
MIMAT0019804	hsa-miR-4704-3p	chr13	0	0
MIMAT0018087	hsa-miR-3665	chr13	0	0
MIMAT0019036	hsa-miR-4500	chr13	0	0
MIMAT0003291	hsa-miR-622	chr13	0	0
MIMAT0000070	hsa-miR-17-5p	chr13	712.222	767.42
MIMAT0000071	hsa-miR-17-3p	chr13	14.6406	13.4075
MIMAT0000072	hsa-miR-18a-5p	chr13	297.979	307.096
MIMAT0002891	hsa-miR-18a-3p	chr13	104.207	121.944
MIMAT0004490	hsa-miR-19a-5p	chr13	0	0
MIMAT0000073	hsa-miR-19a-3p	chr13	240.278	174.936
MIMAT0000075	hsa-miR-20a-5p	chr13	857.766	859.996
MIMAT0004493	hsa-miR-20a-3p	chr13	30.1424	20.4305
MIMAT0004491	hsa-miR-19b-1-5p	chr13	0	0
MIMAT0000074	hsa-miR-19b-3p	chr13	196.356	124.498
MIMAT0004507	hsa-miR-92a-1-5p	chr13	112.819	104.068
MIMAT0000092	hsa-miR-92a-3p	chr13	20321.1	21523.5
MIMAT0022267	hsa-miR-548as-5p	chr13	0	0
MIMAT0022268	hsa-miR-548as-3p	chr13	0	0
MIMAT0019037	hsa-miR-4501	chr13	0	0
MIMAT0015045	hsa-miR-3170	chr13	0	0
MIMAT0003292	hsa-miR-623	chr13	0	0
MIMAT0016858	hsa-miR-4306	chr13	0	0
MIMAT0013515	hsa-miR-2681-5p	chr13	0	0
MIMAT0013516	hsa-miR-2681-3p	chr13	0	0
MIMAT0019805	hsa-miR-4705	chr13	0	0
MIMAT0005921	hsa-miR-1267	chr13	0.861211	2.55381
MIMAT0031000	hsa-miR-8073	chr13	0	0
MIMAT0031002	hsa-miR-8075	chr13	0	0
MIMAT0022265	hsa-miR-548ar-5p	chr13	0	0
MIMAT0022266	hsa-miR-548ar-3p	chr13	0	0.638453
MIMAT0019038	hsa-miR-4502	chr13	0	0.638453
MIMAT0025846	hsa-miR-6717-5p	chr14	0	0
MIMAT0019807	hsa-miR-4707-5p	chr14	9.47332	6.38453
MIMAT0019808	hsa-miR-4707-3p	chr14	0	0
MIMAT0000241	hsa-miR-208a-3p	chr14	0	0
MIMAT0026474	hsa-miR-208a-5p	chr14	0	0
MIMAT0004960	hsa-miR-208b-3p	chr14	0	0
MIMAT0026722	hsa-miR-208b-5p	chr14	0	0
MIMAT0030018	hsa-miR-7703	chr14	0	0
MIMAT0016860	hsa-miR-4307	chr14	0	0
MIMAT0015046	hsa-miR-3171	chr14	0	0
MIMAT0003293	hsa-miR-624-5p	chr14	0	0
MIMAT0004807	hsa-miR-624-3p	chr14	0.861211	0
MIMAT0019039	hsa-miR-4503	chr14	0	0
MIMAT0018354	hsa-miR-548y	chr14	0	0
MIMAT0023701	hsa-miR-6076	chr14	0	0
MIMAT0019040	hsa-miR-4504	chr14	0	1.91536
MIMAT0022273	hsa-miR-5580-5p	chr14	0	0
MIMAT0022274	hsa-miR-5580-3p	chr14	0	0
MIMAT0016861	hsa-miR-4308	chr14	0	0
MIMAT0022287	hsa-miR-5586-5p	chr14	0	0
MIMAT0022288	hsa-miR-5586-3p	chr14	0	0
MIMAT0005928	hsa-miR-548h-5p	chr14	0	3.83072
MIMAT0030430	hsa-miR-7855-5p	chr14	0	0
MIMAT0019806	hsa-miR-4706	chr14	0	0
MIMAT0019809	hsa-miR-4708-5p	chr14	0	0
MIMAT0019810	hsa-miR-4708-3p	chr14	0	0
MIMAT0003294	hsa-miR-625-5p	chr14	0.861211	5.10762
MIMAT0004808	hsa-miR-625-3p	chr14	182.577	221.543
MIMAT0022487	hsa-miR-5694	chr14	0	0
MIMAT0030411	hsa-miR-7843-5p	chr14	0	0
MIMAT0030412	hsa-miR-7843-3p	chr14	0	0
MIMAT0019041	hsa-miR-4505	chr14	0	0
MIMAT0019811	hsa-miR-4709-5p	chr14	0	0
MIMAT0019812	hsa-miR-4709-3p	chr14	0	0
MIMAT0029782_1	hsa-miR-7641	chr14	0.861211	1.27691
MIMAT0005911	hsa-miR-1260a	chr14	68.8969	53.63
MIMAT0019042	hsa-miR-4506	chr14	0	0
MIMAT0015048	hsa-miR-3173-3p	chr14	2.58363	0
MIMAT0019214	hsa-miR-3173-5p	chr14	24.1139	31.2842
MIMAT0010214	hsa-miR-151b	chr14	8.61211	10.2152
MIMAT0004694	hsa-miR-342-5p	chr14	13.7794	10.8537
MIMAT0000753	hsa-miR-342-3p	chr14	203.246	233.674
MIMAT0027428	hsa-miR-6764-5p	chr14	0	0
MIMAT0027429	hsa-miR-6764-3p	chr14	0	0
MIMAT0000772	hsa-miR-345-5p	chr14	66.3133	89.3834
MIMAT0022698	hsa-miR-345-3p	chr14	0	0
MIMAT0019043	hsa-miR-2392	chr14	0	0
MIMAT0003948	hsa-miR-770-5p	chr14	0	0
MIMAT0002813	hsa-miR-493-5p	chr14	0	1.27691
MIMAT0003161	hsa-miR-493-3p	chr14	0	0
MIMAT0004695	hsa-miR-337-5p	chr14	0	0
MIMAT0000754	hsa-miR-337-3p	chr14	0	0
MIMAT0004952	hsa-miR-665	chr14	0	0
MIMAT0001625	hsa-miR-431-5p	chr14	1.72242	0
MIMAT0004757	hsa-miR-431-3p	chr14	0	0
MIMAT0001627	hsa-miR-433-3p	chr14	0	0.638453
MIMAT0026554	hsa-miR-433-5p	chr14	0	0
MIMAT0004604	hsa-miR-127-5p	chr14	0	0
MIMAT0000446	hsa-miR-127-3p	chr14	1.72242	0
MIMAT0002814	hsa-miR-432-5p	chr14	2.58363	0.638453
MIMAT0002815	hsa-miR-432-3p	chr14	0	0
MIMAT0000448	hsa-miR-136-5p	chr14	0	0
MIMAT0004606	hsa-miR-136-3p	chr14	0	0
MIMAT0000722	hsa-miR-370-3p	chr14	0.861211	0
MIMAT0026483	hsa-miR-370-5p	chr14	0	0
MIMAT0000733	hsa-miR-379-5p	chr14	17.2242	33.1995
MIMAT0004690	hsa-miR-379-3p	chr14	1.72242	1.27691
MIMAT0003329	hsa-miR-411-5p	chr14	2.58363	3.19226
MIMAT0004813	hsa-miR-411-3p	chr14	0	5.10762
MIMAT0002890	hsa-miR-299-5p	chr14	0	0
MIMAT0000687	hsa-miR-299-3p	chr14	0	0
MIMAT0000734	hsa-miR-380-5p	chr14	0	0
MIMAT0000735	hsa-miR-380-3p	chr14	2.58363	0
MIMAT0005955	hsa-miR-1197	chr14	0	0
MIMAT0004696	hsa-miR-323a-5p	chr14	0	0
MIMAT0000755	hsa-miR-323a-3p	chr14	1.72242	5.10762
MIMAT0003879	hsa-miR-758-3p	chr14	0	0
MIMAT0022929	hsa-miR-758-5p	chr14	0	0
MIMAT0001629	hsa-miR-329-3p	chr14	3.44485	7.02298
MIMAT0026555	hsa-miR-329-5p	chr14	0.861211	0
MIMAT0001629_1	hsa-miR-329-3p	chr14	6.02848	1.91536
MIMAT0026555_1	hsa-miR-329-5p	chr14	0	0
MIMAT0002816	hsa-miR-494-3p	chr14	16.363	3.83072
MIMAT0026607	hsa-miR-494-5p	chr14	0	0
MIMAT0015049	hsa-miR-1193	chr14	0	0
MIMAT0004954	hsa-miR-543	chr14	25.8363	35.1149
MIMAT0002817	hsa-miR-495-3p	chr14	19.8079	11.4922
MIMAT0022924	hsa-miR-495-5p	chr14	0	0
MIMAT0000720	hsa-miR-376c-3p	chr14	1.72242	2.55381
MIMAT0022861	hsa-miR-376c-5p	chr14	0	0
MIMAT0000729	hsa-miR-376a-3p	chr14	1.72242	1.91536
MIMAT0022928	hsa-miR-376a-2-5p	chr14	0	0
MIMAT0003330	hsa-miR-654-5p	chr14	3.44485	2.55381
MIMAT0004814	hsa-miR-654-3p	chr14	5.16727	12.7691
MIMAT0002172	hsa-miR-376b-3p	chr14	0	0
MIMAT0022923	hsa-miR-376b-5p	chr14	2.58363	0
MIMAT0003386	hsa-miR-376a-5p	chr14	0	0
MIMAT0000729_1	hsa-miR-376a-3p	chr14	0.861211	5.10762
MIMAT0004903	hsa-miR-300	chr14	0	0
MIMAT0005798	hsa-miR-1185-5p	chr14	0	0
MIMAT0022838	hsa-miR-1185-1-3p	chr14	6.88969	0
MIMAT0005798_1	hsa-miR-1185-5p	chr14	0	0
MIMAT0022713	hsa-miR-1185-2-3p	chr14	0	1.91536
MIMAT0000736	hsa-miR-381-3p	chr14	0.861211	0.638453
MIMAT0022862	hsa-miR-381-5p	chr14	0	0
MIMAT0003180	hsa-miR-487b-3p	chr14	23.2527	38.9456
MIMAT0026614	hsa-miR-487b-5p	chr14	0	0
MIMAT0003163	hsa-miR-539-5p	chr14	0.861211	0
MIMAT0022705	hsa-miR-539-3p	chr14	0.861211	4.46917
MIMAT0004921	hsa-miR-889-3p	chr14	1.72242	7.66143
MIMAT0026719	hsa-miR-889-5p	chr14	0	0
MIMAT0003164	hsa-miR-544a	chr14	0	0
MIMAT0003331	hsa-miR-655-3p	chr14	2.58363	0.638453
MIMAT0026626	hsa-miR-655-5p	chr14	0	0
MIMAT0002178	hsa-miR-487a-3p	chr14	0	2.55381
MIMAT0026559	hsa-miR-487a-5p	chr14	0	1.91536
MIMAT0000737	hsa-miR-382-5p	chr14	12.057	7.66143
MIMAT0022697	hsa-miR-382-3p	chr14	6.02848	3.19226
MIMAT0000447	hsa-miR-134-5p	chr14	0.861211	0
MIMAT0026481	hsa-miR-134-3p	chr14	0	0
MIMAT0003881	hsa-miR-668-3p	chr14	0	0
MIMAT0026636	hsa-miR-668-5p	chr14	0	0
MIMAT0002175	hsa-miR-485-5p	chr14	2.58363	5.10762
MIMAT0002176	hsa-miR-485-3p	chr14	13.7794	17.2382
MIMAT0001630	hsa-miR-323b-5p	chr14	4.30606	0
MIMAT0015050	hsa-miR-323b-3p	chr14	0.861211	1.91536
MIMAT0000452	hsa-miR-154-5p	chr14	0	0
MIMAT0000453	hsa-miR-154-3p	chr14	1.72242	1.27691
MIMAT0002818	hsa-miR-496	chr14	0	2.55381
MIMAT0004689	hsa-miR-377-5p	chr14	0	0
MIMAT0000730	hsa-miR-377-3p	chr14	0	0
MIMAT0004919	hsa-miR-541-5p	chr14	0	0
MIMAT0004920	hsa-miR-541-3p	chr14	0	0
MIMAT0001638	hsa-miR-409-5p	chr14	0	0.638453
MIMAT0001639	hsa-miR-409-3p	chr14	68.0357	26.1766
MIMAT0002170	hsa-miR-412-3p	chr14	0	0
MIMAT0026557	hsa-miR-412-5p	chr14	0.861211	1.91536
MIMAT0001621	hsa-miR-369-5p	chr14	0	1.27691
MIMAT0000721	hsa-miR-369-3p	chr14	46.5054	33.838
MIMAT0002171	hsa-miR-410-3p	chr14	0	0
MIMAT0026558	hsa-miR-410-5p	chr14	0	0
MIMAT0003332	hsa-miR-656-3p	chr14	0	0.638453
MIMAT0026627	hsa-miR-656-5p	chr14	0	0
MIMAT0005899	hsa-miR-1247-5p	chr14	0	0
MIMAT0022721	hsa-miR-1247-3p	chr14	0	0
MIMAT0016859	hsa-miR-4309	chr14	0	0
MIMAT0000264	hsa-miR-203a-3p	chr14	0	1.27691
MIMAT0031890	hsa-miR-203a-5p	chr14	0	0
MIMAT0019813	hsa-miR-203b-5p	chr14	0	0
MIMAT0019814	hsa-miR-203b-3p	chr14	0	0
MIMAT0019815	hsa-miR-4710	chr14	0	0
MIMAT0027430	hsa-miR-6765-5p	chr14	0	0
MIMAT0027431	hsa-miR-6765-3p	chr14	0	0
MIMAT0030998	hsa-miR-8071	chr14	0	0
MIMAT0030998_1	hsa-miR-8071	chr14	0	0
MIMAT0019082	hsa-miR-4539	chr14	0	0
MIMAT0019044	hsa-miR-4507	chr14	0	0
MIMAT0019081	hsa-miR-4538	chr14	0	0
MIMAT0019080	hsa-miR-4537	chr14	0	0
MIMAT0021126	hsa-miR-5195-5p	chr14	0	0
MIMAT0021127	hsa-miR-5195-3p	chr14	0	0
MIMAT0014980	hsa-miR-3118	chr15	0	0
MIMAT0022494	hsa-miR-5701	chr15	0.861211	0
MIMAT0014980_1	hsa-miR-3118	chr15	0	0
MIMAT0022494_1	hsa-miR-5701	chr15	1.72242	0
MIMAT0014980_2	hsa-miR-3118	chr15	0	0
MIMAT0022494_2	hsa-miR-5701	chr15	0	2.55381
MIMAT0005922	hsa-miR-1268a	chr15	0	1.91536
MIMAT0019046	hsa-miR-4509	chr15	0	0
MIMAT0019045	hsa-miR-4508	chr15	0	0
MIMAT0019824	hsa-miR-4715-5p	chr15	0	0
MIMAT0019825	hsa-miR-4715-3p	chr15	0	0
MIMAT0019046_1	hsa-miR-4509	chr15	0	0
MIMAT0019046_2	hsa-miR-4509	chr15	0	0
MIMAT0000268	hsa-miR-211-5p	chr15	0	0
MIMAT0022694	hsa-miR-211-3p	chr15	0	0
MIMAT0005588	hsa-miR-1233-3p	chr15	0	0
MIMAT0022943	hsa-miR-1233-5p	chr15	0	0
MIMAT0005588_1	hsa-miR-1233-3p	chr15	0	0
MIMAT0022943_1	hsa-miR-1233-5p	chr15	0	0
MIMAT0018358	hsa-miR-3942-5p	chr15	2.58363	0
MIMAT0019230	hsa-miR-3942-3p	chr15	0	0.638453
MIMAT0019047	hsa-miR-4510	chr15	1.72242	0.638453
MIMAT0030990	hsa-miR-8063	chr15	0	0
MIMAT0003295	hsa-miR-626	chr15	0	0
MIMAT0016862	hsa-miR-4310	chr15	0	0
MIMAT0003296	hsa-miR-627-5p	chr15	0	0
MIMAT0026623	hsa-miR-627-3p	chr15	1.72242	1.27691
MIMAT0005940	hsa-miR-1282	chr15	0	0
MIMAT0004928	hsa-miR-147b	chr15	0	0
MIMAT0019826	hsa-miR-4716-5p	chr15	0	0
MIMAT0019827	hsa-miR-4716-3p	chr15	0	0
MIMAT0019818	hsa-miR-4712-5p	chr15	0	0
MIMAT0019819	hsa-miR-4712-3p	chr15	0	0
MIMAT0019820	hsa-miR-4713-5p	chr15	0	0
MIMAT0019821	hsa-miR-4713-3p	chr15	0	0
MIMAT0031176	hsa-miR-7973	chr15	0	0
MIMAT0031176_1	hsa-miR-7973	chr15	0	0
MIMAT0005920	hsa-miR-1266-5p	chr15	0	0
MIMAT0026742	hsa-miR-1266-3p	chr15	0	0
MIMAT0004809	hsa-miR-628-5p	chr15	9.47332	18.5151
MIMAT0003297	hsa-miR-628-3p	chr15	28.42	21.0689
MIMAT0011160	hsa-miR-2116-5p	chr15	0	0
MIMAT0011161	hsa-miR-2116-3p	chr15	4.30606	3.19226
MIMAT0030994	hsa-miR-8067	chr15	0	0
MIMAT0023710	hsa-miR-6085	chr15	0	0
MIMAT0000458	hsa-miR-190a-5p	chr15	1.72242	3.83072
MIMAT0026482	hsa-miR-190a-3p	chr15	0	0
MIMAT0001339	hsa-miR-422a	chr15	0	0
MIMAT0005925	hsa-miR-1272	chr15	0	0
MIMAT0019048	hsa-miR-4511	chr15	0	0
MIMAT0016863	hsa-miR-4311	chr15	0	0
MIMAT0019049	hsa-miR-4512	chr15	0	0
MIMAT0016864	hsa-miR-4312	chr15	0	0
MIMAT0004810	hsa-miR-629-5p	chr15	88.7048	115.56
MIMAT0003298	hsa-miR-629-3p	chr15	6.02848	0
MIMAT0003299	hsa-miR-630	chr15	0	0
MIMAT0027662	hsa-miR-6881-5p	chr15	0	0
MIMAT0027663	hsa-miR-6881-3p	chr15	0.861211	7.66143
MIMAT0019050	hsa-miR-4513	chr15	0	0
MIMAT0027664	hsa-miR-6882-5p	chr15	0	0
MIMAT0027665	hsa-miR-6882-3p	chr15	0	0
MIMAT0003300	hsa-miR-631	chr15	0	0
MIMAT0016865	hsa-miR-4313	chr15	0	0
MIMAT0018164	hsa-miR-3713	chr15	0	0
MIMAT0000454	hsa-miR-184	chr15	0	2.55381
MIMAT0022260	hsa-miR-5572	chr15	0	0
MIMAT0003333	hsa-miR-549a	chr15	0	0
MIMAT0019051	hsa-miR-4514	chr15	0	0
MIMAT0019052	hsa-miR-4515	chr15	0	0
MIMAT0030021	hsa-miR-7706	chr15	85.2599	94.491
MIMAT0005930	hsa-miR-1276	chr15	6.02848	5.74608
MIMAT0021037	hsa-miR-548ap-5p	chr15	0	0
MIMAT0021038	hsa-miR-548ap-3p	chr15	0	0
MIMAT0005824	hsa-miR-1179	chr15	0	0
MIMAT0000252	hsa-miR-7-5p	chr15	1308.18	1447.37
MIMAT0004554	hsa-miR-7-2-3p	chr15	0	0
MIMAT0019828	hsa-miR-3529-5p	chr15	0	0
MIMAT0022741	hsa-miR-3529-3p	chr15	0	0
MIMAT0027432	hsa-miR-6766-5p	chr15	0	0
MIMAT0027433	hsa-miR-6766-3p	chr15	2.58363	0
MIMAT0000441_1	hsa-miR-9-5p	chr15	34.4485	18.5151
MIMAT0000442_1	hsa-miR-9-3p	chr15	11.1957	5.74608
MIMAT0021086	hsa-miR-5094	chr15	3.44485	0
MIMAT0021041	hsa-miR-5009-5p	chr15	0	0
MIMAT0021042	hsa-miR-5009-3p	chr15	0	0
MIMAT0015051	hsa-miR-3174	chr15	0	0.638453
MIMAT0015052	hsa-miR-3175	chr15	0	0
MIMAT0007347	hsa-miR-1469	chr15	0	0
MIMAT0019822	hsa-miR-4714-5p	chr15	0	0
MIMAT0019823	hsa-miR-4714-3p	chr15	0	0
MIMAT0005890_2	hsa-miR-1302	chr15	0	0
MIMAT0027618_2	hsa-miR-6859-5p	chr15	0	0
MIMAT0027619_2	hsa-miR-6859-3p	chr15	0	0.638453
MIMAT0027618_3	hsa-miR-6859-5p	chr16	0	0
MIMAT0027619_3	hsa-miR-6859-3p	chr16	0	0.638453
MIMAT0022289	hsa-miR-5587-5p	chr16	0	0
MIMAT0022290	hsa-miR-5587-3p	chr16	0.861211	1.91536
MIMAT0015053	hsa-miR-3176	chr16	5.16727	5.10762
MIMAT0003325	hsa-miR-662	chr16	0	0
MIMAT0015054	hsa-miR-3177-3p	chr16	16.363	19.792
MIMAT0019215	hsa-miR-3177-5p	chr16	0	0
MIMAT0005572	hsa-miR-1225-5p	chr16	0	0
MIMAT0005573	hsa-miR-1225-3p	chr16	0	0
MIMAT0025847	hsa-miR-6511b-5p	chr16	0	0
MIMAT0025848	hsa-miR-6511b-3p	chr16	1.72242	5.74608
MIMAT0019053	hsa-miR-4516	chr16	0	0
MIMAT0018178	hsa-miR-3180	chr16	0	0
MIMAT0018101	hsa-miR-3677-3p	chr16	0	0
MIMAT0019221	hsa-miR-3677-5p	chr16	0	0
MIMAT0004983	hsa-miR-940	chr16	4.30606	5.10762
MIMAT0019829	hsa-miR-4717-5p	chr16	0	0
MIMAT0019830	hsa-miR-4717-3p	chr16	0	0
MIMAT0027434	hsa-miR-6767-5p	chr16	0	0
MIMAT0027435	hsa-miR-6767-3p	chr16	0	0
MIMAT0027436	hsa-miR-6768-5p	chr16	0	0
MIMAT0027437	hsa-miR-6768-3p	chr16	0	0
MIMAT0015055	hsa-miR-3178	chr16	0	0
MIMAT0024599	hsa-miR-6126	chr16	0	0
MIMAT0027438	hsa-miR-6769a-5p	chr16	0	0
MIMAT0027439	hsa-miR-6769a-3p	chr16	0	0
MIMAT0030992	hsa-miR-8065	chr16	0	0
MIMAT0005928_1	hsa-miR-548h-5p	chr16	1.72242	3.19226
MIMAT0019831	hsa-miR-4718	chr16	0	0
MIMAT0004767	hsa-miR-193b-5p	chr16	53.3951	33.838
MIMAT0002819	hsa-miR-193b-3p	chr16	26.6975	41.4994
MIMAT0000710	hsa-miR-365a-3p	chr16	117.986	144.29
MIMAT0009199	hsa-miR-365a-5p	chr16	8.61211	7.66143
MIMAT0015056	hsa-miR-3179	chr16	0	0
MIMAT0018093	hsa-miR-3670	chr16	0	0
MIMAT0015057	hsa-miR-3180-5p	chr16	0	0
MIMAT0015058	hsa-miR-3180-3p	chr16	0	0
MIMAT0025478	hsa-miR-6511a-5p	chr16	0	0.638453
MIMAT0025479	hsa-miR-6511a-3p	chr16	0.861211	1.27691
MIMAT0027440	hsa-miR-6770-5p	chr16	0	0
MIMAT0027441	hsa-miR-6770-3p	chr16	0	0
MIMAT0009447	hsa-miR-1972	chr16	0	0
MIMAT0025847_1	hsa-miR-6511b-5p	chr16	0	0
MIMAT0025848_1	hsa-miR-6511b-3p	chr16	1.72242	3.83072
MIMAT0018178_1	hsa-miR-3180	chr16	0	0
MIMAT0025468	hsa-miR-6506-5p	chr16	0	0
MIMAT0025469	hsa-miR-6506-3p	chr16	0	0
MIMAT0002174	hsa-miR-484	chr16	503.809	483.309
MIMAT0015056_1	hsa-miR-3179	chr16	0	0
MIMAT0018093_1	hsa-miR-3670	chr16	0	0
MIMAT0015057_1	hsa-miR-3180-5p	chr16	0	0
MIMAT0015058_1	hsa-miR-3180-3p	chr16	0	0
MIMAT0025478_1	hsa-miR-6511a-5p	chr16	0.861211	1.27691
MIMAT0025479_1	hsa-miR-6511a-3p	chr16	3.44485	1.91536
MIMAT0027440_1	hsa-miR-6770-5p	chr16	0	0
MIMAT0027441_1	hsa-miR-6770-3p	chr16	0	0
MIMAT0025478_2	hsa-miR-6511a-5p	chr16	0.861211	0
MIMAT0025479_2	hsa-miR-6511a-3p	chr16	0.861211	1.27691
MIMAT0025478_3	hsa-miR-6511a-5p	chr16	0	0
MIMAT0025479_3	hsa-miR-6511a-3p	chr16	1.72242	0.638453
MIMAT0027440_2	hsa-miR-6770-5p	chr16	0	0
MIMAT0027441_2	hsa-miR-6770-3p	chr16	0	0
MIMAT0015057_2	hsa-miR-3180-5p	chr16	0	0
MIMAT0015058_2	hsa-miR-3180-3p	chr16	0	0
MIMAT0018093_2	hsa-miR-3670	chr16	0	0
MIMAT0015056_2	hsa-miR-3179	chr16	0	0
MIMAT0018093_3	hsa-miR-3670	chr16	0	0
MIMAT0015056_3	hsa-miR-3179	chr16	0	0
MIMAT0018106	hsa-miR-3680-5p	chr16	0	0
MIMAT0018107	hsa-miR-3680-3p	chr16	0	0
MIMAT0030415	hsa-miR-1273h-5p	chr16	0	0
MIMAT0030416	hsa-miR-1273h-3p	chr16	0	0
MIMAT0015060	hsa-miR-548w	chr16	0	0
MIMAT0027625	hsa-miR-6862-5p	chr16	0	0.638453
MIMAT0027626	hsa-miR-6862-3p	chr16	0	0
MIMAT0027625_1	hsa-miR-6862-5p	chr16	0	3.19226
MIMAT0027626_1	hsa-miR-6862-3p	chr16	1.72242	0
MIMAT0019835	hsa-miR-4721	chr16	0	0
MIMAT0019054	hsa-miR-4517	chr16	7.7509	6.38453
MIMAT0018106_1	hsa-miR-3680-5p	chr16	0	0.638453
MIMAT0018107_1	hsa-miR-3680-3p	chr16	0	0
MIMAT0019055	hsa-miR-4518	chr16	0	0
MIMAT0019056	hsa-miR-4519	chr16	0	0
MIMAT0010313	hsa-miR-762	chr16	0	0
MIMAT0027442	hsa-miR-6771-5p	chr16	0	0
MIMAT0027443	hsa-miR-6771-3p	chr16	0	0
MIMAT0015061	hsa-miR-3181	chr16	0	0
MIMAT0018350	hsa-miR-3935	chr16	12.057	8.29989
MIMAT0000430	hsa-miR-138-5p	chr16	11.1957	19.1536
MIMAT0004596	hsa-miR-138-2-3p	chr16	0	0
MIMAT0027627	hsa-miR-6863	chr16	0	0
MIMAT0027444	hsa-miR-6772-5p	chr16	0	0
MIMAT0027445	hsa-miR-6772-3p	chr16	0	3.19226
MIMAT0000752	hsa-miR-328-3p	chr16	7.7509	3.83072
MIMAT0026486	hsa-miR-328-5p	chr16	0	0
MIMAT0027446	hsa-miR-6773-5p	chr16	0	0
MIMAT0027447	hsa-miR-6773-3p	chr16	0	0
MIMAT0007400	hsa-miR-1538	chr16	0	5.10762
MIMAT0000431	hsa-miR-140-5p	chr16	64.5908	54.9069
MIMAT0004597	hsa-miR-140-3p	chr16	613.182	589.292
MIMAT0009447_1	hsa-miR-1972	chr16	0	0
MIMAT0019832	hsa-miR-4719	chr16	0	0
MIMAT0019833	hsa-miR-4720-5p	chr16	2.58363	0
MIMAT0019834	hsa-miR-4720-3p	chr16	0	0
MIMAT0030429	hsa-miR-7854-3p	chr16	0.861211	1.27691
MIMAT0025464	hsa-miR-6504-5p	chr16	0	0
MIMAT0025465	hsa-miR-6504-3p	chr16	0	0
MIMAT0030985	hsa-miR-8058	chr16	0	0
MIMAT0015062	hsa-miR-3182	chr16	0	0
MIMAT0021085	hsa-miR-5093	chr16	0	0
MIMAT0007884	hsa-miR-1910-5p	chr16	6.02848	10.2152
MIMAT0026917	hsa-miR-1910-3p	chr16	0.861211	0
MIMAT0027448	hsa-miR-6774-5p	chr16	0	0
MIMAT0027449	hsa-miR-6774-3p	chr16	0	0
MIMAT0027450	hsa-miR-6775-5p	chr16	0	0
MIMAT0027451	hsa-miR-6775-3p	chr16	0	0
MIMAT0021120	hsa-miR-5189-5p	chr16	0	0
MIMAT0027088	hsa-miR-5189-3p	chr16	0	0
MIMAT0019836	hsa-miR-4722-5p	chr16	0	0
MIMAT0019837	hsa-miR-4722-3p	chr16	0	0
MIMAT0015063	hsa-miR-3183	chr17	0	0.638453
MIMAT0004495	hsa-miR-22-5p	chr17	130.043	119.391
MIMAT0000077	hsa-miR-22-3p	chr17	1408.08	1550.16
MIMAT0004594	hsa-miR-132-5p	chr17	6.02848	15.3229
MIMAT0000426	hsa-miR-132-3p	chr17	148.99	153.867
MIMAT0000269	hsa-miR-212-3p	chr17	0	0
MIMAT0022695	hsa-miR-212-5p	chr17	0.861211	2.55381
MIMAT0027452	hsa-miR-6776-5p	chr17	0	0
MIMAT0027453	hsa-miR-6776-3p	chr17	0.861211	0
MIMAT0005904	hsa-miR-1253	chr17	0	0
MIMAT0027628	hsa-miR-6864-5p	chr17	0	0
MIMAT0027629	hsa-miR-6864-3p	chr17	0	0
MIMAT0027630	hsa-miR-6865-5p	chr17	0	0
MIMAT0027631	hsa-miR-6865-3p	chr17	0	0
MIMAT0019235	hsa-miR-4520-5p	chr17	0	0
MIMAT0019057	hsa-miR-4520-3p	chr17	0	0
MIMAT0019235_1	hsa-miR-4520-5p	chr17	0	0
MIMAT0020300	hsa-miR-4520-2-3p	chr17	0	0
MIMAT0000461	hsa-miR-195-5p	chr17	19.8079	10.2152
MIMAT0004615	hsa-miR-195-3p	chr17	0.861211	5.74608
MIMAT0002820	hsa-miR-497-5p	chr17	14.6406	11.4922
MIMAT0004768	hsa-miR-497-3p	chr17	0	0
MIMAT0000761	hsa-miR-324-5p	chr17	15.5018	44.6917
MIMAT0000762	hsa-miR-324-3p	chr17	26.6975	22.3458
MIMAT0016868	hsa-miR-4314	chr17	0	0
MIMAT0027666	hsa-miR-6883-5p	chr17	0	0
MIMAT0027667	hsa-miR-6883-3p	chr17	0	0
MIMAT0019058	hsa-miR-4521	chr17	80.9539	69.5914
MIMAT0004945	hsa-miR-744-5p	chr17	143.822	142.375
MIMAT0004946	hsa-miR-744-3p	chr17	3.44485	1.91536
MIMAT0019059	hsa-miR-1269b	chr17	13.7794	7.02298
MIMAT0005928_2	hsa-miR-548h-5p	chr17	0.861211	2.55381
MIMAT0019853	hsa-miR-4731-5p	chr17	0	0
MIMAT0019854	hsa-miR-4731-3p	chr17	0	0
MIMAT0005942	hsa-miR-1288-3p	chr17	0	0
MIMAT0026743	hsa-miR-1288-5p	chr17	0	0
MIMAT0027454	hsa-miR-6777-5p	chr17	0	0
MIMAT0027455	hsa-miR-6777-3p	chr17	0	0
MIMAT0003301	hsa-miR-33b-5p	chr17	0	0.638453
MIMAT0004811	hsa-miR-33b-3p	chr17	12.057	10.2152
MIMAT0027456	hsa-miR-6778-5p	chr17	0	0
MIMAT0027457	hsa-miR-6778-3p	chr17	0	0
MIMAT0005825	hsa-miR-1180-3p	chr17	242	293.688
MIMAT0026735	hsa-miR-1180-5p	chr17	1.72242	1.91536
MIMAT0019060	hsa-miR-4522	chr17	0	0
MIMAT0019838	hsa-miR-4723-5p	chr17	0	0
MIMAT0019839	hsa-miR-4723-3p	chr17	3.44485	0
MIMAT0001631	hsa-miR-451a	chr17	0	0
MIMAT0019840	hsa-miR-451b	chr17	0	0
MIMAT0004600	hsa-miR-144-5p	chr17	0	0
MIMAT0000436	hsa-miR-144-3p	chr17	0	0
MIMAT0019855	hsa-miR-4732-5p	chr17	0	0
MIMAT0019856	hsa-miR-4732-3p	chr17	0	0
MIMAT0019061	hsa-miR-4523	chr17	0.861211	0
MIMAT0004748	hsa-miR-423-5p	chr17	2535.41	2855.8
MIMAT0001340	hsa-miR-423-3p	chr17	6228.28	7019.15
MIMAT0015064	hsa-miR-3184-5p	chr17	0	0
MIMAT0022731	hsa-miR-3184-3p	chr17	0	0
MIMAT0019857	hsa-miR-4733-5p	chr17	0	0
MIMAT0019858	hsa-miR-4733-3p	chr17	0	0
MIMAT0019841	hsa-miR-4724-5p	chr17	0	0
MIMAT0019842	hsa-miR-4724-3p	chr17	0	0
MIMAT0004614	hsa-miR-193a-5p	chr17	831.93	957.679
MIMAT0000459	hsa-miR-193a-3p	chr17	4.30606	0
MIMAT0019843	hsa-miR-4725-5p	chr17	1.72242	0.638453
MIMAT0019844	hsa-miR-4725-3p	chr17	12.057	5.10762
MIMAT0022833	hsa-miR-365b-5p	chr17	91.2884	107.899
MIMAT0022834	hsa-miR-365b-3p	chr17	130.043	137.267
MIMAT0003302	hsa-miR-632	chr17	0	0
MIMAT0013863	hsa-miR-2909	chr17	0	0
MIMAT0024612	hsa-miR-378j	chr17	0	0
MIMAT0019859	hsa-miR-4734	chr17	0	0
MIMAT0019845	hsa-miR-4726-5p	chr17	0	0
MIMAT0019846	hsa-miR-4726-3p	chr17	0	0
MIMAT0019847	hsa-miR-4727-5p	chr17	0	0
MIMAT0019848	hsa-miR-4727-3p	chr17	0	0
MIMAT0027458	hsa-miR-6779-5p	chr17	0	0
MIMAT0027459	hsa-miR-6779-3p	chr17	0	0
MIMAT0019849	hsa-miR-4728-5p	chr17	0	0
MIMAT0019850	hsa-miR-4728-3p	chr17	0	0
MIMAT0027668	hsa-miR-6884-5p	chr17	3.44485	1.27691
MIMAT0027669	hsa-miR-6884-3p	chr17	0	0
MIMAT0027632	hsa-miR-6866-5p	chr17	0.861211	1.91536
MIMAT0027633	hsa-miR-6866-3p	chr17	0	0
MIMAT0027634	hsa-miR-6867-5p	chr17	0	0
MIMAT0027635	hsa-miR-6867-3p	chr17	0	0
MIMAT0025476	hsa-miR-6510-5p	chr17	0	0
MIMAT0025477	hsa-miR-6510-3p	chr17	0	0
MIMAT0022277	hsa-miR-548at-5p	chr17	0	0
MIMAT0022278	hsa-miR-548at-3p	chr17	0	0
MIMAT0021043	hsa-miR-5010-5p	chr17	0.861211	2.55381
MIMAT0021044	hsa-miR-5010-3p	chr17	6.88969	3.83072
MIMAT0027460	hsa-miR-6780a-5p	chr17	0	0
MIMAT0027461	hsa-miR-6780a-3p	chr17	0	1.27691
MIMAT0027462	hsa-miR-6781-5p	chr17	0	0
MIMAT0027463	hsa-miR-6781-3p	chr17	0	0
MIMAT0011162	hsa-miR-2117	chr17	0	0
MIMAT0027464	hsa-miR-6782-5p	chr17	0	0
MIMAT0027465	hsa-miR-6782-3p	chr17	0	0
MIMAT0027466	hsa-miR-6783-5p	chr17	0	0
MIMAT0027467	hsa-miR-6783-3p	chr17	6.02848	1.27691
MIMAT0027468	hsa-miR-6784-5p	chr17	0	0
MIMAT0027469	hsa-miR-6784-3p	chr17	0	0
MIMAT0016866	hsa-miR-4315	chr17	0	0
MIMAT0021081	hsa-miR-5089-5p	chr17	0	0
MIMAT0022984	hsa-miR-5089-3p	chr17	0	0
MIMAT0000438	hsa-miR-152-3p	chr17	824.179	631.43
MIMAT0026479	hsa-miR-152-5p	chr17	3.44485	1.27691
MIMAT0005866	hsa-miR-1203	chr17	0	0
MIMAT0000253	hsa-miR-10a-5p	chr17	2473.4	2350.14
MIMAT0004555	hsa-miR-10a-3p	chr17	35.3097	36.3918
MIMAT0000226_1	hsa-miR-196a-5p	chr17	380.655	464.794
MIMAT0015065	hsa-miR-3185	chr17	0	0
MIMAT0024613	hsa-miR-6129	chr17	0	0
MIMAT0024782	hsa-miR-6165	chr17	0	0
MIMAT0030986	hsa-miR-8059	chr17	0	0
MIMAT0017992	hsa-miR-3614-5p	chr17	0	0
MIMAT0017993	hsa-miR-3614-3p	chr17	0	0
MIMAT0000433	hsa-miR-142-5p	chr17	0	0
MIMAT0000434	hsa-miR-142-3p	chr17	0	0
MIMAT0019862	hsa-miR-4736	chr17	0	0
MIMAT0003884	hsa-miR-454-5p	chr17	86.9823	75.9759
MIMAT0003885	hsa-miR-454-3p	chr17	1510.56	1702.12
MIMAT0000688	hsa-miR-301a-3p	chr17	28.42	37.6687
MIMAT0022696	hsa-miR-301a-5p	chr17	23.2527	30.6457
MIMAT0019851	hsa-miR-4729	chr17	0	0
MIMAT0000076	hsa-miR-21-5p	chr17	335185	317610
MIMAT0004494	hsa-miR-21-3p	chr17	788.87	803.174
MIMAT0019863	hsa-miR-4737	chr17	0	0
MIMAT0003303	hsa-miR-633	chr17	0	0
MIMAT0018079	hsa-miR-1273e	chr17	0	0
MIMAT0019864	hsa-miR-3064-5p	chr17	9.47332	2.55381
MIMAT0019865	hsa-miR-3064-3p	chr17	0.861211	0
MIMAT0020541	hsa-miR-5047	chr17	0	0
MIMAT0023705	hsa-miR-6080	chr17	0	0
MIMAT0016866_1	hsa-miR-4315	chr17	0	0
MIMAT0003304	hsa-miR-634	chr17	0	0
MIMAT0004812	hsa-miR-548d-5p	chr17	0	0
MIMAT0003323	hsa-miR-548d-3p	chr17	0	0
MIMAT0018447	hsa-miR-548aa	chr17	0	0
MIMAT0003305	hsa-miR-635	chr17	0	0
MIMAT0022255	hsa-miR-4524b-5p	chr17	0	0
MIMAT0022256	hsa-miR-4524b-3p	chr17	0	0
MIMAT0019062	hsa-miR-4524a-5p	chr17	0	0
MIMAT0019063	hsa-miR-4524a-3p	chr17	0	0
MIMAT0017994	hsa-miR-3615	chr17	57.7012	39.5841
MIMAT0018102	hsa-miR-3678-5p	chr17	0	0
MIMAT0018103	hsa-miR-3678-3p	chr17	0	0
MIMAT0027470	hsa-miR-6785-5p	chr17	0	0
MIMAT0027471	hsa-miR-6785-3p	chr17	0	0
MIMAT0019866	hsa-miR-4738-5p	chr17	0	0
MIMAT0019867	hsa-miR-4738-3p	chr17	0	0
MIMAT0027636	hsa-miR-6868-5p	chr17	0	0
MIMAT0027637	hsa-miR-6868-3p	chr17	0	0
MIMAT0003306	hsa-miR-636	chr17	1.72242	3.19226
MIMAT0030417	hsa-miR-6516-5p	chr17	0	0
MIMAT0030418	hsa-miR-6516-3p	chr17	4.30606	0.638453
MIMAT0016867	hsa-miR-4316	chr17	0	0
MIMAT0019868	hsa-miR-4739	chr17	0	0
MIMAT0018925	hsa-miR-1268b	chr17	3.44485	5.10762
MIMAT0019852	hsa-miR-4730	chr17	0	0
MIMAT0003335	hsa-miR-657	chr17	0	0
MIMAT0015066	hsa-miR-3065-5p	chr17	13.7794	6.38453
MIMAT0015378	hsa-miR-3065-3p	chr17	5.16727	5.10762
MIMAT0004701	hsa-miR-338-5p	chr17	1.72242	0
MIMAT0000763	hsa-miR-338-3p	chr17	0	0
MIMAT0005902	hsa-miR-1250-5p	chr17	0	0
MIMAT0026740	hsa-miR-1250-3p	chr17	0	0
MIMAT0019869	hsa-miR-4740-5p	chr17	0	0
MIMAT0019870	hsa-miR-4740-3p	chr17	0	0
MIMAT0015067	hsa-miR-3186-5p	chr17	0	0
MIMAT0015068	hsa-miR-3186-3p	chr17	0	0
MIMAT0027472	hsa-miR-6786-5p	chr17	0	0
MIMAT0027473	hsa-miR-6786-3p	chr17	0	0
MIMAT0027474	hsa-miR-6787-5p	chr17	0	0
MIMAT0027475	hsa-miR-6787-3p	chr17	2.58363	3.83072
MIMAT0019064	hsa-miR-4525	chr17	0	0
MIMAT0031005	hsa-miR-8078	chr18	0	0
MIMAT0025849	hsa-miR-6718-5p	chr18	0	0
MIMAT0019361	hsa-miR-3976	chr18	0	0
MIMAT0016872	hsa-miR-4317	chr18	0	0
MIMAT0027476	hsa-miR-6788-5p	chr18	0	0
MIMAT0027477	hsa-miR-6788-3p	chr18	0	0
MIMAT0028216	hsa-miR-7153-5p	chr18	0	0
MIMAT0028217	hsa-miR-7153-3p	chr18	0	0
MIMAT0021121	hsa-miR-5190	chr18	0	0
MIMAT0019065	hsa-miR-4526	chr18	0	0
MIMAT0015030_1	hsa-miR-3156-5p	chr18	0	0
MIMAT0019209_1	hsa-miR-3156-3p	chr18	0	0
MIMAT0005793	hsa-miR-320c	chr18	22.3915	27.4535
MIMAT0000427	hsa-miR-133a-3p	chr18	0	0
MIMAT0026478	hsa-miR-133a-5p	chr18	0	0
MIMAT0000416	hsa-miR-1-3p	chr18	4.30606	0.638453
MIMAT0019871	hsa-miR-4741	chr18	7.7509	2.55381
MIMAT0005793_1	hsa-miR-320c	chr18	27.5588	35.7534
MIMAT0030984	hsa-miR-8057	chr18	0	0
MIMAT0005932	hsa-miR-302f	chr18	0	0
MIMAT0019360	hsa-miR-3975	chr18	0	0
MIMAT0004561	hsa-miR-187-5p	chr18	0	0
MIMAT0000262	hsa-miR-187-3p	chr18	0	0
MIMAT0018206	hsa-miR-3929	chr18	0	2.55381
MIMAT0016869	hsa-miR-4318	chr18	0	0
MIMAT0004974	hsa-miR-924	chr18	0	0
MIMAT0022281	hsa-miR-5583-5p	chr18	0	0
MIMAT0022282	hsa-miR-5583-3p	chr18	0	0
MIMAT0022281_1	hsa-miR-5583-5p	chr18	0	0
MIMAT0022282_1	hsa-miR-5583-3p	chr18	0	0
MIMAT0016870	hsa-miR-4319	chr18	0	0
MIMAT0019066	hsa-miR-4527	chr18	0	0
MIMAT0019874	hsa-miR-4743-5p	chr18	4.30606	0
MIMAT0022978	hsa-miR-4743-3p	chr18	0	0
MIMAT0019875	hsa-miR-4744	chr18	0	0
MIMAT0007401	hsa-miR-1539	chr18	0	0
MIMAT0016871	hsa-miR-4320	chr18	0	0
MIMAT0019067	hsa-miR-4528	chr18	0	0
MIMAT0019236	hsa-miR-4529-5p	chr18	0	0
MIMAT0019068	hsa-miR-4529-3p	chr18	0	0
MIMAT0000421	hsa-miR-122-5p	chr18	45.6442	30.6457
MIMAT0004590	hsa-miR-122-3p	chr18	0	0
MIMAT0019876	hsa-miR-3591-5p	chr18	0	0
MIMAT0019877	hsa-miR-3591-3p	chr18	0	0
MIMAT0021045	hsa-miR-5011-5p	chr18	0	0
MIMAT0021046	hsa-miR-5011-3p	chr18	0	0
MIMAT0022303	hsa-miR-548av-5p	chr18	0	0
MIMAT0022304	hsa-miR-548av-3p	chr18	0	0
MIMAT0005890_3	hsa-miR-1302	chr19	0	0
MIMAT0019878	hsa-miR-4745-5p	chr19	0	2.55381
MIMAT0019879	hsa-miR-4745-3p	chr19	0.861211	3.83072
MIMAT0015069	hsa-miR-3187-3p	chr19	17.2242	22.9843
MIMAT0019216	hsa-miR-3187-5p	chr19	0.861211	0
MIMAT0007882	hsa-miR-1909-5p	chr19	4.30606	0.638453
MIMAT0007883	hsa-miR-1909-3p	chr19	0	4.46917
MIMAT0005580	hsa-miR-1227-3p	chr19	6.88969	1.91536
MIMAT0022941	hsa-miR-1227-5p	chr19	0	0
MIMAT0027478	hsa-miR-6789-5p	chr19	0	1.91536
MIMAT0027479	hsa-miR-6789-3p	chr19	0	1.27691
MIMAT0016874	hsa-miR-4321	chr19	0	0
MIMAT0028113	hsa-miR-7108-5p	chr19	0.861211	0
MIMAT0028114	hsa-miR-7108-3p	chr19	0	3.19226
MIMAT0030425	hsa-miR-7850-5p	chr19	0	0
MIMAT0003307	hsa-miR-637	chr19	0	0
MIMAT0019880	hsa-miR-4746-5p	chr19	9.47332	3.83072
MIMAT0019881	hsa-miR-4746-3p	chr19	0	0
MIMAT0000252_1	hsa-miR-7-5p	chr19	1253.06	1511.22
MIMAT0019882	hsa-miR-4747-5p	chr19	0	0.638453
MIMAT0019883	hsa-miR-4747-3p	chr19	0	2.55381
MIMAT0027670	hsa-miR-6885-5p	chr19	0	0
MIMAT0027671	hsa-miR-6885-3p	chr19	0	1.27691
MIMAT0027480	hsa-miR-6790-5p	chr19	0	0
MIMAT0027481	hsa-miR-6790-3p	chr19	2.58363	0
MIMAT0018356	hsa-miR-3940-3p	chr19	18.9466	16.5998
MIMAT0019229	hsa-miR-3940-5p	chr19	11.1957	0
MIMAT0027482	hsa-miR-6791-5p	chr19	0	0
MIMAT0027483	hsa-miR-6791-3p	chr19	0	1.27691
MIMAT0027484	hsa-miR-6792-5p	chr19	0	0
MIMAT0027485	hsa-miR-6792-3p	chr19	0	0
MIMAT0021017	hsa-miR-4999-5p	chr19	0	0
MIMAT0021018	hsa-miR-4999-3p	chr19	0	0
MIMAT0022297	hsa-miR-5589-5p	chr19	0	0
MIMAT0022298	hsa-miR-5589-3p	chr19	0	0
MIMAT0016873	hsa-miR-4322	chr19	0	0
MIMAT0005826	hsa-miR-1181	chr19	0	0
MIMAT0005593	hsa-miR-1238-3p	chr19	1.72242	0
MIMAT0022947	hsa-miR-1238-5p	chr19	0	0
MIMAT0003308	hsa-miR-638	chr19	0	0
MIMAT0019884	hsa-miR-4748	chr19	5.16727	3.19226
MIMAT0000231_1	hsa-miR-199a-5p	chr19	620.933	720.813
MIMAT0000232_1	hsa-miR-199a-3p	chr19	4368.92	3962.24
MIMAT0027486	hsa-miR-6793-5p	chr19	0	0
MIMAT0027487	hsa-miR-6793-3p	chr19	0	0
MIMAT0027672	hsa-miR-6886-5p	chr19	0	2.55381
MIMAT0027673	hsa-miR-6886-3p	chr19	0	0
MIMAT0031177	hsa-miR-7974	chr19	93.872	101.514
MIMAT0022473	hsa-miR-5684	chr19	0	0
MIMAT0027488	hsa-miR-6794-5p	chr19	0	0
MIMAT0027489	hsa-miR-6794-3p	chr19	0	0
MIMAT0022488	hsa-miR-5695	chr19	0	0
MIMAT0025486	hsa-miR-6515-5p	chr19	2.58363	1.91536
MIMAT0025487	hsa-miR-6515-3p	chr19	0.861211	0.638453
MIMAT0000080	hsa-miR-24-3p	chr19	9759.25	10533.2
MIMAT0004497	hsa-miR-24-2-5p	chr19	151.573	155.782
MIMAT0004501	hsa-miR-27a-5p	chr19	274.726	305.18
MIMAT0000084	hsa-miR-27a-3p	chr19	4340.5	4905.87
MIMAT0004496	hsa-miR-23a-5p	chr19	141.239	233.035
MIMAT0000078	hsa-miR-23a-3p	chr19	32133.5	28865.1
MIMAT0000258	hsa-miR-181c-5p	chr19	1.72242	18.5151
MIMAT0004559	hsa-miR-181c-3p	chr19	0	5.10762
MIMAT0002821	hsa-miR-181d-5p	chr19	20.6691	27.4535
MIMAT0026608	hsa-miR-181d-3p	chr19	0	0
MIMAT0031119	hsa-miR-1199-5p	chr19	0	0
MIMAT0031120	hsa-miR-1199-3p	chr19	0	0
MIMAT0003309	hsa-miR-639	chr19	0	0
MIMAT0027490	hsa-miR-6795-5p	chr19	0	0
MIMAT0027491	hsa-miR-6795-3p	chr19	0	1.91536
MIMAT0007348	hsa-miR-1470	chr19	0	0
MIMAT0015070	hsa-miR-3188	chr19	0	0
MIMAT0015071	hsa-miR-3189-3p	chr19	0	0
MIMAT0019217	hsa-miR-3189-5p	chr19	0	0
MIMAT0003310	hsa-miR-640	chr19	0	0
MIMAT0005924	hsa-miR-1270	chr19	0	0
MIMAT0027674	hsa-miR-6887-5p	chr19	0	0
MIMAT0027675	hsa-miR-6887-3p	chr19	0	0
MIMAT0021128	hsa-miR-5196-5p	chr19	0	0
MIMAT0021129	hsa-miR-5196-3p	chr19	0	0
MIMAT0019069	hsa-miR-4530	chr19	0	0
MIMAT0025850	hsa-miR-6719-3p	chr19	0	0
MIMAT0003311	hsa-miR-641	chr19	18.9466	42.1379
MIMAT0027492	hsa-miR-6796-5p	chr19	0	0
MIMAT0027493	hsa-miR-6796-3p	chr19	0	0
MIMAT0027494	hsa-miR-6797-5p	chr19	0	0
MIMAT0027495	hsa-miR-6797-3p	chr19	0.861211	1.91536
MIMAT0016875	hsa-miR-4323	chr19	0	0
MIMAT0031004	hsa-miR-8077	chr19	0	0
MIMAT0019070	hsa-miR-4531	chr19	0	0
MIMAT0031012	hsa-miR-8085	chr19	0	0
MIMAT0023713	hsa-miR-6088	chr19	0	0
MIMAT0004693	hsa-miR-330-5p	chr19	20.6691	25.5381
MIMAT0000751	hsa-miR-330-3p	chr19	424.577	377.964
MIMAT0003312	hsa-miR-642a-5p	chr19	0	0
MIMAT0020924	hsa-miR-642a-3p	chr19	0	0
MIMAT0018444	hsa-miR-642b-3p	chr19	0	0
MIMAT0022736	hsa-miR-642b-5p	chr19	0	0
MIMAT0003886	hsa-miR-769-5p	chr19	404.769	340.934
MIMAT0003887	hsa-miR-769-3p	chr19	6.88969	8.93834
MIMAT0015072	hsa-miR-320e	chr19	2.58363	3.83072
MIMAT0015073	hsa-miR-3190-5p	chr19	0.861211	0
MIMAT0022839	hsa-miR-3190-3p	chr19	0	0
MIMAT0015075	hsa-miR-3191-3p	chr19	0	0
MIMAT0022732	hsa-miR-3191-5p	chr19	0	0
MIMAT0027496	hsa-miR-6798-5p	chr19	0	0
MIMAT0027497	hsa-miR-6798-3p	chr19	2.58363	3.19226
MIMAT0016876	hsa-miR-4324	chr19	0	0
MIMAT0000451	hsa-miR-150-5p	chr19	0	0
MIMAT0004610	hsa-miR-150-3p	chr19	0	0
MIMAT0021080	hsa-miR-5088-5p	chr19	3.44485	0
MIMAT0027041	hsa-miR-5088-3p	chr19	0	0
MIMAT0027498	hsa-miR-6799-5p	chr19	0	0
MIMAT0027499	hsa-miR-6799-3p	chr19	0	0
MIMAT0027500	hsa-miR-6800-5p	chr19	0	0
MIMAT0027501	hsa-miR-6800-3p	chr19	1.72242	1.27691
MIMAT0019885	hsa-miR-4749-5p	chr19	0	2.55381
MIMAT0019886	hsa-miR-4749-3p	chr19	0.861211	0.638453
MIMAT0019887	hsa-miR-4750-5p	chr19	0.861211	0
MIMAT0022979	hsa-miR-4750-3p	chr19	0	0
MIMAT0019888	hsa-miR-4751	chr19	0	0
MIMAT0031001	hsa-miR-8074	chr19	0	0
MIMAT0000689	hsa-miR-99b-5p	chr19	7018.87	7170.46
MIMAT0004678	hsa-miR-99b-3p	chr19	1471.81	1396.93
MIMAT0000066	hsa-let-7e-5p	chr19	11303.4	11812.7
MIMAT0004485	hsa-let-7e-3p	chr19	30.1424	37.6687
MIMAT0000443	hsa-miR-125a-5p	chr19	9078.03	8812.56
MIMAT0004602	hsa-miR-125a-3p	chr19	136.933	206.859
MIMAT0027502	hsa-miR-6801-5p	chr19	4.30606	0
MIMAT0027503	hsa-miR-6801-3p	chr19	0	0
MIMAT0003313	hsa-miR-643	chr19	1.72242	2.55381
MIMAT0002822	hsa-miR-512-5p	chr19	0	0
MIMAT0002823	hsa-miR-512-3p	chr19	0	0
MIMAT0002822_1	hsa-miR-512-5p	chr19	0	0
MIMAT0002823_1	hsa-miR-512-3p	chr19	0	0
MIMAT0005795	hsa-miR-1323	chr19	0	0
MIMAT0002824	hsa-miR-498	chr19	0	0
MIMAT0002825	hsa-miR-520e	chr19	0	0
MIMAT0002826	hsa-miR-515-5p	chr19	0	0
MIMAT0002827	hsa-miR-515-3p	chr19	0	0
MIMAT0002828	hsa-miR-519e-5p	chr19	0	0
MIMAT0002829	hsa-miR-519e-3p	chr19	0	0
MIMAT0002830	hsa-miR-520f-3p	chr19	0	0
MIMAT0026609	hsa-miR-520f-5p	chr19	0	0
MIMAT0002826_1	hsa-miR-515-5p	chr19	0	0
MIMAT0002827_1	hsa-miR-515-3p	chr19	0	0
MIMAT0002831	hsa-miR-519c-5p	chr19	0	0
MIMAT0002832	hsa-miR-519c-3p	chr19	0	0
MIMAT0005799	hsa-miR-1283	chr19	0	0
MIMAT0002833	hsa-miR-520a-5p	chr19	0	0
MIMAT0002834	hsa-miR-520a-3p	chr19	0	0
MIMAT0002835	hsa-miR-526b-5p	chr19	0	0
MIMAT0002836	hsa-miR-526b-3p	chr19	0	0
MIMAT0005454	hsa-miR-519b-5p	chr19	0	0
MIMAT0002837	hsa-miR-519b-3p	chr19	0	0
MIMAT0002838	hsa-miR-525-5p	chr19	0	0
MIMAT0002839	hsa-miR-525-3p	chr19	0	0
MIMAT0005449	hsa-miR-523-5p	chr19	0	0
MIMAT0002840	hsa-miR-523-3p	chr19	0	0
MIMAT0002841	hsa-miR-518f-5p	chr19	0	0
MIMAT0002842	hsa-miR-518f-3p	chr19	0	0
MIMAT0002843	hsa-miR-520b	chr19	0	0
MIMAT0002844	hsa-miR-518b	chr19	0	0
MIMAT0002845	hsa-miR-526a	chr19	0	0
MIMAT0005455	hsa-miR-520c-5p	chr19	0	0
MIMAT0002846	hsa-miR-520c-3p	chr19	0	0
MIMAT0002847	hsa-miR-518c-5p	chr19	0	0
MIMAT0002848	hsa-miR-518c-3p	chr19	0	0
MIMAT0002849	hsa-miR-524-5p	chr19	0	0
MIMAT0002850	hsa-miR-524-3p	chr19	0	0
MIMAT0002851	hsa-miR-517-5p	chr19	0	0
MIMAT0002852	hsa-miR-517a-3p	chr19	0	0
MIMAT0002853	hsa-miR-519d-3p	chr19	0	0
MIMAT0026610	hsa-miR-519d-5p	chr19	0	0
MIMAT0002854	hsa-miR-521	chr19	0	0
MIMAT0002855	hsa-miR-520d-5p	chr19	0	0
MIMAT0002856	hsa-miR-520d-3p	chr19	0	0
MIMAT0002851_1	hsa-miR-517-5p	chr19	0	0
MIMAT0002857	hsa-miR-517b-3p	chr19	0	0
MIMAT0002858	hsa-miR-520g-3p	chr19	0	0
MIMAT0026611	hsa-miR-520g-5p	chr19	0	0
MIMAT0002859	hsa-miR-516b-5p	chr19	0	0
MIMAT0002860	hsa-miR-516b-3p	chr19	0	0
MIMAT0002845_1	hsa-miR-526a	chr19	0	0
MIMAT0005450	hsa-miR-518e-5p	chr19	0	0
MIMAT0002861	hsa-miR-518e-3p	chr19	0	0
MIMAT0005457	hsa-miR-518a-5p	chr19	0	0
MIMAT0002863	hsa-miR-518a-3p	chr19	0	0
MIMAT0005456	hsa-miR-518d-5p	chr19	0	0
MIMAT0002864	hsa-miR-518d-3p	chr19	0	0
MIMAT0002859_1	hsa-miR-516b-5p	chr19	0	0
MIMAT0002860_1	hsa-miR-516b-3p	chr19	0	0
MIMAT0005457_1	hsa-miR-518a-5p	chr19	0	0
MIMAT0002863_1	hsa-miR-518a-3p	chr19	0	0
MIMAT0002851_2	hsa-miR-517-5p	chr19	0	0
MIMAT0002866	hsa-miR-517c-3p	chr19	0	0
MIMAT0002867	hsa-miR-520h	chr19	0	0
MIMAT0002854_1	hsa-miR-521	chr19	0	0
MIMAT0005451	hsa-miR-522-5p	chr19	0	0
MIMAT0002868	hsa-miR-522-3p	chr19	0	0
MIMAT0005452	hsa-miR-519a-5p	chr19	0	0
MIMAT0002869	hsa-miR-519a-3p	chr19	0	0
MIMAT0002862	hsa-miR-527	chr19	0	0
MIMAT0004770	hsa-miR-516a-5p	chr19	0.861211	0
MIMAT0006778	hsa-miR-516a-3p	chr19	0	0
MIMAT0005799_1	hsa-miR-1283	chr19	0	0
MIMAT0004770_1	hsa-miR-516a-5p	chr19	0	0
MIMAT0006778_1	hsa-miR-516a-3p	chr19	0	0
MIMAT0002869_1	hsa-miR-519a-3p	chr19	0	0
MIMAT0004687	hsa-miR-371a-5p	chr19	0	0
MIMAT0000723	hsa-miR-371a-3p	chr19	0	0
MIMAT0019892	hsa-miR-371b-5p	chr19	0	0
MIMAT0019893	hsa-miR-371b-3p	chr19	0	0
MIMAT0000724	hsa-miR-372-3p	chr19	0	0
MIMAT0026484	hsa-miR-372-5p	chr19	0	0
MIMAT0000725	hsa-miR-373-5p	chr19	0	0
MIMAT0000726	hsa-miR-373-3p	chr19	0	0
MIMAT0004978	hsa-miR-935	chr19	12.057	10.8537
MIMAT0019889	hsa-miR-4752	chr19	0	0
MIMAT0030988	hsa-miR-8061	chr19	0	0
MIMAT0031178	hsa-miR-7975	chr19	0	0
MIMAT0027508	hsa-miR-6804-5p	chr19	0	1.91536
MIMAT0027509	hsa-miR-6804-3p	chr19	0	0
MIMAT0027504	hsa-miR-6802-5p	chr19	0	0
MIMAT0027505	hsa-miR-6802-3p	chr19	0	0.638453
MIMAT0027506	hsa-miR-6803-5p	chr19	0	0
MIMAT0027507	hsa-miR-6803-3p	chr19	9.47332	13.4075
MIMAT0027510	hsa-miR-6805-5p	chr19	1.72242	0
MIMAT0027511	hsa-miR-6805-3p	chr19	0	3.19226
MIMAT0027512	hsa-miR-6806-5p	chr19	0	0
MIMAT0027513	hsa-miR-6806-3p	chr19	0	5.10762
MIMAT0019894	hsa-miR-4754	chr19	0	0
MIMAT0027514	hsa-miR-6807-5p	chr19	0	0
MIMAT0027515	hsa-miR-6807-3p	chr19	0	2.55381
MIMAT0028226	hsa-miR-7158-5p	chr2	0	0
MIMAT0028227	hsa-miR-7158-3p	chr2	0	0
MIMAT0029310	hsa-miR-7515	chr2	0	0
MIMAT0016890	hsa-miR-4261	chr2	0	0
MIMAT0018944	hsa-miR-4429	chr2	0	0.638453
MIMAT0014987	hsa-miR-548s	chr2	2.58363	1.91536
MIMAT0016894	hsa-miR-4262	chr2	0	0
MIMAT0018108	hsa-miR-3681-5p	chr2	0	0
MIMAT0018109	hsa-miR-3681-3p	chr2	0	0
MIMAT0014988	hsa-miR-3125	chr2	0	3.83072
MIMAT0019901	hsa-miR-4757-5p	chr2	0.861211	0
MIMAT0019902	hsa-miR-4757-3p	chr2	0.861211	1.91536
MIMAT0005797	hsa-miR-1301-3p	chr2	119.708	155.144
MIMAT0026639	hsa-miR-1301-5p	chr2	0	0
MIMAT0016898	hsa-miR-4263	chr2	0	0
MIMAT0003222	hsa-miR-558	chr2	0	0
MIMAT0019916	hsa-miR-4765	chr2	0	0
MIMAT0018945	hsa-miR-4430	chr2	0	0
MIMAT0018946	hsa-miR-548ad-3p	chr2	0	0
MIMAT0032114	hsa-miR-548ad-5p	chr2	0	0
MIMAT0003223	hsa-miR-559	chr2	0	0
MIMAT0031175	hsa-miR-548ba	chr2	0.861211	1.91536
MIMAT0033692	hsa-miR-8485	chr2	0	0
MIMAT0018947	hsa-miR-4431	chr2	0	0
MIMAT0018110	hsa-miR-3682-3p	chr2	1.72242	0
MIMAT0019222	hsa-miR-3682-5p	chr2	0	0
MIMAT0000274	hsa-miR-217	chr2	0	0
[truncated: 1,302 more rows]

## Sheet: PANC1
	gene	chr	PANC1_1
[truncated: 2,813 more rows]
