# Supplementary material for: IGF2BP1, a Conserved Regulator of RNA Turnover in Cancer
Source: Front Mol Biosci. 2021 Mar 22;8:632219. doi: 10.3389/fmolb.2021.632219 (PMC8019740; doi:10.3389/fmolb.2021.632219)
Supplement: Supplementary file 1 [file datasheet1.zip › S7_predicted_miRNA_binding.xlsx]

## Sheet: DPP_CLIP_miRNAs_min2DB_min100CPM
mature_mirna_acc	mature_mirna_id	target_symbol	target_entrez	target_ensembl	diana_microt	elmmo	microcosm	miranda	mirdb	pictar	pita	targetscan	predicted.sum
MIMAT0000064	hsa-let-7c-5p	BZW1	9689	ENSG00000082153	1	1	1	1	1	0	1	2	7
MIMAT0000066	hsa-let-7e-5p	BZW1	9689	ENSG00000082153	1	1	1	1	1	0	1	2	7
MIMAT0000419	hsa-miR-27b-3p	AKIRIN1	79647	ENSG00000174574	1	3	0	3	1	1	1	1	7
MIMAT0003885	hsa-miR-454-3p	CENPO	79172	ENSG00000138092	1	1	1	1	1	0	1	1	7
MIMAT0000062	hsa-let-7a-5p	BZW1	9689	ENSG00000082153	1	1	0	1	1	0	1	2	6
MIMAT0000062	hsa-let-7a-5p	IGF2BP1	10642	ENSG00000159217	1	3	0	0	2	1	3	3	6
MIMAT0000062	hsa-let-7a-5p	LBR	3930	ENSG00000143815	1	1	0	1	1	0	1	1	6
MIMAT0000063	hsa-let-7b-5p	BZW1	9689	ENSG00000082153	1	1	0	1	1	0	1	2	6
MIMAT0000063	hsa-let-7b-5p	IGF2BP1	10642	ENSG00000159217	1	3	0	0	2	1	4	3	6
MIMAT0000063	hsa-let-7b-5p	LBR	3930	ENSG00000143815	1	1	0	1	1	0	1	1	6
MIMAT0000064	hsa-let-7c-5p	IGF2BP1	10642	ENSG00000159217	1	3	0	0	2	1	4	3	6
MIMAT0000064	hsa-let-7c-5p	LBR	3930	ENSG00000143815	1	1	0	1	1	0	1	1	6
MIMAT0000065	hsa-let-7d-5p	BZW1	9689	ENSG00000082153	1	1	0	1	1	0	1	2	6
MIMAT0000065	hsa-let-7d-5p	IGF2BP1	10642	ENSG00000159217	1	2	0	0	2	1	5	3	6
MIMAT0000065	hsa-let-7d-5p	LBR	3930	ENSG00000143815	1	1	0	1	1	0	1	1	6
MIMAT0000066	hsa-let-7e-5p	IGF2BP1	10642	ENSG00000159217	1	3	0	0	2	1	5	3	6
MIMAT0000067	hsa-let-7f-5p	BZW1	9689	ENSG00000082153	1	1	0	1	1	0	1	2	6
MIMAT0000067	hsa-let-7f-5p	IGF2BP1	10642	ENSG00000159217	1	3	0	0	2	1	3	3	6
MIMAT0000067	hsa-let-7f-5p	LBR	3930	ENSG00000143815	1	1	0	1	1	0	1	1	6
MIMAT0000069	hsa-miR-16-5p	CD2AP	23607	ENSG00000198087	1	1	0	1	1	0	1	1	6
MIMAT0000074	hsa-miR-19b-3p	G3BP2	9908	ENSG00000138757	1	1	0	1	1	0	1	1	6
MIMAT0000074	hsa-miR-19b-3p	HNRNPUL1	11100	ENSG00000105323	1	1	0	1	1	0	1	1	6
MIMAT0000074	hsa-miR-19b-3p	KPNA6	23633	ENSG00000025800	1	2	0	1	1	0	1	1	6
MIMAT0000077	hsa-miR-22-3p	CLIC4	25932	ENSG00000169504	1	1	0	2	1	0	1	1	6
MIMAT0000077	hsa-miR-22-3p	SIRT1	23411	ENSG00000096717	1	1	0	1	2	0	1	1	6
MIMAT0000078	hsa-miR-23a-3p	TXNRD1	7296	ENSG00000198431	1	1	0	3	2	0	1	1	6
MIMAT0000084	hsa-miR-27a-3p	AKIRIN1	79647	ENSG00000174574	1	3	0	3	1	0	2	1	6
MIMAT0000087	hsa-miR-30a-5p	DESI2	51029	ENSG00000121644	1	2	0	1	2	0	1	1	6
MIMAT0000096	hsa-miR-98-5p	BZW1	9689	ENSG00000082153	1	1	0	1	1	0	1	2	6
MIMAT0000096	hsa-miR-98-5p	IGF2BP1	10642	ENSG00000159217	1	3	0	0	2	1	3	3	6
MIMAT0000096	hsa-miR-98-5p	LBR	3930	ENSG00000143815	1	1	0	1	1	0	1	1	6
MIMAT0000245	hsa-miR-30d-5p	DESI2	51029	ENSG00000121644	1	2	0	1	2	0	1	1	6
MIMAT0000278	hsa-miR-221-3p	HIPK1	204851	ENSG00000163349	1	1	0	1	1	1	2	0	6
MIMAT0000414	hsa-let-7g-5p	IGF2BP1	10642	ENSG00000159217	1	3	0	0	2	1	4	3	6
MIMAT0000414	hsa-let-7g-5p	LBR	3930	ENSG00000143815	1	1	0	1	1	0	1	1	6
MIMAT0000415	hsa-let-7i-5p	IGF2BP1	10642	ENSG00000159217	1	3	0	0	2	1	3	3	6
MIMAT0000415	hsa-let-7i-5p	LBR	3930	ENSG00000143815	1	1	0	1	1	0	1	1	6
MIMAT0000418	hsa-miR-23b-3p	TXNRD1	7296	ENSG00000198431	1	1	0	3	2	0	1	1	6
MIMAT0000438	hsa-miR-152-3p	CHD7	55636	ENSG00000171316	0	1	2	4	1	0	1	1	6
MIMAT0000441	hsa-miR-9-5p	SIRT1	23411	ENSG00000096717	1	1	0	1	2	0	2	1	6
MIMAT0000441	hsa-miR-9-5p	UBE3C	9690	ENSG00000009335	1	2	0	1	1	0	2	1	6
MIMAT0000692	hsa-miR-30e-5p	DESI2	51029	ENSG00000121644	1	2	0	1	2	0	1	1	6
MIMAT0000759	hsa-miR-148b-3p	CHD7	55636	ENSG00000171316	0	1	2	4	1	0	1	1	6
MIMAT0003885	hsa-miR-454-3p	G3BP2	9908	ENSG00000138757	1	1	0	0	1	1	1	1	6
MIMAT0000062	hsa-let-7a-5p	GJC1	10052	ENSG00000182963	1	1	0	0	1	0	1	1	5
MIMAT0000062	hsa-let-7a-5p	NIPA1	123606	ENSG00000170113	1	2	0	0	0	1	2	1	5
MIMAT0000063	hsa-let-7b-5p	GJC1	10052	ENSG00000182963	1	1	0	0	1	0	1	1	5
MIMAT0000063	hsa-let-7b-5p	MIB1	57534	ENSG00000101752	1	2	0	0	1	1	1	0	5
MIMAT0000063	hsa-let-7b-5p	NIPA1	123606	ENSG00000170113	1	2	0	0	0	1	2	1	5
MIMAT0000064	hsa-let-7c-5p	GJC1	10052	ENSG00000182963	1	1	0	0	1	0	1	1	5
MIMAT0000064	hsa-let-7c-5p	NIPA1	123606	ENSG00000170113	1	2	0	0	0	1	2	1	5
MIMAT0000066	hsa-let-7e-5p	GJC1	10052	ENSG00000182963	1	1	0	0	1	0	1	1	5
MIMAT0000066	hsa-let-7e-5p	LBR	3930	ENSG00000143815	1	1	0	1	1	0	0	1	5
MIMAT0000066	hsa-let-7e-5p	NIPA1	123606	ENSG00000170113	1	2	0	0	0	1	2	1	5
MIMAT0000067	hsa-let-7f-5p	GJC1	10052	ENSG00000182963	1	1	0	0	1	0	1	1	5
MIMAT0000067	hsa-let-7f-5p	NIPA1	123606	ENSG00000170113	1	2	0	0	0	1	2	1	5
MIMAT0000075	hsa-miR-20a-5p	ANKRD52	283373	ENSG00000139645	1	2	0	0	1	1	3	0	5
MIMAT0000075	hsa-miR-20a-5p	E2F1	1869	ENSG00000101412	1	1	0	1	1	0	1	0	5
MIMAT0000075	hsa-miR-20a-5p	TNKS2	80351	ENSG00000107854	1	1	0	1	1	0	1	0	5
MIMAT0000081	hsa-miR-25-3p	ANP32E	81611	ENSG00000143401	1	1	0	2	1	0	0	1	5
MIMAT0000081	hsa-miR-25-3p	CDCA7L	55536	ENSG00000164649	1	1	0	0	1	0	1	1	5
MIMAT0000081	hsa-miR-25-3p	FOXN2	3344	ENSG00000170802	1	1	0	1	1	0	0	1	5
MIMAT0000081	hsa-miR-25-3p	G3BP2	9908	ENSG00000138757	1	1	0	0	2	1	1	0	5
MIMAT0000081	hsa-miR-25-3p	ZDHHC5	25921	ENSG00000156599	1	1	0	0	1	0	1	1	5
MIMAT0000082	hsa-miR-26a-5p	CPSF2	53981	ENSG00000165934	1	1	0	1	2	0	0	1	5
MIMAT0000083	hsa-miR-26b-5p	CPSF2	53981	ENSG00000165934	1	1	0	2	2	0	0	1	5
MIMAT0000084	hsa-miR-27a-3p	HNRNPF	3185	ENSG00000169813	1	1	0	1	0	0	1	1	5
MIMAT0000084	hsa-miR-27a-3p	LIMK1	3984	ENSG00000106683	1	1	0	2	1	0	0	1	5
MIMAT0000086	hsa-miR-29a-3p	BLMH	642	ENSG00000108578	1	1	0	1	0	0	1	1	5
MIMAT0000086	hsa-miR-29a-3p	SIRT1	23411	ENSG00000096717	1	1	0	1	1	0	0	1	5
MIMAT0000087	hsa-miR-30a-5p	FBXO45	200933	ENSG00000174013	1	2	0	1	1	0	0	1	5
MIMAT0000092	hsa-miR-92a-3p	ANP32E	81611	ENSG00000143401	1	1	0	2	1	0	0	1	5
MIMAT0000092	hsa-miR-92a-3p	CDCA7L	55536	ENSG00000164649	1	2	0	0	1	0	1	1	5
MIMAT0000092	hsa-miR-92a-3p	FOXN2	3344	ENSG00000170802	1	1	0	1	1	0	0	1	5
MIMAT0000092	hsa-miR-92a-3p	G3BP2	9908	ENSG00000138757	1	1	0	0	2	1	2	0	5
MIMAT0000092	hsa-miR-92a-3p	ZDHHC5	25921	ENSG00000156599	1	1	0	0	1	0	1	1	5
MIMAT0000096	hsa-miR-98-5p	GJC1	10052	ENSG00000182963	1	1	0	0	1	0	1	1	5
MIMAT0000096	hsa-miR-98-5p	NIPA1	123606	ENSG00000170113	1	2	0	0	0	1	1	1	5
MIMAT0000099	hsa-miR-101-3p	ICK	22858	ENSG00000112144	1	2	0	0	2	1	1	0	5
MIMAT0000101	hsa-miR-103a-3p	AGO1	26523	ENSG00000092847	1	2	0	0	1	0	2	1	5
MIMAT0000104	hsa-miR-107	AGO1	26523	ENSG00000092847	1	2	0	0	1	0	2	1	5
MIMAT0000244	hsa-miR-30c-5p	DESI2	51029	ENSG00000121644	1	2	0	1	2	0	0	1	5
MIMAT0000245	hsa-miR-30d-5p	FBXO45	200933	ENSG00000174013	1	2	0	1	1	0	0	1	5
MIMAT0000257	hsa-miR-181b-5p	FAM122B	159090	ENSG00000156504	1	1	0	2	2	0	1	0	5
MIMAT0000259	hsa-miR-182-5p	FOXN2	3344	ENSG00000170802	1	1	0	1	1	0	3	0	5
MIMAT0000259	hsa-miR-182-5p	MED1	5469	ENSG00000125686	1	2	0	2	1	0	1	0	5
MIMAT0000261	hsa-miR-183-5p	FOXN2	3344	ENSG00000170802	1	2	0	0	1	1	2	0	5
MIMAT0000278	hsa-miR-221-3p	FOXN2	3344	ENSG00000170802	1	1	0	0	1	0	1	1	5
MIMAT0000279	hsa-miR-222-3p	FOXN2	3344	ENSG00000170802	1	1	0	0	1	0	2	1	5
MIMAT0000414	hsa-let-7g-5p	BZW1	9689	ENSG00000082153	1	1	0	1	1	0	0	2	5
MIMAT0000414	hsa-let-7g-5p	GJC1	10052	ENSG00000182963	1	1	0	0	1	0	1	1	5
MIMAT0000414	hsa-let-7g-5p	NIPA1	123606	ENSG00000170113	1	2	0	0	0	1	2	1	5
MIMAT0000415	hsa-let-7i-5p	BZW1	9689	ENSG00000082153	1	1	0	1	1	0	0	2	5
MIMAT0000415	hsa-let-7i-5p	GJC1	10052	ENSG00000182963	1	1	0	0	1	0	1	1	5
MIMAT0000415	hsa-let-7i-5p	NIPA1	123606	ENSG00000170113	1	2	0	0	0	1	1	1	5
MIMAT0000417	hsa-miR-15b-5p	CD2AP	23607	ENSG00000198087	1	1	0	1	1	0	0	1	5
MIMAT0000417	hsa-miR-15b-5p	SRPK1	6732	ENSG00000096063	1	1	0	1	0	0	1	1	5
MIMAT0000419	hsa-miR-27b-3p	HNRNPF	3185	ENSG00000169813	1	1	0	1	0	0	1	1	5
MIMAT0000419	hsa-miR-27b-3p	LIMK1	3984	ENSG00000106683	1	1	0	2	1	0	0	1	5
MIMAT0000420	hsa-miR-30b-5p	DESI2	51029	ENSG00000121644	1	2	0	1	2	0	0	1	5
MIMAT0000423	hsa-miR-125b-5p	KLF13	51621	ENSG00000169926	1	1	0	0	1	0	1	1	5
MIMAT0000423	hsa-miR-125b-5p	NIPA1	123606	ENSG00000170113	1	1	0	0	1	0	1	1	5
MIMAT0000441	hsa-miR-9-5p	FOXN2	3344	ENSG00000170802	1	1	0	1	1	0	0	1	5
MIMAT0000443	hsa-miR-125a-5p	IST1	9798	ENSG00000182149	1	1	0	0	1	0	1	1	5
MIMAT0000443	hsa-miR-125a-5p	KLF13	51621	ENSG00000169926	1	1	0	0	1	0	1	1	5
MIMAT0000456	hsa-miR-186-5p	SRPK1	6732	ENSG00000096063	1	3	0	1	1	0	1	0	5
MIMAT0000680	hsa-miR-106b-5p	ANKRD52	283373	ENSG00000139645	1	2	0	0	1	1	1	0	5
MIMAT0000680	hsa-miR-106b-5p	E2F1	1869	ENSG00000101412	1	1	0	1	1	0	1	0	5
MIMAT0000680	hsa-miR-106b-5p	TNKS2	80351	ENSG00000107854	1	1	0	1	1	0	1	0	5
MIMAT0000758	hsa-miR-135b-5p	FOXN2	3344	ENSG00000170802	1	1	0	0	1	0	1	1	5
MIMAT0000758	hsa-miR-135b-5p	RALBP1	10928	ENSG00000017797	1	1	0	1	1	0	0	1	5
MIMAT0001341	hsa-miR-424-5p	CD2AP	23607	ENSG00000198087	1	1	0	1	1	0	0	1	5
MIMAT0003218	hsa-miR-92b-3p	ANP32E	81611	ENSG00000143401	1	1	0	2	1	0	0	1	5
MIMAT0003218	hsa-miR-92b-3p	CDCA7L	55536	ENSG00000164649	1	2	0	0	1	0	1	1	5
MIMAT0003218	hsa-miR-92b-3p	FOXN2	3344	ENSG00000170802	1	1	0	1	1	0	0	1	5
MIMAT0003885	hsa-miR-454-3p	AGO1	26523	ENSG00000092847	1	1	0	0	1	1	2	0	5
MIMAT0004909	hsa-miR-450b-5p	BZW1	9689	ENSG00000082153	1	1	0	1	1	1	0	0	5
MIMAT0000062	hsa-let-7a-5p	MIB1	57534	ENSG00000101752	1	2	0	0	1	1	0	0	4
MIMAT0000064	hsa-let-7c-5p	ANKRD52	283373	ENSG00000139645	1	2	0	0	0	1	4	0	4
MIMAT0000064	hsa-let-7c-5p	MIB1	57534	ENSG00000101752	1	2	0	0	1	1	0	0	4
MIMAT0000064	hsa-let-7c-5p	PLEKHA8	84725	ENSG00000106086	0	1	0	0	1	1	0	1	4
MIMAT0000065	hsa-let-7d-5p	GJC1	10052	ENSG00000182963	0	1	0	0	1	0	1	1	4
MIMAT0000065	hsa-let-7d-5p	MIB1	57534	ENSG00000101752	1	2	0	0	1	1	0	0	4
MIMAT0000065	hsa-let-7d-5p	NIPA1	123606	ENSG00000170113	1	1	0	0	0	0	1	1	4
MIMAT0000066	hsa-let-7e-5p	MIB1	57534	ENSG00000101752	1	2	0	0	1	1	0	0	4
MIMAT0000069	hsa-miR-16-5p	BZW1	9689	ENSG00000082153	1	1	0	0	1	0	0	1	4
MIMAT0000069	hsa-miR-16-5p	SRPK1	6732	ENSG00000096063	1	1	0	1	0	0	1	0	4
MIMAT0000070	hsa-miR-17-5p	ANKRD52	283373	ENSG00000139645	0	2	0	0	1	1	3	0	4
MIMAT0000070	hsa-miR-17-5p	E2F1	1869	ENSG00000101412	0	2	0	1	1	0	1	0	4
MIMAT0000070	hsa-miR-17-5p	TNKS2	80351	ENSG00000107854	0	1	0	1	1	0	1	0	4
MIMAT0000074	hsa-miR-19b-3p	KLF13	51621	ENSG00000169926	1	2	0	0	1	0	1	0	4
MIMAT0000075	hsa-miR-20a-5p	AGO1	26523	ENSG00000092847	1	2	0	0	1	1	0	0	4
MIMAT0000075	hsa-miR-20a-5p	ATXN1L	342371	ENSG00000224470	1	2	0	0	1	1	0	0	4
MIMAT0000075	hsa-miR-20a-5p	IGF2BP1	10642	ENSG00000159217	1	2	0	0	0	1	1	0	4
MIMAT0000075	hsa-miR-20a-5p	NPLOC4	55666	ENSG00000182446	1	1	0	0	1	0	0	1	4
MIMAT0000075	hsa-miR-20a-5p	SH3PXD2A	9644	ENSG00000107957	1	1	0	0	1	0	1	0	4
MIMAT0000075	hsa-miR-20a-5p	UBE3C	9690	ENSG00000009335	1	1	0	0	1	0	2	0	4
MIMAT0000076	hsa-miR-21-5p	PTPN9	5780	ENSG00000169410	1	1	0	1	0	0	1	0	4
MIMAT0000076	hsa-miR-21-5p	RBPJ	3516	ENSG00000168214	1	1	0	2	2	0	0	0	4
MIMAT0000077	hsa-miR-22-3p	CBL	867	ENSG00000110395	1	2	0	0	0	1	1	0	4
MIMAT0000077	hsa-miR-22-3p	YWHAZ	7534	ENSG00000164924	0	1	0	1	0	0	1	1	4
MIMAT0000078	hsa-miR-23a-3p	LBR	3930	ENSG00000143815	1	1	0	1	0	0	1	0	4
MIMAT0000078	hsa-miR-23a-3p	SRPK1	6732	ENSG00000096063	1	1	0	1	0	0	1	0	4
MIMAT0000078	hsa-miR-23a-3p	TNKS2	80351	ENSG00000107854	1	1	0	1	1	0	0	0	4
MIMAT0000081	hsa-miR-25-3p	AURKA	6790	ENSG00000087586	1	1	0	1	0	0	0	1	4
MIMAT0000081	hsa-miR-25-3p	SH3PXD2A	9644	ENSG00000107957	1	2	0	0	1	0	2	0	4
MIMAT0000082	hsa-miR-26a-5p	KPNA6	23633	ENSG00000025800	1	1	0	0	1	0	1	0	4
MIMAT0000082	hsa-miR-26a-5p	MIB1	57534	ENSG00000101752	1	2	0	0	0	1	1	0	4
MIMAT0000082	hsa-miR-26a-5p	NCEH1	57552	ENSG00000144959	1	1	0	1	1	0	0	0	4
MIMAT0000083	hsa-miR-26b-5p	G3BP2	9908	ENSG00000138757	1	1	0	0	2	0	1	0	4
MIMAT0000083	hsa-miR-26b-5p	KPNA6	23633	ENSG00000025800	1	1	0	0	1	0	1	0	4
MIMAT0000083	hsa-miR-26b-5p	NCEH1	57552	ENSG00000144959	1	1	0	1	1	0	0	0	4
MIMAT0000086	hsa-miR-29a-3p	SH3PXD2A	9644	ENSG00000107957	1	2	0	0	1	0	1	0	4
MIMAT0000087	hsa-miR-30a-5p	CD2AP	23607	ENSG00000198087	1	1	0	0	1	0	1	0	4
MIMAT0000087	hsa-miR-30a-5p	SH3PXD2A	9644	ENSG00000107957	1	3	0	0	1	0	2	0	4
MIMAT0000087	hsa-miR-30a-5p	UBE3C	9690	ENSG00000009335	1	1	0	0	1	0	1	0	4
MIMAT0000092	hsa-miR-92a-3p	AURKA	6790	ENSG00000087586	1	1	0	1	0	0	0	1	4
MIMAT0000092	hsa-miR-92a-3p	NUP43	348995	ENSG00000120253	1	1	0	0	1	0	0	1	4
MIMAT0000092	hsa-miR-92a-3p	SH3PXD2A	9644	ENSG00000107957	1	2	0	0	1	0	2	0	4
MIMAT0000093	hsa-miR-93-5p	AGO1	26523	ENSG00000092847	0	1	0	0	1	1	1	0	4
MIMAT0000093	hsa-miR-93-5p	E2F1	1869	ENSG00000101412	0	2	0	1	1	0	1	0	4
MIMAT0000093	hsa-miR-93-5p	TNKS2	80351	ENSG00000107854	0	1	0	1	1	0	1	0	4
MIMAT0000096	hsa-miR-98-5p	MIB1	57534	ENSG00000101752	1	2	0	0	1	1	0	0	4
MIMAT0000099	hsa-miR-101-3p	ATXN1L	342371	ENSG00000224470	1	1	0	1	1	0	0	0	4
MIMAT0000099	hsa-miR-101-3p	TNKS2	80351	ENSG00000107854	1	1	0	1	0	0	1	0	4
MIMAT0000101	hsa-miR-103a-3p	ANKRD52	283373	ENSG00000139645	1	1	0	0	0	1	2	0	4
MIMAT0000101	hsa-miR-103a-3p	MIB1	57534	ENSG00000101752	1	2	0	0	0	1	1	0	4
MIMAT0000101	hsa-miR-103a-3p	MIOS	54468	ENSG00000164654	1	1	0	1	0	0	1	0	4
MIMAT0000104	hsa-miR-107	MIB1	57534	ENSG00000101752	1	2	0	0	0	1	1	0	4
MIMAT0000104	hsa-miR-107	MIOS	54468	ENSG00000164654	1	1	0	1	0	0	1	0	4
MIMAT0000226	hsa-miR-196a-5p	IGF2BP1	10642	ENSG00000159217	1	2	0	0	1	0	2	0	4
MIMAT0000227	hsa-miR-197-3p	PTPN9	5780	ENSG00000169410	1	0	0	1	1	1	0	0	4
MIMAT0000244	hsa-miR-30c-5p	CD2AP	23607	ENSG00000198087	1	1	0	0	1	0	1	0	4
MIMAT0000244	hsa-miR-30c-5p	FBXO45	200933	ENSG00000174013	1	2	0	0	1	0	0	1	4
MIMAT0000244	hsa-miR-30c-5p	SH3PXD2A	9644	ENSG00000107957	1	3	0	0	1	0	1	0	4
MIMAT0000244	hsa-miR-30c-5p	UBE3C	9690	ENSG00000009335	1	1	0	0	1	0	1	0	4
MIMAT0000245	hsa-miR-30d-5p	CD2AP	23607	ENSG00000198087	1	1	0	0	1	0	1	0	4
MIMAT0000245	hsa-miR-30d-5p	SH3PXD2A	9644	ENSG00000107957	1	3	0	0	1	0	2	0	4
MIMAT0000245	hsa-miR-30d-5p	UBE3C	9690	ENSG00000009335	1	1	0	0	1	0	1	0	4
MIMAT0000252	hsa-miR-7-5p	GJC1	10052	ENSG00000182963	1	1	0	0	1	0	0	1	4
MIMAT0000256	hsa-miR-181a-5p	AKIRIN1	79647	ENSG00000174574	1	1	0	1	1	0	0	0	4
MIMAT0000256	hsa-miR-181a-5p	FAM122B	159090	ENSG00000156504	1	1	0	2	2	0	0	0	4
MIMAT0000257	hsa-miR-181b-5p	AKIRIN1	79647	ENSG00000174574	1	1	0	2	1	0	0	0	4
MIMAT0000259	hsa-miR-182-5p	CD2AP	23607	ENSG00000198087	1	2	0	0	1	0	2	0	4
MIMAT0000259	hsa-miR-182-5p	KLF13	51621	ENSG00000169926	1	1	0	0	1	0	1	0	4
MIMAT0000275	hsa-miR-218-5p	VOPP1	81552	ENSG00000154978	0	3	0	1	3	0	0	1	4
MIMAT0000279	hsa-miR-222-3p	HIPK1	204851	ENSG00000163349	1	1	0	1	1	0	0	0	4
MIMAT0000414	hsa-let-7g-5p	MIB1	57534	ENSG00000101752	1	2	0	0	1	1	0	0	4
MIMAT0000414	hsa-let-7g-5p	PLEKHA8	84725	ENSG00000106086	0	1	0	0	1	1	0	1	4
MIMAT0000415	hsa-let-7i-5p	HDLBP	3069	ENSG00000115677	1	1	0	0	1	1	0	0	4
MIMAT0000415	hsa-let-7i-5p	MIB1	57534	ENSG00000101752	1	2	0	0	1	1	0	0	4
MIMAT0000415	hsa-let-7i-5p	PLEKHA8	84725	ENSG00000106086	0	1	0	0	1	1	0	1	4
MIMAT0000417	hsa-miR-15b-5p	BZW1	9689	ENSG00000082153	1	1	0	0	1	0	0	1	4
MIMAT0000417	hsa-miR-15b-5p	IST1	9798	ENSG00000182149	1	2	0	0	0	0	1	1	4
MIMAT0000418	hsa-miR-23b-3p	LBR	3930	ENSG00000143815	1	1	0	1	0	0	1	0	4
MIMAT0000418	hsa-miR-23b-3p	SRPK1	6732	ENSG00000096063	1	1	0	1	0	0	1	0	4
MIMAT0000418	hsa-miR-23b-3p	TNKS2	80351	ENSG00000107854	1	1	0	1	1	0	0	0	4
MIMAT0000420	hsa-miR-30b-5p	CD2AP	23607	ENSG00000198087	1	1	0	0	1	0	1	0	4
MIMAT0000420	hsa-miR-30b-5p	FBXO45	200933	ENSG00000174013	1	2	0	0	1	0	0	1	4
MIMAT0000420	hsa-miR-30b-5p	SH3PXD2A	9644	ENSG00000107957	1	3	0	0	1	0	1	0	4
MIMAT0000420	hsa-miR-30b-5p	UBE3C	9690	ENSG00000009335	1	1	0	0	1	0	1	0	4
MIMAT0000423	hsa-miR-125b-5p	IST1	9798	ENSG00000182149	1	1	0	0	1	0	0	1	4
MIMAT0000423	hsa-miR-125b-5p	PODXL	5420	ENSG00000128567	1	2	0	0	0	1	0	1	4
MIMAT0000424	hsa-miR-128-3p	CTDSP2	10106	ENSG00000175215	1	2	0	0	1	0	1	0	4
MIMAT0000424	hsa-miR-128-3p	PTPN9	5780	ENSG00000169410	1	1	0	0	1	0	1	0	4
MIMAT0000438	hsa-miR-152-3p	AGO1	26523	ENSG00000092847	1	1	0	0	2	0	1	0	4
MIMAT0000438	hsa-miR-152-3p	LBR	3930	ENSG00000143815	1	1	0	0	2	0	0	1	4
MIMAT0000438	hsa-miR-152-3p	RALBP1	10928	ENSG00000017797	0	1	0	1	1	0	0	1	4
MIMAT0000441	hsa-miR-9-5p	ARFGEF2	10564	ENSG00000124198	1	3	0	2	1	0	0	0	4
MIMAT0000441	hsa-miR-9-5p	SLC39A14	23516	ENSG00000104635	1	2	0	1	1	0	0	0	4
MIMAT0000443	hsa-miR-125a-5p	MLF2	8079	ENSG00000089693	1	1	1	0	0	0	1	0	4
MIMAT0000443	hsa-miR-125a-5p	NIPA1	123606	ENSG00000170113	1	1	0	0	1	0	1	0	4
MIMAT0000456	hsa-miR-186-5p	AKIRIN1	79647	ENSG00000174574	1	2	0	1	1	0	0	0	4
MIMAT0000456	hsa-miR-186-5p	HIPK1	204851	ENSG00000163349	1	3	0	0	1	0	1	0	4
MIMAT0000456	hsa-miR-186-5p	SIRT1	23411	ENSG00000096717	1	2	0	1	1	0	0	0	4
MIMAT0000680	hsa-miR-106b-5p	AGO1	26523	ENSG00000092847	1	2	0	0	1	1	0	0	4
MIMAT0000680	hsa-miR-106b-5p	IGF2BP1	10642	ENSG00000159217	1	2	0	0	0	1	1	0	4
MIMAT0000680	hsa-miR-106b-5p	NPLOC4	55666	ENSG00000182446	1	1	0	0	1	0	0	1	4
MIMAT0000692	hsa-miR-30e-5p	FBXO45	200933	ENSG00000174013	1	2	0	0	1	0	0	1	4
MIMAT0000692	hsa-miR-30e-5p	SH3PXD2A	9644	ENSG00000107957	1	3	0	0	1	0	2	0	4
MIMAT0000692	hsa-miR-30e-5p	UBE3C	9690	ENSG00000009335	1	1	0	0	1	0	1	0	4
MIMAT0000727	hsa-miR-374a-5p	ZDHHC5	25921	ENSG00000156599	1	1	0	1	1	0	0	0	4
MIMAT0000758	hsa-miR-135b-5p	ANP32E	81611	ENSG00000143401	1	1	0	2	0	0	0	1	4
MIMAT0000758	hsa-miR-135b-5p	SIRT1	23411	ENSG00000096717	1	1	0	1	1	0	0	0	4
MIMAT0000759	hsa-miR-148b-3p	LBR	3930	ENSG00000143815	1	1	0	0	2	0	0	1	4
MIMAT0000759	hsa-miR-148b-3p	RALBP1	10928	ENSG00000017797	0	1	0	1	1	0	0	1	4
MIMAT0001341	hsa-miR-424-5p	ATXN1L	342371	ENSG00000224470	1	2	0	0	1	1	0	0	4
MIMAT0001341	hsa-miR-424-5p	BZW1	9689	ENSG00000082153	1	1	0	0	1	0	0	1	4
MIMAT0003218	hsa-miR-92b-3p	AURKA	6790	ENSG00000087586	1	1	0	1	0	0	0	1	4
MIMAT0003218	hsa-miR-92b-3p	G3BP2	9908	ENSG00000138757	1	1	0	0	2	0	1	0	4
MIMAT0003218	hsa-miR-92b-3p	SH3PXD2A	9644	ENSG00000107957	1	2	0	0	1	0	2	0	4
MIMAT0003218	hsa-miR-92b-3p	ZDHHC5	25921	ENSG00000156599	1	1	0	0	1	0	0	1	4
MIMAT0003885	hsa-miR-454-3p	RALBP1	10928	ENSG00000017797	1	1	0	1	0	0	1	0	4
MIMAT0004481	hsa-let-7a-3p	FOXN2	3344	ENSG00000170802	1	1	0	1	1	0	0	0	4
MIMAT0004481	hsa-let-7a-3p	ICK	22858	ENSG00000112144	1	2	0	1	2	0	0	0	4
MIMAT0004481	hsa-let-7a-3p	KIF11	3832	ENSG00000138160	1	2	0	2	1	0	0	0	4
MIMAT0004481	hsa-let-7a-3p	RBPJ	3516	ENSG00000168214	1	1	1	2	0	0	0	0	4
MIMAT0004514	hsa-miR-29b-1-5p	ZDHHC5	25921	ENSG00000156599	1	2	0	1	1	0	0	0	4
MIMAT0004692	hsa-miR-340-5p	ERH	2079	ENSG00000100632	1	1	1	1	0	0	0	0	4
MIMAT0004692	hsa-miR-340-5p	HDLBP	3069	ENSG00000115677	1	2	0	1	2	0	0	0	4
MIMAT0004692	hsa-miR-340-5p	TNKS2	80351	ENSG00000107854	1	2	0	1	1	0	0	0	4
MIMAT0004784	hsa-miR-455-3p	PTPN9	5780	ENSG00000169410	1	0	0	1	1	0	1	0	4
MIMAT0004909	hsa-miR-450b-5p	AKIRIN1	79647	ENSG00000174574	1	2	0	1	0	1	0	0	4
MIMAT0004909	hsa-miR-450b-5p	CD2AP	23607	ENSG00000198087	1	2	0	0	1	1	0	0	4
MIMAT0004909	hsa-miR-450b-5p	HIPK1	204851	ENSG00000163349	1	4	0	1	1	0	0	0	4
MIMAT0004909	hsa-miR-450b-5p	KPNA6	23633	ENSG00000025800	1	2	0	0	1	1	0	0	4
MIMAT0004909	hsa-miR-450b-5p	LBR	3930	ENSG00000143815	1	2	0	1	1	0	0	0	4
MIMAT0004909	hsa-miR-450b-5p	RBPJ	3516	ENSG00000168214	1	0	0	1	1	1	0	0	4
MIMAT0000062	hsa-let-7a-5p	AGO1	26523	ENSG00000092847	0	1	0	0	0	1	1	0	3
MIMAT0000062	hsa-let-7a-5p	ANKRD52	283373	ENSG00000139645	0	2	0	0	0	1	3	0	3
MIMAT0000062	hsa-let-7a-5p	CHD7	55636	ENSG00000171316	0	1	0	0	0	0	1	1	3
MIMAT0000062	hsa-let-7a-5p	FBXO45	200933	ENSG00000174013	1	1	0	0	0	0	0	1	3
MIMAT0000062	hsa-let-7a-5p	HDLBP	3069	ENSG00000115677	1	1	0	0	1	0	0	0	3
MIMAT0000062	hsa-let-7a-5p	PLEKHA8	84725	ENSG00000106086	0	1	0	0	1	0	0	1	3
MIMAT0000063	hsa-let-7b-5p	ANKRD52	283373	ENSG00000139645	0	2	0	0	0	1	4	0	3
MIMAT0000063	hsa-let-7b-5p	CHD7	55636	ENSG00000171316	0	1	0	0	0	0	1	1	3
MIMAT0000063	hsa-let-7b-5p	FBXO45	200933	ENSG00000174013	1	1	0	0	0	0	0	1	3
MIMAT0000063	hsa-let-7b-5p	HDLBP	3069	ENSG00000115677	1	1	0	0	1	0	0	0	3
MIMAT0000063	hsa-let-7b-5p	PLEKHA8	84725	ENSG00000106086	0	1	0	0	1	0	0	1	3
MIMAT0000064	hsa-let-7c-5p	AGO1	26523	ENSG00000092847	0	1	0	0	0	1	1	0	3
MIMAT0000064	hsa-let-7c-5p	FBXO45	200933	ENSG00000174013	1	1	0	0	0	0	0	1	3
MIMAT0000064	hsa-let-7c-5p	HDLBP	3069	ENSG00000115677	1	1	0	0	1	0	0	0	3
MIMAT0000065	hsa-let-7d-5p	PLEKHA8	84725	ENSG00000106086	0	1	0	0	1	0	0	1	3
MIMAT0000065	hsa-let-7d-5p	TMEM41A	90407	ENSG00000163900	1	1	0	0	0	0	0	1	3
MIMAT0000066	hsa-let-7e-5p	ANKRD52	283373	ENSG00000139645	0	2	0	0	0	1	5	0	3
MIMAT0000066	hsa-let-7e-5p	CANT1	124583	ENSG00000171302	1	1	0	0	0	0	0	1	3
MIMAT0000066	hsa-let-7e-5p	CHD7	55636	ENSG00000171316	0	1	0	0	0	0	1	1	3
MIMAT0000066	hsa-let-7e-5p	HDLBP	3069	ENSG00000115677	1	1	0	0	1	0	0	0	3
MIMAT0000066	hsa-let-7e-5p	PLEKHA8	84725	ENSG00000106086	0	1	0	0	1	0	0	1	3
MIMAT0000066	hsa-let-7e-5p	TMEM41A	90407	ENSG00000163900	1	1	0	0	0	0	0	1	3
MIMAT0000067	hsa-let-7f-5p	ANKRD52	283373	ENSG00000139645	0	2	0	0	0	1	3	0	3
MIMAT0000067	hsa-let-7f-5p	FBXO45	200933	ENSG00000174013	1	1	0	0	0	0	0	1	3
MIMAT0000067	hsa-let-7f-5p	HDLBP	3069	ENSG00000115677	1	1	0	0	1	0	0	0	3
MIMAT0000067	hsa-let-7f-5p	MIB1	57534	ENSG00000101752	1	2	0	0	1	0	0	0	3
MIMAT0000067	hsa-let-7f-5p	PLEKHA8	84725	ENSG00000106086	0	1	0	0	1	0	0	1	3
MIMAT0000069	hsa-miR-16-5p	AGO1	26523	ENSG00000092847	1	1	0	0	0	1	0	0	3
MIMAT0000069	hsa-miR-16-5p	ATXN1L	342371	ENSG00000224470	0	2	0	0	1	1	0	0	3
MIMAT0000069	hsa-miR-16-5p	FAM122B	159090	ENSG00000156504	0	1	0	2	0	0	0	1	3
MIMAT0000069	hsa-miR-16-5p	IST1	9798	ENSG00000182149	1	2	0	0	0	0	2	0	3
MIMAT0000069	hsa-miR-16-5p	MIB1	57534	ENSG00000101752	1	2	0	0	0	1	0	0	3
MIMAT0000069	hsa-miR-16-5p	RBPJ	3516	ENSG00000168214	1	0	0	1	1	0	0	0	3
MIMAT0000070	hsa-miR-17-5p	AGO1	26523	ENSG00000092847	0	1	0	0	1	1	0	0	3
MIMAT0000070	hsa-miR-17-5p	NIPA1	123606	ENSG00000170113	1	1	0	0	1	0	0	0	3
MIMAT0000070	hsa-miR-17-5p	SENP1	29843	ENSG00000079387	1	0	0	1	0	0	1	0	3
MIMAT0000070	hsa-miR-17-5p	UBE3C	9690	ENSG00000009335	0	1	0	0	1	0	2	0	3
MIMAT0000074	hsa-miR-19b-3p	DESI2	51029	ENSG00000121644	1	1	0	0	1	0	0	0	3
MIMAT0000074	hsa-miR-19b-3p	HDLBP	3069	ENSG00000115677	1	1	0	0	1	0	0	0	3
MIMAT0000074	hsa-miR-19b-3p	HNRNPF	3185	ENSG00000169813	1	1	0	1	0	0	0	0	3
MIMAT0000074	hsa-miR-19b-3p	MAPK1	5594	ENSG00000100030	1	1	0	0	1	0	0	0	3
MIMAT0000074	hsa-miR-19b-3p	PRC1	9055	ENSG00000198901	1	1	0	0	1	0	0	0	3
MIMAT0000074	hsa-miR-19b-3p	PTGES3	10728	ENSG00000110958	1	1	0	1	0	0	0	0	3
MIMAT0000075	hsa-miR-20a-5p	BZW1	9689	ENSG00000082153	1	1	0	0	0	0	1	0	3
MIMAT0000075	hsa-miR-20a-5p	CEP57	9702	ENSG00000166037	1	1	0	0	0	0	1	0	3
MIMAT0000075	hsa-miR-20a-5p	CIT	100302274	ENSG00000122966	1	1	0	0	0	0	1	0	3
MIMAT0000075	hsa-miR-20a-5p	LIMK1	3984	ENSG00000106683	1	1	0	0	1	0	0	0	3
MIMAT0000075	hsa-miR-20a-5p	MAPK1	5594	ENSG00000100030	1	1	0	0	1	0	0	0	3
MIMAT0000075	hsa-miR-20a-5p	NIPA1	123606	ENSG00000170113	1	0	0	0	1	1	0	0	3
MIMAT0000075	hsa-miR-20a-5p	SENP1	29843	ENSG00000079387	1	0	0	1	0	0	1	0	3
MIMAT0000075	hsa-miR-20a-5p	WIPF2	147179	ENSG00000171475	1	1	0	0	0	0	1	0	3
MIMAT0000076	hsa-miR-21-5p	CHD7	55636	ENSG00000171316	0	1	0	2	0	0	1	0	3
MIMAT0000077	hsa-miR-22-3p	CHD7	55636	ENSG00000171316	0	1	0	2	0	0	0	1	3
MIMAT0000077	hsa-miR-22-3p	HIPK1	204851	ENSG00000163349	1	2	0	0	1	0	0	0	3
MIMAT0000077	hsa-miR-22-3p	TMEM33	55161	ENSG00000109133	1	1	0	0	0	0	0	1	3
MIMAT0000077	hsa-miR-22-3p	TNKS2	80351	ENSG00000107854	1	1	0	0	0	0	0	1	3
MIMAT0000078	hsa-miR-23a-3p	C5orf15	56951	ENSG00000113583	1	2	0	1	0	0	0	0	3
MIMAT0000078	hsa-miR-23a-3p	CHD7	55636	ENSG00000171316	0	1	0	2	0	0	2	0	3
MIMAT0000078	hsa-miR-23a-3p	FANCI	55215	ENSG00000140525	0	1	1	2	0	0	0	0	3
MIMAT0000078	hsa-miR-23a-3p	G3BP2	9908	ENSG00000138757	1	1	0	0	1	0	0	0	3
MIMAT0000080	hsa-miR-24-3p	PTPN9	5780	ENSG00000169410	1	0	0	0	0	0	2	1	3
MIMAT0000080	hsa-miR-24-3p	SH3PXD2A	9644	ENSG00000107957	1	0	0	0	0	1	2	0	3
MIMAT0000081	hsa-miR-25-3p	CD2AP	23607	ENSG00000198087	1	1	0	0	0	0	1	0	3
MIMAT0000081	hsa-miR-25-3p	HIPK1	204851	ENSG00000163349	1	3	0	0	1	0	0	0	3
MIMAT0000081	hsa-miR-25-3p	SETD5	55209	ENSG00000168137	0	1	1	0	0	0	2	0	3
MIMAT0000082	hsa-miR-26a-5p	AKIRIN1	79647	ENSG00000174574	1	1	0	1	0	0	0	0	3
MIMAT0000082	hsa-miR-26a-5p	ANKRD52	283373	ENSG00000139645	1	3	0	0	0	0	1	0	3
MIMAT0000082	hsa-miR-26a-5p	CD2AP	23607	ENSG00000198087	1	1	0	0	0	0	1	0	3
MIMAT0000082	hsa-miR-26a-5p	G3BP2	9908	ENSG00000138757	1	1	0	0	2	0	0	0	3
MIMAT0000082	hsa-miR-26a-5p	SH3PXD2A	9644	ENSG00000107957	1	2	0	0	0	0	1	0	3
MIMAT0000082	hsa-miR-26a-5p	TNKS2	80351	ENSG00000107854	1	1	0	0	0	0	1	0	3
MIMAT0000083	hsa-miR-26b-5p	AKIRIN1	79647	ENSG00000174574	1	1	0	1	0	0	0	0	3
MIMAT0000083	hsa-miR-26b-5p	ANKRD52	283373	ENSG00000139645	1	3	0	0	0	0	1	0	3
MIMAT0000083	hsa-miR-26b-5p	MIB1	57534	ENSG00000101752	1	2	0	0	0	0	1	0	3
MIMAT0000083	hsa-miR-26b-5p	SH3PXD2A	9644	ENSG00000107957	1	2	0	0	0	0	1	0	3
MIMAT0000083	hsa-miR-26b-5p	TNKS2	80351	ENSG00000107854	1	1	0	1	0	0	0	0	3
MIMAT0000084	hsa-miR-27a-3p	CHD7	55636	ENSG00000171316	0	1	0	0	1	0	1	0	3
MIMAT0000084	hsa-miR-27a-3p	CIT	100302274	ENSG00000122966	1	2	0	0	0	0	1	0	3
MIMAT0000084	hsa-miR-27a-3p	PTPN9	5780	ENSG00000169410	1	1	0	0	0	0	1	0	3
MIMAT0000084	hsa-miR-27a-3p	SETD5	55209	ENSG00000168137	0	2	0	0	1	0	1	0	3
MIMAT0000084	hsa-miR-27a-3p	UHRF1BP1	54887	ENSG00000065060	1	2	0	0	0	1	0	0	3
MIMAT0000084	hsa-miR-27a-3p	WIPF2	147179	ENSG00000171475	1	1	0	0	1	0	0	0	3
MIMAT0000086	hsa-miR-29a-3p	C5orf15	56951	ENSG00000113583	0	1	0	0	1	0	0	1	3
MIMAT0000086	hsa-miR-29a-3p	HNRNPF	3185	ENSG00000169813	1	1	0	0	0	0	0	1	3
MIMAT0000087	hsa-miR-30a-5p	AGO1	26523	ENSG00000092847	1	1	0	0	0	0	1	0	3
MIMAT0000087	hsa-miR-30a-5p	AKIRIN1	79647	ENSG00000174574	1	1	0	1	0	0	0	0	3
MIMAT0000087	hsa-miR-30a-5p	CHD7	55636	ENSG00000171316	0	2	0	2	1	0	0	0	3
MIMAT0000087	hsa-miR-30a-5p	ICK	22858	ENSG00000112144	1	1	0	0	0	0	1	0	3
MIMAT0000087	hsa-miR-30a-5p	MBTPS2	51360	ENSG00000012174	0	1	0	1	1	0	0	0	3
MIMAT0000087	hsa-miR-30a-5p	SETD5	55209	ENSG00000168137	0	2	0	2	2	0	0	0	3
MIMAT0000087	hsa-miR-30a-5p	SIRT1	23411	ENSG00000096717	1	1	0	1	0	0	0	0	3
MIMAT0000087	hsa-miR-30a-5p	SLC35B4	84912	ENSG00000205060	1	3	0	0	1	0	0	0	3
MIMAT0000087	hsa-miR-30a-5p	YWHAZ	7534	ENSG00000164924	1	1	0	1	0	0	0	0	3
MIMAT0000088	hsa-miR-30a-3p	PSMD10	5716	ENSG00000101843	0	0	1	2	2	0	0	0	3
MIMAT0000089	hsa-miR-31-5p	G3BP2	9908	ENSG00000138757	1	0	0	1	0	0	2	0	3
MIMAT0000089	hsa-miR-31-5p	HIPK1	204851	ENSG00000163349	1	1	0	0	0	0	2	0	3
MIMAT0000092	hsa-miR-92a-3p	CD2AP	23607	ENSG00000198087	1	1	0	0	0	0	1	0	3
MIMAT0000092	hsa-miR-92a-3p	HIPK1	204851	ENSG00000163349	1	1	0	0	1	0	0	0	3
MIMAT0000092	hsa-miR-92a-3p	ICK	22858	ENSG00000112144	1	1	0	0	0	0	1	0	3
MIMAT0000092	hsa-miR-92a-3p	PIP4K2C	79837	ENSG00000166908	1	1	0	0	0	0	1	0	3
MIMAT0000092	hsa-miR-92a-3p	SETD5	55209	ENSG00000168137	0	1	1	0	0	0	2	0	3
MIMAT0000093	hsa-miR-93-5p	ANKRD52	283373	ENSG00000139645	0	2	0	0	1	0	2	0	3
MIMAT0000093	hsa-miR-93-5p	NIPA1	123606	ENSG00000170113	1	1	0	0	1	0	0	0	3
MIMAT0000093	hsa-miR-93-5p	SENP1	29843	ENSG00000079387	1	0	0	1	0	0	1	0	3
MIMAT0000093	hsa-miR-93-5p	UBE3C	9690	ENSG00000009335	0	1	0	0	1	0	1	0	3
MIMAT0000096	hsa-miR-98-5p	FBXO45	200933	ENSG00000174013	1	1	0	0	0	0	0	1	3
MIMAT0000096	hsa-miR-98-5p	HDLBP	3069	ENSG00000115677	1	1	0	0	1	0	0	0	3
MIMAT0000096	hsa-miR-98-5p	PLEKHA8	84725	ENSG00000106086	0	1	0	0	1	0	0	1	3
MIMAT0000099	hsa-miR-101-3p	G3BP2	9908	ENSG00000138757	1	2	0	0	0	0	1	0	3
MIMAT0000099	hsa-miR-101-3p	HNRNPF	3185	ENSG00000169813	1	1	0	1	0	0	0	0	3
MIMAT0000099	hsa-miR-101-3p	PTPN9	5780	ENSG00000169410	1	1	0	0	1	0	0	0	3
MIMAT0000101	hsa-miR-103a-3p	G3BP2	9908	ENSG00000138757	0	0	0	0	1	1	2	0	3
MIMAT0000104	hsa-miR-107	ANKRD52	283373	ENSG00000139645	1	1	0	0	0	0	2	0	3
MIMAT0000244	hsa-miR-30c-5p	CHD7	55636	ENSG00000171316	0	2	0	2	1	0	0	0	3
MIMAT0000244	hsa-miR-30c-5p	MBTPS2	51360	ENSG00000012174	0	1	0	1	1	0	0	0	3
MIMAT0000244	hsa-miR-30c-5p	SETD5	55209	ENSG00000168137	0	2	0	2	2	0	0	0	3
MIMAT0000244	hsa-miR-30c-5p	SIRT1	23411	ENSG00000096717	1	1	0	1	0	0	0	0	3
MIMAT0000244	hsa-miR-30c-5p	SLC35B4	84912	ENSG00000205060	1	3	0	0	1	0	0	0	3
MIMAT0000244	hsa-miR-30c-5p	YWHAZ	7534	ENSG00000164924	1	1	0	1	0	0	0	0	3
MIMAT0000245	hsa-miR-30d-5p	AGO1	26523	ENSG00000092847	1	1	0	0	0	0	1	0	3
MIMAT0000245	hsa-miR-30d-5p	AKIRIN1	79647	ENSG00000174574	1	1	0	1	0	0	0	0	3
MIMAT0000245	hsa-miR-30d-5p	CHD7	55636	ENSG00000171316	0	2	0	2	1	0	0	0	3
MIMAT0000245	hsa-miR-30d-5p	ICK	22858	ENSG00000112144	1	1	0	0	0	0	1	0	3
MIMAT0000245	hsa-miR-30d-5p	KPNA6	23633	ENSG00000025800	0	1	0	0	1	0	1	0	3
MIMAT0000245	hsa-miR-30d-5p	MBTPS2	51360	ENSG00000012174	0	1	0	1	1	0	0	0	3
MIMAT0000245	hsa-miR-30d-5p	SETD5	55209	ENSG00000168137	0	2	0	2	2	0	0	0	3
MIMAT0000245	hsa-miR-30d-5p	SIRT1	23411	ENSG00000096717	1	1	0	1	0	0	0	0	3
MIMAT0000245	hsa-miR-30d-5p	SLC35B4	84912	ENSG00000205060	1	3	0	0	1	0	0	0	3
MIMAT0000245	hsa-miR-30d-5p	YWHAZ	7534	ENSG00000164924	1	1	0	1	0	0	0	0	3
MIMAT0000252	hsa-miR-7-5p	AGO1	26523	ENSG00000092847	1	1	0	0	0	0	1	0	3
MIMAT0000252	hsa-miR-7-5p	HDLBP	3069	ENSG00000115677	1	1	0	0	1	0	0	0	3
MIMAT0000256	hsa-miR-181a-5p	G3BP2	9908	ENSG00000138757	0	2	0	2	1	0	0	0	3
MIMAT0000256	hsa-miR-181a-5p	HIPK1	204851	ENSG00000163349	0	1	0	1	0	0	1	0	3
MIMAT0000256	hsa-miR-181a-5p	LBR	3930	ENSG00000143815	0	1	0	1	0	0	1	0	3
MIMAT0000256	hsa-miR-181a-5p	PTPN9	5780	ENSG00000169410	0	1	0	1	0	0	1	0	3
MIMAT0000257	hsa-miR-181b-5p	G3BP2	9908	ENSG00000138757	0	2	0	2	1	0	0	0	3
MIMAT0000257	hsa-miR-181b-5p	LBR	3930	ENSG00000143815	0	1	0	1	0	0	1	0	3
MIMAT0000257	hsa-miR-181b-5p	PTPN9	5780	ENSG00000169410	0	1	0	1	0	0	1	0	3
MIMAT0000257	hsa-miR-181b-5p	SIRT1	23411	ENSG00000096717	0	2	0	1	0	0	1	0	3
MIMAT0000257	hsa-miR-181b-5p	SUDS3	64426	ENSG00000111707	1	1	0	0	0	0	1	0	3
MIMAT0000259	hsa-miR-182-5p	AGO1	26523	ENSG00000092847	1	1	0	0	0	0	1	0	3
MIMAT0000259	hsa-miR-182-5p	ANKRD52	283373	ENSG00000139645	1	2	0	0	0	0	3	0	3
MIMAT0000259	hsa-miR-182-5p	GJC1	10052	ENSG00000182963	1	2	0	0	0	0	1	0	3
MIMAT0000259	hsa-miR-182-5p	SLC35B4	84912	ENSG00000205060	1	2	0	0	0	0	0	1	3
MIMAT0000259	hsa-miR-182-5p	ZDHHC5	25921	ENSG00000156599	1	1	0	0	0	0	1	0	3
MIMAT0000261	hsa-miR-183-5p	BZW1	9689	ENSG00000082153	1	1	0	0	0	0	1	0	3
MIMAT0000275	hsa-miR-218-5p	AKIRIN1	79647	ENSG00000174574	1	1	0	0	0	0	1	0	3
MIMAT0000275	hsa-miR-218-5p	ICK	22858	ENSG00000112144	0	2	0	1	1	0	0	0	3
MIMAT0000275	hsa-miR-218-5p	SSR3	6747	ENSG00000114850	1	1	0	0	0	0	0	1	3
MIMAT0000278	hsa-miR-221-3p	NSUN4	387338	ENSG00000117481	0	1	0	0	0	0	1	1	3
MIMAT0000279	hsa-miR-222-3p	NSUN4	387338	ENSG00000117481	0	1	0	0	0	0	1	1	3
MIMAT0000414	hsa-let-7g-5p	ANKRD52	283373	ENSG00000139645	0	2	0	0	0	1	2	0	3
MIMAT0000414	hsa-let-7g-5p	FBXO45	200933	ENSG00000174013	1	1	0	0	0	0	0	1	3
MIMAT0000414	hsa-let-7g-5p	HDLBP	3069	ENSG00000115677	1	1	0	0	1	0	0	0	3
MIMAT0000415	hsa-let-7i-5p	AGO1	26523	ENSG00000092847	0	1	0	0	0	1	1	0	3
MIMAT0000415	hsa-let-7i-5p	ANKRD52	283373	ENSG00000139645	0	2	0	0	0	1	4	0	3
MIMAT0000415	hsa-let-7i-5p	FBXO45	200933	ENSG00000174013	1	1	0	0	0	0	0	1	3
MIMAT0000417	hsa-miR-15b-5p	AGO1	26523	ENSG00000092847	1	1	0	0	0	1	0	0	3
MIMAT0000417	hsa-miR-15b-5p	AKIRIN1	79647	ENSG00000174574	1	1	0	0	0	0	1	0	3
MIMAT0000417	hsa-miR-15b-5p	ATXN1L	342371	ENSG00000224470	0	2	0	0	1	1	0	0	3
MIMAT0000417	hsa-miR-15b-5p	MIB1	57534	ENSG00000101752	1	2	0	0	0	1	0	0	3
MIMAT0000417	hsa-miR-15b-5p	RBPJ	3516	ENSG00000168214	1	0	0	1	1	0	0	0	3
MIMAT0000418	hsa-miR-23b-3p	C5orf15	56951	ENSG00000113583	1	2	0	1	0	0	0	0	3
MIMAT0000418	hsa-miR-23b-3p	CHD7	55636	ENSG00000171316	0	1	0	2	0	0	2	0	3
MIMAT0000418	hsa-miR-23b-3p	G3BP2	9908	ENSG00000138757	1	1	0	0	1	0	0	0	3
MIMAT0000419	hsa-miR-27b-3p	CHD7	55636	ENSG00000171316	0	1	0	0	1	0	1	0	3
MIMAT0000419	hsa-miR-27b-3p	PTPN9	5780	ENSG00000169410	1	1	0	0	0	0	1	0	3
MIMAT0000419	hsa-miR-27b-3p	UHRF1BP1	54887	ENSG00000065060	1	2	0	0	0	1	0	0	3
MIMAT0000419	hsa-miR-27b-3p	WIPF2	147179	ENSG00000171475	1	1	0	0	1	0	0	0	3
MIMAT0000420	hsa-miR-30b-5p	AKIRIN1	79647	ENSG00000174574	1	1	0	1	0	0	0	0	3
MIMAT0000420	hsa-miR-30b-5p	CHD7	55636	ENSG00000171316	0	2	0	2	1	0	0	0	3
MIMAT0000420	hsa-miR-30b-5p	GTF2E2	2961	ENSG00000197265	1	1	0	0	0	0	1	0	3
MIMAT0000420	hsa-miR-30b-5p	MBTPS2	51360	ENSG00000012174	0	1	0	1	1	0	0	0	3
MIMAT0000420	hsa-miR-30b-5p	SETD5	55209	ENSG00000168137	0	2	0	2	2	0	0	0	3
MIMAT0000420	hsa-miR-30b-5p	SIRT1	23411	ENSG00000096717	1	1	0	1	0	0	0	0	3
MIMAT0000420	hsa-miR-30b-5p	SLC35B4	84912	ENSG00000205060	1	3	0	0	1	0	0	0	3
MIMAT0000420	hsa-miR-30b-5p	YWHAZ	7534	ENSG00000164924	1	1	0	1	0	0	0	0	3
MIMAT0000423	hsa-miR-125b-5p	FBXO45	200933	ENSG00000174013	1	1	0	0	0	0	0	1	3
MIMAT0000423	hsa-miR-125b-5p	MLF2	8079	ENSG00000089693	1	1	1	0	0	0	0	0	3
MIMAT0000423	hsa-miR-125b-5p	PLEKHA8	84725	ENSG00000106086	0	2	0	0	1	0	0	1	3
MIMAT0000424	hsa-miR-128-3p	AKIRIN1	79647	ENSG00000174574	1	2	0	0	1	0	0	0	3
MIMAT0000424	hsa-miR-128-3p	LIMK1	3984	ENSG00000106683	1	1	0	0	1	0	0	0	3
MIMAT0000424	hsa-miR-128-3p	SIRT1	23411	ENSG00000096717	1	1	0	0	1	0	0	0	3
MIMAT0000438	hsa-miR-152-3p	PTGES3	10728	ENSG00000110958	0	1	0	1	0	0	0	1	3
MIMAT0000441	hsa-miR-9-5p	ANKRD52	283373	ENSG00000139645	1	2	0	0	0	0	2	0	3
MIMAT0000441	hsa-miR-9-5p	GJC1	10052	ENSG00000182963	1	1	0	0	0	0	1	0	3
MIMAT0000441	hsa-miR-9-5p	KLF13	51621	ENSG00000169926	1	1	0	0	0	1	0	0	3
MIMAT0000441	hsa-miR-9-5p	UHRF1BP1	54887	ENSG00000065060	1	1	0	1	0	0	0	0	3
MIMAT0000443	hsa-miR-125a-5p	FBXO45	200933	ENSG00000174013	1	1	0	0	0	0	0	1	3
MIMAT0000443	hsa-miR-125a-5p	GJC1	10052	ENSG00000182963	1	2	0	0	0	0	1	0	3
MIMAT0000443	hsa-miR-125a-5p	PODXL	5420	ENSG00000128567	1	2	0	0	0	0	2	0	3
MIMAT0000449	hsa-miR-146a-5p	BZW1	9689	ENSG00000082153	1	0	0	1	0	0	1	0	3
MIMAT0000455	hsa-miR-185-5p	MED1	5469	ENSG00000125686	1	0	0	0	0	1	4	0	3
MIMAT0000456	hsa-miR-186-5p	AGO1	26523	ENSG00000092847	1	2	0	0	0	0	3	0	3
MIMAT0000456	hsa-miR-186-5p	ANP32E	81611	ENSG00000143401	1	2	0	2	0	0	0	0	3
MIMAT0000456	hsa-miR-186-5p	CHD7	55636	ENSG00000171316	0	2	0	2	0	0	1	0	3
MIMAT0000456	hsa-miR-186-5p	FOXN2	3344	ENSG00000170802	1	3	0	0	1	0	0	0	3
MIMAT0000456	hsa-miR-186-5p	KPNA6	23633	ENSG00000025800	1	2	0	0	0	0	1	0	3
MIMAT0000456	hsa-miR-186-5p	MBTPS2	51360	ENSG00000012174	1	2	0	0	1	0	0	0	3
MIMAT0000456	hsa-miR-186-5p	MIB1	57534	ENSG00000101752	1	4	0	0	1	0	0	0	3
MIMAT0000456	hsa-miR-186-5p	SSR3	6747	ENSG00000114850	1	1	0	1	0	0	0	0	3
MIMAT0000456	hsa-miR-186-5p	ZWINT	11130	ENSG00000122952	1	2	0	0	1	0	0	0	3
MIMAT0000680	hsa-miR-106b-5p	ATXN1L	342371	ENSG00000224470	1	2	0	0	1	0	0	0	3
MIMAT0000680	hsa-miR-106b-5p	CEP57	9702	ENSG00000166037	1	1	0	0	0	0	1	0	3
MIMAT0000680	hsa-miR-106b-5p	CIT	100302274	ENSG00000122966	1	1	0	0	0	0	1	0	3
MIMAT0000680	hsa-miR-106b-5p	LIMK1	3984	ENSG00000106683	1	1	0	0	1	0	0	0	3
MIMAT0000680	hsa-miR-106b-5p	MAPK1	5594	ENSG00000100030	1	1	0	0	1	0	0	0	3
MIMAT0000680	hsa-miR-106b-5p	NIPA1	123606	ENSG00000170113	1	0	0	0	1	1	0	0	3
MIMAT0000680	hsa-miR-106b-5p	SENP1	29843	ENSG00000079387	1	0	0	1	0	0	1	0	3
MIMAT0000680	hsa-miR-106b-5p	SH3PXD2A	9644	ENSG00000107957	1	1	0	0	1	0	0	0	3
MIMAT0000680	hsa-miR-106b-5p	UBE3C	9690	ENSG00000009335	1	1	0	0	1	0	0	0	3
MIMAT0000692	hsa-miR-30e-5p	AKIRIN1	79647	ENSG00000174574	1	1	0	1	0	0	0	0	3
MIMAT0000692	hsa-miR-30e-5p	CD2AP	23607	ENSG00000198087	1	1	0	0	1	0	0	0	3
MIMAT0000692	hsa-miR-30e-5p	CHD7	55636	ENSG00000171316	0	2	0	4	1	0	0	0	3
MIMAT0000692	hsa-miR-30e-5p	ICK	22858	ENSG00000112144	1	1	0	0	0	0	1	0	3
MIMAT0000692	hsa-miR-30e-5p	MBTPS2	51360	ENSG00000012174	0	1	0	1	1	0	0	0	3
MIMAT0000692	hsa-miR-30e-5p	SETD5	55209	ENSG00000168137	0	2	0	2	2	0	0	0	3
MIMAT0000692	hsa-miR-30e-5p	SIRT1	23411	ENSG00000096717	1	1	0	1	0	0	0	0	3
MIMAT0000692	hsa-miR-30e-5p	SLC35B4	84912	ENSG00000205060	1	3	0	0	1	0	0	0	3
MIMAT0000692	hsa-miR-30e-5p	YWHAZ	7534	ENSG00000164924	1	1	0	1	0	0	0	0	3
MIMAT0000693	hsa-miR-30e-3p	PSMD10	5716	ENSG00000101843	0	0	1	2	2	0	0	0	3
MIMAT0000703	hsa-miR-361-5p	BLMH	642	ENSG00000108578	0	1	0	1	1	0	0	0	3
MIMAT0000703	hsa-miR-361-5p	NCEH1	57552	ENSG00000144959	1	1	0	1	0	0	0	0	3
MIMAT0000703	hsa-miR-361-5p	PIP4K2C	79837	ENSG00000166908	1	1	0	2	0	0	0	0	3
MIMAT0000727	hsa-miR-374a-5p	CD2AP	23607	ENSG00000198087	1	1	0	1	0	0	0	0	3
MIMAT0000727	hsa-miR-374a-5p	N4BP2	55728	ENSG00000078177	1	0	0	1	2	0	0	0	3
MIMAT0000758	hsa-miR-135b-5p	IGF2BP1	10642	ENSG00000159217	1	1	0	0	0	0	1	0	3
MIMAT0000758	hsa-miR-135b-5p	UBE3C	9690	ENSG00000009335	0	1	0	1	1	0	0	0	3
MIMAT0000759	hsa-miR-148b-3p	AGO1	26523	ENSG00000092847	1	1	0	0	2	0	0	0	3
MIMAT0000759	hsa-miR-148b-3p	PTGES3	10728	ENSG00000110958	0	1	0	1	0	0	0	1	3
MIMAT0001341	hsa-miR-424-5p	AGO1	26523	ENSG00000092847	1	2	0	0	0	1	0	0	3
MIMAT0001341	hsa-miR-424-5p	AKIRIN1	79647	ENSG00000174574	1	1	0	0	0	0	1	0	3
MIMAT0001341	hsa-miR-424-5p	FAM122B	159090	ENSG00000156504	1	1	0	2	0	0	0	0	3
MIMAT0001341	hsa-miR-424-5p	MED1	5469	ENSG00000125686	1	1	0	0	0	0	1	0	3
MIMAT0001341	hsa-miR-424-5p	MIB1	57534	ENSG00000101752	1	2	0	0	0	1	0	0	3
MIMAT0001341	hsa-miR-424-5p	RBPJ	3516	ENSG00000168214	1	0	0	1	1	0	0	0	3
MIMAT0001341	hsa-miR-424-5p	SRPK1	6732	ENSG00000096063	0	1	0	1	0	0	0	1	3
MIMAT0002174	hsa-miR-484	HIPK1	204851	ENSG00000163349	1	0	0	0	1	0	2	0	3
MIMAT0002177	hsa-miR-486-5p	CIT	11113	ENSG00000122966	1	0	0	1	0	0	1	0	3
MIMAT0002874	hsa-miR-503-5p	AKIRIN1	79647	ENSG00000174574	1	1	0	0	0	0	0	1	3
MIMAT0002888	hsa-miR-532-5p	SH3PXD2A	9644	ENSG00000107957	1	0	0	0	0	1	2	0	3
MIMAT0003218	hsa-miR-92b-3p	HIPK1	204851	ENSG00000163349	1	1	0	0	1	0	0	0	3
MIMAT0003218	hsa-miR-92b-3p	NUP43	348995	ENSG00000120253	1	1	0	0	0	0	0	1	3
MIMAT0003218	hsa-miR-92b-3p	PIP4K2C	79837	ENSG00000166908	1	1	0	0	0	0	1	0	3
MIMAT0003393	hsa-miR-425-5p	SENP1	29843	ENSG00000079387	1	0	0	1	0	0	1	0	3
MIMAT0003885	hsa-miR-454-3p	ANKRD52	283373	ENSG00000139645	1	1	0	0	0	0	1	0	3
MIMAT0003885	hsa-miR-454-3p	CD2AP	23607	ENSG00000198087	1	1	0	0	1	0	0	0	3
MIMAT0003885	hsa-miR-454-3p	KLF13	51621	ENSG00000169926	1	1	0	0	0	0	1	0	3
MIMAT0003885	hsa-miR-454-3p	MAPK1	5594	ENSG00000100030	0	1	0	0	1	0	0	1	3
MIMAT0003885	hsa-miR-454-3p	NIPA2	81614	ENSG00000140157	0	1	0	0	0	0	1	1	3
MIMAT0003886	hsa-miR-769-5p	CIT	11113	ENSG00000122966	1	0	0	1	0	0	2	0	3
MIMAT0004481	hsa-let-7a-3p	EXO1	9156	ENSG00000174371	1	1	0	2	0	0	0	0	3
MIMAT0004514	hsa-miR-29b-1-5p	SIRT1	23411	ENSG00000096717	1	2	0	1	0	0	0	0	3
MIMAT0004518	hsa-miR-16-2-3p	ICK	22858	ENSG00000112144	1	0	0	1	1	0	0	0	3
MIMAT0004568	hsa-miR-221-5p	RALBP1	10928	ENSG00000017797	1	0	0	1	1	0	0	0	3
MIMAT0004588	hsa-miR-27b-5p	PTPN9	5780	ENSG00000169410	1	1	0	1	0	0	0	0	3
MIMAT0004597	hsa-miR-140-3p	SIRT1	23411	ENSG00000096717	1	0	0	1	0	0	1	0	3
MIMAT0004682	hsa-miR-361-3p	MED1	5469	ENSG00000125686	0	0	0	1	0	1	1	0	3
MIMAT0004682	hsa-miR-361-3p	SENP1	29843	ENSG00000079387	1	0	0	1	2	0	0	0	3
MIMAT0004692	hsa-miR-340-5p	CLIC4	25932	ENSG00000169504	1	2	0	2	0	0	0	0	3
MIMAT0004692	hsa-miR-340-5p	EXO1	9156	ENSG00000174371	1	3	0	0	2	0	0	0	3
MIMAT0004692	hsa-miR-340-5p	FAM122B	159090	ENSG00000156504	1	1	0	2	0	0	0	0	3
MIMAT0004692	hsa-miR-340-5p	FOXN2	3344	ENSG00000170802	1	3	0	0	1	0	0	0	3
MIMAT0004692	hsa-miR-340-5p	G3BP2	9908	ENSG00000138757	1	2	0	0	1	0	0	0	3
MIMAT0004692	hsa-miR-340-5p	HIPK1	204851	ENSG00000163349	1	2	0	1	0	0	0	0	3
MIMAT0004692	hsa-miR-340-5p	ICK	22858	ENSG00000112144	1	3	0	0	1	0	0	0	3
MIMAT0004692	hsa-miR-340-5p	LBR	3930	ENSG00000143815	1	2	0	1	0	0	0	0	3
MIMAT0004692	hsa-miR-340-5p	NIPA1	123606	ENSG00000170113	1	1	0	0	0	0	1	0	3
MIMAT0004692	hsa-miR-340-5p	SSR3	6747	ENSG00000114850	1	2	0	0	1	0	0	0	3
MIMAT0004748	hsa-miR-423-5p	ANKRD52	283373	ENSG00000139645	1	0	0	0	0	1	6	0	3
MIMAT0004748	hsa-miR-423-5p	G3BP2	9908	ENSG00000138757	1	0	0	0	1	0	1	0	3
MIMAT0004748	hsa-miR-423-5p	HNRNPUL1	11100	ENSG00000105323	1	0	1	0	0	0	0	1	3
MIMAT0004748	hsa-miR-423-5p	TMEM41A	90407	ENSG00000163900	1	0	0	0	1	0	0	1	3
MIMAT0004748	hsa-miR-423-5p	ZDHHC5	25921	ENSG00000156599	1	0	0	0	0	1	1	0	3
MIMAT0004749	hsa-miR-424-3p	TNKS2	80351	ENSG00000107854	1	0	0	1	1	0	0	0	3
MIMAT0004784	hsa-miR-455-3p	SLC39A14	23516	ENSG00000104635	1	0	0	1	0	0	1	0	3
MIMAT0004909	hsa-miR-450b-5p	FANCI	55215	ENSG00000140525	1	1	0	2	0	0	0	0	3
MIMAT0004909	hsa-miR-450b-5p	KLF13	51621	ENSG00000169926	1	1	0	0	0	1	0	0	3
MIMAT0004955	hsa-miR-374b-5p	N4BP2	55728	ENSG00000078177	1	0	0	1	2	0	0	0	3
MIMAT0004955	hsa-miR-374b-5p	ZDHHC5	25921	ENSG00000156599	1	2	0	1	0	0	0	0	3
MIMAT0005797	hsa-miR-1301-3p	BLMH	642	ENSG00000108578	1	0	0	1	0	0	1	0	3
MIMAT0005797	hsa-miR-1301-3p	G3BP2	9908	ENSG00000138757	1	0	0	0	1	0	2	0	3
MIMAT0000062	hsa-let-7a-5p	ANP32E	81611	ENSG00000143401	1	1	0	0	0	0	0	0	2
MIMAT0000062	hsa-let-7a-5p	CANT1	124583	ENSG00000171302	0	1	0	0	0	0	0	1	2
MIMAT0000062	hsa-let-7a-5p	CBL	867	ENSG00000110395	0	2	0	0	0	1	0	0	2
MIMAT0000062	hsa-let-7a-5p	NUP155	9631	ENSG00000113569	1	0	0	0	0	0	0	1	2
MIMAT0000062	hsa-let-7a-5p	TMEM41A	90407	ENSG00000163900	0	1	0	0	0	0	0	1	2
MIMAT0000062	hsa-let-7a-5p	UHRF1BP1	54887	ENSG00000065060	0	1	0	0	0	0	1	0	2
MIMAT0000063	hsa-let-7b-5p	AGO1	26523	ENSG00000092847	0	1	0	0	0	0	1	0	2
MIMAT0000063	hsa-let-7b-5p	ANP32E	81611	ENSG00000143401	1	1	0	0	0	0	0	0	2
MIMAT0000063	hsa-let-7b-5p	CANT1	124583	ENSG00000171302	0	1	0	0	0	0	0	1	2
MIMAT0000063	hsa-let-7b-5p	CBL	867	ENSG00000110395	0	2	0	0	0	1	0	0	2
MIMAT0000063	hsa-let-7b-5p	MIOS	54468	ENSG00000164654	0	1	0	0	0	0	1	0	2
MIMAT0000063	hsa-let-7b-5p	NUP155	9631	ENSG00000113569	1	0	0	0	0	0	0	1	2
MIMAT0000063	hsa-let-7b-5p	TMEM41A	90407	ENSG00000163900	0	1	0	0	0	0	0	1	2
MIMAT0000063	hsa-let-7b-5p	UHRF1BP1	54887	ENSG00000065060	0	1	0	0	0	0	1	0	2
MIMAT0000064	hsa-let-7c-5p	ANP32E	81611	ENSG00000143401	1	1	0	0	0	0	0	0	2
MIMAT0000064	hsa-let-7c-5p	CANT1	124583	ENSG00000171302	0	1	0	0	0	0	0	1	2
MIMAT0000064	hsa-let-7c-5p	CBL	867	ENSG00000110395	0	2	0	0	0	1	0	0	2
MIMAT0000064	hsa-let-7c-5p	CHD7	55636	ENSG00000171316	0	1	0	0	0	0	0	1	2
MIMAT0000064	hsa-let-7c-5p	MIOS	54468	ENSG00000164654	0	1	0	0	0	0	1	0	2
MIMAT0000064	hsa-let-7c-5p	NUP155	9631	ENSG00000113569	1	0	0	0	0	0	0	1	2
MIMAT0000064	hsa-let-7c-5p	TMEM41A	90407	ENSG00000163900	0	1	0	0	0	0	0	1	2
MIMAT0000064	hsa-let-7c-5p	UHRF1BP1	54887	ENSG00000065060	0	1	0	0	0	0	1	0	2
MIMAT0000065	hsa-let-7d-5p	ANKRD52	283373	ENSG00000139645	0	0	0	0	0	1	4	0	2
MIMAT0000065	hsa-let-7d-5p	CANT1	124583	ENSG00000171302	0	1	0	0	0	0	0	1	2
MIMAT0000065	hsa-let-7d-5p	CBL	867	ENSG00000110395	0	2	0	0	0	1	0	0	2
MIMAT0000065	hsa-let-7d-5p	FBXO45	200933	ENSG00000174013	0	1	0	0	0	0	0	1	2
MIMAT0000065	hsa-let-7d-5p	HDLBP	3069	ENSG00000115677	0	1	0	0	1	0	0	0	2
MIMAT0000065	hsa-let-7d-5p	HNRNPF	3185	ENSG00000169813	0	1	0	0	0	0	1	0	2
MIMAT0000065	hsa-let-7d-5p	MAPK1	5594	ENSG00000100030	0	1	0	0	0	0	1	0	2
MIMAT0000066	hsa-let-7e-5p	AGO1	26523	ENSG00000092847	0	1	0	0	0	0	1	0	2
MIMAT0000066	hsa-let-7e-5p	ANP32E	81611	ENSG00000143401	1	1	0	0	0	0	0	0	2
MIMAT0000066	hsa-let-7e-5p	CBL	867	ENSG00000110395	0	2	0	0	0	1	0	0	2
MIMAT0000066	hsa-let-7e-5p	FBXO45	200933	ENSG00000174013	0	1	0	0	0	0	0	1	2
MIMAT0000066	hsa-let-7e-5p	MIOS	54468	ENSG00000164654	0	1	0	0	0	0	1	0	2
MIMAT0000066	hsa-let-7e-5p	UHRF1BP1	54887	ENSG00000065060	0	1	0	0	0	0	1	0	2
MIMAT0000067	hsa-let-7f-5p	AGO1	26523	ENSG00000092847	0	1	0	0	0	0	1	0	2
MIMAT0000067	hsa-let-7f-5p	ANP32E	81611	ENSG00000143401	1	1	0	0	0	0	0	0	2
MIMAT0000067	hsa-let-7f-5p	CANT1	124583	ENSG00000171302	0	1	0	0	0	0	0	1	2
MIMAT0000067	hsa-let-7f-5p	CBL	867	ENSG00000110395	0	2	0	0	0	1	0	0	2
MIMAT0000067	hsa-let-7f-5p	CHD7	55636	ENSG00000171316	0	1	0	0	0	0	0	1	2
MIMAT0000067	hsa-let-7f-5p	NUP155	9631	ENSG00000113569	1	0	0	0	0	0	0	1	2
MIMAT0000067	hsa-let-7f-5p	TMEM41A	90407	ENSG00000163900	0	1	0	0	0	0	0	1	2
MIMAT0000067	hsa-let-7f-5p	UHRF1BP1	54887	ENSG00000065060	0	1	0	0	0	0	1	0	2
MIMAT0000069	hsa-miR-16-5p	AKIRIN1	79647	ENSG00000174574	1	1	0	0	0	0	0	0	2
MIMAT0000069	hsa-miR-16-5p	CDK1	983	ENSG00000170312	0	1	0	0	0	0	0	1	2
MIMAT0000069	hsa-miR-16-5p	CTDSP2	10106	ENSG00000175215	1	1	0	0	0	0	0	0	2
MIMAT0000069	hsa-miR-16-5p	DCTN5	84516	ENSG00000166847	1	1	0	0	0	0	0	0	2
MIMAT0000069	hsa-miR-16-5p	MED1	5469	ENSG00000125686	0	1	0	0	0	0	1	0	2
MIMAT0000069	hsa-miR-16-5p	RALBP1	10928	ENSG00000017797	0	1	0	0	0	0	1	0	2
MIMAT0000069	hsa-miR-16-5p	TMEM33	55161	ENSG00000109133	0	1	0	0	0	1	0	0	2
MIMAT0000070	hsa-miR-17-5p	AKIRIN1	79647	ENSG00000174574	1	0	0	0	0	0	1	0	2
MIMAT0000070	hsa-miR-17-5p	ATXN1L	342371	ENSG00000224470	0	2	0	0	1	0	0	0	2
MIMAT0000070	hsa-miR-17-5p	CENPO	79172	ENSG00000138092	0	1	0	1	0	0	0	0	2
MIMAT0000070	hsa-miR-17-5p	CEP57	9702	ENSG00000166037	0	1	0	0	0	0	1	0	2
MIMAT0000070	hsa-miR-17-5p	CIT	100302274	ENSG00000122966	0	1	0	0	0	0	1	0	2
MIMAT0000070	hsa-miR-17-5p	IGF2BP1	10642	ENSG00000159217	0	2	0	0	0	0	1	0	2
MIMAT0000070	hsa-miR-17-5p	LIMK1	3984	ENSG00000106683	0	1	0	0	1	0	0	0	2
MIMAT0000070	hsa-miR-17-5p	MAPK1	5594	ENSG00000100030	0	1	0	0	1	0	0	0	2
MIMAT0000070	hsa-miR-17-5p	NPLOC4	55666	ENSG00000182446	0	1	0	0	0	0	0	1	2
MIMAT0000070	hsa-miR-17-5p	SH3PXD2A	9644	ENSG00000107957	0	1	0	0	1	0	0	0	2
MIMAT0000074	hsa-miR-19b-3p	AGO1	26523	ENSG00000092847	1	1	0	0	0	0	0	0	2
MIMAT0000074	hsa-miR-19b-3p	ARFGEF2	10564	ENSG00000124198	0	1	0	0	0	0	1	0	2
MIMAT0000074	hsa-miR-19b-3p	ATXN1L	342371	ENSG00000224470	1	2	0	0	0	0	0	0	2
MIMAT0000074	hsa-miR-19b-3p	CIT	100302274	ENSG00000122966	0	1	0	0	0	0	1	0	2
MIMAT0000074	hsa-miR-19b-3p	HIPK1	204851	ENSG00000163349	1	1	0	0	0	0	0	0	2
MIMAT0000074	hsa-miR-19b-3p	MIB1	57534	ENSG00000101752	1	1	0	0	0	0	0	0	2
MIMAT0000074	hsa-miR-19b-3p	SENP1	29843	ENSG00000079387	1	0	0	1	0	0	0	0	2
MIMAT0000074	hsa-miR-19b-3p	SIRT1	23411	ENSG00000096717	0	1	0	0	0	0	1	0	2
MIMAT0000075	hsa-miR-20a-5p	CENPO	79172	ENSG00000138092	0	1	0	1	0	0	0	0	2
MIMAT0000075	hsa-miR-20a-5p	ICK	22858	ENSG00000112144	1	0	0	0	0	0	2	0	2
MIMAT0000075	hsa-miR-20a-5p	MIOS	54468	ENSG00000164654	1	0	0	1	0	0	0	0	2
MIMAT0000075	hsa-miR-20a-5p	NCEH1	57552	ENSG00000144959	1	1	0	0	0	0	0	0	2
MIMAT0000075	hsa-miR-20a-5p	PRR11	55771	ENSG00000068489	0	0	1	1	0	0	0	0	2
MIMAT0000075	hsa-miR-20a-5p	SRPK1	6732	ENSG00000096063	1	2	0	0	0	0	0	0	2
MIMAT0000075	hsa-miR-20a-5p	SUDS3	64426	ENSG00000111707	1	1	0	0	0	0	0	0	2
MIMAT0000076	hsa-miR-21-5p	AKIRIN1	79647	ENSG00000174574	1	1	0	0	0	0	0	0	2
MIMAT0000077	hsa-miR-22-3p	ANKRD52	283373	ENSG00000139645	1	1	0	0	0	0	0	0	2
MIMAT0000077	hsa-miR-22-3p	IGF2BP1	10642	ENSG00000159217	1	1	0	0	0	0	0	0	2
MIMAT0000077	hsa-miR-22-3p	MAPK1	5594	ENSG00000100030	1	0	0	0	0	0	0	1	2
MIMAT0000077	hsa-miR-22-3p	PTPN9	5780	ENSG00000169410	1	1	0	0	0	0	0	0	2
MIMAT0000077	hsa-miR-22-3p	SRPK1	6732	ENSG00000096063	1	1	0	0	0	0	0	0	2
MIMAT0000078	hsa-miR-23a-3p	AKIRIN1	79647	ENSG00000174574	1	1	0	0	0	0	0	0	2
MIMAT0000078	hsa-miR-23a-3p	C12orf49	79794	ENSG00000111412	1	1	0	0	0	0	0	0	2
MIMAT0000078	hsa-miR-23a-3p	FOXN2	3344	ENSG00000170802	1	0	0	0	0	0	1	0	2
MIMAT0000078	hsa-miR-23a-3p	HIPK1	204851	ENSG00000163349	1	1	0	0	0	0	0	0	2
MIMAT0000078	hsa-miR-23a-3p	HNRNPF	3185	ENSG00000169813	1	1	0	0	0	0	0	0	2
MIMAT0000078	hsa-miR-23a-3p	ICK	22858	ENSG00000112144	1	2	0	0	0	0	0	0	2
MIMAT0000078	hsa-miR-23a-3p	IGF2BP1	10642	ENSG00000159217	0	1	0	0	0	0	1	0	2
MIMAT0000078	hsa-miR-23a-3p	SIRT1	23411	ENSG00000096717	0	0	0	1	0	0	1	0	2
MIMAT0000078	hsa-miR-23a-3p	SLC39A14	23516	ENSG00000104635	0	1	0	1	0	0	0	0	2
MIMAT0000078	hsa-miR-23a-3p	TMEM33	55161	ENSG00000109133	1	1	0	0	0	0	0	0	2
MIMAT0000078	hsa-miR-23a-3p	WIPF2	147179	ENSG00000171475	0	1	0	0	0	0	1	0	2
MIMAT0000080	hsa-miR-24-3p	BZW1	9689	ENSG00000082153	1	0	0	0	0	0	2	0	2
MIMAT0000080	hsa-miR-24-3p	MAPK1	5594	ENSG00000100030	1	0	0	0	0	0	1	0	2
MIMAT0000081	hsa-miR-25-3p	ICK	22858	ENSG00000112144	0	1	0	0	0	0	1	0	2
MIMAT0000082	hsa-miR-26a-5p	CTDSP2	10106	ENSG00000175215	1	1	0	0	0	0	0	0	2
MIMAT0000082	hsa-miR-26a-5p	HIPK1	204851	ENSG00000163349	1	1	0	0	0	0	0	0	2
MIMAT0000082	hsa-miR-26a-5p	HNRNPUL1	11100	ENSG00000105323	1	1	0	0	0	0	0	0	2
MIMAT0000082	hsa-miR-26a-5p	NIPA1	123606	ENSG00000170113	1	1	0	0	0	0	0	0	2
MIMAT0000082	hsa-miR-26a-5p	PRR11	55771	ENSG00000068489	1	0	1	0	0	0	0	0	2
MIMAT0000082	hsa-miR-26a-5p	SRPK1	6732	ENSG00000096063	1	2	0	0	0	0	0	0	2
MIMAT0000082	hsa-miR-26a-5p	TMEM33	55161	ENSG00000109133	1	1	0	0	0	0	0	0	2
MIMAT0000082	hsa-miR-26a-5p	WIPF2	147179	ENSG00000171475	1	2	0	0	0	0	0	0	2
MIMAT0000083	hsa-miR-26b-5p	AGO1	26523	ENSG00000092847	0	1	0	0	0	0	1	0	2
MIMAT0000083	hsa-miR-26b-5p	CD2AP	23607	ENSG00000198087	1	1	0	0	0	0	0	0	2
MIMAT0000083	hsa-miR-26b-5p	CTDSP2	10106	ENSG00000175215	1	1	0	0	0	0	0	0	2
MIMAT0000083	hsa-miR-26b-5p	HIPK1	204851	ENSG00000163349	1	1	0	0	0	0	0	0	2
MIMAT0000083	hsa-miR-26b-5p	HNRNPUL1	11100	ENSG00000105323	1	1	0	0	0	0	0	0	2
MIMAT0000083	hsa-miR-26b-5p	NIPA1	123606	ENSG00000170113	1	1	0	0	0	0	0	0	2
MIMAT0000083	hsa-miR-26b-5p	PRR11	55771	ENSG00000068489	1	0	2	0	0	0	0	0	2
MIMAT0000083	hsa-miR-26b-5p	SRPK1	6732	ENSG00000096063	1	2	0	0	0	0	0	0	2
MIMAT0000083	hsa-miR-26b-5p	TMEM33	55161	ENSG00000109133	1	1	0	0	0	0	0	0	2
MIMAT0000083	hsa-miR-26b-5p	WIPF2	147179	ENSG00000171475	1	2	0	0	0	0	0	0	2
MIMAT0000084	hsa-miR-27a-3p	C5orf15	56951	ENSG00000113583	0	1	0	1	0	0	0	0	2
MIMAT0000084	hsa-miR-27a-3p	CTDSP2	10106	ENSG00000175215	1	1	0	0	0	0	0	0	2
MIMAT0000084	hsa-miR-27a-3p	FBXO45	200933	ENSG00000174013	1	1	0	0	0	0	0	0	2
MIMAT0000084	hsa-miR-27a-3p	HSPD1	3329	ENSG00000144381	0	1	0	0	0	0	0	1	2
MIMAT0000084	hsa-miR-27a-3p	TMEM33	55161	ENSG00000109133	1	1	0	0	0	0	0	0	2
MIMAT0000085	hsa-miR-28-5p	ANKRD52	283373	ENSG00000139645	1	0	0	0	0	0	3	0	2
MIMAT0000085	hsa-miR-28-5p	WIPF2	147179	ENSG00000171475	1	0	0	0	0	0	0	1	2
MIMAT0000085	hsa-miR-28-5p	YWHAZ	7534	ENSG00000164924	0	0	0	1	0	0	1	0	2
MIMAT0000086	hsa-miR-29a-3p	AGO1	26523	ENSG00000092847	1	3	0	0	0	0	0	0	2
MIMAT0000086	hsa-miR-29a-3p	ANKRD52	283373	ENSG00000139645	1	3	0	0	0	0	0	0	2
MIMAT0000086	hsa-miR-29a-3p	HNRNPUL1	11100	ENSG00000105323	1	1	0	0	0	0	0	0	2
MIMAT0000086	hsa-miR-29a-3p	KLF13	51621	ENSG00000169926	0	1	0	0	0	1	0	0	2
MIMAT0000086	hsa-miR-29a-3p	MIB1	57534	ENSG00000101752	1	1	0	0	0	0	0	0	2
MIMAT0000086	hsa-miR-29a-3p	N4BP2	55728	ENSG00000078177	1	0	0	0	0	0	0	1	2
MIMAT0000086	hsa-miR-29a-3p	PLEKHA8	84725	ENSG00000106086	0	1	0	0	0	0	0	1	2
MIMAT0000086	hsa-miR-29a-3p	SENP1	29843	ENSG00000079387	0	0	0	1	0	0	0	1	2
MIMAT0000086	hsa-miR-29a-3p	TMEM33	55161	ENSG00000109133	0	1	0	0	0	0	0	1	2
MIMAT0000086	hsa-miR-29a-3p	ZDHHC5	25921	ENSG00000156599	1	2	0	0	0	0	0	0	2
MIMAT0000087	hsa-miR-30a-5p	FOXN2	3344	ENSG00000170802	1	1	0	0	0	0	0	0	2
MIMAT0000087	hsa-miR-30a-5p	GTF2E2	2961	ENSG00000197265	1	1	0	0	0	0	0	0	2
MIMAT0000087	hsa-miR-30a-5p	HIPK1	204851	ENSG00000163349	1	1	0	0	0	0	0	0	2
MIMAT0000087	hsa-miR-30a-5p	KIF11	3832	ENSG00000138160	1	0	0	0	1	0	0	0	2
MIMAT0000087	hsa-miR-30a-5p	KLF13	51621	ENSG00000169926	1	1	0	0	0	0	0	0	2
MIMAT0000087	hsa-miR-30a-5p	KPNA6	23633	ENSG00000025800	0	1	0	0	1	0	0	0	2
MIMAT0000087	hsa-miR-30a-5p	MIB1	57534	ENSG00000101752	1	1	0	0	0	0	0	0	2
MIMAT0000087	hsa-miR-30a-5p	TMEM33	55161	ENSG00000109133	1	1	0	0	0	0	0	0	2
MIMAT0000087	hsa-miR-30a-5p	TNKS2	80351	ENSG00000107854	1	2	0	0	0	0	0	0	2
MIMAT0000087	hsa-miR-30a-5p	UHRF1BP1	54887	ENSG00000065060	1	1	0	0	0	0	0	0	2
MIMAT0000087	hsa-miR-30a-5p	VOPP1	101060281	ENSG00000154978	1	1	0	0	0	0	0	0	2
MIMAT0000088	hsa-miR-30a-3p	ANP32E	81611	ENSG00000143401	0	1	0	4	0	0	0	0	2
MIMAT0000088	hsa-miR-30a-3p	DARS2	55157	ENSG00000117593	0	1	2	0	0	0	0	0	2
MIMAT0000088	hsa-miR-30a-3p	FAM122B	159090	ENSG00000156504	0	1	0	2	0	0	0	0	2
MIMAT0000088	hsa-miR-30a-3p	FANCI	55215	ENSG00000140525	1	1	0	0	0	0	0	0	2
MIMAT0000088	hsa-miR-30a-3p	YWHAZ	7534	ENSG00000164924	1	1	0	0	0	0	0	0	2
MIMAT0000089	hsa-miR-31-5p	CBL	867	ENSG00000110395	1	0	0	0	0	0	1	0	2
MIMAT0000089	hsa-miR-31-5p	CDK1	983	ENSG00000170312	0	0	0	2	0	0	0	1	2
MIMAT0000089	hsa-miR-31-5p	KLF13	51621	ENSG00000169926	0	1	0	0	0	0	1	0	2
MIMAT0000089	hsa-miR-31-5p	SETD5	55209	ENSG00000168137	0	1	0	0	0	0	2	0	2
MIMAT0000089	hsa-miR-31-5p	SLC39A14	23516	ENSG00000104635	1	1	0	0	0	0	0	0	2
MIMAT0000092	hsa-miR-92a-3p	AARS	16	ENSG00000090861	1	0	1	0	0	0	0	0	2
MIMAT0000092	hsa-miR-92a-3p	UHRF1BP1	54887	ENSG00000065060	1	1	0	0	0	0	0	0	2
MIMAT0000093	hsa-miR-93-5p	ATXN1L	342371	ENSG00000224470	0	2	0	0	1	0	0	0	2
MIMAT0000093	hsa-miR-93-5p	BZW1	9689	ENSG00000082153	1	0	0	0	0	0	1	0	2
MIMAT0000093	hsa-miR-93-5p	CENPO	79172	ENSG00000138092	0	1	0	1	0	0	0	0	2
MIMAT0000093	hsa-miR-93-5p	CEP57	9702	ENSG00000166037	0	1	0	0	0	0	1	0	2
MIMAT0000093	hsa-miR-93-5p	CIT	100302274	ENSG00000122966	0	1	0	0	0	0	1	0	2
MIMAT0000093	hsa-miR-93-5p	IGF2BP1	10642	ENSG00000159217	0	2	0	0	0	0	1	0	2
MIMAT0000093	hsa-miR-93-5p	LIMK1	3984	ENSG00000106683	0	1	0	0	1	0	0	0	2
MIMAT0000093	hsa-miR-93-5p	MAPK1	5594	ENSG00000100030	0	1	0	0	1	0	0	0	2
MIMAT0000093	hsa-miR-93-5p	NPLOC4	55666	ENSG00000182446	0	1	0	0	0	0	0	1	2
MIMAT0000093	hsa-miR-93-5p	SH3PXD2A	9644	ENSG00000107957	0	1	0	0	1	0	0	0	2
MIMAT0000096	hsa-miR-98-5p	ANKRD52	283373	ENSG00000139645	0	2	0	0	0	0	3	0	2
MIMAT0000096	hsa-miR-98-5p	CANT1	124583	ENSG00000171302	0	1	0	0	0	0	0	1	2
MIMAT0000096	hsa-miR-98-5p	CBL	867	ENSG00000110395	0	2	0	0	0	1	0	0	2
MIMAT0000096	hsa-miR-98-5p	CHD7	55636	ENSG00000171316	0	1	0	0	0	0	0	1	2
MIMAT0000096	hsa-miR-98-5p	NUP155	9631	ENSG00000113569	1	0	0	0	0	0	0	1	2
MIMAT0000096	hsa-miR-98-5p	TMEM41A	90407	ENSG00000163900	0	1	0	0	0	0	0	1	2
MIMAT0000096	hsa-miR-98-5p	UHRF1BP1	54887	ENSG00000065060	0	1	0	0	0	0	1	0	2
MIMAT0000097	hsa-miR-99a-5p	DESI2	51029	ENSG00000121644	0	0	0	0	0	0	1	1	2
MIMAT0000099	hsa-miR-101-3p	AKIRIN1	79647	ENSG00000174574	1	0	0	0	0	0	1	0	2
MIMAT0000099	hsa-miR-101-3p	ANKRD52	283373	ENSG00000139645	1	2	0	0	0	0	0	0	2
MIMAT0000099	hsa-miR-101-3p	BZW1	9689	ENSG00000082153	1	1	0	0	0	0	0	0	2
MIMAT0000099	hsa-miR-101-3p	CBL	867	ENSG00000110395	0	1	0	0	0	1	0	0	2
MIMAT0000099	hsa-miR-101-3p	DESI2	51029	ENSG00000121644	1	1	0	0	0	0	0	0	2
MIMAT0000099	hsa-miR-101-3p	MAPK1	5594	ENSG00000100030	1	1	0	0	0	0	0	0	2
MIMAT0000099	hsa-miR-101-3p	N4BP2	55728	ENSG00000078177	1	0	0	0	1	0	0	0	2
MIMAT0000099	hsa-miR-101-3p	PTGES3	10728	ENSG00000110958	1	1	0	0	0	0	0	0	2
MIMAT0000099	hsa-miR-101-3p	SH3PXD2A	9644	ENSG00000107957	1	1	0	0	0	0	0	0	2
MIMAT0000101	hsa-miR-103a-3p	ATXN1L	342371	ENSG00000224470	1	2	0	0	0	0	0	0	2
MIMAT0000101	hsa-miR-103a-3p	CD2AP	23607	ENSG00000198087	0	1	0	0	0	0	1	0	2
MIMAT0000101	hsa-miR-103a-3p	DCTN5	84516	ENSG00000166847	0	1	0	0	1	0	0	0	2
MIMAT0000101	hsa-miR-103a-3p	FBXO45	200933	ENSG00000174013	0	1	0	0	0	0	1	0	2
MIMAT0000101	hsa-miR-103a-3p	FUCA2	2519	ENSG00000001036	0	1	0	0	0	0	0	1	2
MIMAT0000101	hsa-miR-103a-3p	IST1	9798	ENSG00000182149	0	1	0	0	0	0	1	0	2
MIMAT0000101	hsa-miR-103a-3p	KPNA6	23633	ENSG00000025800	0	1	0	0	0	0	1	0	2
MIMAT0000101	hsa-miR-103a-3p	MED1	5469	ENSG00000125686	0	1	0	0	0	0	1	0	2
MIMAT0000101	hsa-miR-103a-3p	SRPK1	6732	ENSG00000096063	0	1	0	0	0	0	1	0	2
MIMAT0000101	hsa-miR-103a-3p	TMEM33	55161	ENSG00000109133	1	1	0	0	0	0	0	0	2
MIMAT0000101	hsa-miR-103a-3p	UHRF1BP1	54887	ENSG00000065060	0	1	0	0	0	0	1	0	2
MIMAT0000104	hsa-miR-107	ATXN1L	342371	ENSG00000224470	1	2	0	0	0	0	0	0	2
MIMAT0000104	hsa-miR-107	CD2AP	23607	ENSG00000198087	0	1	0	0	0	0	1	0	2
MIMAT0000104	hsa-miR-107	CHD7	55636	ENSG00000171316	0	1	0	0	0	0	1	0	2
MIMAT0000104	hsa-miR-107	DCTN5	84516	ENSG00000166847	0	1	0	0	1	0	0	0	2
MIMAT0000104	hsa-miR-107	FBXO45	200933	ENSG00000174013	0	1	0	0	0	0	1	0	2
MIMAT0000104	hsa-miR-107	FUCA2	2519	ENSG00000001036	0	1	0	0	0	0	0	1	2
MIMAT0000104	hsa-miR-107	G3BP2	9908	ENSG00000138757	0	0	0	0	1	0	2	0	2
MIMAT0000104	hsa-miR-107	IST1	9798	ENSG00000182149	0	1	0	0	0	0	1	0	2
MIMAT0000104	hsa-miR-107	KPNA6	23633	ENSG00000025800	0	1	0	0	0	0	1	0	2
MIMAT0000104	hsa-miR-107	MED1	5469	ENSG00000125686	0	1	0	0	0	0	1	0	2
MIMAT0000104	hsa-miR-107	SH3PXD2A	9644	ENSG00000107957	0	1	0	0	0	0	1	0	2
MIMAT0000104	hsa-miR-107	SRPK1	6732	ENSG00000096063	0	1	0	0	0	0	1	0	2
MIMAT0000104	hsa-miR-107	TMEM33	55161	ENSG00000109133	1	1	0	0	0	0	0	0	2
MIMAT0000104	hsa-miR-107	UHRF1BP1	54887	ENSG00000065060	0	1	0	0	0	0	1	0	2
MIMAT0000226	hsa-miR-196a-5p	WIPF2	147179	ENSG00000171475	1	0	0	0	0	0	0	1	2
MIMAT0000227	hsa-miR-197-3p	CBL	867	ENSG00000110395	1	0	0	0	1	0	0	0	2
MIMAT0000227	hsa-miR-197-3p	ICK	22858	ENSG00000112144	1	0	0	1	0	0	0	0	2
MIMAT0000244	hsa-miR-30c-5p	AGO1	26523	ENSG00000092847	1	1	0	0	0	0	0	0	2
MIMAT0000244	hsa-miR-30c-5p	AKIRIN1	79647	ENSG00000174574	0	1	0	1	0	0	0	0	2
MIMAT0000244	hsa-miR-30c-5p	ANKRD52	283373	ENSG00000139645	0	1	0	0	0	0	1	0	2
MIMAT0000244	hsa-miR-30c-5p	CIT	100302274	ENSG00000122966	1	1	0	0	0	0	0	0	2
MIMAT0000244	hsa-miR-30c-5p	FOXN2	3344	ENSG00000170802	1	1	0	0	0	0	0	0	2
MIMAT0000244	hsa-miR-30c-5p	GTF2E2	2961	ENSG00000197265	1	1	0	0	0	0	0	0	2
MIMAT0000244	hsa-miR-30c-5p	HIPK1	204851	ENSG00000163349	1	1	0	0	0	0	0	0	2
MIMAT0000244	hsa-miR-30c-5p	ICK	22858	ENSG00000112144	1	1	0	0	0	0	0	0	2
MIMAT0000244	hsa-miR-30c-5p	KIF11	3832	ENSG00000138160	1	0	0	0	1	0	0	0	2
MIMAT0000244	hsa-miR-30c-5p	KLF13	51621	ENSG00000169926	1	1	0	0	0	0	0	0	2
MIMAT0000244	hsa-miR-30c-5p	KPNA6	23633	ENSG00000025800	0	1	0	0	1	0	0	0	2
MIMAT0000244	hsa-miR-30c-5p	MIB1	57534	ENSG00000101752	1	1	0	0	0	0	0	0	2
MIMAT0000244	hsa-miR-30c-5p	TMEM33	55161	ENSG00000109133	1	1	0	0	0	0	0	0	2
MIMAT0000244	hsa-miR-30c-5p	TNKS2	80351	ENSG00000107854	1	2	0	0	0	0	0	0	2
MIMAT0000244	hsa-miR-30c-5p	UHRF1BP1	54887	ENSG00000065060	1	1	0	0	0	0	0	0	2
MIMAT0000244	hsa-miR-30c-5p	VOPP1	101060281	ENSG00000154978	1	1	0	0	0	0	0	0	2
MIMAT0000245	hsa-miR-30d-5p	FOXN2	3344	ENSG00000170802	1	1	0	0	0	0	0	0	2
MIMAT0000245	hsa-miR-30d-5p	G3BP2	9908	ENSG00000138757	1	1	0	0	0	0	0	0	2
MIMAT0000245	hsa-miR-30d-5p	GTF2E2	2961	ENSG00000197265	1	1	0	0	0	0	0	0	2
MIMAT0000245	hsa-miR-30d-5p	HIPK1	204851	ENSG00000163349	1	1	0	0	0	0	0	0	2
MIMAT0000245	hsa-miR-30d-5p	KIF11	3832	ENSG00000138160	1	0	0	0	1	0	0	0	2
MIMAT0000245	hsa-miR-30d-5p	KLF13	51621	ENSG00000169926	1	1	0	0	0	0	0	0	2
MIMAT0000245	hsa-miR-30d-5p	MIB1	57534	ENSG00000101752	1	1	0	0	0	0	0	0	2
MIMAT0000245	hsa-miR-30d-5p	TMEM33	55161	ENSG00000109133	1	1	0	0	0	0	0	0	2
MIMAT0000245	hsa-miR-30d-5p	TNKS2	80351	ENSG00000107854	1	2	0	0	0	0	0	0	2
MIMAT0000245	hsa-miR-30d-5p	UHRF1BP1	54887	ENSG00000065060	1	1	0	0	0	0	0	0	2
MIMAT0000245	hsa-miR-30d-5p	VOPP1	101060281	ENSG00000154978	1	1	0	0	0	0	0	0	2
MIMAT0000252	hsa-miR-7-5p	G3BP2	9908	ENSG00000138757	1	1	0	0	0	0	0	0	2
MIMAT0000252	hsa-miR-7-5p	HIPK1	204851	ENSG00000163349	1	0	1	0	0	0	0	0	2
MIMAT0000252	hsa-miR-7-5p	NCEH1	57552	ENSG00000144959	1	1	0	0	0	0	0	0	2
MIMAT0000252	hsa-miR-7-5p	SLC39A14	23516	ENSG00000104635	1	1	0	0	0	0	0	0	2
MIMAT0000252	hsa-miR-7-5p	WIPF2	147179	ENSG00000171475	1	1	0	0	0	0	0	0	2
MIMAT0000256	hsa-miR-181a-5p	ANKRD52	283373	ENSG00000139645	0	2	0	0	0	0	1	0	2
MIMAT0000256	hsa-miR-181a-5p	CHD7	55636	ENSG00000171316	0	1	0	0	0	0	1	0	2
MIMAT0000256	hsa-miR-181a-5p	CIT	100302274	ENSG00000122966	0	1	0	0	0	0	1	0	2
MIMAT0000256	hsa-miR-181a-5p	PODXL	5420	ENSG00000128567	0	1	0	0	0	0	1	0	2
MIMAT0000256	hsa-miR-181a-5p	SIRT1	23411	ENSG00000096717	0	2	0	1	0	0	0	0	2
MIMAT0000256	hsa-miR-181a-5p	SUDS3	64426	ENSG00000111707	1	1	0	0	0	0	0	0	2
MIMAT0000257	hsa-miR-181b-5p	ANKRD52	283373	ENSG00000139645	0	2	0	0	0	0	1	0	2
MIMAT0000257	hsa-miR-181b-5p	ARFGEF2	10564	ENSG00000124198	0	1	0	0	0	0	2	0	2
MIMAT0000257	hsa-miR-181b-5p	CD2AP	23607	ENSG00000198087	0	1	0	1	0	0	0	0	2
MIMAT0000257	hsa-miR-181b-5p	CHD7	55636	ENSG00000171316	0	1	0	0	0	0	1	0	2
MIMAT0000257	hsa-miR-181b-5p	CIT	100302274	ENSG00000122966	0	1	0	0	0	0	2	0	2
MIMAT0000257	hsa-miR-181b-5p	DESI2	51029	ENSG00000121644	0	1	0	0	0	0	1	0	2
MIMAT0000257	hsa-miR-181b-5p	HIPK1	204851	ENSG00000163349	0	1	0	0	0	0	1	0	2
MIMAT0000257	hsa-miR-181b-5p	PIP4K2C	79837	ENSG00000166908	0	0	0	1	0	0	1	0	2
MIMAT0000257	hsa-miR-181b-5p	PODXL	5420	ENSG00000128567	0	1	0	0	0	0	1	0	2
MIMAT0000257	hsa-miR-181b-5p	SSR3	6747	ENSG00000114850	0	1	0	0	0	0	1	0	2
MIMAT0000259	hsa-miR-182-5p	ATXN1L	342371	ENSG00000224470	1	1	0	0	0	0	0	0	2
MIMAT0000259	hsa-miR-182-5p	CTDSP2	10106	ENSG00000175215	0	1	0	0	0	0	0	1	2
MIMAT0000259	hsa-miR-182-5p	HIPK1	204851	ENSG00000163349	0	1	0	0	0	0	1	0	2
MIMAT0000259	hsa-miR-182-5p	PODXL	5420	ENSG00000128567	0	1	0	0	0	0	1	0	2
MIMAT0000259	hsa-miR-182-5p	TNKS2	80351	ENSG00000107854	1	1	0	0	0	0	0	0	2
MIMAT0000259	hsa-miR-182-5p	UBE3C	9690	ENSG00000009335	1	1	0	0	0	0	0	0	2
MIMAT0000261	hsa-miR-183-5p	SENP1	29843	ENSG00000079387	1	0	0	0	0	0	1	0	2
MIMAT0000275	hsa-miR-218-5p	CDCA7L	55536	ENSG00000164649	0	1	0	0	0	0	0	1	2
MIMAT0000275	hsa-miR-218-5p	FANCI	55215	ENSG00000140525	1	1	0	0	0	0	0	0	2
MIMAT0000275	hsa-miR-218-5p	HIPK1	204851	ENSG00000163349	0	1	0	0	0	0	1	0	2
MIMAT0000275	hsa-miR-218-5p	MED1	5469	ENSG00000125686	1	1	0	0	0	0	0	0	2
MIMAT0000278	hsa-miR-221-3p	MED1	5469	ENSG00000125686	0	1	0	0	0	0	1	0	2
MIMAT0000279	hsa-miR-222-3p	MED1	5469	ENSG00000125686	0	1	0	0	0	0	1	0	2
MIMAT0000414	hsa-let-7g-5p	AGO1	26523	ENSG00000092847	0	1	0	0	0	1	0	0	2
MIMAT0000414	hsa-let-7g-5p	ANP32E	81611	ENSG00000143401	1	1	0	0	0	0	0	0	2
MIMAT0000414	hsa-let-7g-5p	CANT1	124583	ENSG00000171302	0	1	0	0	0	0	0	1	2
MIMAT0000414	hsa-let-7g-5p	CBL	867	ENSG00000110395	0	2	0	0	0	1	0	0	2
MIMAT0000414	hsa-let-7g-5p	CHD7	55636	ENSG00000171316	0	1	0	0	0	0	0	1	2
MIMAT0000414	hsa-let-7g-5p	NUP155	9631	ENSG00000113569	1	0	0	0	0	0	0	1	2
MIMAT0000414	hsa-let-7g-5p	TMEM41A	90407	ENSG00000163900	0	1	0	0	0	0	0	1	2
MIMAT0000414	hsa-let-7g-5p	UHRF1BP1	54887	ENSG00000065060	0	1	0	0	0	0	1	0	2
MIMAT0000415	hsa-let-7i-5p	ANP32E	81611	ENSG00000143401	1	1	0	0	0	0	0	0	2
MIMAT0000415	hsa-let-7i-5p	CANT1	124583	ENSG00000171302	0	1	0	0	0	0	0	1	2
MIMAT0000415	hsa-let-7i-5p	CBL	867	ENSG00000110395	0	2	0	0	0	1	0	0	2
MIMAT0000415	hsa-let-7i-5p	CHD7	55636	ENSG00000171316	0	1	0	0	0	0	0	1	2
MIMAT0000415	hsa-let-7i-5p	MIOS	54468	ENSG00000164654	0	1	0	0	0	0	1	0	2
MIMAT0000415	hsa-let-7i-5p	NUP155	9631	ENSG00000113569	1	0	0	0	0	0	0	1	2
MIMAT0000415	hsa-let-7i-5p	TMEM41A	90407	ENSG00000163900	0	1	0	0	0	0	0	1	2
MIMAT0000415	hsa-let-7i-5p	UHRF1BP1	54887	ENSG00000065060	0	1	0	0	0	0	1	0	2
MIMAT0000417	hsa-miR-15b-5p	CDK1	983	ENSG00000170312	0	1	0	0	0	0	0	1	2
MIMAT0000417	hsa-miR-15b-5p	CTDSP2	10106	ENSG00000175215	1	1	0	0	0	0	0	0	2
MIMAT0000417	hsa-miR-15b-5p	DCTN5	84516	ENSG00000166847	1	1	0	0	0	0	0	0	2
MIMAT0000417	hsa-miR-15b-5p	FAM122B	159090	ENSG00000156504	0	1	0	2	0	0	0	0	2
MIMAT0000417	hsa-miR-15b-5p	KPNA6	23633	ENSG00000025800	0	2	0	0	0	1	0	0	2
MIMAT0000417	hsa-miR-15b-5p	MED1	5469	ENSG00000125686	0	1	0	0	0	0	1	0	2
MIMAT0000418	hsa-miR-23b-3p	AKIRIN1	79647	ENSG00000174574	1	1	0	0	0	0	0	0	2
MIMAT0000418	hsa-miR-23b-3p	C12orf49	79794	ENSG00000111412	1	1	0	0	0	0	0	0	2
MIMAT0000418	hsa-miR-23b-3p	FANCI	55215	ENSG00000140525	0	1	0	2	0	0	0	0	2
MIMAT0000418	hsa-miR-23b-3p	HIPK1	204851	ENSG00000163349	1	1	0	0	0	0	0	0	2
MIMAT0000418	hsa-miR-23b-3p	HNRNPF	3185	ENSG00000169813	1	1	0	0	0	0	0	0	2
MIMAT0000418	hsa-miR-23b-3p	ICK	22858	ENSG00000112144	1	2	0	0	0	0	0	0	2
MIMAT0000418	hsa-miR-23b-3p	IGF2BP1	10642	ENSG00000159217	0	1	0	0	0	0	1	0	2
MIMAT0000418	hsa-miR-23b-3p	SIRT1	23411	ENSG00000096717	0	0	0	1	0	0	1	0	2
MIMAT0000418	hsa-miR-23b-3p	SLC39A14	23516	ENSG00000104635	0	1	0	1	0	0	0	0	2
MIMAT0000418	hsa-miR-23b-3p	TMEM33	55161	ENSG00000109133	1	1	0	0	0	0	0	0	2
MIMAT0000419	hsa-miR-27b-3p	C5orf15	56951	ENSG00000113583	0	1	0	1	0	0	0	0	2
MIMAT0000419	hsa-miR-27b-3p	CIT	100302274	ENSG00000122966	1	2	0	0	0	0	0	0	2
MIMAT0000419	hsa-miR-27b-3p	CTDSP2	10106	ENSG00000175215	1	1	0	0	0	0	0	0	2
MIMAT0000419	hsa-miR-27b-3p	FBXO45	200933	ENSG00000174013	1	1	0	0	0	0	0	0	2
MIMAT0000419	hsa-miR-27b-3p	HSPD1	3329	ENSG00000144381	0	1	0	0	0	0	0	1	2
MIMAT0000419	hsa-miR-27b-3p	KPNA6	23633	ENSG00000025800	0	1	0	0	0	1	0	0	2
MIMAT0000419	hsa-miR-27b-3p	SETD5	55209	ENSG00000168137	0	2	0	0	1	0	0	0	2
MIMAT0000419	hsa-miR-27b-3p	TMEM33	55161	ENSG00000109133	1	1	0	0	0	0	0	0	2
MIMAT0000420	hsa-miR-30b-5p	AGO1	26523	ENSG00000092847	1	1	0	0	0	0	0	0	2
MIMAT0000420	hsa-miR-30b-5p	CIT	100302274	ENSG00000122966	1	1	0	0	0	0	0	0	2
MIMAT0000420	hsa-miR-30b-5p	FOXN2	3344	ENSG00000170802	1	1	0	0	0	0	0	0	2
MIMAT0000420	hsa-miR-30b-5p	HIPK1	204851	ENSG00000163349	1	1	0	0	0	0	0	0	2
MIMAT0000420	hsa-miR-30b-5p	ICK	22858	ENSG00000112144	1	1	0	0	0	0	0	0	2
MIMAT0000420	hsa-miR-30b-5p	KIF11	3832	ENSG00000138160	1	0	0	0	1	0	0	0	2
MIMAT0000420	hsa-miR-30b-5p	KLF13	51621	ENSG00000169926	1	1	0	0	0	0	0	0	2
MIMAT0000420	hsa-miR-30b-5p	KPNA6	23633	ENSG00000025800	0	1	0	0	1	0	0	0	2
MIMAT0000420	hsa-miR-30b-5p	MIB1	57534	ENSG00000101752	1	1	0	0	0	0	0	0	2
MIMAT0000420	hsa-miR-30b-5p	TMEM33	55161	ENSG00000109133	1	1	0	0	0	0	0	0	2
MIMAT0000420	hsa-miR-30b-5p	TNKS2	80351	ENSG00000107854	1	2	0	0	0	0	0	0	2
MIMAT0000420	hsa-miR-30b-5p	UHRF1BP1	54887	ENSG00000065060	1	1	0	0	0	0	0	0	2
MIMAT0000420	hsa-miR-30b-5p	VOPP1	101060281	ENSG00000154978	1	1	0	0	0	0	0	0	2
MIMAT0000423	hsa-miR-125b-5p	ATXN1L	342371	ENSG00000224470	1	1	0	0	0	0	0	0	2
MIMAT0000423	hsa-miR-125b-5p	GJC1	10052	ENSG00000182963	1	2	0	0	0	0	0	0	2
MIMAT0000423	hsa-miR-125b-5p	KPNA6	23633	ENSG00000025800	1	1	0	0	0	0	0	0	2
MIMAT0000423	hsa-miR-125b-5p	SRF	6722	ENSG00000112658	0	1	0	0	0	0	1	0	2
MIMAT0000423	hsa-miR-125b-5p	TXNRD1	7296	ENSG00000198431	1	1	0	0	0	0	0	0	2
MIMAT0000423	hsa-miR-125b-5p	VPS37B	79720	ENSG00000139722	1	1	0	0	0	0	0	0	2
MIMAT0000423	hsa-miR-125b-5p	WIPF2	147179	ENSG00000171475	1	1	0	0	0	0	0	0	2
MIMAT0000424	hsa-miR-128-3p	ANKRD52	283373	ENSG00000139645	1	0	0	0	0	0	2	0	2
MIMAT0000424	hsa-miR-128-3p	CD2AP	23607	ENSG00000198087	0	1	0	0	0	0	1	0	2
MIMAT0000424	hsa-miR-128-3p	CLIC4	25932	ENSG00000169504	1	1	0	0	0	0	0	0	2
MIMAT0000424	hsa-miR-128-3p	HIPK1	204851	ENSG00000163349	1	1	0	0	0	0	0	0	2
MIMAT0000424	hsa-miR-128-3p	HNRNPF	3185	ENSG00000169813	0	1	0	0	0	0	1	0	2
MIMAT0000424	hsa-miR-128-3p	MAPK1	5594	ENSG00000100030	1	1	0	0	0	0	0	0	2
MIMAT0000424	hsa-miR-128-3p	SETD5	55209	ENSG00000168137	1	1	0	0	0	0	0	0	2
MIMAT0000424	hsa-miR-128-3p	SH3PXD2A	9644	ENSG00000107957	0	1	0	0	0	0	1	0	2
MIMAT0000435	hsa-miR-143-3p	CDK1	983	ENSG00000170312	1	0	0	0	0	0	0	1	2
MIMAT0000435	hsa-miR-143-3p	MAPK1	5594	ENSG00000100030	1	0	0	0	0	0	1	0	2
MIMAT0000435	hsa-miR-143-3p	PTGES3	10728	ENSG00000110958	1	0	0	0	0	0	1	0	2
MIMAT0000435	hsa-miR-143-3p	SH3PXD2A	9644	ENSG00000107957	1	0	0	0	1	0	0	0	2
MIMAT0000435	hsa-miR-143-3p	WIPF2	147179	ENSG00000171475	1	0	0	0	0	0	2	0	2
MIMAT0000438	hsa-miR-152-3p	CIT	100302274	ENSG00000122966	0	1	0	0	0	0	1	0	2
MIMAT0000438	hsa-miR-152-3p	MRPS10	55173	ENSG00000048544	1	0	0	0	0	0	0	1	2
MIMAT0000438	hsa-miR-152-3p	SH3PXD2A	9644	ENSG00000107957	1	1	0	0	0	0	0	0	2
MIMAT0000441	hsa-miR-9-5p	CBL	867	ENSG00000110395	0	1	0	0	0	0	1	0	2
MIMAT0000441	hsa-miR-9-5p	CTDSP2	10106	ENSG00000175215	1	2	0	0	0	0	0	0	2
MIMAT0000441	hsa-miR-9-5p	DLAT	1737	ENSG00000150768	1	0	0	0	0	0	1	0	2
MIMAT0000441	hsa-miR-9-5p	HIPK1	204851	ENSG00000163349	1	2	0	0	0	0	0	0	2
MIMAT0000441	hsa-miR-9-5p	IGF2BP1	10642	ENSG00000159217	0	1	0	0	0	1	0	0	2
MIMAT0000441	hsa-miR-9-5p	SLC35B4	84912	ENSG00000205060	1	0	0	1	0	0	0	0	2
MIMAT0000441	hsa-miR-9-5p	SRF	6722	ENSG00000112658	1	1	0	0	0	0	0	0	2
MIMAT0000441	hsa-miR-9-5p	SUDS3	64426	ENSG00000111707	1	3	0	0	0	0	0	0	2
MIMAT0000441	hsa-miR-9-5p	ZDHHC5	25921	ENSG00000156599	1	1	0	0	0	0	0	0	2
MIMAT0000443	hsa-miR-125a-5p	ATXN1L	342371	ENSG00000224470	1	1	0	0	0	0	0	0	2
MIMAT0000443	hsa-miR-125a-5p	KPNA6	23633	ENSG00000025800	1	1	0	0	0	0	0	0	2
MIMAT0000443	hsa-miR-125a-5p	PLEKHA8	84725	ENSG00000106086	0	2	0	0	1	0	0	0	2
MIMAT0000443	hsa-miR-125a-5p	TXNRD1	7296	ENSG00000198431	1	1	0	0	0	0	0	0	2
MIMAT0000443	hsa-miR-125a-5p	VPS37B	79720	ENSG00000139722	1	1	0	0	0	0	0	0	2
MIMAT0000443	hsa-miR-125a-5p	WIPF2	147179	ENSG00000171475	1	1	0	0	0	0	0	0	2
MIMAT0000449	hsa-miR-146a-5p	NEMP1	23306	ENSG00000166881	0	0	0	0	2	0	0	1	2
MIMAT0000455	hsa-miR-185-5p	AGO1	26523	ENSG00000092847	0	0	0	0	0	1	3	0	2
MIMAT0000455	hsa-miR-185-5p	ANKRD52	283373	ENSG00000139645	1	0	0	0	0	0	6	0	2
MIMAT0000455	hsa-miR-185-5p	CENPO	79172	ENSG00000138092	1	0	0	0	1	0	0	0	2
MIMAT0000455	hsa-miR-185-5p	HIPK1	204851	ENSG00000163349	0	0	0	0	0	1	3	0	2
MIMAT0000455	hsa-miR-185-5p	IGF2BP1	10642	ENSG00000159217	1	0	0	0	0	0	2	0	2
MIMAT0000455	hsa-miR-185-5p	PIP4K2C	79837	ENSG00000166908	1	0	0	0	0	0	3	0	2
MIMAT0000455	hsa-miR-185-5p	WIPF2	147179	ENSG00000171475	1	0	0	0	0	0	1	0	2
MIMAT0000455	hsa-miR-185-5p	YWHAZ	7534	ENSG00000164924	0	0	0	1	0	0	1	0	2
MIMAT0000456	hsa-miR-186-5p	AURKA	6790	ENSG00000087586	1	1	0	0	0	0	0	0	2
MIMAT0000456	hsa-miR-186-5p	CDCA7L	55536	ENSG00000164649	1	1	0	0	0	0	0	0	2
MIMAT0000456	hsa-miR-186-5p	CLIC4	25932	ENSG00000169504	1	1	0	0	0	0	0	0	2
MIMAT0000456	hsa-miR-186-5p	CTDSP2	10106	ENSG00000175215	0	1	0	0	0	0	1	0	2
MIMAT0000456	hsa-miR-186-5p	DESI2	51029	ENSG00000121644	1	1	0	0	0	0	0	0	2
MIMAT0000456	hsa-miR-186-5p	G3BP2	9908	ENSG00000138757	1	2	0	0	0	0	0	0	2
MIMAT0000456	hsa-miR-186-5p	ICK	22858	ENSG00000112144	0	1	0	1	0	0	0	0	2
MIMAT0000456	hsa-miR-186-5p	IGF2BP1	10642	ENSG00000159217	1	3	0	0	0	0	0	0	2
MIMAT0000456	hsa-miR-186-5p	LBR	3930	ENSG00000143815	1	2	0	0	0	0	0	0	2
MIMAT0000456	hsa-miR-186-5p	MAPK1	5594	ENSG00000100030	0	3	0	0	1	0	0	0	2
MIMAT0000456	hsa-miR-186-5p	MRPS10	55173	ENSG00000048544	1	0	0	0	1	0	0	0	2
MIMAT0000456	hsa-miR-186-5p	NIPA1	123606	ENSG00000170113	1	4	0	0	0	0	0	0	2
MIMAT0000456	hsa-miR-186-5p	NUDT19	390916	ENSG00000213965	1	2	0	0	0	0	0	0	2
MIMAT0000456	hsa-miR-186-5p	NUP43	348995	ENSG00000120253	1	1	0	0	0	0	0	0	2
MIMAT0000456	hsa-miR-186-5p	PODXL	5420	ENSG00000128567	1	2	0	0	0	0	0	0	2
MIMAT0000456	hsa-miR-186-5p	PTGES3	10728	ENSG00000110958	0	1	0	1	0	0	0	0	2
MIMAT0000456	hsa-miR-186-5p	RALBP1	10928	ENSG00000017797	1	3	0	0	0	0	0	0	2
MIMAT0000456	hsa-miR-186-5p	SH3PXD2A	9644	ENSG00000107957	1	1	0	0	0	0	0	0	2
MIMAT0000456	hsa-miR-186-5p	TMEM33	55161	ENSG00000109133	1	1	0	0	0	0	0	0	2
MIMAT0000456	hsa-miR-186-5p	WIPF2	147179	ENSG00000171475	1	1	0	0	0	0	0	0	2
MIMAT0000456	hsa-miR-186-5p	YWHAZ	7534	ENSG00000164924	0	1	0	1	0	0	0	0	2
MIMAT0000680	hsa-miR-106b-5p	CANT1	124583	ENSG00000171302	1	1	0	0	0	0	0	0	2
MIMAT0000680	hsa-miR-106b-5p	CENPO	79172	ENSG00000138092	0	1	0	1	0	0	0	0	2
MIMAT0000680	hsa-miR-106b-5p	ICK	22858	ENSG00000112144	1	0	0	0	0	0	2	0	2
MIMAT0000680	hsa-miR-106b-5p	MIOS	54468	ENSG00000164654	1	0	0	1	0	0	0	0	2
MIMAT0000680	hsa-miR-106b-5p	NCEH1	57552	ENSG00000144959	1	1	0	0	0	0	0	0	2
MIMAT0000680	hsa-miR-106b-5p	PRR11	55771	ENSG00000068489	0	0	1	1	0	0	0	0	2
MIMAT0000680	hsa-miR-106b-5p	SRPK1	6732	ENSG00000096063	1	2	0	0	0	0	0	0	2
MIMAT0000680	hsa-miR-106b-5p	SUDS3	64426	ENSG00000111707	1	1	0	0	0	0	0	0	2
MIMAT0000680	hsa-miR-106b-5p	WIPF2	147179	ENSG00000171475	1	1	0	0	0	0	0	0	2
MIMAT0000689	hsa-miR-99b-5p	DESI2	51029	ENSG00000121644	0	0	0	0	0	0	1	1	2
MIMAT0000692	hsa-miR-30e-5p	AGO1	26523	ENSG00000092847	1	1	0	0	0	0	0	0	2
MIMAT0000692	hsa-miR-30e-5p	CIT	100302274	ENSG00000122966	0	1	0	0	0	0	1	0	2
MIMAT0000692	hsa-miR-30e-5p	FOXN2	3344	ENSG00000170802	1	1	0	0	0	0	0	0	2
MIMAT0000692	hsa-miR-30e-5p	GTF2E2	2961	ENSG00000197265	1	1	0	0	0	0	0	0	2
MIMAT0000692	hsa-miR-30e-5p	HIPK1	204851	ENSG00000163349	1	1	0	0	0	0	0	0	2
MIMAT0000692	hsa-miR-30e-5p	KIF11	3832	ENSG00000138160	1	0	0	0	1	0	0	0	2
MIMAT0000692	hsa-miR-30e-5p	KLF13	51621	ENSG00000169926	1	1	0	0	0	0	0	0	2
MIMAT0000692	hsa-miR-30e-5p	KPNA6	23633	ENSG00000025800	0	1	0	0	1	0	0	0	2
MIMAT0000692	hsa-miR-30e-5p	MIB1	57534	ENSG00000101752	1	1	0	0	0	0	0	0	2
MIMAT0000692	hsa-miR-30e-5p	TMEM33	55161	ENSG00000109133	1	1	0	0	0	0	0	0	2
MIMAT0000692	hsa-miR-30e-5p	TNKS2	80351	ENSG00000107854	1	2	0	0	0	0	0	0	2
MIMAT0000692	hsa-miR-30e-5p	UHRF1BP1	54887	ENSG00000065060	1	1	0	0	0	0	0	0	2
MIMAT0000692	hsa-miR-30e-5p	VOPP1	101060281	ENSG00000154978	1	1	0	0	0	0	0	0	2
MIMAT0000693	hsa-miR-30e-3p	ANP32E	81611	ENSG00000143401	0	1	0	4	0	0	0	0	2
MIMAT0000693	hsa-miR-30e-3p	DARS2	55157	ENSG00000117593	0	1	2	0	0	0	0	0	2
MIMAT0000693	hsa-miR-30e-3p	FAM122B	159090	ENSG00000156504	0	1	0	2	0	0	0	0	2
MIMAT0000693	hsa-miR-30e-3p	FANCI	55215	ENSG00000140525	1	1	0	0	0	0	0	0	2
MIMAT0000693	hsa-miR-30e-3p	YWHAZ	7534	ENSG00000164924	1	1	0	0	0	0	0	0	2
MIMAT0000703	hsa-miR-361-5p	FOXN2	3344	ENSG00000170802	0	1	0	0	0	0	1	0	2
MIMAT0000703	hsa-miR-361-5p	MIB1	57534	ENSG00000101752	0	1	0	0	0	0	1	0	2
MIMAT0000703	hsa-miR-361-5p	TMEM33	55161	ENSG00000109133	1	1	0	0	0	0	0	0	2
MIMAT0000703	hsa-miR-361-5p	TMEM41A	90407	ENSG00000163900	1	1	0	0	0	0	0	0	2
MIMAT0000703	hsa-miR-361-5p	UHRF1BP1	54887	ENSG00000065060	0	1	0	0	0	0	1	0	2
MIMAT0000727	hsa-miR-374a-5p	CHD7	55636	ENSG00000171316	0	1	0	2	0	0	0	0	2
MIMAT0000727	hsa-miR-374a-5p	GJC1	10052	ENSG00000182963	1	1	0	0	0	0	0	0	2
MIMAT0000727	hsa-miR-374a-5p	ICK	22858	ENSG00000112144	1	2	0	0	0	0	0	0	2
MIMAT0000727	hsa-miR-374a-5p	NCEH1	57552	ENSG00000144959	1	0	0	1	0	0	0	0	2
MIMAT0000727	hsa-miR-374a-5p	SETD5	55209	ENSG00000168137	0	1	0	1	0	0	0	0	2
MIMAT0000727	hsa-miR-374a-5p	SRPK1	6732	ENSG00000096063	1	1	0	0	0	0	0	0	2
MIMAT0000727	hsa-miR-374a-5p	SSR3	6747	ENSG00000114850	1	0	0	1	0	0	0	0	2
MIMAT0000727	hsa-miR-374a-5p	TMEM33	55161	ENSG00000109133	1	2	0	0	0	0	0	0	2
MIMAT0000727	hsa-miR-374a-5p	TNKS2	80351	ENSG00000107854	1	2	0	0	0	0	0	0	2
MIMAT0000732	hsa-miR-378a-3p	MAPK1	5594	ENSG00000100030	1	0	0	0	0	0	0	1	2
MIMAT0000753	hsa-miR-342-3p	ANKRD52	283373	ENSG00000139645	1	0	0	0	0	0	1	0	2
MIMAT0000753	hsa-miR-342-3p	FAM122B	159090	ENSG00000156504	1	0	0	1	0	0	0	0	2
MIMAT0000758	hsa-miR-135b-5p	AGO1	26523	ENSG00000092847	1	1	0	0	0	0	0	0	2
MIMAT0000758	hsa-miR-135b-5p	ANKRD52	283373	ENSG00000139645	0	1	0	0	0	0	1	0	2
MIMAT0000758	hsa-miR-135b-5p	DNAJC9	23234	ENSG00000213551	0	0	0	0	1	0	0	1	2
MIMAT0000758	hsa-miR-135b-5p	HIPK1	204851	ENSG00000163349	1	1	0	0	0	0	0	0	2
MIMAT0000758	hsa-miR-135b-5p	KLF13	51621	ENSG00000169926	1	2	0	0	0	0	0	0	2
MIMAT0000758	hsa-miR-135b-5p	MED1	5469	ENSG00000125686	1	1	0	0	0	0	0	0	2
MIMAT0000758	hsa-miR-135b-5p	MIOS	54468	ENSG00000164654	0	0	1	1	0	0	0	0	2
MIMAT0000758	hsa-miR-135b-5p	PIP4K2C	79837	ENSG00000166908	1	1	0	0	0	0	0	0	2
MIMAT0000759	hsa-miR-148b-3p	CIT	100302274	ENSG00000122966	0	1	0	0	0	0	1	0	2
MIMAT0000759	hsa-miR-148b-3p	MRPS10	55173	ENSG00000048544	1	0	0	0	0	0	0	1	2
MIMAT0000759	hsa-miR-148b-3p	SH3PXD2A	9644	ENSG00000107957	1	1	0	0	0	0	0	0	2
MIMAT0001341	hsa-miR-424-5p	ANKRD52	283373	ENSG00000139645	1	1	0	0	0	0	0	0	2
MIMAT0001341	hsa-miR-424-5p	CDK1	983	ENSG00000170312	0	1	0	0	0	0	0	1	2
MIMAT0001341	hsa-miR-424-5p	DCTN5	84516	ENSG00000166847	1	1	0	0	0	0	0	0	2
MIMAT0001341	hsa-miR-424-5p	G3BP2	9908	ENSG00000138757	0	1	0	0	0	1	0	0	2
MIMAT0001341	hsa-miR-424-5p	IST1	9798	ENSG00000182149	1	1	0	0	0	0	0	0	2
MIMAT0001341	hsa-miR-424-5p	PIP4K2C	79837	ENSG00000166908	1	1	0	0	0	0	0	0	2
MIMAT0001341	hsa-miR-424-5p	TMEM33	55161	ENSG00000109133	0	1	0	0	0	1	0	0	2
MIMAT0002174	hsa-miR-484	CBL	867	ENSG00000110395	1	0	0	0	0	1	0	0	2
MIMAT0002174	hsa-miR-484	CTDSP2	10106	ENSG00000175215	1	0	0	0	0	1	0	0	2
MIMAT0002174	hsa-miR-484	DLAT	1737	ENSG00000150768	1	0	0	0	0	0	1	0	2
MIMAT0002177	hsa-miR-486-5p	G3BP2	9908	ENSG00000138757	1	0	0	0	0	0	1	0	2
MIMAT0002177	hsa-miR-486-5p	RBPJ	3516	ENSG00000168214	1	0	0	0	1	0	0	0	2
MIMAT0002874	hsa-miR-503-5p	AGO1	26523	ENSG00000092847	1	0	0	0	0	0	1	0	2
MIMAT0002874	hsa-miR-503-5p	ANKRD52	283373	ENSG00000139645	1	0	0	0	0	0	1	0	2
MIMAT0002874	hsa-miR-503-5p	CD2AP	23607	ENSG00000198087	1	1	0	0	0	0	0	0	2
MIMAT0002874	hsa-miR-503-5p	IST1	9798	ENSG00000182149	1	0	0	0	0	0	1	0	2
MIMAT0002874	hsa-miR-503-5p	SRPK1	6732	ENSG00000096063	0	1	0	0	0	0	1	0	2
MIMAT0002876	hsa-miR-505-3p	HIPK1	204851	ENSG00000163349	0	0	1	0	1	0	0	0	2
MIMAT0002888	hsa-miR-532-5p	AGO1	26523	ENSG00000092847	1	0	0	0	0	0	1	0	2
MIMAT0002888	hsa-miR-532-5p	TXNRD1	7296	ENSG00000198431	1	0	0	3	0	0	0	0	2
MIMAT0003218	hsa-miR-92b-3p	AARS	16	ENSG00000090861	1	0	1	0	0	0	0	0	2
MIMAT0003218	hsa-miR-92b-3p	CD2AP	23607	ENSG00000198087	1	1	0	0	0	0	0	0	2
MIMAT0003218	hsa-miR-92b-3p	ICK	22858	ENSG00000112144	1	1	0	0	0	0	0	0	2
MIMAT0003218	hsa-miR-92b-3p	UHRF1BP1	54887	ENSG00000065060	1	1	0	0	0	0	0	0	2
MIMAT0003393	hsa-miR-425-5p	DESI2	51029	ENSG00000121644	1	1	0	0	0	0	0	0	2
MIMAT0003393	hsa-miR-425-5p	SH3PXD2A	9644	ENSG00000107957	1	0	0	0	0	0	1	0	2
MIMAT0003393	hsa-miR-425-5p	SIRT1	23411	ENSG00000096717	1	1	0	0	0	0	0	0	2
MIMAT0003393	hsa-miR-425-5p	YWHAZ	7534	ENSG00000164924	0	1	0	0	0	0	1	0	2
MIMAT0003885	hsa-miR-454-3p	CIT	100302274	ENSG00000122966	0	1	0	0	0	0	1	0	2
MIMAT0003885	hsa-miR-454-3p	LBR	3930	ENSG00000143815	0	1	0	1	0	0	0	0	2
MIMAT0003885	hsa-miR-454-3p	PTGES3	10728	ENSG00000110958	0	1	0	1	0	0	0	0	2
MIMAT0003885	hsa-miR-454-3p	SH3PXD2A	9644	ENSG00000107957	0	1	0	0	0	0	1	0	2
MIMAT0003886	hsa-miR-769-5p	CDK1	983	ENSG00000170312	1	0	0	2	0	0	0	0	2
MIMAT0003886	hsa-miR-769-5p	CEP57	9702	ENSG00000166037	1	0	0	0	0	0	1	0	2
MIMAT0003886	hsa-miR-769-5p	MAPK1	5594	ENSG00000100030	1	0	0	0	1	0	0	0	2
MIMAT0003886	hsa-miR-769-5p	PLEKHA8	84725	ENSG00000106086	1	0	0	1	0	0	0	0	2
MIMAT0004481	hsa-let-7a-3p	ARFGEF2	10564	ENSG00000124198	0	1	0	0	1	0	0	0	2
MIMAT0004481	hsa-let-7a-3p	C5orf15	56951	ENSG00000113583	0	1	0	1	0	0	0	0	2
MIMAT0004481	hsa-let-7a-3p	FBXO45	200933	ENSG00000174013	0	1	0	0	1	0	0	0	2
MIMAT0004481	hsa-let-7a-3p	MAPK1	5594	ENSG00000100030	1	1	0	0	0	0	0	0	2
MIMAT0004481	hsa-let-7a-3p	MBTPS2	51360	ENSG00000012174	0	1	0	1	0	0	0	0	2
MIMAT0004481	hsa-let-7a-3p	N4BP2	55728	ENSG00000078177	0	1	0	0	1	0	0	0	2
MIMAT0004481	hsa-let-7a-3p	PODXL	5420	ENSG00000128567	1	1	0	0	0	0	0	0	2
MIMAT0004481	hsa-let-7a-3p	SETD5	55209	ENSG00000168137	0	1	0	1	0	0	0	0	2
MIMAT0004494	hsa-miR-21-3p	FAM122B	159090	ENSG00000156504	1	0	0	1	0	0	0	0	2
MIMAT0004501	hsa-miR-27a-5p	CPSF2	53981	ENSG00000165934	1	0	0	1	0	0	0	0	2
MIMAT0004502	hsa-miR-28-3p	CHD7	55636	ENSG00000171316	1	0	0	2	0	0	0	0	2
MIMAT0004502	hsa-miR-28-3p	G3BP2	9908	ENSG00000138757	1	0	0	1	0	0	0	0	2
MIMAT0004514	hsa-miR-29b-1-5p	AGO1	26523	ENSG00000092847	1	1	0	0	0	0	0	0	2
MIMAT0004514	hsa-miR-29b-1-5p	CD2AP	23607	ENSG00000198087	1	1	0	0	0	0	0	0	2
MIMAT0004514	hsa-miR-29b-1-5p	CEP57	9702	ENSG00000166037	1	1	0	0	0	0	0	0	2
MIMAT0004514	hsa-miR-29b-1-5p	CPSF2	53981	ENSG00000165934	0	1	0	1	0	0	0	0	2
MIMAT0004514	hsa-miR-29b-1-5p	DLAT	1737	ENSG00000150768	0	1	0	2	0	0	0	0	2
MIMAT0004514	hsa-miR-29b-1-5p	GJC1	10052	ENSG00000182963	1	1	0	0	0	0	0	0	2
MIMAT0004514	hsa-miR-29b-1-5p	HIPK1	204851	ENSG00000163349	1	2	0	0	0	0	0	0	2
MIMAT0004514	hsa-miR-29b-1-5p	KLF13	51621	ENSG00000169926	1	2	0	0	0	0	0	0	2
MIMAT0004514	hsa-miR-29b-1-5p	KPNA6	23633	ENSG00000025800	1	3	0	0	0	0	0	0	2
MIMAT0004514	hsa-miR-29b-1-5p	MED1	5469	ENSG00000125686	1	1	0	0	0	0	0	0	2
MIMAT0004514	hsa-miR-29b-1-5p	SUDS3	64426	ENSG00000111707	1	1	0	0	0	0	0	0	2
MIMAT0004514	hsa-miR-29b-1-5p	TMEM41A	90407	ENSG00000163900	0	1	1	0	0	0	0	0	2
MIMAT0004518	hsa-miR-16-2-3p	CDK1	983	ENSG00000170312	1	0	0	0	1	0	0	0	2
MIMAT0004518	hsa-miR-16-2-3p	CENPO	79172	ENSG00000138092	0	1	0	1	0	0	0	0	2
MIMAT0004518	hsa-miR-16-2-3p	RBPJ	3516	ENSG00000168214	1	0	0	2	0	0	0	0	2
MIMAT0004518	hsa-miR-16-2-3p	YWHAZ	7534	ENSG00000164924	0	1	0	1	0	0	0	0	2
MIMAT0004550	hsa-miR-30c-2-3p	ATXN1L	342371	ENSG00000224470	1	0	0	0	0	1	0	0	2
MIMAT0004550	hsa-miR-30c-2-3p	IQGAP3	128239	ENSG00000183856	1	0	0	1	0	0	0	0	2
MIMAT0004550	hsa-miR-30c-2-3p	SETD5	55209	ENSG00000168137	0	0	1	0	0	1	0	0	2
MIMAT0004558	hsa-miR-181a-2-3p	AKIRIN1	79647	ENSG00000174574	1	0	0	2	0	0	0	0	2
MIMAT0004568	hsa-miR-221-5p	IGF2BP1	10642	ENSG00000159217	1	0	0	0	0	1	0	0	2
MIMAT0004568	hsa-miR-221-5p	SH3PXD2A	9644	ENSG00000107957	1	0	0	0	1	0	0	0	2
MIMAT0004597	hsa-miR-140-3p	CBL	867	ENSG00000110395	1	0	0	0	1	0	0	0	2
MIMAT0004680	hsa-miR-130b-5p	CD2AP	23607	ENSG00000198087	1	0	0	0	1	0	0	0	2
MIMAT0004680	hsa-miR-130b-5p	CTDSP2	10106	ENSG00000175215	1	0	0	0	0	1	0	0	2
MIMAT0004680	hsa-miR-130b-5p	PTGES3	10728	ENSG00000110958	1	0	0	1	0	0	0	0	2
MIMAT0004682	hsa-miR-361-3p	ANKRD52	283373	ENSG00000139645	0	0	0	0	0	1	3	0	2
MIMAT0004682	hsa-miR-361-3p	HNRNPF	3185	ENSG00000169813	0	0	0	1	0	0	1	0	2
MIMAT0004688	hsa-miR-374a-3p	RBPJ	3516	ENSG00000168214	1	0	0	1	0	0	0	0	2
MIMAT0004688	hsa-miR-374a-3p	TMEM33	55161	ENSG00000109133	1	0	0	0	0	1	0	0	2
MIMAT0004692	hsa-miR-340-5p	AGO1	26523	ENSG00000092847	1	1	0	0	0	0	0	0	2
MIMAT0004692	hsa-miR-340-5p	ANP32E	81611	ENSG00000143401	1	1	0	0	0	0	0	0	2
MIMAT0004692	hsa-miR-340-5p	BZW1	9689	ENSG00000082153	1	1	0	0	0	0	0	0	2
MIMAT0004692	hsa-miR-340-5p	CD2AP	23607	ENSG00000198087	1	0	0	1	0	0	0	0	2
MIMAT0004692	hsa-miR-340-5p	CEP57	9702	ENSG00000166037	0	2	0	2	0	0	0	0	2
MIMAT0004692	hsa-miR-340-5p	CIT	11113	ENSG00000122966	0	1	0	1	0	0	0	0	2
MIMAT0004692	hsa-miR-340-5p	CPSF2	53981	ENSG00000165934	1	1	0	0	0	0	0	0	2
MIMAT0004692	hsa-miR-340-5p	DARS2	55157	ENSG00000117593	1	1	0	0	0	0	0	0	2
MIMAT0004692	hsa-miR-340-5p	DESI2	51029	ENSG00000121644	1	2	0	0	0	0	0	0	2
MIMAT0004692	hsa-miR-340-5p	GJC1	10052	ENSG00000182963	1	1	0	0	0	0	0	0	2
MIMAT0004692	hsa-miR-340-5p	GTF2E2	2961	ENSG00000197265	1	1	0	0	0	0	0	0	2
MIMAT0004692	hsa-miR-340-5p	HNRNPF	3185	ENSG00000169813	1	1	0	0	0	0	0	0	2
MIMAT0004692	hsa-miR-340-5p	MIB1	57534	ENSG00000101752	1	2	0	0	0	0	0	0	2
MIMAT0004692	hsa-miR-340-5p	PIP4K2C	79837	ENSG00000166908	1	0	0	2	0	0	0	0	2
MIMAT0004692	hsa-miR-340-5p	RALBP1	10928	ENSG00000017797	0	1	0	0	0	0	1	0	2
MIMAT0004692	hsa-miR-340-5p	SIRT1	23411	ENSG00000096717	1	0	0	1	0	0	0	0	2
MIMAT0004692	hsa-miR-340-5p	TMEM33	55161	ENSG00000109133	1	3	0	0	0	0	0	0	2
MIMAT0004748	hsa-miR-423-5p	SH3PXD2A	9644	ENSG00000107957	1	0	0	0	0	0	1	0	2
MIMAT0004749	hsa-miR-424-3p	FAM122B	159090	ENSG00000156504	1	0	0	1	0	0	0	0	2
MIMAT0004784	hsa-miR-455-3p	SETD5	55209	ENSG00000168137	1	0	0	0	0	0	1	0	2
MIMAT0004784	hsa-miR-455-3p	SH3PXD2A	9644	ENSG00000107957	1	0	0	0	0	1	0	0	2
MIMAT0004784	hsa-miR-455-3p	SIRT1	23411	ENSG00000096717	1	0	0	1	0	0	0	0	2
MIMAT0004784	hsa-miR-455-3p	UHRF1BP1	54887	ENSG00000065060	1	0	0	0	1	0	0	0	2
MIMAT0004810	hsa-miR-629-5p	CLIC4	25932	ENSG00000169504	1	0	0	0	0	0	1	0	2
MIMAT0004909	hsa-miR-450b-5p	AGO1	26523	ENSG00000092847	0	2	0	0	0	0	1	0	2
MIMAT0004909	hsa-miR-450b-5p	FOXN2	3344	ENSG00000170802	1	1	0	0	0	0	0	0	2
MIMAT0004909	hsa-miR-450b-5p	MIB1	57534	ENSG00000101752	1	3	0	0	0	0	0	0	2
MIMAT0004909	hsa-miR-450b-5p	NUP43	348995	ENSG00000120253	1	1	0	0	0	0	0	0	2
MIMAT0004909	hsa-miR-450b-5p	PLEKHA8	84725	ENSG00000106086	0	2	0	0	1	0	0	0	2
MIMAT0004909	hsa-miR-450b-5p	SENP1	29843	ENSG00000079387	0	0	0	1	1	0	0	0	2
MIMAT0004909	hsa-miR-450b-5p	SLC39A14	23516	ENSG00000104635	1	3	0	0	0	0	0	0	2
MIMAT0004909	hsa-miR-450b-5p	VOPP1	101060281	ENSG00000154978	1	1	0	0	0	0	0	0	2
MIMAT0004955	hsa-miR-374b-5p	AKIRIN1	79647	ENSG00000174574	0	1	0	2	0	0	0	0	2
MIMAT0004955	hsa-miR-374b-5p	ARFGEF2	10564	ENSG00000124198	1	1	0	0	0	0	0	0	2
MIMAT0004955	hsa-miR-374b-5p	CBL	867	ENSG00000110395	1	1	0	0	0	0	0	0	2
MIMAT0004955	hsa-miR-374b-5p	CD2AP	23607	ENSG00000198087	1	0	0	1	0	0	0	0	2
MIMAT0004955	hsa-miR-374b-5p	CHD7	55636	ENSG00000171316	0	1	0	2	0	0	0	0	2
MIMAT0004955	hsa-miR-374b-5p	DESI2	51029	ENSG00000121644	1	1	0	0	0	0	0	0	2
MIMAT0004955	hsa-miR-374b-5p	FAM122B	159090	ENSG00000156504	1	1	0	0	0	0	0	0	2
MIMAT0004955	hsa-miR-374b-5p	G3BP2	9908	ENSG00000138757	0	1	0	1	0	0	0	0	2
MIMAT0004955	hsa-miR-374b-5p	HIPK1	204851	ENSG00000163349	1	2	0	0	0	0	0	0	2
MIMAT0004955	hsa-miR-374b-5p	ICK	22858	ENSG00000112144	1	1	0	0	0	0	0	0	2
MIMAT0004955	hsa-miR-374b-5p	MAPK1	5594	ENSG00000100030	1	1	0	0	0	0	0	0	2
MIMAT0004955	hsa-miR-374b-5p	SETD5	55209	ENSG00000168137	0	1	0	1	0	0	0	0	2
MIMAT0004955	hsa-miR-374b-5p	SSR3	6747	ENSG00000114850	1	0	0	1	0	0	0	0	2
MIMAT0004955	hsa-miR-374b-5p	TMEM33	55161	ENSG00000109133	1	1	0	0	0	0	0	0	2
MIMAT0004955	hsa-miR-374b-5p	WIPF2	147179	ENSG00000171475	1	1	0	0	0	0	0	0	2
MIMAT0005797	hsa-miR-1301-3p	AGO1	26523	ENSG00000092847	1	0	0	0	0	0	2	0	2
MIMAT0005797	hsa-miR-1301-3p	ATXN1L	342371	ENSG00000224470	1	0	0	0	1	0	0	0	2
MIMAT0005797	hsa-miR-1301-3p	SETD5	55209	ENSG00000168137	1	0	0	0	0	0	2	0	2
MIMAT0005797	hsa-miR-1301-3p	SIRT1	23411	ENSG00000096717	1	0	0	0	0	0	1	0	2

## Sheet: NDPs_noCLIP_miRNAs_min2DB_min100CPM
mature_mirna_acc	mature_mirna_id	target_symbol	target_entrez	target_ensembl	diana_microt	elmmo	microcosm	miranda	mirdb	pictar	pita	targetscan	predicted.sum
MIMAT0000069	hsa-miR-16-5p	GRM7	2917	ENSG00000196277	1	1	0	2	2	1	2	1	7
MIMAT0000069	hsa-miR-16-5p	OMG	4974	ENSG00000126861	1	1	1	1	1	0	1	1	7
MIMAT0000074	hsa-miR-19b-3p	LRP2	4036	ENSG00000081479	1	3	1	2	1	0	1	1	7
MIMAT0000075	hsa-miR-20a-5p	GPR6	2830	ENSG00000146360	1	2	1	2	1	0	2	2	7
MIMAT0000087	hsa-miR-30a-5p	ACTC1	70	ENSG00000159251	1	1	1	2	1	0	1	1	7
MIMAT0000244	hsa-miR-30c-5p	LHX8	431707	ENSG00000162624	1	2	1	2	2	0	1	2	7
MIMAT0000419	hsa-miR-27b-3p	SLC6A1	6529	ENSG00000157103	1	3	0	1	1	1	1	1	7
MIMAT0000680	hsa-miR-106b-5p	GPR6	2830	ENSG00000146360	1	2	1	2	1	0	2	2	7
MIMAT0000692	hsa-miR-30e-5p	ACTC1	70	ENSG00000159251	1	1	1	2	1	0	1	1	7
MIMAT0000703	hsa-miR-361-5p	WNT7A	7476	ENSG00000154764	1	1	1	1	1	0	1	1	7
MIMAT0001341	hsa-miR-424-5p	WNT3A	89780	ENSG00000154342	1	1	0	1	1	1	1	1	7
MIMAT0003885	hsa-miR-454-3p	ST18	9705	ENSG00000147488	1	1	0	1	1	1	2	1	7
MIMAT0000062	hsa-let-7a-5p	CRCT1	54544	ENSG00000169509	1	1	1	1	0	0	1	1	6
MIMAT0000062	hsa-let-7a-5p	HAND1	9421	ENSG00000113196	1	1	0	1	1	0	1	1	6
MIMAT0000063	hsa-let-7b-5p	ADAMTS8	11095	ENSG00000134917	1	1	0	1	1	0	1	1	6
MIMAT0000063	hsa-let-7b-5p	CRCT1	54544	ENSG00000169509	1	1	1	1	0	0	1	1	6
MIMAT0000063	hsa-let-7b-5p	HAND1	9421	ENSG00000113196	1	1	0	1	1	0	1	1	6
MIMAT0000063	hsa-let-7b-5p	IL13	3596	ENSG00000169194	1	1	2	0	1	0	1	1	6
MIMAT0000064	hsa-let-7c-5p	CRCT1	54544	ENSG00000169509	1	1	1	1	0	0	1	1	6
MIMAT0000064	hsa-let-7c-5p	HAND1	9421	ENSG00000113196	1	1	0	1	1	0	1	1	6
MIMAT0000065	hsa-let-7d-5p	CRCT1	54544	ENSG00000169509	1	1	1	1	0	0	1	1	6
MIMAT0000065	hsa-let-7d-5p	HAND1	9421	ENSG00000113196	1	1	0	1	1	0	1	1	6
MIMAT0000065	hsa-let-7d-5p	LOR	4014	ENSG00000203782	1	1	1	1	0	0	1	1	6
MIMAT0000066	hsa-let-7e-5p	CRCT1	54544	ENSG00000169509	1	1	1	1	0	0	1	1	6
MIMAT0000066	hsa-let-7e-5p	HAND1	9421	ENSG00000113196	1	1	0	1	1	0	1	1	6
MIMAT0000067	hsa-let-7f-5p	CRCT1	54544	ENSG00000169509	1	1	1	1	0	0	1	1	6
MIMAT0000067	hsa-let-7f-5p	HAND1	9421	ENSG00000113196	1	1	0	1	1	0	1	1	6
MIMAT0000069	hsa-miR-16-5p	MEOX2	4223	ENSG00000106511	1	1	0	1	1	0	1	1	6
MIMAT0000069	hsa-miR-16-5p	WNT3A	89780	ENSG00000154342	1	1	0	1	1	0	1	1	6
MIMAT0000074	hsa-miR-19b-3p	CHST1	8534	ENSG00000175264	1	2	0	1	1	0	1	1	6
MIMAT0000074	hsa-miR-19b-3p	CNGA3	1261	ENSG00000144191	1	1	0	1	1	0	1	1	6
MIMAT0000074	hsa-miR-19b-3p	NEUROD1	4760	ENSG00000162992	1	3	0	1	1	0	1	1	6
MIMAT0000075	hsa-miR-20a-5p	NEUROG1	4762	ENSG00000181965	1	1	0	1	1	0	1	1	6
MIMAT0000075	hsa-miR-20a-5p	ZBTB9	221504	ENSG00000213588	1	1	0	2	1	0	1	1	6
MIMAT0000076	hsa-miR-21-5p	CCL1	6346	ENSG00000108702	1	1	1	1	1	0	0	1	6
MIMAT0000078	hsa-miR-23a-3p	ARHGAP20	57569	ENSG00000137727	1	1	0	1	2	0	1	1	6
MIMAT0000081	hsa-miR-25-3p	SLC17A6	57084	ENSG00000091664	1	2	0	2	1	1	2	0	6
MIMAT0000081	hsa-miR-25-3p	TCF21	6943	ENSG00000118526	1	1	0	2	1	0	1	1	6
MIMAT0000082	hsa-miR-26a-5p	DMRT3	58524	ENSG00000064218	1	1	0	1	1	0	1	1	6
MIMAT0000083	hsa-miR-26b-5p	DMRT3	58524	ENSG00000064218	1	1	0	1	1	0	1	1	6
MIMAT0000084	hsa-miR-27a-3p	DKK2	27123	ENSG00000155011	1	1	0	2	1	0	1	1	6
MIMAT0000084	hsa-miR-27a-3p	SLC6A1	6529	ENSG00000157103	1	3	0	1	1	0	1	1	6
MIMAT0000087	hsa-miR-30a-5p	GABRB1	2560	ENSG00000163288	1	2	2	1	1	0	0	1	6
MIMAT0000087	hsa-miR-30a-5p	OMG	4974	ENSG00000126861	1	1	1	1	1	0	0	1	6
MIMAT0000089	hsa-miR-31-5p	SH2D1A	4068	ENSG00000183918	1	1	0	12	1	0	2	1	6
MIMAT0000092	hsa-miR-92a-3p	TCF21	6943	ENSG00000118526	1	1	0	2	1	0	1	1	6
MIMAT0000096	hsa-miR-98-5p	CRCT1	54544	ENSG00000169509	1	1	1	1	0	0	1	1	6
MIMAT0000096	hsa-miR-98-5p	HAND1	9421	ENSG00000113196	1	1	0	1	1	0	1	1	6
MIMAT0000226	hsa-miR-196a-5p	HAND1	9421	ENSG00000113196	1	1	0	1	1	0	1	1	6
MIMAT0000244	hsa-miR-30c-5p	ACTC1	70	ENSG00000159251	1	1	1	2	1	0	0	1	6
MIMAT0000244	hsa-miR-30c-5p	CHST1	8534	ENSG00000175264	1	1	1	1	1	0	0	1	6
MIMAT0000244	hsa-miR-30c-5p	OMG	4974	ENSG00000126861	1	1	1	1	1	0	0	1	6
MIMAT0000245	hsa-miR-30d-5p	GABRB1	2560	ENSG00000163288	1	2	2	1	1	0	0	1	6
MIMAT0000245	hsa-miR-30d-5p	OMG	4974	ENSG00000126861	1	1	1	1	1	0	0	1	6
MIMAT0000252	hsa-miR-7-5p	GRP	2922	ENSG00000134443	1	0	1	2	1	0	1	1	6
MIMAT0000252	hsa-miR-7-5p	RGS7BP	401190	ENSG00000186479	1	1	0	1	1	0	1	1	6
MIMAT0000253	hsa-miR-10a-5p	EBF2	64641	ENSG00000221818	1	1	0	1	1	0	1	1	6
MIMAT0000254	hsa-miR-10b-5p	EBF2	64641	ENSG00000221818	1	1	0	1	1	0	1	1	6
MIMAT0000275	hsa-miR-218-5p	FGF12	2257	ENSG00000114279	1	2	0	1	1	1	0	1	6
MIMAT0000278	hsa-miR-221-3p	DMRT3	58524	ENSG00000064218	1	1	0	1	1	0	1	1	6
MIMAT0000278	hsa-miR-221-3p	KDR	3791	ENSG00000128052	1	1	0	1	1	0	1	1	6
MIMAT0000278	hsa-miR-221-3p	MARK1	4139	ENSG00000116141	1	2	0	1	1	1	5	0	6
MIMAT0000278	hsa-miR-221-3p	SYT10	341359	ENSG00000110975	1	1	0	1	1	0	1	1	6
MIMAT0000279	hsa-miR-222-3p	DMRT3	58524	ENSG00000064218	1	1	0	1	1	0	1	1	6
MIMAT0000279	hsa-miR-222-3p	KDR	3791	ENSG00000128052	1	1	0	1	1	0	1	1	6
MIMAT0000279	hsa-miR-222-3p	SYT10	341359	ENSG00000110975	1	1	0	1	1	0	1	1	6
MIMAT0000414	hsa-let-7g-5p	CRCT1	54544	ENSG00000169509	1	1	1	1	0	0	1	1	6
MIMAT0000414	hsa-let-7g-5p	HAND1	9421	ENSG00000113196	1	1	0	1	1	0	1	1	6
MIMAT0000414	hsa-let-7g-5p	LOR	4014	ENSG00000203782	1	1	1	1	0	0	1	1	6
MIMAT0000415	hsa-let-7i-5p	CRCT1	54544	ENSG00000169509	1	1	1	1	0	0	1	1	6
MIMAT0000415	hsa-let-7i-5p	HAND1	9421	ENSG00000113196	1	1	0	1	1	0	1	1	6
MIMAT0000417	hsa-miR-15b-5p	C1QL3	389941	ENSG00000165985	1	2	1	2	0	0	1	1	6
MIMAT0000417	hsa-miR-15b-5p	GRM7	2917	ENSG00000196277	1	1	0	2	2	0	1	1	6
MIMAT0000417	hsa-miR-15b-5p	HTR4	3360	ENSG00000164270	0	1	1	1	1	1	0	1	6
MIMAT0000417	hsa-miR-15b-5p	MEOX2	4223	ENSG00000106511	1	1	0	1	1	0	1	1	6
MIMAT0000417	hsa-miR-15b-5p	OMG	4974	ENSG00000126861	1	1	0	1	1	0	1	1	6
MIMAT0000417	hsa-miR-15b-5p	WNT3A	89780	ENSG00000154342	1	1	0	1	1	0	1	1	6
MIMAT0000418	hsa-miR-23b-3p	ARHGAP20	57569	ENSG00000137727	1	1	0	1	2	0	2	1	6
MIMAT0000419	hsa-miR-27b-3p	DKK2	27123	ENSG00000155011	1	1	0	2	1	0	1	1	6
MIMAT0000420	hsa-miR-30b-5p	ACTC1	70	ENSG00000159251	1	1	1	2	1	0	0	1	6
MIMAT0000420	hsa-miR-30b-5p	GABRB1	2560	ENSG00000163288	1	2	2	1	1	0	0	2	6
MIMAT0000420	hsa-miR-30b-5p	LHX8	431707	ENSG00000162624	1	2	1	2	2	0	0	2	6
MIMAT0000420	hsa-miR-30b-5p	OMG	4974	ENSG00000126861	1	1	1	1	1	0	0	1	6
MIMAT0000441	hsa-miR-9-5p	ANO1	55107	ENSG00000131620	1	1	0	1	1	0	1	1	6
MIMAT0000441	hsa-miR-9-5p	MYH1	4619	ENSG00000109061	1	1	1	1	0	0	1	1	6
MIMAT0000680	hsa-miR-106b-5p	ZBTB9	221504	ENSG00000213588	1	1	0	2	1	0	1	1	6
MIMAT0000692	hsa-miR-30e-5p	NHLH2	4808	ENSG00000177551	1	1	0	1	1	0	1	1	6
MIMAT0000692	hsa-miR-30e-5p	OMG	4974	ENSG00000126861	1	1	1	1	1	0	0	1	6
MIMAT0000703	hsa-miR-361-5p	CCDC178	374864	ENSG00000166960	1	1	0	1	1	0	1	1	6
MIMAT0000727	hsa-miR-374a-5p	NTF3	4908	ENSG00000185652	1	1	1	1	1	0	0	1	6
MIMAT0000758	hsa-miR-135b-5p	GRIA3	2892	ENSG00000125675	1	1	1	1	1	0	1	0	6
MIMAT0001341	hsa-miR-424-5p	ARPP21	10777	ENSG00000172995	1	1	2	1	0	0	1	1	6
MIMAT0001341	hsa-miR-424-5p	HTR4	3360	ENSG00000164270	0	1	1	1	0	1	1	1	6
MIMAT0001341	hsa-miR-424-5p	MEOX2	4223	ENSG00000106511	1	1	0	1	1	0	1	1	6
MIMAT0001341	hsa-miR-424-5p	OMG	4974	ENSG00000126861	1	1	0	1	1	0	1	1	6
MIMAT0003218	hsa-miR-92b-3p	TCF21	6943	ENSG00000118526	1	1	0	2	1	0	1	1	6
MIMAT0003885	hsa-miR-454-3p	CHST1	8534	ENSG00000175264	1	2	0	1	1	0	1	2	6
MIMAT0003885	hsa-miR-454-3p	ENPP5	59084	ENSG00000112796	1	2	0	4	2	0	1	2	6
MIMAT0003885	hsa-miR-454-3p	NEUROG1	4762	ENSG00000181965	1	1	0	1	1	0	1	1	6
MIMAT0003885	hsa-miR-454-3p	NHLH2	4808	ENSG00000177551	1	1	0	1	1	0	1	1	6
MIMAT0003885	hsa-miR-454-3p	PURG	29942	ENSG00000172733	1	1	0	1	1	0	2	2	6
MIMAT0004692	hsa-miR-340-5p	ACTC1	70	ENSG00000159251	1	1	1	2	1	0	2	0	6
MIMAT0004909	hsa-miR-450b-5p	XKR4	114786	ENSG00000206579	1	1	1	1	1	0	1	0	6
MIMAT0000062	hsa-let-7a-5p	ACTA1	58	ENSG00000143632	1	1	2	0	1	0	1	0	5
MIMAT0000062	hsa-let-7a-5p	ADAMTS8	11095	ENSG00000134917	1	1	0	1	1	0	0	1	5
MIMAT0000062	hsa-let-7a-5p	ADRB3	155	ENSG00000188778	1	1	0	0	1	0	1	1	5
MIMAT0000062	hsa-let-7a-5p	GPR26	2849	ENSG00000154478	1	1	0	0	1	0	1	1	5
MIMAT0000062	hsa-let-7a-5p	LOR	4014	ENSG00000203782	1	1	0	1	0	0	1	1	5
MIMAT0000062	hsa-let-7a-5p	THRSP	7069	ENSG00000151365	1	1	0	1	1	0	0	1	5
MIMAT0000063	hsa-let-7b-5p	ACTA1	58	ENSG00000143632	1	1	2	0	1	0	1	0	5
MIMAT0000063	hsa-let-7b-5p	ADRB3	155	ENSG00000188778	1	1	0	0	1	0	1	1	5
MIMAT0000063	hsa-let-7b-5p	GPR26	2849	ENSG00000154478	1	1	0	0	1	0	1	1	5
MIMAT0000063	hsa-let-7b-5p	LOR	4014	ENSG00000203782	1	1	0	1	0	0	1	1	5
MIMAT0000063	hsa-let-7b-5p	THRSP	7069	ENSG00000151365	1	1	0	1	1	0	0	1	5
MIMAT0000064	hsa-let-7c-5p	ACTA1	58	ENSG00000143632	1	1	2	0	1	0	1	0	5
MIMAT0000064	hsa-let-7c-5p	ADAMTS8	11095	ENSG00000134917	1	1	0	1	1	0	0	1	5
MIMAT0000064	hsa-let-7c-5p	ADRB3	155	ENSG00000188778	1	1	0	0	1	0	1	1	5
MIMAT0000064	hsa-let-7c-5p	GPR26	2849	ENSG00000154478	1	1	0	0	1	0	1	1	5
MIMAT0000064	hsa-let-7c-5p	IL13	3596	ENSG00000169194	1	1	0	0	1	0	1	1	5
MIMAT0000064	hsa-let-7c-5p	LOR	4014	ENSG00000203782	1	1	0	1	0	0	1	1	5
MIMAT0000064	hsa-let-7c-5p	THRSP	7069	ENSG00000151365	1	1	0	1	1	0	0	1	5
MIMAT0000065	hsa-let-7d-5p	ADAMTS8	11095	ENSG00000134917	1	1	0	1	1	0	0	1	5
MIMAT0000065	hsa-let-7d-5p	ADRB3	155	ENSG00000188778	1	1	0	0	1	0	1	1	5
MIMAT0000065	hsa-let-7d-5p	DEFB119	245932	ENSG00000180483	1	1	2	1	0	0	1	0	5
MIMAT0000065	hsa-let-7d-5p	GPR26	2849	ENSG00000154478	1	1	0	0	1	0	1	1	5
MIMAT0000065	hsa-let-7d-5p	IL13	3596	ENSG00000169194	1	1	0	0	1	0	1	1	5
MIMAT0000066	hsa-let-7e-5p	ACTA1	58	ENSG00000143632	1	1	2	0	1	0	1	0	5
MIMAT0000066	hsa-let-7e-5p	ADAMTS8	11095	ENSG00000134917	1	1	0	1	1	0	0	1	5
MIMAT0000066	hsa-let-7e-5p	ADRB3	155	ENSG00000188778	1	1	0	0	1	0	1	1	5
MIMAT0000066	hsa-let-7e-5p	DEFB119	245932	ENSG00000180483	1	1	2	1	0	0	1	0	5
MIMAT0000066	hsa-let-7e-5p	GPR26	2849	ENSG00000154478	1	1	0	0	1	0	1	1	5
MIMAT0000066	hsa-let-7e-5p	IL13	3596	ENSG00000169194	1	1	0	0	1	0	1	1	5
MIMAT0000066	hsa-let-7e-5p	LOR	4014	ENSG00000203782	1	1	0	1	0	0	1	1	5
MIMAT0000066	hsa-let-7e-5p	THRSP	7069	ENSG00000151365	1	1	0	1	1	0	0	1	5
MIMAT0000067	hsa-let-7f-5p	ACTA1	58	ENSG00000143632	1	1	2	0	1	0	1	0	5
MIMAT0000067	hsa-let-7f-5p	ADAMTS8	11095	ENSG00000134917	1	1	0	1	1	0	0	1	5
MIMAT0000067	hsa-let-7f-5p	GPR26	2849	ENSG00000154478	1	1	0	0	1	0	1	1	5
MIMAT0000067	hsa-let-7f-5p	IL13	3596	ENSG00000169194	0	1	2	0	1	0	1	1	5
MIMAT0000067	hsa-let-7f-5p	LOR	4014	ENSG00000203782	1	1	0	1	0	0	1	1	5
MIMAT0000067	hsa-let-7f-5p	THRSP	7069	ENSG00000151365	1	1	0	1	1	0	0	1	5
MIMAT0000069	hsa-miR-16-5p	BPIFA1	51297	ENSG00000198183	1	1	2	2	0	0	0	1	5
MIMAT0000069	hsa-miR-16-5p	HTR2A	3356	ENSG00000102468	1	1	0	2	1	0	0	1	5
MIMAT0000069	hsa-miR-16-5p	PTH	5741	ENSG00000152266	1	1	1	0	2	0	0	1	5
MIMAT0000069	hsa-miR-16-5p	SH3GL2	6456	ENSG00000107295	1	2	0	1	0	0	1	1	5
MIMAT0000070	hsa-miR-17-5p	CXCL14	9547	ENSG00000145824	1	1	0	1	0	0	1	1	5
MIMAT0000070	hsa-miR-17-5p	GPR6	2830	ENSG00000146360	0	2	0	2	1	0	2	2	5
MIMAT0000070	hsa-miR-17-5p	LYPD6	130574	ENSG00000187123	1	1	0	0	1	0	1	1	5
MIMAT0000070	hsa-miR-17-5p	NEUROG1	4762	ENSG00000181965	0	1	0	1	1	0	1	1	5
MIMAT0000074	hsa-miR-19b-3p	ANO1	55107	ENSG00000131620	1	1	0	0	1	0	1	1	5
MIMAT0000074	hsa-miR-19b-3p	GOLGA6A	342096	ENSG00000159289	1	1	0	0	1	0	1	1	5
MIMAT0000074	hsa-miR-19b-3p	KCNA4	3739	ENSG00000182255	1	1	0	1	1	0	0	2	5
MIMAT0000074	hsa-miR-19b-3p	MPPED2	744	ENSG00000066382	0	2	0	1	1	0	1	2	5
MIMAT0000074	hsa-miR-19b-3p	RFX4	5992	ENSG00000111783	1	1	0	1	1	0	1	0	5
MIMAT0000074	hsa-miR-19b-3p	RTN1	6252	ENSG00000139970	1	1	0	1	1	0	0	1	5
MIMAT0000074	hsa-miR-19b-3p	SMOC2	64094	ENSG00000112562	1	1	0	1	0	0	2	1	5
MIMAT0000074	hsa-miR-19b-3p	VSTM2B	342865	ENSG00000187135	1	1	0	1	1	0	0	1	5
MIMAT0000075	hsa-miR-20a-5p	CCL1	6346	ENSG00000108702	1	1	1	1	0	0	0	1	5
MIMAT0000075	hsa-miR-20a-5p	CXCL14	9547	ENSG00000145824	1	1	0	1	0	0	1	1	5
MIMAT0000075	hsa-miR-20a-5p	ENPP5	59084	ENSG00000112796	1	2	0	5	2	0	0	2	5
MIMAT0000075	hsa-miR-20a-5p	LYPD6	130574	ENSG00000187123	1	1	0	0	1	0	1	1	5
MIMAT0000075	hsa-miR-20a-5p	OSM	5008	ENSG00000099985	1	2	0	0	2	0	1	1	5
MIMAT0000075	hsa-miR-20a-5p	PTGDR	5729	ENSG00000168229	1	1	0	1	1	0	0	1	5
MIMAT0000075	hsa-miR-20a-5p	SMOC2	64094	ENSG00000112562	1	1	0	1	1	0	2	0	5
MIMAT0000075	hsa-miR-20a-5p	TRPV6	55503	ENSG00000165125	1	1	1	0	1	0	0	1	5
MIMAT0000076	hsa-miR-21-5p	FASLG	356	ENSG00000117560	1	1	0	6	1	0	0	1	5
MIMAT0000076	hsa-miR-21-5p	NTF3	4908	ENSG00000185652	1	1	0	1	1	0	0	1	5
MIMAT0000076	hsa-miR-21-5p	PPP1R3A	5506	ENSG00000154415	1	1	0	1	1	0	0	1	5
MIMAT0000077	hsa-miR-22-3p	ODF1	4956	ENSG00000155087	1	1	1	0	0	0	1	1	5
MIMAT0000078	hsa-miR-23a-3p	IL12B	3593	ENSG00000113302	1	1	0	2	1	0	0	1	5
MIMAT0000078	hsa-miR-23a-3p	MYCT1	80177	ENSG00000120279	1	2	0	2	1	0	0	1	5
MIMAT0000078	hsa-miR-23a-3p	MYH1	4619	ENSG00000109061	1	1	0	1	1	0	0	1	5
MIMAT0000078	hsa-miR-23a-3p	MYH4	4622	ENSG00000264424	1	1	1	1	0	0	0	1	5
MIMAT0000078	hsa-miR-23a-3p	POU4F2	5458	ENSG00000151615	1	2	0	1	1	0	1	0	5
MIMAT0000080	hsa-miR-24-3p	ZXDA	7789	ENSG00000198205	1	0	0	1	1	0	1	1	5
MIMAT0000081	hsa-miR-25-3p	ACTC1	70	ENSG00000159251	1	1	1	0	1	0	0	1	5
MIMAT0000081	hsa-miR-25-3p	CBLN4	140689	ENSG00000054803	1	1	0	1	1	0	0	1	5
MIMAT0000081	hsa-miR-25-3p	CSMD1	64478	ENSG00000183117	1	1	0	1	0	1	1	0	5
MIMAT0000081	hsa-miR-25-3p	DPP10	57628	ENSG00000175497	1	1	0	1	1	0	2	0	5
MIMAT0000081	hsa-miR-25-3p	PCDH11Y	83259	ENSG00000099715	1	1	0	1	1	0	1	0	5
MIMAT0000081	hsa-miR-25-3p	SLC24A3	57419	ENSG00000185052	1	1	0	0	1	0	1	1	5
MIMAT0000082	hsa-miR-26a-5p	GPR52	9293	ENSG00000203737	1	1	0	1	1	0	0	1	5
MIMAT0000082	hsa-miR-26a-5p	MARK1	4139	ENSG00000116141	1	1	0	1	2	0	1	0	5
MIMAT0000083	hsa-miR-26b-5p	GPR52	9293	ENSG00000203737	1	1	0	1	1	0	0	1	5
MIMAT0000083	hsa-miR-26b-5p	MARK1	4139	ENSG00000116141	1	1	0	1	2	0	0	1	5
MIMAT0000084	hsa-miR-27a-3p	ENDOU	8909	ENSG00000111405	1	1	0	2	2	0	0	1	5
MIMAT0000084	hsa-miR-27a-3p	GLRA2	2742	ENSG00000101958	1	1	0	1	1	0	0	1	5
MIMAT0000084	hsa-miR-27a-3p	NETO1	81832	ENSG00000166342	0	1	1	1	0	0	2	1	5
MIMAT0000084	hsa-miR-27a-3p	PTGDR	5729	ENSG00000168229	1	1	0	0	1	0	1	1	5
MIMAT0000086	hsa-miR-29a-3p	ICOS	29851	ENSG00000163600	1	1	0	4	1	0	0	1	5
MIMAT0000086	hsa-miR-29a-3p	PCDHA1	56147	ENSG00000204970	1	1	0	1	1	0	0	1	5
MIMAT0000086	hsa-miR-29a-3p	PCDHA5	56143	ENSG00000204965	1	1	0	2	1	0	0	1	5
MIMAT0000086	hsa-miR-29a-3p	RNF39	80352	ENSG00000204618	1	1	0	4	2	0	0	1	5
MIMAT0000086	hsa-miR-29a-3p	SLC5A8	160728	ENSG00000256870	1	1	0	1	1	0	0	1	5
MIMAT0000086	hsa-miR-29a-3p	TRIM63	84676	ENSG00000158022	1	1	0	1	1	0	0	1	5
MIMAT0000087	hsa-miR-30a-5p	CALCR	799	ENSG00000004948	1	1	0	1	2	0	0	1	5
MIMAT0000087	hsa-miR-30a-5p	ERG	2078	ENSG00000157554	1	1	0	1	1	0	0	1	5
MIMAT0000087	hsa-miR-30a-5p	LHX8	431707	ENSG00000162624	1	2	0	2	2	0	0	2	5
MIMAT0000087	hsa-miR-30a-5p	MARK1	4139	ENSG00000116141	1	1	0	1	1	0	1	0	5
MIMAT0000087	hsa-miR-30a-5p	NHLH2	4808	ENSG00000177551	1	1	0	1	1	0	0	1	5
MIMAT0000087	hsa-miR-30a-5p	RFX6	222546	ENSG00000185002	1	2	0	2	1	0	1	0	5
MIMAT0000092	hsa-miR-92a-3p	ACTC1	70	ENSG00000159251	1	1	1	0	1	0	0	1	5
MIMAT0000092	hsa-miR-92a-3p	CBLN4	140689	ENSG00000054803	1	1	0	1	1	0	0	1	5
MIMAT0000092	hsa-miR-92a-3p	DPP10	57628	ENSG00000175497	1	1	0	1	1	0	1	0	5
MIMAT0000092	hsa-miR-92a-3p	SLC17A6	57084	ENSG00000091664	1	3	0	2	1	0	1	0	5
MIMAT0000092	hsa-miR-92a-3p	SLC24A3	57419	ENSG00000185052	1	1	0	0	1	0	1	1	5
MIMAT0000092	hsa-miR-92a-3p	SLC32A1	140679	ENSG00000101438	0	1	0	1	1	0	1	1	5
MIMAT0000092	hsa-miR-92a-3p	TMEM229A	730130	ENSG00000234224	1	1	0	1	1	0	0	1	5
MIMAT0000092	hsa-miR-92a-3p	ZNF287	57336	ENSG00000141040	1	1	1	0	1	0	0	1	5
MIMAT0000093	hsa-miR-93-5p	CXCL14	9547	ENSG00000145824	1	1	0	1	0	0	1	1	5
MIMAT0000093	hsa-miR-93-5p	ENPP5	59084	ENSG00000112796	0	2	0	4	2	0	1	2	5
MIMAT0000093	hsa-miR-93-5p	GPR6	2830	ENSG00000146360	0	2	0	2	1	0	2	2	5
MIMAT0000093	hsa-miR-93-5p	LYPD6	130574	ENSG00000187123	1	1	0	0	1	0	1	1	5
MIMAT0000096	hsa-miR-98-5p	ACTA1	58	ENSG00000143632	1	1	2	0	1	0	1	0	5
MIMAT0000096	hsa-miR-98-5p	ADAMTS8	11095	ENSG00000134917	1	1	0	1	1	0	0	1	5
MIMAT0000096	hsa-miR-98-5p	GPR26	2849	ENSG00000154478	1	1	0	0	1	0	1	1	5
MIMAT0000096	hsa-miR-98-5p	IL13	3596	ENSG00000169194	1	1	0	0	1	0	1	1	5
MIMAT0000096	hsa-miR-98-5p	THRSP	7069	ENSG00000151365	1	1	0	1	1	0	0	1	5
MIMAT0000099	hsa-miR-101-3p	CAV3	859	ENSG00000182533	1	1	0	4	2	0	1	0	5
MIMAT0000099	hsa-miR-101-3p	KCNB2	9312	ENSG00000182674	1	1	0	1	1	0	1	0	5
MIMAT0000099	hsa-miR-101-3p	KCNH7	90134	ENSG00000184611	1	1	0	1	1	0	1	0	5
MIMAT0000099	hsa-miR-101-3p	NPNT	255743	ENSG00000168743	1	1	0	2	2	0	1	0	5
MIMAT0000101	hsa-miR-103a-3p	LRP2	4036	ENSG00000081479	1	1	0	1	0	0	1	1	5
MIMAT0000101	hsa-miR-103a-3p	SH3GL2	6456	ENSG00000107295	1	2	0	1	0	0	2	1	5
MIMAT0000101	hsa-miR-103a-3p	ST8SIA3	51046	ENSG00000177511	1	1	1	0	0	1	2	0	5
MIMAT0000101	hsa-miR-103a-3p	SYNDIG1	79953	ENSG00000101463	1	1	0	1	0	0	1	1	5
MIMAT0000101	hsa-miR-103a-3p	WNT3A	89780	ENSG00000154342	1	1	0	1	0	0	1	1	5
MIMAT0000104	hsa-miR-107	LRP2	4036	ENSG00000081479	1	1	0	1	0	0	1	1	5
MIMAT0000104	hsa-miR-107	SH3GL2	6456	ENSG00000107295	1	2	0	1	0	0	2	1	5
MIMAT0000104	hsa-miR-107	ST8SIA3	51046	ENSG00000177511	1	1	1	0	0	1	2	0	5
MIMAT0000104	hsa-miR-107	SYNDIG1	79953	ENSG00000101463	1	1	0	1	0	0	1	1	5
MIMAT0000104	hsa-miR-107	WNT3A	89780	ENSG00000154342	1	1	0	1	0	0	1	1	5
MIMAT0000226	hsa-miR-196a-5p	ERG	2078	ENSG00000157554	1	1	0	1	0	0	1	1	5
MIMAT0000244	hsa-miR-30c-5p	CALCR	799	ENSG00000004948	1	1	0	2	2	0	0	1	5
MIMAT0000244	hsa-miR-30c-5p	ERG	2078	ENSG00000157554	1	1	0	1	1	0	0	1	5
MIMAT0000244	hsa-miR-30c-5p	GABRB1	2560	ENSG00000163288	1	2	0	1	1	0	0	2	5
MIMAT0000244	hsa-miR-30c-5p	MARK1	4139	ENSG00000116141	1	1	0	1	1	0	1	0	5
MIMAT0000244	hsa-miR-30c-5p	NHLH2	4808	ENSG00000177551	1	1	0	1	1	0	0	1	5
MIMAT0000245	hsa-miR-30d-5p	ACTC1	70	ENSG00000159251	1	1	0	2	1	0	0	1	5
MIMAT0000245	hsa-miR-30d-5p	CALCR	799	ENSG00000004948	1	1	0	1	2	0	0	1	5
MIMAT0000245	hsa-miR-30d-5p	ERG	2078	ENSG00000157554	1	1	0	1	1	0	0	1	5
MIMAT0000245	hsa-miR-30d-5p	LHX8	431707	ENSG00000162624	1	2	0	2	2	0	0	2	5
MIMAT0000245	hsa-miR-30d-5p	NHLH2	4808	ENSG00000177551	1	1	0	1	1	0	0	1	5
MIMAT0000245	hsa-miR-30d-5p	RFX6	222546	ENSG00000185002	1	2	0	2	1	0	1	0	5
MIMAT0000253	hsa-miR-10a-5p	TBX5	6910	ENSG00000089225	1	1	0	1	1	0	0	1	5
MIMAT0000254	hsa-miR-10b-5p	TBX5	6910	ENSG00000089225	1	1	0	1	1	0	0	1	5
MIMAT0000256	hsa-miR-181a-5p	MARK1	4139	ENSG00000116141	0	1	1	2	2	0	0	1	5
MIMAT0000257	hsa-miR-181b-5p	CCL8	6355	ENSG00000108700	0	1	1	1	1	0	0	1	5
MIMAT0000257	hsa-miR-181b-5p	HEY2	23493	ENSG00000135547	0	3	0	1	1	0	2	1	5
MIMAT0000259	hsa-miR-182-5p	CHST1	8534	ENSG00000175264	1	1	0	0	1	0	1	1	5
MIMAT0000259	hsa-miR-182-5p	RNF222	643904	ENSG00000189051	1	1	0	1	1	0	0	1	5
MIMAT0000259	hsa-miR-182-5p	SLITRK4	139065	ENSG00000179542	1	1	0	1	2	0	1	0	5
MIMAT0000259	hsa-miR-182-5p	TNFSF11	8600	ENSG00000120659	1	1	0	1	0	0	1	1	5
MIMAT0000261	hsa-miR-183-5p	AJAP1	55966	ENSG00000196581	1	1	0	1	1	0	2	0	5
MIMAT0000261	hsa-miR-183-5p	CSMD1	64478	ENSG00000183117	1	1	1	0	1	0	1	0	5
MIMAT0000261	hsa-miR-183-5p	MACROD2	140733	ENSG00000172264	1	1	0	1	2	0	1	0	5
MIMAT0000275	hsa-miR-218-5p	HOXD10	3236	ENSG00000128710	0	1	0	2	1	0	1	1	5
MIMAT0000275	hsa-miR-218-5p	SLC6A1	6529	ENSG00000157103	1	3	0	1	1	0	1	0	5
MIMAT0000275	hsa-miR-218-5p	TAC1	6863	ENSG00000006128	0	1	0	1	1	0	1	1	5
MIMAT0000414	hsa-let-7g-5p	ACTA1	58	ENSG00000143632	1	1	2	0	1	0	1	0	5
MIMAT0000414	hsa-let-7g-5p	ADAMTS8	11095	ENSG00000134917	1	1	0	1	1	0	0	1	5
MIMAT0000414	hsa-let-7g-5p	GPR26	2849	ENSG00000154478	1	1	0	0	1	0	1	1	5
MIMAT0000414	hsa-let-7g-5p	IL13	3596	ENSG00000169194	0	1	2	0	1	0	1	1	5
MIMAT0000414	hsa-let-7g-5p	THRSP	7069	ENSG00000151365	1	1	0	1	1	0	0	1	5
MIMAT0000415	hsa-let-7i-5p	ACTA1	58	ENSG00000143632	1	1	2	0	1	0	1	0	5
MIMAT0000415	hsa-let-7i-5p	ADAMTS8	11095	ENSG00000134917	1	1	0	1	1	0	0	1	5
MIMAT0000415	hsa-let-7i-5p	ADRB3	155	ENSG00000188778	1	1	0	0	1	0	1	1	5
MIMAT0000415	hsa-let-7i-5p	GPR26	2849	ENSG00000154478	1	1	0	0	1	0	1	1	5
MIMAT0000415	hsa-let-7i-5p	IL13	3596	ENSG00000169194	1	1	0	0	1	0	1	1	5
MIMAT0000415	hsa-let-7i-5p	LOR	4014	ENSG00000203782	1	1	1	1	0	0	0	1	5
MIMAT0000415	hsa-let-7i-5p	THRSP	7069	ENSG00000151365	1	1	0	1	1	0	0	1	5
MIMAT0000417	hsa-miR-15b-5p	BPIFA1	51297	ENSG00000198183	1	1	2	2	0	0	0	1	5
MIMAT0000417	hsa-miR-15b-5p	CMC4	100272147	ENSG00000182712	1	1	1	2	0	0	1	0	5
MIMAT0000417	hsa-miR-15b-5p	HTR2A	3356	ENSG00000102468	1	1	0	1	1	0	0	1	5
MIMAT0000417	hsa-miR-15b-5p	PTH	5741	ENSG00000152266	1	1	1	0	2	0	0	1	5
MIMAT0000417	hsa-miR-15b-5p	WNT7A	7476	ENSG00000154764	1	1	0	0	1	0	1	1	5
MIMAT0000418	hsa-miR-23b-3p	IL12B	3593	ENSG00000113302	1	1	0	2	1	0	0	1	5
MIMAT0000418	hsa-miR-23b-3p	MYCT1	80177	ENSG00000120279	1	2	0	2	1	0	0	1	5
MIMAT0000418	hsa-miR-23b-3p	MYH1	4619	ENSG00000109061	1	1	0	1	1	0	0	1	5
MIMAT0000418	hsa-miR-23b-3p	POU4F2	5458	ENSG00000151615	1	2	0	1	1	0	1	0	5
MIMAT0000419	hsa-miR-27b-3p	ENDOU	8909	ENSG00000111405	1	1	0	2	2	0	0	1	5
MIMAT0000419	hsa-miR-27b-3p	ERG	2078	ENSG00000157554	1	1	0	0	1	1	0	1	5
MIMAT0000419	hsa-miR-27b-3p	GLRA2	2742	ENSG00000101958	1	1	0	1	1	0	0	1	5
MIMAT0000419	hsa-miR-27b-3p	MARK1	4139	ENSG00000116141	1	2	0	1	1	0	1	0	5
MIMAT0000419	hsa-miR-27b-3p	NETO1	81832	ENSG00000166342	0	1	1	1	0	0	2	1	5
MIMAT0000419	hsa-miR-27b-3p	PTGDR	5729	ENSG00000168229	1	1	0	0	1	0	1	1	5
MIMAT0000419	hsa-miR-27b-3p	SRL	6345	ENSG00000185739	1	1	0	0	1	1	1	0	5
MIMAT0000420	hsa-miR-30b-5p	CALCR	799	ENSG00000004948	1	1	0	2	2	0	0	1	5
MIMAT0000420	hsa-miR-30b-5p	CHST1	8534	ENSG00000175264	1	1	0	1	1	0	0	1	5
MIMAT0000420	hsa-miR-30b-5p	ERG	2078	ENSG00000157554	1	1	0	1	1	0	0	1	5
MIMAT0000420	hsa-miR-30b-5p	NHLH2	4808	ENSG00000177551	1	1	0	1	1	0	0	1	5
MIMAT0000420	hsa-miR-30b-5p	NLGN1	22871	ENSG00000169760	1	2	0	2	1	0	1	0	5
MIMAT0000423	hsa-miR-125b-5p	C6orf47	57827	ENSG00000204439	1	1	1	0	1	0	0	1	5
MIMAT0000423	hsa-miR-125b-5p	KCNA1	3736	ENSG00000111262	1	1	0	0	1	1	1	0	5
MIMAT0000423	hsa-miR-125b-5p	KCNH7	90134	ENSG00000184611	1	1	0	1	0	0	1	1	5
MIMAT0000423	hsa-miR-125b-5p	MAMDC2	256691	ENSG00000165072	1	1	0	2	1	0	0	1	5
MIMAT0000424	hsa-miR-128-3p	LHFPL3	375612	ENSG00000187416	1	1	0	2	1	0	1	0	5
MIMAT0000424	hsa-miR-128-3p	NEUROD6	63974	ENSG00000164600	1	1	0	1	1	0	0	1	5
MIMAT0000438	hsa-miR-152-3p	CABP7	164633	ENSG00000100314	1	1	0	1	1	0	0	1	5
MIMAT0000438	hsa-miR-152-3p	LRP2	4036	ENSG00000081479	1	1	0	1	1	0	0	1	5
MIMAT0000438	hsa-miR-152-3p	MEOX2	4223	ENSG00000106511	1	2	0	2	1	0	0	2	5
MIMAT0000438	hsa-miR-152-3p	SLC24A3	57419	ENSG00000185052	1	2	0	1	1	0	2	0	5
MIMAT0000441	hsa-miR-9-5p	CNTN3	5067	ENSG00000113805	1	1	0	1	1	0	1	0	5
MIMAT0000441	hsa-miR-9-5p	CXCL11	6373	ENSG00000169248	1	1	0	1	2	0	0	1	5
MIMAT0000441	hsa-miR-9-5p	KCNMB2	10242	ENSG00000197584	1	1	0	2	1	0	0	1	5
MIMAT0000441	hsa-miR-9-5p	VRTN	55237	ENSG00000133980	1	1	0	1	0	0	1	1	5
MIMAT0000443	hsa-miR-125a-5p	KCNH7	90134	ENSG00000184611	1	1	0	1	0	0	1	1	5
MIMAT0000443	hsa-miR-125a-5p	MAMDC2	256691	ENSG00000165072	1	1	0	2	1	0	0	1	5
MIMAT0000455	hsa-miR-185-5p	CNTD1	124817	ENSG00000176563	1	0	0	1	1	0	1	1	5
MIMAT0000455	hsa-miR-185-5p	PCDHA1	56147	ENSG00000204970	1	0	0	2	1	1	0	1	5
MIMAT0000455	hsa-miR-185-5p	PCDHA5	56143	ENSG00000204965	1	0	0	2	1	1	0	1	5
MIMAT0000455	hsa-miR-185-5p	PCDHAC1	56135	ENSG00000248383	0	0	0	2	1	1	9	1	5
MIMAT0000456	hsa-miR-186-5p	KCNC2	3747	ENSG00000166006	1	2	0	2	1	1	0	0	5
MIMAT0000456	hsa-miR-186-5p	SOX30	11063	ENSG00000039600	1	3	1	3	0	0	1	0	5
MIMAT0000456	hsa-miR-186-5p	SYCP1	6847	ENSG00000198765	1	2	2	3	1	0	0	0	5
MIMAT0000680	hsa-miR-106b-5p	CCL1	6346	ENSG00000108702	1	1	1	1	0	0	0	1	5
MIMAT0000680	hsa-miR-106b-5p	CXCL14	9547	ENSG00000145824	1	1	0	1	0	0	1	1	5
MIMAT0000680	hsa-miR-106b-5p	ENPP5	59084	ENSG00000112796	1	2	0	4	2	0	0	2	5
MIMAT0000680	hsa-miR-106b-5p	NEUROG1	4762	ENSG00000181965	1	1	0	1	1	0	0	1	5
MIMAT0000680	hsa-miR-106b-5p	OSM	5008	ENSG00000099985	1	2	0	0	2	0	1	1	5
MIMAT0000680	hsa-miR-106b-5p	PTGDR	5729	ENSG00000168229	1	1	0	1	1	0	0	1	5
MIMAT0000680	hsa-miR-106b-5p	SMOC2	64094	ENSG00000112562	1	1	0	1	1	0	1	0	5
MIMAT0000680	hsa-miR-106b-5p	TNFSF11	8600	ENSG00000120659	1	1	0	1	0	0	1	1	5
MIMAT0000680	hsa-miR-106b-5p	TRPV6	55503	ENSG00000165125	1	1	1	0	1	0	0	1	5
MIMAT0000692	hsa-miR-30e-5p	CACNB2	783	ENSG00000165995	1	1	1	1	1	0	0	0	5
MIMAT0000692	hsa-miR-30e-5p	CALCR	799	ENSG00000004948	1	1	0	1	2	0	0	1	5
MIMAT0000692	hsa-miR-30e-5p	ERG	2078	ENSG00000157554	1	1	0	1	1	0	0	1	5
MIMAT0000692	hsa-miR-30e-5p	GABRB1	2560	ENSG00000163288	1	2	0	1	1	0	0	2	5
MIMAT0000692	hsa-miR-30e-5p	LHX8	431707	ENSG00000162624	1	2	0	2	2	0	0	2	5
MIMAT0000692	hsa-miR-30e-5p	MARK1	4139	ENSG00000116141	1	1	0	1	1	0	1	0	5
MIMAT0000692	hsa-miR-30e-5p	PAPOLB	56903	ENSG00000218823	1	1	0	1	1	0	1	0	5
MIMAT0000692	hsa-miR-30e-5p	RFX6	222546	ENSG00000185002	1	2	0	3	1	0	1	0	5
MIMAT0000703	hsa-miR-361-5p	CSMD1	64478	ENSG00000183117	1	2	0	1	1	0	2	0	5
MIMAT0000759	hsa-miR-148b-3p	CABP7	164633	ENSG00000100314	1	1	0	1	1	0	0	1	5
MIMAT0000759	hsa-miR-148b-3p	LRP2	4036	ENSG00000081479	1	1	0	1	1	0	0	1	5
MIMAT0000759	hsa-miR-148b-3p	MEOX2	4223	ENSG00000106511	1	2	0	2	1	0	0	2	5
MIMAT0001341	hsa-miR-424-5p	BPIFA1	51297	ENSG00000198183	1	1	2	2	0	0	0	1	5
MIMAT0001341	hsa-miR-424-5p	FLT3	2322	ENSG00000122025	0	1	1	2	1	0	0	1	5
MIMAT0001341	hsa-miR-424-5p	GRM7	2917	ENSG00000196277	1	1	0	2	2	0	0	1	5
MIMAT0001341	hsa-miR-424-5p	HTR2A	3356	ENSG00000102468	1	1	0	2	1	0	0	1	5
MIMAT0001341	hsa-miR-424-5p	PTH	5741	ENSG00000152266	1	1	1	0	1	0	0	1	5
MIMAT0001341	hsa-miR-424-5p	TFAP2D	83741	ENSG00000008197	1	1	1	2	0	0	0	1	5
MIMAT0003218	hsa-miR-92b-3p	CBLN4	140689	ENSG00000054803	1	1	0	1	1	0	0	1	5
MIMAT0003218	hsa-miR-92b-3p	CHST1	8534	ENSG00000175264	1	1	0	1	0	0	1	1	5
MIMAT0003218	hsa-miR-92b-3p	PCDH11Y	83259	ENSG00000099715	1	2	0	1	1	0	1	0	5
MIMAT0003218	hsa-miR-92b-3p	SLC17A6	57084	ENSG00000091664	1	3	0	2	1	0	1	0	5
MIMAT0003218	hsa-miR-92b-3p	SLC24A3	57419	ENSG00000185052	1	1	0	0	1	0	1	1	5
MIMAT0003218	hsa-miR-92b-3p	TMEM229A	730130	ENSG00000234224	1	1	0	1	1	0	0	1	5
MIMAT0003218	hsa-miR-92b-3p	ZNF287	57336	ENSG00000141040	1	1	1	0	1	0	0	1	5
MIMAT0003885	hsa-miR-454-3p	LRP2	4036	ENSG00000081479	1	1	1	1	1	0	0	0	5
MIMAT0003885	hsa-miR-454-3p	NEUROD1	4760	ENSG00000162992	0	1	0	1	0	1	1	1	5
MIMAT0003885	hsa-miR-454-3p	NPNT	255743	ENSG00000168743	1	1	0	2	2	0	0	1	5
MIMAT0003885	hsa-miR-454-3p	RTN1	6252	ENSG00000139970	1	1	0	1	1	0	0	1	5
MIMAT0004481	hsa-let-7a-3p	MARK1	4139	ENSG00000116141	1	2	1	2	2	0	0	0	5
MIMAT0004692	hsa-miR-340-5p	C8orf34	116328	ENSG00000165084	1	2	2	1	1	0	0	0	5
MIMAT0004692	hsa-miR-340-5p	NHLH2	4808	ENSG00000177551	1	3	0	1	1	0	1	0	5
MIMAT0004748	hsa-miR-423-5p	ASB14	142686	ENSG00000239388	1	0	0	1	1	0	1	1	5
MIMAT0004909	hsa-miR-450b-5p	AFF2	2334	ENSG00000155966	1	3	0	2	0	1	3	0	5
MIMAT0004909	hsa-miR-450b-5p	AMPH	273	ENSG00000078053	1	2	0	1	0	1	1	0	5
MIMAT0004909	hsa-miR-450b-5p	NUGGC	389643	ENSG00000189233	1	1	1	1	0	0	1	0	5
MIMAT0004909	hsa-miR-450b-5p	SLC17A6	57084	ENSG00000091664	1	2	0	1	1	1	0	0	5
MIMAT0004955	hsa-miR-374b-5p	NETO1	81832	ENSG00000166342	1	1	1	2	1	0	0	0	5
MIMAT0004955	hsa-miR-374b-5p	NTF3	4908	ENSG00000185652	1	2	0	1	1	0	0	1	5
MIMAT0000062	hsa-let-7a-5p	CCL7	6354	ENSG00000108688	1	1	0	0	1	0	0	1	4
MIMAT0000062	hsa-let-7a-5p	DEFB119	245932	ENSG00000180483	0	1	2	1	0	0	1	0	4
MIMAT0000062	hsa-let-7a-5p	DMP1	1758	ENSG00000152592	1	1	0	0	0	0	1	1	4
MIMAT0000062	hsa-let-7a-5p	ICOS	29851	ENSG00000163600	1	1	0	4	0	0	0	1	4
MIMAT0000062	hsa-let-7a-5p	IL10	3586	ENSG00000136634	1	1	0	0	0	0	2	1	4
MIMAT0000062	hsa-let-7a-5p	IL13	3596	ENSG00000169194	0	1	0	0	1	0	1	1	4
MIMAT0000062	hsa-let-7a-5p	LMX1A	4009	ENSG00000162761	1	1	0	0	0	0	1	1	4
MIMAT0000062	hsa-let-7a-5p	RFX6	222546	ENSG00000185002	1	1	0	1	0	0	0	1	4
MIMAT0000062	hsa-let-7a-5p	SP8	221833	ENSG00000164651	0	1	0	1	0	0	1	1	4
MIMAT0000063	hsa-let-7b-5p	CCL7	6354	ENSG00000108688	1	1	0	0	1	0	0	1	4
MIMAT0000063	hsa-let-7b-5p	DEFB119	245932	ENSG00000180483	0	1	2	1	0	0	1	0	4
MIMAT0000063	hsa-let-7b-5p	DMP1	1758	ENSG00000152592	1	1	0	0	0	0	1	1	4
MIMAT0000063	hsa-let-7b-5p	ICOS	29851	ENSG00000163600	1	1	0	4	0	0	0	1	4
MIMAT0000063	hsa-let-7b-5p	IL10	3586	ENSG00000136634	1	1	0	0	0	0	2	1	4
MIMAT0000063	hsa-let-7b-5p	LMX1A	4009	ENSG00000162761	1	1	0	0	0	0	1	1	4
MIMAT0000063	hsa-let-7b-5p	RFX6	222546	ENSG00000185002	1	1	0	1	0	0	0	1	4
MIMAT0000063	hsa-let-7b-5p	SP8	221833	ENSG00000164651	0	1	0	1	0	0	1	1	4
MIMAT0000064	hsa-let-7c-5p	CCL7	6354	ENSG00000108688	1	1	0	0	1	0	0	1	4
MIMAT0000064	hsa-let-7c-5p	DEFB119	245932	ENSG00000180483	0	1	2	1	0	0	1	0	4
MIMAT0000064	hsa-let-7c-5p	DMP1	1758	ENSG00000152592	1	1	0	0	0	0	1	1	4
MIMAT0000064	hsa-let-7c-5p	ICOS	29851	ENSG00000163600	1	1	0	4	0	0	0	1	4
MIMAT0000064	hsa-let-7c-5p	IL10	3586	ENSG00000136634	1	1	0	0	0	0	2	1	4
MIMAT0000064	hsa-let-7c-5p	KLF8	11279	ENSG00000102349	1	1	0	0	0	2	0	1	4
MIMAT0000064	hsa-let-7c-5p	LMX1A	4009	ENSG00000162761	1	1	0	0	0	0	1	1	4
MIMAT0000064	hsa-let-7c-5p	RFX6	222546	ENSG00000185002	1	1	0	1	0	0	0	1	4
MIMAT0000064	hsa-let-7c-5p	SP8	221833	ENSG00000164651	0	1	0	1	0	0	1	1	4
MIMAT0000065	hsa-let-7d-5p	ICOS	29851	ENSG00000163600	1	1	0	4	0	0	0	1	4
MIMAT0000065	hsa-let-7d-5p	IL10	3586	ENSG00000136634	1	2	0	0	0	0	2	1	4
MIMAT0000065	hsa-let-7d-5p	RFX6	222546	ENSG00000185002	1	1	0	1	0	0	0	1	4
MIMAT0000065	hsa-let-7d-5p	SP8	221833	ENSG00000164651	0	1	0	1	0	0	1	1	4
MIMAT0000065	hsa-let-7d-5p	THRSP	7069	ENSG00000151365	1	0	0	1	1	0	0	1	4
MIMAT0000066	hsa-let-7e-5p	CCL7	6354	ENSG00000108688	1	1	0	0	1	0	0	1	4
MIMAT0000066	hsa-let-7e-5p	CDH22	64405	ENSG00000149654	1	1	0	1	0	0	0	1	4
MIMAT0000066	hsa-let-7e-5p	FASLG	356	ENSG00000117560	1	1	0	0	1	0	0	1	4
MIMAT0000066	hsa-let-7e-5p	ICOS	29851	ENSG00000163600	1	1	0	4	0	0	0	1	4
MIMAT0000066	hsa-let-7e-5p	IL10	3586	ENSG00000136634	1	1	0	0	0	0	2	1	4
MIMAT0000066	hsa-let-7e-5p	KLF8	11279	ENSG00000102349	1	1	0	0	0	2	0	1	4
MIMAT0000066	hsa-let-7e-5p	LMX1A	4009	ENSG00000162761	1	1	0	0	0	0	1	1	4
MIMAT0000066	hsa-let-7e-5p	RFX6	222546	ENSG00000185002	1	1	0	1	0	0	0	1	4
MIMAT0000066	hsa-let-7e-5p	SP8	221833	ENSG00000164651	0	1	0	1	0	0	1	1	4
MIMAT0000067	hsa-let-7f-5p	ADRB3	155	ENSG00000188778	1	1	0	0	1	0	0	1	4
MIMAT0000067	hsa-let-7f-5p	CCL7	6354	ENSG00000108688	1	1	0	0	1	0	0	1	4
MIMAT0000067	hsa-let-7f-5p	DEFB119	245932	ENSG00000180483	0	1	1	1	0	0	1	0	4
MIMAT0000067	hsa-let-7f-5p	DMP1	1758	ENSG00000152592	1	1	0	0	0	0	1	1	4
MIMAT0000067	hsa-let-7f-5p	FASLG	356	ENSG00000117560	1	1	0	0	1	0	0	1	4
MIMAT0000067	hsa-let-7f-5p	ICOS	29851	ENSG00000163600	1	1	0	4	0	0	0	1	4
MIMAT0000067	hsa-let-7f-5p	IL10	3586	ENSG00000136634	1	1	0	0	0	0	2	1	4
MIMAT0000067	hsa-let-7f-5p	LMX1A	4009	ENSG00000162761	1	1	0	0	0	0	1	1	4
MIMAT0000067	hsa-let-7f-5p	RFX6	222546	ENSG00000185002	1	1	0	1	0	0	0	1	4
MIMAT0000067	hsa-let-7f-5p	SP8	221833	ENSG00000164651	0	1	0	1	0	0	1	1	4
MIMAT0000069	hsa-miR-16-5p	ARHGAP20	57569	ENSG00000137727	1	1	0	1	1	0	0	0	4
MIMAT0000069	hsa-miR-16-5p	C1QL3	389941	ENSG00000165985	1	2	0	2	0	0	0	1	4
MIMAT0000069	hsa-miR-16-5p	CSMD1	64478	ENSG00000183117	1	1	1	0	0	0	1	0	4
MIMAT0000069	hsa-miR-16-5p	FLT3	2322	ENSG00000122025	0	1	0	2	1	0	0	1	4
MIMAT0000069	hsa-miR-16-5p	HTR4	3360	ENSG00000164270	0	1	0	1	1	0	0	1	4
MIMAT0000069	hsa-miR-16-5p	KCTD8	386617	ENSG00000183783	1	1	0	1	0	0	1	0	4
MIMAT0000069	hsa-miR-16-5p	LRP2	4036	ENSG00000081479	1	1	0	2	1	0	0	0	4
MIMAT0000069	hsa-miR-16-5p	SYNDIG1	79953	ENSG00000101463	1	1	0	1	0	0	0	1	4
MIMAT0000069	hsa-miR-16-5p	TFAP2D	83741	ENSG00000008197	1	1	0	2	0	0	0	1	4
MIMAT0000069	hsa-miR-16-5p	WIF1	11197	ENSG00000156076	1	1	0	1	0	0	0	1	4
MIMAT0000069	hsa-miR-16-5p	WNT7A	7476	ENSG00000154764	1	1	0	0	1	0	0	1	4
MIMAT0000070	hsa-miR-17-5p	ARPP21	10777	ENSG00000172995	1	1	0	1	0	0	1	0	4
MIMAT0000070	hsa-miR-17-5p	CCL1	6346	ENSG00000108702	0	1	1	1	0	0	0	1	4
MIMAT0000070	hsa-miR-17-5p	DLGAP2	9228	ENSG00000198010	1	2	0	0	0	1	4	0	4
MIMAT0000070	hsa-miR-17-5p	ENPP5	59084	ENSG00000112796	0	2	0	4	2	0	0	2	4
MIMAT0000070	hsa-miR-17-5p	LHX8	431707	ENSG00000162624	1	2	0	2	0	0	2	0	4
MIMAT0000070	hsa-miR-17-5p	NEUROG2	63973	ENSG00000178403	1	1	0	1	0	0	1	0	4
MIMAT0000070	hsa-miR-17-5p	OSM	5008	ENSG00000099985	0	1	0	0	1	0	1	1	4
MIMAT0000070	hsa-miR-17-5p	PAPOLB	56903	ENSG00000218823	1	1	0	0	1	0	1	0	4
MIMAT0000070	hsa-miR-17-5p	PCDHAC1	56135	ENSG00000248383	0	2	0	2	1	0	2	0	4
MIMAT0000070	hsa-miR-17-5p	SLITRK3	22865	ENSG00000121871	0	1	0	2	1	0	1	0	4
MIMAT0000070	hsa-miR-17-5p	TRPV6	55503	ENSG00000165125	0	1	1	0	1	0	0	1	4
MIMAT0000070	hsa-miR-17-5p	ZBTB9	221504	ENSG00000213588	0	1	0	2	0	0	1	1	4
MIMAT0000074	hsa-miR-19b-3p	EMX2	2018	ENSG00000170370	1	1	0	0	2	0	0	1	4
MIMAT0000074	hsa-miR-19b-3p	ENPP5	59084	ENSG00000112796	1	1	1	0	1	0	0	0	4
MIMAT0000074	hsa-miR-19b-3p	FHL5	9457	ENSG00000112214	1	1	0	1	0	0	0	1	4
MIMAT0000074	hsa-miR-19b-3p	LY75	4065	ENSG00000054219	1	1	0	1	1	0	0	0	4
MIMAT0000074	hsa-miR-19b-3p	POU3F2	5454	ENSG00000184486	1	1	0	0	1	0	1	0	4
MIMAT0000074	hsa-miR-19b-3p	RAI2	10742	ENSG00000131831	1	2	0	1	0	0	0	1	4
MIMAT0000074	hsa-miR-19b-3p	SLC24A3	57419	ENSG00000185052	1	3	0	0	1	0	1	0	4
MIMAT0000074	hsa-miR-19b-3p	TMEM196	256130	ENSG00000173452	1	1	0	1	0	0	0	1	4
MIMAT0000074	hsa-miR-19b-3p	ZNF831	128611	ENSG00000124203	1	2	0	0	1	0	2	0	4
MIMAT0000075	hsa-miR-20a-5p	AMER2	219287	ENSG00000165566	1	1	0	1	1	0	0	0	4
MIMAT0000075	hsa-miR-20a-5p	ARPP21	10777	ENSG00000172995	1	1	0	1	0	0	1	0	4
MIMAT0000075	hsa-miR-20a-5p	CNN1	1264	ENSG00000130176	1	1	1	1	0	0	0	0	4
MIMAT0000075	hsa-miR-20a-5p	DLGAP2	9228	ENSG00000198010	1	2	0	0	0	1	4	0	4
MIMAT0000075	hsa-miR-20a-5p	LHX8	431707	ENSG00000162624	1	1	0	2	0	0	2	0	4
MIMAT0000075	hsa-miR-20a-5p	NEUROG2	63973	ENSG00000178403	1	1	0	1	0	0	1	0	4
MIMAT0000075	hsa-miR-20a-5p	PAPOLB	56903	ENSG00000218823	1	1	0	0	1	0	1	0	4
MIMAT0000075	hsa-miR-20a-5p	PCDHA1	56147	ENSG00000204970	1	3	0	2	1	0	0	0	4
MIMAT0000075	hsa-miR-20a-5p	PCDHA5	56143	ENSG00000204965	1	3	0	4	1	0	0	0	4
MIMAT0000075	hsa-miR-20a-5p	PCDHAC1	56135	ENSG00000248383	0	3	0	2	1	0	2	0	4
MIMAT0000075	hsa-miR-20a-5p	SLC24A4	123041	ENSG00000140090	1	1	0	1	0	1	0	0	4
MIMAT0000075	hsa-miR-20a-5p	SLITRK2	84631	ENSG00000185985	1	2	0	2	1	0	0	0	4
MIMAT0000075	hsa-miR-20a-5p	SLITRK3	22865	ENSG00000121871	1	1	0	2	1	0	0	0	4
MIMAT0000075	hsa-miR-20a-5p	TCTEX1D1	200132	ENSG00000152760	1	1	0	1	0	0	0	1	4
MIMAT0000075	hsa-miR-20a-5p	TNFSF11	8600	ENSG00000120659	1	1	0	1	0	0	1	0	4
MIMAT0000075	hsa-miR-20a-5p	TRDN	10345	ENSG00000186439	1	1	0	1	1	0	0	0	4
MIMAT0000076	hsa-miR-21-5p	TNFRSF11B	4982	ENSG00000164761	1	1	0	1	0	0	1	0	4
MIMAT0000077	hsa-miR-22-3p	CAV3	859	ENSG00000182533	1	1	0	0	1	0	0	1	4
MIMAT0000077	hsa-miR-22-3p	NYAP2	57624	ENSG00000144460	1	1	0	2	0	0	0	1	4
MIMAT0000077	hsa-miR-22-3p	TACR3	6870	ENSG00000169836	1	0	0	1	1	0	0	1	4
MIMAT0000078	hsa-miR-23a-3p	CCDC158	339965	ENSG00000163749	1	0	0	2	1	0	1	0	4
MIMAT0000078	hsa-miR-23a-3p	HOXD10	3236	ENSG00000128710	1	2	0	0	1	0	2	0	4
MIMAT0000078	hsa-miR-23a-3p	MYH2	4620	ENSG00000125414	1	1	0	1	1	0	0	0	4
MIMAT0000078	hsa-miR-23a-3p	RXRG	6258	ENSG00000143171	1	1	0	1	0	0	1	0	4
MIMAT0000078	hsa-miR-23a-3p	SPHKAP	80309	ENSG00000153820	1	2	0	2	1	0	0	0	4
MIMAT0000078	hsa-miR-23a-3p	TRIM63	84676	ENSG00000158022	1	1	0	1	1	0	0	0	4
MIMAT0000078	hsa-miR-23a-3p	ZNF287	57336	ENSG00000141040	1	1	0	0	1	0	0	1	4
MIMAT0000080	hsa-miR-24-3p	BHLHE22	27319	ENSG00000180828	1	0	0	1	0	0	1	1	4
MIMAT0000080	hsa-miR-24-3p	CALCR	799	ENSG00000004948	1	0	0	2	1	0	2	0	4
MIMAT0000080	hsa-miR-24-3p	IFNG	3458	ENSG00000111537	1	0	0	1	1	0	0	1	4
MIMAT0000080	hsa-miR-24-3p	KLHL1	57626	ENSG00000150361	1	0	0	1	2	0	0	1	4
MIMAT0000080	hsa-miR-24-3p	VSTM4	196740	ENSG00000165633	0	0	0	0	1	1	1	1	4
MIMAT0000081	hsa-miR-25-3p	CHRM5	1133	ENSG00000184984	1	1	0	1	0	0	0	1	4
MIMAT0000081	hsa-miR-25-3p	CHST1	8534	ENSG00000175264	1	1	0	1	0	0	0	1	4
MIMAT0000081	hsa-miR-25-3p	FZD10	11211	ENSG00000111432	1	1	0	0	1	0	0	1	4
MIMAT0000081	hsa-miR-25-3p	GRIA3	2892	ENSG00000125675	1	1	1	0	0	0	1	0	4
MIMAT0000081	hsa-miR-25-3p	SLC32A1	140679	ENSG00000101438	0	1	0	1	1	0	0	1	4
MIMAT0000081	hsa-miR-25-3p	TMEM229A	730130	ENSG00000234224	1	0	0	1	1	0	0	1	4
MIMAT0000081	hsa-miR-25-3p	ZNF287	57336	ENSG00000141040	1	1	1	0	0	0	0	1	4
MIMAT0000082	hsa-miR-26a-5p	ARPP21	10777	ENSG00000172995	1	2	0	2	0	0	1	0	4
MIMAT0000082	hsa-miR-26a-5p	ART3	419	ENSG00000156219	1	0	1	0	1	0	0	1	4
MIMAT0000082	hsa-miR-26a-5p	KCNH7	90134	ENSG00000184611	1	1	0	1	0	0	1	0	4
MIMAT0000082	hsa-miR-26a-5p	KCNQ4	9132	ENSG00000117013	1	1	1	0	0	0	1	0	4
MIMAT0000082	hsa-miR-26a-5p	RBM46	166863	ENSG00000151962	1	1	0	3	0	0	0	1	4
MIMAT0000082	hsa-miR-26a-5p	SLC24A4	123041	ENSG00000140090	1	1	0	2	1	0	0	0	4
MIMAT0000082	hsa-miR-26a-5p	SNX20	124460	ENSG00000167208	1	0	0	1	1	0	1	0	4
MIMAT0000082	hsa-miR-26a-5p	SYT10	341359	ENSG00000110975	1	1	0	1	1	0	0	0	4
MIMAT0000083	hsa-miR-26b-5p	ARPP21	10777	ENSG00000172995	1	2	0	5	0	0	1	0	4
MIMAT0000083	hsa-miR-26b-5p	ART3	419	ENSG00000156219	1	0	1	0	1	0	0	1	4
MIMAT0000083	hsa-miR-26b-5p	IFNG	3458	ENSG00000111537	1	1	0	1	0	0	1	0	4
MIMAT0000083	hsa-miR-26b-5p	KCNH7	90134	ENSG00000184611	1	1	0	1	0	0	1	0	4
MIMAT0000083	hsa-miR-26b-5p	KCNQ4	9132	ENSG00000117013	1	1	1	0	0	0	1	0	4
MIMAT0000083	hsa-miR-26b-5p	RBM46	166863	ENSG00000151962	1	1	0	3	0	0	0	1	4
MIMAT0000083	hsa-miR-26b-5p	SLC24A4	123041	ENSG00000140090	1	1	0	2	1	0	0	0	4
MIMAT0000083	hsa-miR-26b-5p	SNX20	124460	ENSG00000167208	1	0	0	1	1	0	1	0	4
MIMAT0000083	hsa-miR-26b-5p	SPESP1	246777	ENSG00000258484	1	1	1	1	0	0	0	0	4
MIMAT0000083	hsa-miR-26b-5p	SYT10	341359	ENSG00000110975	1	1	0	1	1	0	0	0	4
MIMAT0000084	hsa-miR-27a-3p	ERG	2078	ENSG00000157554	1	1	0	0	1	0	0	1	4
MIMAT0000084	hsa-miR-27a-3p	FCRL1	115350	ENSG00000163534	1	1	1	0	2	0	0	0	4
MIMAT0000084	hsa-miR-27a-3p	GPR6	2830	ENSG00000146360	1	1	0	0	1	0	1	0	4
MIMAT0000084	hsa-miR-27a-3p	GRIA3	2892	ENSG00000125675	1	1	0	1	1	0	0	0	4
MIMAT0000084	hsa-miR-27a-3p	HAPLN1	1404	ENSG00000145681	1	1	0	0	1	0	1	0	4
MIMAT0000084	hsa-miR-27a-3p	KCTD8	386617	ENSG00000183783	1	1	0	1	1	0	0	0	4
MIMAT0000084	hsa-miR-27a-3p	MARK1	4139	ENSG00000116141	1	2	0	1	1	0	0	0	4
MIMAT0000084	hsa-miR-27a-3p	NHLH2	4808	ENSG00000177551	1	1	0	0	1	0	1	0	4
MIMAT0000084	hsa-miR-27a-3p	POU3F2	5454	ENSG00000184486	0	1	0	1	1	0	2	0	4
MIMAT0000084	hsa-miR-27a-3p	SRL	6345	ENSG00000185739	1	1	0	0	1	0	1	0	4
MIMAT0000084	hsa-miR-27a-3p	STAB2	55576	ENSG00000136011	1	1	0	0	1	0	0	1	4
MIMAT0000084	hsa-miR-27a-3p	TRAF3IP3	80342	ENSG00000009790	1	0	1	2	1	0	0	0	4
MIMAT0000086	hsa-miR-29a-3p	CLEC2L	154790	ENSG00000236279	1	1	0	0	1	0	0	1	4
MIMAT0000086	hsa-miR-29a-3p	DCAF12L1	139170	ENSG00000198889	1	1	0	1	0	0	0	1	4
MIMAT0000086	hsa-miR-29a-3p	LPL	4023	ENSG00000175445	1	1	0	0	1	0	0	1	4
MIMAT0000086	hsa-miR-29a-3p	PCDHAC1	56135	ENSG00000248383	0	1	0	1	1	0	0	1	4
MIMAT0000086	hsa-miR-29a-3p	TPK1	27010	ENSG00000196511	1	1	0	0	1	0	0	1	4
MIMAT0000087	hsa-miR-30a-5p	CACNB2	783	ENSG00000165995	1	1	0	1	1	0	0	0	4
MIMAT0000087	hsa-miR-30a-5p	CHL1	10752	ENSG00000134121	1	1	0	1	2	0	0	0	4
MIMAT0000087	hsa-miR-30a-5p	CHST1	8534	ENSG00000175264	1	1	0	1	1	0	0	0	4
MIMAT0000087	hsa-miR-30a-5p	CLRN1	7401	ENSG00000163646	1	1	0	1	0	0	0	1	4
MIMAT0000087	hsa-miR-30a-5p	CYYR1	116159	ENSG00000166265	1	1	0	1	0	0	0	1	4
MIMAT0000087	hsa-miR-30a-5p	FAM24A	118670	ENSG00000203795	1	1	1	1	0	0	0	0	4
MIMAT0000087	hsa-miR-30a-5p	GMNC	647309	ENSG00000205835	1	2	0	1	1	0	0	0	4
MIMAT0000087	hsa-miR-30a-5p	GRIA2	2891	ENSG00000120251	1	1	0	1	2	0	0	0	4
MIMAT0000087	hsa-miR-30a-5p	GRM3	2913	ENSG00000198822	1	1	0	2	1	0	0	0	4
MIMAT0000087	hsa-miR-30a-5p	KCTD8	386617	ENSG00000183783	1	1	0	1	1	0	0	0	4
MIMAT0000087	hsa-miR-30a-5p	M1AP	130951	ENSG00000159374	1	1	0	1	0	0	1	0	4
MIMAT0000087	hsa-miR-30a-5p	MEOX2	4223	ENSG00000106511	1	2	0	0	1	0	1	0	4
MIMAT0000087	hsa-miR-30a-5p	NLGN1	22871	ENSG00000169760	1	2	0	2	1	0	0	0	4
MIMAT0000087	hsa-miR-30a-5p	OVOL1	5017	ENSG00000172818	1	1	0	0	1	0	0	1	4
MIMAT0000087	hsa-miR-30a-5p	PAPOLB	56903	ENSG00000218823	1	1	0	1	1	0	0	0	4
MIMAT0000087	hsa-miR-30a-5p	TMEM229A	730130	ENSG00000234224	1	1	0	1	1	0	0	0	4
MIMAT0000087	hsa-miR-30a-5p	UNC5C	8633	ENSG00000182168	1	1	0	1	1	0	0	0	4
MIMAT0000087	hsa-miR-30a-5p	ZPBP2	124626	ENSG00000186075	1	0	0	1	1	0	0	1	4
MIMAT0000092	hsa-miR-92a-3p	CHRM5	1133	ENSG00000184984	1	0	0	1	2	0	0	1	4
MIMAT0000092	hsa-miR-92a-3p	CHST1	8534	ENSG00000175264	1	1	0	1	0	0	0	1	4
MIMAT0000092	hsa-miR-92a-3p	FAM24A	118670	ENSG00000203795	1	0	1	1	1	0	0	0	4
MIMAT0000092	hsa-miR-92a-3p	FZD10	11211	ENSG00000111432	1	1	0	0	1	0	0	1	4
MIMAT0000092	hsa-miR-92a-3p	PCDH11Y	83259	ENSG00000099715	1	2	0	1	1	0	0	0	4
MIMAT0000092	hsa-miR-92a-3p	SCRG1	11341	ENSG00000164106	1	1	0	1	0	0	0	1	4
MIMAT0000092	hsa-miR-92a-3p	SHOX	6473	ENSG00000185960	1	1	0	1	0	0	0	1	4
MIMAT0000093	hsa-miR-93-5p	ARPP21	10777	ENSG00000172995	1	1	0	1	0	0	1	0	4
MIMAT0000093	hsa-miR-93-5p	LHX8	431707	ENSG00000162624	1	2	0	1	0	0	3	0	4
MIMAT0000093	hsa-miR-93-5p	NEUROG1	4762	ENSG00000181965	0	1	0	1	1	0	1	0	4
MIMAT0000093	hsa-miR-93-5p	NEUROG2	63973	ENSG00000178403	1	1	0	1	0	0	1	0	4
MIMAT0000093	hsa-miR-93-5p	OSM	5008	ENSG00000099985	0	1	0	0	1	0	1	1	4
MIMAT0000093	hsa-miR-93-5p	PAPOLB	56903	ENSG00000218823	1	1	0	0	1	0	1	0	4
MIMAT0000093	hsa-miR-93-5p	PCDHAC1	56135	ENSG00000248383	0	2	0	2	1	0	1	0	4
MIMAT0000093	hsa-miR-93-5p	SLITRK3	22865	ENSG00000121871	0	1	0	2	1	0	2	0	4
MIMAT0000093	hsa-miR-93-5p	SMOC2	64094	ENSG00000112562	0	2	0	1	1	0	1	0	4
MIMAT0000093	hsa-miR-93-5p	TRPV6	55503	ENSG00000165125	0	1	1	0	1	0	0	1	4
MIMAT0000096	hsa-miR-98-5p	ADRB3	155	ENSG00000188778	1	1	0	0	1	0	0	1	4
MIMAT0000096	hsa-miR-98-5p	CCL7	6354	ENSG00000108688	1	1	0	0	1	0	0	1	4
MIMAT0000096	hsa-miR-98-5p	DMP1	1758	ENSG00000152592	1	1	0	0	0	0	1	1	4
MIMAT0000096	hsa-miR-98-5p	FASLG	356	ENSG00000117560	0	1	1	0	1	0	0	1	4
MIMAT0000096	hsa-miR-98-5p	ICOS	29851	ENSG00000163600	1	1	0	4	0	0	0	1	4
MIMAT0000096	hsa-miR-98-5p	IL10	3586	ENSG00000136634	1	1	0	0	0	0	2	1	4
MIMAT0000096	hsa-miR-98-5p	LMX1A	4009	ENSG00000162761	1	1	0	0	0	0	1	1	4
MIMAT0000096	hsa-miR-98-5p	LOR	4014	ENSG00000203782	1	1	0	1	0	0	0	1	4
MIMAT0000096	hsa-miR-98-5p	RFX6	222546	ENSG00000185002	1	1	0	1	0	0	0	1	4
MIMAT0000096	hsa-miR-98-5p	SP8	221833	ENSG00000164651	0	1	0	1	0	0	1	1	4
MIMAT0000099	hsa-miR-101-3p	AJAP1	55966	ENSG00000196581	1	1	0	1	1	0	0	0	4
MIMAT0000099	hsa-miR-101-3p	CACNB2	783	ENSG00000165995	1	3	0	1	2	0	0	0	4
MIMAT0000099	hsa-miR-101-3p	GLRA2	2742	ENSG00000101958	1	1	0	1	0	0	1	0	4
MIMAT0000099	hsa-miR-101-3p	MARK1	4139	ENSG00000116141	1	4	0	0	2	0	1	0	4
MIMAT0000099	hsa-miR-101-3p	NEUROD1	4760	ENSG00000162992	1	1	0	1	1	0	0	0	4
MIMAT0000099	hsa-miR-101-3p	PALM2	114299	ENSG00000243444	1	1	0	0	0	1	1	0	4
MIMAT0000099	hsa-miR-101-3p	SHISA6	388336	ENSG00000188803	1	2	0	1	2	0	0	0	4
MIMAT0000101	hsa-miR-103a-3p	C1QL3	389941	ENSG00000165985	1	2	0	1	0	0	2	0	4
MIMAT0000101	hsa-miR-103a-3p	CCDC178	374864	ENSG00000166960	1	1	0	1	0	0	0	1	4
MIMAT0000101	hsa-miR-103a-3p	GABRB1	2560	ENSG00000163288	1	1	0	0	0	0	1	2	4
MIMAT0000101	hsa-miR-103a-3p	GLRA2	2742	ENSG00000101958	1	1	0	1	0	0	1	0	4
MIMAT0000101	hsa-miR-103a-3p	GRM7	2917	ENSG00000196277	1	1	0	2	0	0	1	0	4
MIMAT0000101	hsa-miR-103a-3p	POU4F2	5458	ENSG00000151615	1	1	0	1	0	0	1	0	4
MIMAT0000101	hsa-miR-103a-3p	PTH	5741	ENSG00000152266	1	1	0	0	1	0	0	1	4
MIMAT0000101	hsa-miR-103a-3p	UMOD	7369	ENSG00000169344	1	1	1	0	0	0	0	1	4
MIMAT0000104	hsa-miR-107	C1QL3	389941	ENSG00000165985	1	2	0	1	0	0	2	0	4
MIMAT0000104	hsa-miR-107	CCDC178	374864	ENSG00000166960	1	1	0	1	0	0	0	1	4
MIMAT0000104	hsa-miR-107	GABRB1	2560	ENSG00000163288	1	1	0	0	0	0	1	2	4
MIMAT0000104	hsa-miR-107	GLRA2	2742	ENSG00000101958	1	1	0	1	0	0	1	0	4
MIMAT0000104	hsa-miR-107	GRM7	2917	ENSG00000196277	1	1	0	2	0	0	1	0	4
MIMAT0000104	hsa-miR-107	POU4F2	5458	ENSG00000151615	1	1	0	1	0	0	1	0	4
MIMAT0000104	hsa-miR-107	PTH	5741	ENSG00000152266	1	1	0	0	1	0	0	1	4
MIMAT0000104	hsa-miR-107	UMOD	7369	ENSG00000169344	1	1	1	0	0	0	0	1	4
MIMAT0000226	hsa-miR-196a-5p	ELAVL4	1996	ENSG00000162374	0	1	0	1	1	0	0	1	4
MIMAT0000244	hsa-miR-30c-5p	CACNB2	783	ENSG00000165995	1	1	0	1	1	0	0	0	4
MIMAT0000244	hsa-miR-30c-5p	CHL1	10752	ENSG00000134121	1	1	0	1	2	0	0	0	4
MIMAT0000244	hsa-miR-30c-5p	CLRN1	7401	ENSG00000163646	1	1	0	1	0	0	0	1	4
MIMAT0000244	hsa-miR-30c-5p	CYYR1	116159	ENSG00000166265	1	1	0	1	0	0	0	1	4
MIMAT0000244	hsa-miR-30c-5p	FAM24A	118670	ENSG00000203795	1	1	1	1	0	0	0	0	4
MIMAT0000244	hsa-miR-30c-5p	GMNC	647309	ENSG00000205835	1	2	0	1	1	0	0	0	4
MIMAT0000244	hsa-miR-30c-5p	GRIA2	2891	ENSG00000120251	1	1	0	1	2	0	0	0	4
MIMAT0000244	hsa-miR-30c-5p	GRM3	2913	ENSG00000198822	1	1	0	2	1	0	0	0	4
MIMAT0000244	hsa-miR-30c-5p	KCTD8	386617	ENSG00000183783	1	1	0	1	1	0	0	0	4
MIMAT0000244	hsa-miR-30c-5p	NLGN1	22871	ENSG00000169760	1	2	0	2	1	0	0	0	4
MIMAT0000244	hsa-miR-30c-5p	OVOL1	5017	ENSG00000172818	1	1	0	0	1	0	0	1	4
MIMAT0000244	hsa-miR-30c-5p	PAPOLB	56903	ENSG00000218823	1	1	0	1	1	0	0	0	4
MIMAT0000244	hsa-miR-30c-5p	RFX6	222546	ENSG00000185002	1	2	0	2	1	0	0	0	4
MIMAT0000244	hsa-miR-30c-5p	TMEM229A	730130	ENSG00000234224	1	1	0	1	1	0	0	0	4
MIMAT0000244	hsa-miR-30c-5p	UNC5C	8633	ENSG00000182168	1	1	0	1	1	0	0	0	4
MIMAT0000244	hsa-miR-30c-5p	ZPBP2	124626	ENSG00000186075	1	0	0	1	1	0	0	1	4
MIMAT0000245	hsa-miR-30d-5p	CACNB2	783	ENSG00000165995	1	1	0	1	1	0	0	0	4
MIMAT0000245	hsa-miR-30d-5p	CHL1	10752	ENSG00000134121	1	1	0	1	2	0	0	0	4
MIMAT0000245	hsa-miR-30d-5p	CHST1	8534	ENSG00000175264	1	1	0	1	1	0	0	0	4
MIMAT0000245	hsa-miR-30d-5p	CLRN1	7401	ENSG00000163646	1	1	0	1	0	0	0	1	4
MIMAT0000245	hsa-miR-30d-5p	CYYR1	116159	ENSG00000166265	1	1	0	1	0	0	0	1	4
MIMAT0000245	hsa-miR-30d-5p	DOK5	55816	ENSG00000101134	1	0	1	1	1	0	0	0	4
MIMAT0000245	hsa-miR-30d-5p	FAM24A	118670	ENSG00000203795	1	1	1	1	0	0	0	0	4
MIMAT0000245	hsa-miR-30d-5p	GMNC	647309	ENSG00000205835	1	2	0	1	1	0	0	0	4
MIMAT0000245	hsa-miR-30d-5p	GRIA2	2891	ENSG00000120251	1	1	0	1	2	0	0	0	4
MIMAT0000245	hsa-miR-30d-5p	GRM3	2913	ENSG00000198822	1	1	0	2	1	0	0	0	4
MIMAT0000245	hsa-miR-30d-5p	KCTD8	386617	ENSG00000183783	1	1	0	1	1	0	0	0	4
MIMAT0000245	hsa-miR-30d-5p	M1AP	130951	ENSG00000159374	1	1	0	1	0	0	1	0	4
MIMAT0000245	hsa-miR-30d-5p	MARK1	4139	ENSG00000116141	1	1	0	1	1	0	0	0	4
MIMAT0000245	hsa-miR-30d-5p	NLGN1	22871	ENSG00000169760	1	2	0	2	1	0	0	0	4
MIMAT0000245	hsa-miR-30d-5p	OVOL1	5017	ENSG00000172818	1	1	0	0	1	0	0	1	4
MIMAT0000245	hsa-miR-30d-5p	PAPOLB	56903	ENSG00000218823	1	1	0	1	1	0	0	0	4
MIMAT0000245	hsa-miR-30d-5p	TMEM229A	730130	ENSG00000234224	1	1	0	1	1	0	0	0	4
MIMAT0000245	hsa-miR-30d-5p	UNC5C	8633	ENSG00000182168	1	1	0	1	1	0	0	0	4
MIMAT0000245	hsa-miR-30d-5p	ZPBP2	124626	ENSG00000186075	1	0	0	1	1	0	0	1	4
MIMAT0000252	hsa-miR-7-5p	GABRA6	2559	ENSG00000145863	1	0	1	1	1	0	0	0	4
MIMAT0000253	hsa-miR-10a-5p	HOXD10	3236	ENSG00000128710	1	1	0	0	1	0	1	0	4
MIMAT0000254	hsa-miR-10b-5p	HOXD10	3236	ENSG00000128710	1	1	0	0	1	0	1	0	4
MIMAT0000256	hsa-miR-181a-5p	CCL8	6355	ENSG00000108700	0	1	0	1	1	0	0	1	4
MIMAT0000256	hsa-miR-181a-5p	EN1	2019	ENSG00000163064	1	1	0	1	1	0	0	0	4
MIMAT0000256	hsa-miR-181a-5p	HEY2	23493	ENSG00000135547	0	3	0	1	1	0	0	1	4
MIMAT0000256	hsa-miR-181a-5p	HOXA11	3207	ENSG00000005073	0	1	0	1	0	0	1	1	4
MIMAT0000256	hsa-miR-181a-5p	IL2	3558	ENSG00000109471	0	1	2	2	1	0	0	0	4
MIMAT0000256	hsa-miR-181a-5p	PCDHA1	56147	ENSG00000204970	0	2	1	2	3	0	0	0	4
MIMAT0000256	hsa-miR-181a-5p	PCDHAC1	56135	ENSG00000248383	0	2	0	2	1	0	2	0	4
MIMAT0000256	hsa-miR-181a-5p	TNF	7124	ENSG00000232810	0	1	0	3	1	0	0	1	4
MIMAT0000256	hsa-miR-181a-5p	TNFRSF11B	4982	ENSG00000164761	0	1	0	1	1	0	0	1	4
MIMAT0000257	hsa-miR-181b-5p	GRIA2	2891	ENSG00000120251	1	1	1	1	0	0	0	0	4
MIMAT0000257	hsa-miR-181b-5p	HOXA11	3207	ENSG00000005073	0	1	0	1	0	0	1	1	4
MIMAT0000257	hsa-miR-181b-5p	IL2	3558	ENSG00000109471	0	1	1	2	1	0	0	0	4
MIMAT0000257	hsa-miR-181b-5p	MARK1	4139	ENSG00000116141	0	1	0	2	2	0	0	1	4
MIMAT0000257	hsa-miR-181b-5p	PCDHA1	56147	ENSG00000204970	0	2	1	2	3	0	0	0	4
MIMAT0000257	hsa-miR-181b-5p	PCDHAC1	56135	ENSG00000248383	0	2	0	2	1	0	1	0	4
MIMAT0000257	hsa-miR-181b-5p	SLC24A3	57419	ENSG00000185052	1	1	0	1	0	0	1	0	4
MIMAT0000257	hsa-miR-181b-5p	SLITRK2	84631	ENSG00000185985	1	2	2	0	0	0	1	0	4
MIMAT0000257	hsa-miR-181b-5p	TNF	7124	ENSG00000232810	0	1	0	3	1	0	0	1	4
MIMAT0000257	hsa-miR-181b-5p	TNFRSF11B	4982	ENSG00000164761	0	1	0	1	1	0	0	1	4
MIMAT0000259	hsa-miR-182-5p	CELF6	60677	ENSG00000140488	1	1	0	1	0	0	0	1	4
MIMAT0000259	hsa-miR-182-5p	CHL1	10752	ENSG00000134121	1	1	0	1	0	0	1	0	4
MIMAT0000259	hsa-miR-182-5p	GLRA3	8001	ENSG00000145451	1	1	0	1	0	0	2	0	4
MIMAT0000259	hsa-miR-182-5p	INSL5	10022	ENSG00000172410	0	1	1	1	0	0	0	1	4
MIMAT0000259	hsa-miR-182-5p	OPN1LW	5956	ENSG00000102076	1	1	1	0	1	0	0	0	4
MIMAT0000259	hsa-miR-182-5p	OPN1MW	2652	ENSG00000268221	1	1	1	0	1	0	0	0	4
MIMAT0000259	hsa-miR-182-5p	OPN1MW2	728458	ENSG00000166160	1	1	1	0	1	0	0	0	4
MIMAT0000259	hsa-miR-182-5p	PRRG3	79057	ENSG00000130032	1	2	0	1	1	0	0	0	4
MIMAT0000259	hsa-miR-182-5p	RHD	6007	ENSG00000187010	1	1	0	0	4	0	1	0	4
MIMAT0000259	hsa-miR-182-5p	SH2D1A	4068	ENSG00000183918	1	1	0	10	1	0	0	0	4
MIMAT0000261	hsa-miR-183-5p	SLITRK3	22865	ENSG00000121871	1	1	0	1	0	0	1	0	4
MIMAT0000275	hsa-miR-218-5p	GPR45	11250	ENSG00000135973	0	1	1	0	1	0	0	1	4
MIMAT0000275	hsa-miR-218-5p	KCND2	3751	ENSG00000184408	1	1	0	0	1	0	1	0	4
MIMAT0000275	hsa-miR-218-5p	MYF5	4617	ENSG00000111049	1	1	0	1	1	0	0	0	4
MIMAT0000275	hsa-miR-218-5p	SGCZ	137868	ENSG00000185053	0	2	0	2	2	0	0	1	4
MIMAT0000275	hsa-miR-218-5p	SHISA6	388336	ENSG00000188803	1	2	0	2	2	0	0	0	4
MIMAT0000275	hsa-miR-218-5p	SLC17A6	57084	ENSG00000091664	0	1	0	1	1	0	0	1	4
MIMAT0000275	hsa-miR-218-5p	SLC24A4	123041	ENSG00000140090	0	2	0	2	0	0	1	1	4
MIMAT0000275	hsa-miR-218-5p	SORCS1	114815	ENSG00000108018	0	1	2	3	1	0	0	0	4
MIMAT0000275	hsa-miR-218-5p	ZNF831	128611	ENSG00000124203	1	1	0	1	1	0	0	0	4
MIMAT0000278	hsa-miR-221-3p	C11orf87	399947	ENSG00000185742	1	1	0	0	0	1	0	1	4
MIMAT0000278	hsa-miR-221-3p	NDST3	9348	ENSG00000164100	1	1	0	1	0	0	0	1	4
MIMAT0000278	hsa-miR-221-3p	NTF3	4908	ENSG00000185652	1	1	0	1	0	0	0	1	4
MIMAT0000278	hsa-miR-221-3p	PDZRN4	29951	ENSG00000165966	1	1	0	1	0	0	1	0	4
MIMAT0000278	hsa-miR-221-3p	SOX10	6663	ENSG00000100146	1	1	0	2	0	0	1	0	4
MIMAT0000279	hsa-miR-222-3p	MARK1	4139	ENSG00000116141	1	2	0	0	1	0	4	0	4
MIMAT0000279	hsa-miR-222-3p	NTF3	4908	ENSG00000185652	1	1	0	1	0	0	0	1	4
MIMAT0000279	hsa-miR-222-3p	PDZRN4	29951	ENSG00000165966	1	1	0	1	0	0	1	0	4
MIMAT0000279	hsa-miR-222-3p	SOX10	6663	ENSG00000100146	1	1	0	2	0	0	1	0	4
MIMAT0000414	hsa-let-7g-5p	ADRB3	155	ENSG00000188778	1	1	0	0	1	0	0	1	4
MIMAT0000414	hsa-let-7g-5p	CCL7	6354	ENSG00000108688	1	1	0	0	1	0	0	1	4
MIMAT0000414	hsa-let-7g-5p	DEFB119	245932	ENSG00000180483	0	1	2	1	0	0	1	0	4
MIMAT0000414	hsa-let-7g-5p	DMP1	1758	ENSG00000152592	1	1	0	0	0	0	1	1	4
MIMAT0000414	hsa-let-7g-5p	ICOS	29851	ENSG00000163600	1	1	0	4	0	0	0	1	4
MIMAT0000414	hsa-let-7g-5p	IL10	3586	ENSG00000136634	1	1	0	0	0	0	2	1	4
MIMAT0000414	hsa-let-7g-5p	KLF8	11279	ENSG00000102349	1	1	0	0	0	1	0	1	4
MIMAT0000414	hsa-let-7g-5p	LMX1A	4009	ENSG00000162761	1	1	0	0	0	0	1	1	4
MIMAT0000414	hsa-let-7g-5p	RFX6	222546	ENSG00000185002	1	1	0	1	0	0	0	1	4
MIMAT0000414	hsa-let-7g-5p	SP8	221833	ENSG00000164651	0	1	0	1	0	0	1	1	4
MIMAT0000415	hsa-let-7i-5p	CCL7	6354	ENSG00000108688	1	1	0	0	1	0	0	1	4
MIMAT0000415	hsa-let-7i-5p	DEFB119	245932	ENSG00000180483	0	1	2	1	0	0	1	0	4
MIMAT0000415	hsa-let-7i-5p	DMP1	1758	ENSG00000152592	1	1	0	0	0	0	1	1	4
MIMAT0000415	hsa-let-7i-5p	ICOS	29851	ENSG00000163600	1	1	0	4	0	0	0	1	4
MIMAT0000415	hsa-let-7i-5p	IL10	3586	ENSG00000136634	1	1	0	0	0	0	2	1	4
MIMAT0000415	hsa-let-7i-5p	KLF8	11279	ENSG00000102349	1	1	0	0	0	2	0	1	4
MIMAT0000415	hsa-let-7i-5p	LMX1A	4009	ENSG00000162761	1	1	0	0	0	0	1	1	4
MIMAT0000415	hsa-let-7i-5p	RFX6	222546	ENSG00000185002	1	1	0	1	0	0	0	1	4
MIMAT0000415	hsa-let-7i-5p	SP8	221833	ENSG00000164651	0	1	0	1	0	0	1	1	4
MIMAT0000417	hsa-miR-15b-5p	ARHGAP20	57569	ENSG00000137727	1	1	0	1	1	0	0	0	4
MIMAT0000417	hsa-miR-15b-5p	ARPP21	10777	ENSG00000172995	0	1	0	1	0	0	1	1	4
MIMAT0000417	hsa-miR-15b-5p	CASR	846	ENSG00000036828	1	1	0	1	2	0	0	0	4
MIMAT0000417	hsa-miR-15b-5p	FLT3	2322	ENSG00000122025	0	1	0	2	1	0	0	1	4
MIMAT0000417	hsa-miR-15b-5p	KIAA2022	340533	ENSG00000050030	1	1	0	0	0	1	1	0	4
MIMAT0000417	hsa-miR-15b-5p	LRP2	4036	ENSG00000081479	1	1	0	2	1	0	0	0	4
MIMAT0000417	hsa-miR-15b-5p	PCDHAC1	56135	ENSG00000248383	0	1	0	1	0	0	1	1	4
MIMAT0000417	hsa-miR-15b-5p	SH3GL2	6456	ENSG00000107295	1	2	0	1	0	1	0	0	4
MIMAT0000417	hsa-miR-15b-5p	SYNDIG1	79953	ENSG00000101463	1	1	0	1	0	0	0	1	4
MIMAT0000417	hsa-miR-15b-5p	TFAP2D	83741	ENSG00000008197	1	1	0	2	0	0	0	1	4
MIMAT0000417	hsa-miR-15b-5p	WIF1	11197	ENSG00000156076	1	1	0	1	0	0	0	1	4
MIMAT0000418	hsa-miR-23b-3p	CCDC158	339965	ENSG00000163749	1	0	0	2	1	0	1	0	4
MIMAT0000418	hsa-miR-23b-3p	CCK	885	ENSG00000187094	1	1	1	0	0	0	1	0	4
MIMAT0000418	hsa-miR-23b-3p	HOXD10	3236	ENSG00000128710	1	2	0	0	1	0	2	0	4
MIMAT0000418	hsa-miR-23b-3p	KLRF1	51348	ENSG00000150045	1	1	1	6	0	0	0	0	4
MIMAT0000418	hsa-miR-23b-3p	MARK1	4139	ENSG00000116141	1	2	1	1	0	0	0	0	4
MIMAT0000418	hsa-miR-23b-3p	MYH2	4620	ENSG00000125414	1	1	0	1	1	0	0	0	4
MIMAT0000418	hsa-miR-23b-3p	MYH4	4622	ENSG00000264424	1	1	0	1	0	0	0	1	4
MIMAT0000418	hsa-miR-23b-3p	RXRG	6258	ENSG00000143171	1	1	0	1	0	0	1	0	4
MIMAT0000418	hsa-miR-23b-3p	SPHKAP	80309	ENSG00000153820	1	2	0	2	1	0	0	0	4
MIMAT0000418	hsa-miR-23b-3p	TRIM63	84676	ENSG00000158022	1	1	0	1	1	0	0	0	4
MIMAT0000418	hsa-miR-23b-3p	ZNF287	57336	ENSG00000141040	1	1	0	0	1	0	0	1	4
MIMAT0000419	hsa-miR-27b-3p	CACNG2	10369	ENSG00000166862	0	2	0	0	1	1	0	1	4
MIMAT0000419	hsa-miR-27b-3p	FCRL1	115350	ENSG00000163534	1	1	1	0	2	0	0	0	4
MIMAT0000419	hsa-miR-27b-3p	GPR6	2830	ENSG00000146360	1	1	0	0	1	0	1	0	4
MIMAT0000419	hsa-miR-27b-3p	GRIA3	2892	ENSG00000125675	1	1	0	1	1	0	0	0	4
MIMAT0000419	hsa-miR-27b-3p	HAPLN1	1404	ENSG00000145681	1	1	0	0	1	0	1	0	4
MIMAT0000419	hsa-miR-27b-3p	KCTD8	386617	ENSG00000183783	1	1	0	1	1	0	0	0	4
MIMAT0000419	hsa-miR-27b-3p	NHLH2	4808	ENSG00000177551	1	1	0	0	1	0	1	0	4
MIMAT0000419	hsa-miR-27b-3p	PALM2	114299	ENSG00000243444	1	2	0	0	0	1	1	0	4
MIMAT0000419	hsa-miR-27b-3p	POU3F2	5454	ENSG00000184486	0	1	0	1	1	0	1	0	4
MIMAT0000419	hsa-miR-27b-3p	SMOC2	64094	ENSG00000112562	1	1	0	0	1	0	1	0	4
MIMAT0000419	hsa-miR-27b-3p	STAB2	55576	ENSG00000136011	1	1	0	0	1	0	0	1	4
MIMAT0000419	hsa-miR-27b-3p	TRAF3IP3	80342	ENSG00000009790	1	0	1	2	1	0	0	0	4
MIMAT0000420	hsa-miR-30b-5p	CACNB2	783	ENSG00000165995	1	1	0	2	1	0	0	0	4
MIMAT0000420	hsa-miR-30b-5p	CHL1	10752	ENSG00000134121	1	1	0	1	2	0	0	0	4
MIMAT0000420	hsa-miR-30b-5p	CLRN1	7401	ENSG00000163646	1	1	0	1	0	0	0	1	4
MIMAT0000420	hsa-miR-30b-5p	CYYR1	116159	ENSG00000166265	1	1	0	1	0	0	0	1	4
MIMAT0000420	hsa-miR-30b-5p	FAM24A	118670	ENSG00000203795	1	1	1	1	0	0	0	0	4
MIMAT0000420	hsa-miR-30b-5p	GMNC	647309	ENSG00000205835	1	2	0	1	1	0	0	0	4
MIMAT0000420	hsa-miR-30b-5p	GRIA2	2891	ENSG00000120251	1	1	0	1	2	0	0	0	4
MIMAT0000420	hsa-miR-30b-5p	GRM3	2913	ENSG00000198822	1	1	0	2	1	0	0	0	4
MIMAT0000420	hsa-miR-30b-5p	KCTD8	386617	ENSG00000183783	1	1	0	1	1	0	0	0	4
MIMAT0000420	hsa-miR-30b-5p	MARK1	4139	ENSG00000116141	1	1	0	1	1	0	0	0	4
MIMAT0000420	hsa-miR-30b-5p	OVOL1	5017	ENSG00000172818	1	1	0	0	1	0	0	1	4
MIMAT0000420	hsa-miR-30b-5p	PAPOLB	56903	ENSG00000218823	1	1	0	1	1	0	0	0	4
MIMAT0000420	hsa-miR-30b-5p	RFX6	222546	ENSG00000185002	1	2	0	2	1	0	0	0	4
MIMAT0000420	hsa-miR-30b-5p	SPHKAP	80309	ENSG00000153820	1	1	0	2	0	0	1	0	4
MIMAT0000420	hsa-miR-30b-5p	TMEM229A	730130	ENSG00000234224	1	1	0	1	1	0	0	0	4
MIMAT0000420	hsa-miR-30b-5p	UNC5C	8633	ENSG00000182168	1	1	0	1	1	0	0	0	4
MIMAT0000420	hsa-miR-30b-5p	ZPBP2	124626	ENSG00000186075	1	0	0	1	1	0	0	1	4
MIMAT0000423	hsa-miR-125b-5p	IRF4	3662	ENSG00000137265	1	1	0	0	2	0	0	1	4
MIMAT0000424	hsa-miR-128-3p	AMER2	219287	ENSG00000165566	1	1	0	0	1	0	1	0	4
MIMAT0000424	hsa-miR-128-3p	CA7	766	ENSG00000168748	1	1	0	0	1	0	0	1	4
MIMAT0000424	hsa-miR-128-3p	GRIA3	2892	ENSG00000125675	1	2	0	1	2	0	0	0	4
MIMAT0000424	hsa-miR-128-3p	SLC6A1	6529	ENSG00000157103	1	4	0	0	1	1	0	0	4
MIMAT0000435	hsa-miR-143-3p	MEDAG	84935	ENSG00000102802	1	0	0	1	1	0	0	1	4
MIMAT0000438	hsa-miR-152-3p	EMX2	2018	ENSG00000170370	1	1	0	0	0	0	1	1	4
MIMAT0000438	hsa-miR-152-3p	MPPED2	744	ENSG00000066382	0	1	0	1	0	0	1	1	4
MIMAT0000438	hsa-miR-152-3p	POU3F2	5454	ENSG00000184486	1	2	0	0	1	0	1	0	4
MIMAT0000438	hsa-miR-152-3p	ST18	9705	ENSG00000147488	0	1	0	1	0	0	1	1	4
MIMAT0000438	hsa-miR-152-3p	ST8SIA3	51046	ENSG00000177511	1	1	1	0	0	1	0	0	4
MIMAT0000438	hsa-miR-152-3p	TEK	7010	ENSG00000120156	1	0	0	1	1	0	0	1	4
MIMAT0000438	hsa-miR-152-3p	USP6	9098	ENSG00000129204	1	1	0	0	0	0	2	1	4
MIMAT0000438	hsa-miR-152-3p	WNT1	7471	ENSG00000125084	0	1	0	1	1	0	0	1	4
MIMAT0000441	hsa-miR-9-5p	CACNB2	783	ENSG00000165995	1	1	0	1	0	0	1	0	4
MIMAT0000441	hsa-miR-9-5p	ITIH6	347365	ENSG00000102313	1	1	0	1	1	0	0	0	4
MIMAT0000441	hsa-miR-9-5p	KLHL1	57626	ENSG00000150361	1	2	0	2	0	0	1	0	4
MIMAT0000441	hsa-miR-9-5p	MYH4	4622	ENSG00000264424	1	1	1	1	0	0	0	0	4
MIMAT0000441	hsa-miR-9-5p	NLGN1	22871	ENSG00000169760	1	1	0	1	0	0	1	0	4
MIMAT0000441	hsa-miR-9-5p	RIC3	79608	ENSG00000166405	1	1	0	1	0	0	0	1	4
MIMAT0000443	hsa-miR-125a-5p	C6orf47	57827	ENSG00000204439	1	1	0	0	1	0	0	1	4
MIMAT0000443	hsa-miR-125a-5p	IRF4	3662	ENSG00000137265	1	1	0	0	2	0	0	1	4
MIMAT0000443	hsa-miR-125a-5p	KCNA1	3736	ENSG00000111262	1	1	0	0	1	0	1	0	4
MIMAT0000449	hsa-miR-146a-5p	CCK	885	ENSG00000187094	1	0	1	0	1	0	1	0	4
MIMAT0000449	hsa-miR-146a-5p	CD80	941	ENSG00000121594	1	0	0	0	1	0	1	1	4
MIMAT0000455	hsa-miR-185-5p	KLK5	25818	ENSG00000167754	1	0	1	0	1	0	0	1	4
MIMAT0000456	hsa-miR-186-5p	CES5A	221223	ENSG00000159398	1	1	2	1	0	0	0	0	4
MIMAT0000456	hsa-miR-186-5p	CXCL13	10563	ENSG00000156234	1	2	0	0	1	0	0	1	4
MIMAT0000456	hsa-miR-186-5p	CYYR1	116159	ENSG00000166265	1	3	0	2	1	0	0	0	4
MIMAT0000456	hsa-miR-186-5p	DPP10	57628	ENSG00000175497	1	3	0	1	0	0	1	0	4
MIMAT0000456	hsa-miR-186-5p	FAM124B	79843	ENSG00000124019	1	1	0	1	0	0	1	0	4
MIMAT0000456	hsa-miR-186-5p	GRIA2	2891	ENSG00000120251	1	2	0	1	1	0	0	0	4
MIMAT0000456	hsa-miR-186-5p	PABPC5	140886	ENSG00000174740	1	1	1	1	0	0	0	0	4
MIMAT0000456	hsa-miR-186-5p	TMEM257	9142	ENSG00000221870	1	1	0	2	0	0	1	0	4
MIMAT0000456	hsa-miR-186-5p	TMEM71	137835	ENSG00000165071	1	1	0	2	1	0	0	0	4
MIMAT0000680	hsa-miR-106b-5p	AMER2	219287	ENSG00000165566	1	1	0	1	1	0	0	0	4
MIMAT0000680	hsa-miR-106b-5p	ARPP21	10777	ENSG00000172995	1	1	0	1	0	0	1	0	4
MIMAT0000680	hsa-miR-106b-5p	CNN1	1264	ENSG00000130176	1	1	1	1	0	0	0	0	4
MIMAT0000680	hsa-miR-106b-5p	COX8C	341947	ENSG00000187581	1	0	1	1	0	0	0	1	4
MIMAT0000680	hsa-miR-106b-5p	DLGAP2	9228	ENSG00000198010	1	2	0	0	0	1	3	0	4
MIMAT0000680	hsa-miR-106b-5p	LHX8	431707	ENSG00000162624	1	1	0	2	0	0	1	0	4
MIMAT0000680	hsa-miR-106b-5p	LYPD6	130574	ENSG00000187123	1	1	0	0	1	0	0	1	4
MIMAT0000680	hsa-miR-106b-5p	NEUROG2	63973	ENSG00000178403	1	1	0	1	0	0	1	0	4
MIMAT0000680	hsa-miR-106b-5p	PAPOLB	56903	ENSG00000218823	1	1	0	0	1	0	1	0	4
MIMAT0000680	hsa-miR-106b-5p	PCDHA1	56147	ENSG00000204970	1	3	0	2	1	0	0	0	4
MIMAT0000680	hsa-miR-106b-5p	PCDHA5	56143	ENSG00000204965	1	3	0	4	1	0	0	0	4
MIMAT0000680	hsa-miR-106b-5p	PCDHAC1	56135	ENSG00000248383	0	3	0	2	1	0	1	0	4
MIMAT0000680	hsa-miR-106b-5p	SLC24A4	123041	ENSG00000140090	1	1	0	1	0	1	0	0	4
MIMAT0000680	hsa-miR-106b-5p	SLITRK2	84631	ENSG00000185985	1	2	0	2	1	0	0	0	4
MIMAT0000680	hsa-miR-106b-5p	SLITRK3	22865	ENSG00000121871	1	1	0	2	1	0	0	0	4
MIMAT0000680	hsa-miR-106b-5p	TCTEX1D1	200132	ENSG00000152760	1	1	0	1	0	0	0	1	4
MIMAT0000680	hsa-miR-106b-5p	TRDN	10345	ENSG00000186439	1	1	0	1	1	0	0	0	4
MIMAT0000692	hsa-miR-30e-5p	CHL1	10752	ENSG00000134121	1	1	0	1	2	0	0	0	4
MIMAT0000692	hsa-miR-30e-5p	CHST1	8534	ENSG00000175264	1	1	0	1	1	0	0	0	4
MIMAT0000692	hsa-miR-30e-5p	CLRN1	7401	ENSG00000163646	1	1	0	1	0	0	0	1	4
MIMAT0000692	hsa-miR-30e-5p	CYYR1	116159	ENSG00000166265	1	1	0	1	0	0	0	1	4
MIMAT0000692	hsa-miR-30e-5p	DOK5	55816	ENSG00000101134	1	0	1	1	1	0	0	0	4
MIMAT0000692	hsa-miR-30e-5p	FAM24A	118670	ENSG00000203795	1	1	1	1	0	0	0	0	4
MIMAT0000692	hsa-miR-30e-5p	GMNC	647309	ENSG00000205835	1	2	0	1	1	0	0	0	4
MIMAT0000692	hsa-miR-30e-5p	GRIA2	2891	ENSG00000120251	1	1	0	1	2	0	0	0	4
MIMAT0000692	hsa-miR-30e-5p	GRM3	2913	ENSG00000198822	1	1	0	2	1	0	0	0	4
MIMAT0000692	hsa-miR-30e-5p	KCTD8	386617	ENSG00000183783	1	1	0	1	1	0	0	0	4
MIMAT0000692	hsa-miR-30e-5p	M1AP	130951	ENSG00000159374	1	1	0	1	0	0	1	0	4
MIMAT0000692	hsa-miR-30e-5p	NLGN1	22871	ENSG00000169760	1	2	0	2	1	0	0	0	4
MIMAT0000692	hsa-miR-30e-5p	OVOL1	5017	ENSG00000172818	1	1	0	0	1	0	0	1	4
MIMAT0000692	hsa-miR-30e-5p	TMEM229A	730130	ENSG00000234224	1	1	0	1	1	0	0	0	4
MIMAT0000692	hsa-miR-30e-5p	UNC5C	8633	ENSG00000182168	1	1	0	1	1	0	0	0	4
MIMAT0000692	hsa-miR-30e-5p	ZPBP2	124626	ENSG00000186075	1	0	0	1	1	0	0	1	4
MIMAT0000693	hsa-miR-30e-3p	PPP1R3A	5506	ENSG00000154415	1	1	0	1	1	0	0	0	4
MIMAT0000703	hsa-miR-361-5p	CNTN3	5067	ENSG00000113805	1	1	0	1	0	0	2	0	4
MIMAT0000703	hsa-miR-361-5p	GAPT	202309	ENSG00000175857	1	2	0	1	1	0	0	0	4
MIMAT0000703	hsa-miR-361-5p	GLRB	2743	ENSG00000109738	1	1	0	1	2	0	0	0	4
MIMAT0000703	hsa-miR-361-5p	KCNJ3	3760	ENSG00000162989	1	1	0	2	1	0	0	0	4
MIMAT0000703	hsa-miR-361-5p	SYT10	341359	ENSG00000110975	1	2	0	1	1	0	0	0	4
MIMAT0000727	hsa-miR-374a-5p	CCL8	6355	ENSG00000108700	1	0	0	1	1	0	0	1	4
MIMAT0000727	hsa-miR-374a-5p	EDAR	10913	ENSG00000135960	1	1	0	2	1	0	0	0	4
MIMAT0000727	hsa-miR-374a-5p	EN1	2019	ENSG00000163064	1	1	0	1	1	0	0	0	4
MIMAT0000727	hsa-miR-374a-5p	HAPLN1	1404	ENSG00000145681	1	1	0	1	1	0	0	0	4
MIMAT0000727	hsa-miR-374a-5p	LRRTM3	347731	ENSG00000198739	1	1	0	1	1	0	0	0	4
MIMAT0000727	hsa-miR-374a-5p	MEOX2	4223	ENSG00000106511	1	1	0	1	1	0	0	0	4
MIMAT0000727	hsa-miR-374a-5p	NETO1	81832	ENSG00000166342	1	0	1	2	1	0	0	0	4
MIMAT0000727	hsa-miR-374a-5p	NEUROG2	63973	ENSG00000178403	1	1	0	1	1	0	0	0	4
MIMAT0000727	hsa-miR-374a-5p	PCDH11Y	83259	ENSG00000099715	1	2	0	2	1	0	0	0	4
MIMAT0000727	hsa-miR-374a-5p	RGS7BP	401190	ENSG00000186479	1	2	0	1	1	0	0	0	4
MIMAT0000727	hsa-miR-374a-5p	SEZ6L	23544	ENSG00000100095	1	1	1	2	0	0	0	0	4
MIMAT0000758	hsa-miR-135b-5p	SLC24A2	25769	ENSG00000155886	0	2	1	0	2	0	0	1	4
MIMAT0000759	hsa-miR-148b-3p	SLC24A3	57419	ENSG00000185052	1	2	0	1	1	0	0	0	4
MIMAT0000759	hsa-miR-148b-3p	ST18	9705	ENSG00000147488	0	1	0	1	0	0	1	1	4
MIMAT0000759	hsa-miR-148b-3p	TEK	7010	ENSG00000120156	1	0	0	1	1	0	0	1	4
MIMAT0000759	hsa-miR-148b-3p	USP6	9098	ENSG00000129204	1	1	0	0	0	0	1	1	4
MIMAT0000759	hsa-miR-148b-3p	WNT1	7471	ENSG00000125084	0	1	0	1	1	0	0	1	4
MIMAT0001341	hsa-miR-424-5p	C1QL3	389941	ENSG00000165985	1	2	0	2	0	0	0	1	4
MIMAT0001341	hsa-miR-424-5p	CCDC178	374864	ENSG00000166960	1	1	0	1	0	0	0	1	4
MIMAT0001341	hsa-miR-424-5p	KCNC2	3747	ENSG00000166006	1	1	0	1	0	2	0	0	4
MIMAT0001341	hsa-miR-424-5p	PCDHAC1	56135	ENSG00000248383	0	1	0	1	0	0	1	1	4
MIMAT0001341	hsa-miR-424-5p	RS1	6247	ENSG00000102104	0	1	0	0	1	0	1	1	4
MIMAT0001341	hsa-miR-424-5p	SH3GL2	6456	ENSG00000107295	1	2	0	1	0	1	0	0	4
MIMAT0001341	hsa-miR-424-5p	TPD52L3	89882	ENSG00000170777	1	1	0	1	0	0	0	1	4
MIMAT0001341	hsa-miR-424-5p	TRABD2B	388630	ENSG00000269113	0	1	0	0	1	1	0	1	4
MIMAT0001341	hsa-miR-424-5p	WIF1	11197	ENSG00000156076	1	1	0	1	0	0	0	1	4
MIMAT0001341	hsa-miR-424-5p	WNT7A	7476	ENSG00000154764	1	1	0	0	1	0	0	1	4
MIMAT0002177	hsa-miR-486-5p	MARK1	4139	ENSG00000116141	1	0	0	1	1	0	1	0	4
MIMAT0002874	hsa-miR-503-5p	OMG	4974	ENSG00000126861	1	1	0	0	1	0	1	0	4
MIMAT0002874	hsa-miR-503-5p	WNT3A	89780	ENSG00000154342	1	1	0	0	0	0	1	1	4
MIMAT0002876	hsa-miR-505-3p	CCDC178	374864	ENSG00000166960	1	0	1	1	0	0	1	0	4
MIMAT0002888	hsa-miR-532-5p	RAI2	10742	ENSG00000131831	1	0	1	2	0	0	1	0	4
MIMAT0003218	hsa-miR-92b-3p	ACTC1	70	ENSG00000159251	1	1	0	0	1	0	0	1	4
MIMAT0003218	hsa-miR-92b-3p	CHRM5	1133	ENSG00000184984	1	0	0	1	2	0	0	1	4
MIMAT0003218	hsa-miR-92b-3p	DPP10	57628	ENSG00000175497	1	1	0	2	1	0	0	0	4
MIMAT0003218	hsa-miR-92b-3p	FZD10	11211	ENSG00000111432	1	1	0	0	1	0	0	1	4
MIMAT0003218	hsa-miR-92b-3p	SCRG1	11341	ENSG00000164106	1	1	0	1	0	0	0	1	4
MIMAT0003218	hsa-miR-92b-3p	SHOX	6473	ENSG00000185960	1	1	0	1	0	0	0	1	4
MIMAT0003218	hsa-miR-92b-3p	SLC32A1	140679	ENSG00000101438	0	1	0	1	1	0	0	1	4
MIMAT0003393	hsa-miR-425-5p	BTK	695	ENSG00000010671	1	1	3	3	0	0	0	0	4
MIMAT0003885	hsa-miR-454-3p	CCL1	6346	ENSG00000108702	1	1	1	1	0	0	0	0	4
MIMAT0003885	hsa-miR-454-3p	COX8C	341947	ENSG00000187581	1	0	1	1	0	0	0	1	4
MIMAT0003885	hsa-miR-454-3p	CSMD1	64478	ENSG00000183117	1	1	0	1	1	0	0	0	4
MIMAT0003885	hsa-miR-454-3p	DMRT3	58524	ENSG00000064218	0	1	0	1	0	0	1	1	4
MIMAT0003885	hsa-miR-454-3p	POU3F2	5454	ENSG00000184486	1	1	0	0	1	0	1	0	4
MIMAT0003885	hsa-miR-454-3p	PPFIA2	8499	ENSG00000139220	1	1	0	0	1	0	1	0	4
MIMAT0003885	hsa-miR-454-3p	PTH	5741	ENSG00000152266	1	1	1	1	0	0	0	0	4
MIMAT0003885	hsa-miR-454-3p	RAI2	10742	ENSG00000131831	0	1	0	1	1	0	0	1	4
MIMAT0003885	hsa-miR-454-3p	SLC24A3	57419	ENSG00000185052	1	1	0	1	0	0	1	0	4
MIMAT0003885	hsa-miR-454-3p	SMOC2	64094	ENSG00000112562	1	1	0	1	0	0	0	1	4
MIMAT0003885	hsa-miR-454-3p	SYT6	148281	ENSG00000134207	1	1	0	2	1	0	0	0	4
MIMAT0004481	hsa-let-7a-3p	ARHGAP20	57569	ENSG00000137727	1	2	0	1	2	0	0	0	4
MIMAT0004481	hsa-let-7a-3p	GPR6	2830	ENSG00000146360	1	1	1	1	0	0	0	0	4
MIMAT0004481	hsa-let-7a-3p	HTR2A	3356	ENSG00000102468	1	1	0	1	1	0	0	0	4
MIMAT0004481	hsa-let-7a-3p	LRP2	4036	ENSG00000081479	1	1	1	1	0	0	0	0	4
MIMAT0004481	hsa-let-7a-3p	NEUROG2	63973	ENSG00000178403	1	1	0	2	1	0	0	0	4
MIMAT0004481	hsa-let-7a-3p	NLGN1	22871	ENSG00000169760	1	2	0	3	1	0	0	0	4
MIMAT0004481	hsa-let-7a-3p	RTN1	6252	ENSG00000139970	1	1	0	1	1	0	0	0	4
MIMAT0004481	hsa-let-7a-3p	TCERG1L	256536	ENSG00000176769	1	1	0	1	1	0	0	0	4
MIMAT0004481	hsa-let-7a-3p	TRIM63	84676	ENSG00000158022	1	2	0	3	1	0	0	0	4
MIMAT0004514	hsa-miR-29b-1-5p	ACTC1	70	ENSG00000159251	1	1	0	2	1	0	0	0	4
MIMAT0004514	hsa-miR-29b-1-5p	ATP6V1G3	127124	ENSG00000151418	1	2	1	1	0	0	0	0	4
MIMAT0004514	hsa-miR-29b-1-5p	FEZF2	55079	ENSG00000153266	1	1	1	1	0	0	0	0	4
MIMAT0004514	hsa-miR-29b-1-5p	GUCA2A	2980	ENSG00000197273	1	1	1	0	1	0	0	0	4
MIMAT0004514	hsa-miR-29b-1-5p	NEUROD1	4760	ENSG00000162992	1	3	0	2	1	0	0	0	4
MIMAT0004514	hsa-miR-29b-1-5p	PDYN	5173	ENSG00000101327	1	1	0	1	1	0	0	0	4
MIMAT0004514	hsa-miR-29b-1-5p	TNFSF11	8600	ENSG00000120659	1	1	1	1	0	0	0	0	4
MIMAT0004688	hsa-miR-374a-3p	WNT7A	7476	ENSG00000154764	1	0	1	1	1	0	0	0	4
MIMAT0004692	hsa-miR-340-5p	ANKRD62	342850	ENSG00000181626	1	2	0	1	1	0	0	0	4
MIMAT0004692	hsa-miR-340-5p	ANO2	57101	ENSG00000047617	1	1	1	0	1	0	0	0	4
MIMAT0004692	hsa-miR-340-5p	ARG1	383	ENSG00000118520	1	2	0	0	1	0	0	1	4
MIMAT0004692	hsa-miR-340-5p	CRISP2	7180	ENSG00000124490	1	1	2	1	0	0	0	0	4
MIMAT0004692	hsa-miR-340-5p	ELAVL4	1996	ENSG00000162374	1	2	0	1	2	0	0	0	4
MIMAT0004692	hsa-miR-340-5p	FRG2	448831	ENSG00000205097	1	2	1	4	0	0	0	0	4
MIMAT0004692	hsa-miR-340-5p	HAPLN1	1404	ENSG00000145681	1	2	0	1	1	0	0	0	4
MIMAT0004692	hsa-miR-340-5p	KCNA4	3739	ENSG00000182255	1	1	0	1	1	0	0	0	4
MIMAT0004692	hsa-miR-340-5p	KCNK1	3775	ENSG00000135750	1	3	0	3	1	0	0	0	4
MIMAT0004692	hsa-miR-340-5p	LRRC18	474354	ENSG00000165383	1	1	1	0	1	0	0	0	4
MIMAT0004692	hsa-miR-340-5p	MAL	4118	ENSG00000172005	1	1	0	1	0	0	0	1	4
MIMAT0004692	hsa-miR-340-5p	NPNT	255743	ENSG00000168743	1	2	0	1	1	0	0	0	4
MIMAT0004692	hsa-miR-340-5p	SLITRK4	139065	ENSG00000179542	1	3	0	1	1	0	0	0	4
MIMAT0004692	hsa-miR-340-5p	TACR2	6865	ENSG00000075073	1	1	2	0	1	0	0	0	4
MIMAT0004692	hsa-miR-340-5p	TCF21	6943	ENSG00000118526	1	2	0	2	1	0	0	0	4
MIMAT0004692	hsa-miR-340-5p	TMPRSS12	283471	ENSG00000186452	1	2	1	0	1	0	0	0	4
MIMAT0004697	hsa-miR-151a-5p	SEZ6L	23544	ENSG00000100095	1	0	1	2	1	0	0	0	4
MIMAT0004748	hsa-miR-423-5p	GLP1R	2740	ENSG00000112164	1	0	0	2	1	0	0	1	4
MIMAT0004748	hsa-miR-423-5p	GRM1	2911	ENSG00000152822	1	0	0	3	0	1	0	1	4
MIMAT0004748	hsa-miR-423-5p	NNAT	4826	ENSG00000053438	1	0	0	1	1	0	0	1	4
MIMAT0004909	hsa-miR-450b-5p	ART3	419	ENSG00000156219	0	1	2	4	1	0	0	0	4
MIMAT0004909	hsa-miR-450b-5p	DEFB119	245932	ENSG00000180483	1	1	1	1	0	0	0	0	4
MIMAT0004909	hsa-miR-450b-5p	DEPDC4	120863	ENSG00000166153	1	1	1	1	0	0	0	0	4
MIMAT0004909	hsa-miR-450b-5p	ELAVL4	1996	ENSG00000162374	1	2	0	2	2	0	0	0	4
MIMAT0004909	hsa-miR-450b-5p	EMX2	2018	ENSG00000170370	1	1	0	2	2	0	0	0	4
MIMAT0004909	hsa-miR-450b-5p	LOR	4014	ENSG00000203782	1	1	1	1	0	0	0	0	4
MIMAT0004909	hsa-miR-450b-5p	MAMDC2	256691	ENSG00000165072	1	1	0	2	1	0	0	0	4
MIMAT0004909	hsa-miR-450b-5p	MYBPC1	4604	ENSG00000196091	1	1	2	4	0	0	0	0	4
MIMAT0004909	hsa-miR-450b-5p	SLC24A4	123041	ENSG00000140090	1	2	0	2	0	1	0	0	4
MIMAT0004909	hsa-miR-450b-5p	SLCO1C1	53919	ENSG00000139155	1	1	1	2	0	0	0	0	4
MIMAT0004909	hsa-miR-450b-5p	TMEM257	9142	ENSG00000221870	1	3	0	2	0	1	0	0	4
MIMAT0004909	hsa-miR-450b-5p	TRDN	10345	ENSG00000186439	1	1	0	1	1	0	0	0	4
MIMAT0004909	hsa-miR-450b-5p	TYR	7299	ENSG00000077498	1	1	1	0	1	0	0	0	4
MIMAT0004909	hsa-miR-450b-5p	UBE2U	148581	ENSG00000177414	1	1	1	1	0	0	0	0	4
MIMAT0004955	hsa-miR-374b-5p	CCL8	6355	ENSG00000108700	1	0	0	1	1	0	0	1	4
MIMAT0004955	hsa-miR-374b-5p	EDAR	10913	ENSG00000135960	1	1	0	1	1	0	0	0	4
MIMAT0004955	hsa-miR-374b-5p	EN1	2019	ENSG00000163064	1	1	0	1	1	0	0	0	4
MIMAT0004955	hsa-miR-374b-5p	HAPLN1	1404	ENSG00000145681	1	1	0	1	1	0	0	0	4
MIMAT0004955	hsa-miR-374b-5p	LRRTM3	347731	ENSG00000198739	1	1	0	2	1	0	0	0	4
MIMAT0004955	hsa-miR-374b-5p	SEZ6L	23544	ENSG00000100095	1	1	1	2	0	0	0	0	4
MIMAT0005797	hsa-miR-1301-3p	CSMD1	64478	ENSG00000183117	1	0	0	1	1	0	1	0	4
MIMAT0005797	hsa-miR-1301-3p	DPP10	57628	ENSG00000175497	1	0	0	1	2	0	2	0	4
MIMAT0005797	hsa-miR-1301-3p	PHACTR3	116154	ENSG00000087495	1	0	0	1	1	0	1	0	4
MIMAT0005797	hsa-miR-1301-3p	SLITRK4	139065	ENSG00000179542	1	0	0	1	1	0	1	0	4
MIMAT0000062	hsa-let-7a-5p	AFF2	2334	ENSG00000155966	1	1	0	0	0	0	1	0	3
MIMAT0000062	hsa-let-7a-5p	ARHGEF38	54848	ENSG00000236699	1	0	0	0	1	0	0	1	3
MIMAT0000062	hsa-let-7a-5p	BOLL	66037	ENSG00000152430	1	1	0	0	0	0	1	0	3
MIMAT0000062	hsa-let-7a-5p	CCR7	1236	ENSG00000126353	1	1	0	0	0	0	0	1	3
MIMAT0000062	hsa-let-7a-5p	CD86	942	ENSG00000114013	1	1	0	0	0	0	0	1	3
MIMAT0000062	hsa-let-7a-5p	CDH22	64405	ENSG00000149654	0	1	0	1	0	0	0	1	3
MIMAT0000062	hsa-let-7a-5p	CRTAM	56253	ENSG00000109943	1	0	0	1	0	0	1	0	3
MIMAT0000062	hsa-let-7a-5p	FASLG	356	ENSG00000117560	0	1	0	0	1	0	0	1	3
MIMAT0000062	hsa-let-7a-5p	GABRA6	2559	ENSG00000145863	1	1	0	0	0	0	1	0	3
MIMAT0000062	hsa-let-7a-5p	GRID2IP	392862	ENSG00000215045	1	1	0	0	0	0	0	1	3
MIMAT0000062	hsa-let-7a-5p	KCNC2	3747	ENSG00000166006	0	1	0	0	1	0	1	0	3
MIMAT0000062	hsa-let-7a-5p	KLF8	11279	ENSG00000102349	1	1	0	0	0	0	0	1	3
MIMAT0000062	hsa-let-7a-5p	OLFM4	10562	ENSG00000102837	1	0	2	2	0	0	0	0	3
MIMAT0000062	hsa-let-7a-5p	PLEKHG7	440107	ENSG00000187510	1	1	0	0	0	0	0	1	3
MIMAT0000062	hsa-let-7a-5p	SLC25A18	83733	ENSG00000182902	1	1	0	0	0	0	0	1	3
MIMAT0000062	hsa-let-7a-5p	TBX5	6910	ENSG00000089225	0	1	0	0	0	0	1	1	3
MIMAT0000062	hsa-let-7a-5p	WNT1	7471	ENSG00000125084	0	1	0	0	0	1	1	0	3
MIMAT0000063	hsa-let-7b-5p	AFF2	2334	ENSG00000155966	1	1	0	0	0	0	1	0	3
MIMAT0000063	hsa-let-7b-5p	ARHGEF38	54848	ENSG00000236699	1	0	0	0	1	0	0	1	3
MIMAT0000063	hsa-let-7b-5p	BOLL	66037	ENSG00000152430	1	1	0	0	0	0	1	0	3
MIMAT0000063	hsa-let-7b-5p	CCR7	1236	ENSG00000126353	1	1	0	0	0	0	0	1	3
MIMAT0000063	hsa-let-7b-5p	CD86	942	ENSG00000114013	1	1	0	0	0	0	0	1	3
MIMAT0000063	hsa-let-7b-5p	CDH22	64405	ENSG00000149654	0	1	0	1	0	0	0	1	3
MIMAT0000063	hsa-let-7b-5p	CRTAM	56253	ENSG00000109943	1	0	0	1	0	0	1	0	3
MIMAT0000063	hsa-let-7b-5p	FASLG	356	ENSG00000117560	0	1	0	0	1	0	0	1	3
MIMAT0000063	hsa-let-7b-5p	GABRA6	2559	ENSG00000145863	1	1	0	0	0	0	1	0	3
MIMAT0000063	hsa-let-7b-5p	GAS7	8522	ENSG00000007237	1	2	0	0	0	0	1	0	3
MIMAT0000063	hsa-let-7b-5p	GRID2IP	392862	ENSG00000215045	1	1	0	0	0	0	0	1	3
MIMAT0000063	hsa-let-7b-5p	KCNC2	3747	ENSG00000166006	0	1	0	0	1	0	1	0	3
MIMAT0000063	hsa-let-7b-5p	KIAA2022	340533	ENSG00000050030	0	1	0	0	0	1	1	0	3
MIMAT0000063	hsa-let-7b-5p	KLF8	11279	ENSG00000102349	1	1	0	0	0	0	0	1	3
MIMAT0000063	hsa-let-7b-5p	KLHL6	89857	ENSG00000172578	1	1	0	0	0	0	1	0	3
MIMAT0000063	hsa-let-7b-5p	KRT5	3852	ENSG00000186081	1	0	0	1	0	0	1	0	3
MIMAT0000063	hsa-let-7b-5p	NDST3	9348	ENSG00000164100	1	1	0	0	0	0	1	0	3
MIMAT0000063	hsa-let-7b-5p	OLFM4	10562	ENSG00000102837	1	0	2	2	0	0	0	0	3
MIMAT0000063	hsa-let-7b-5p	PLEKHG7	440107	ENSG00000187510	1	1	0	0	0	0	0	1	3
MIMAT0000063	hsa-let-7b-5p	PSORS1C2	170680	ENSG00000204538	0	1	1	0	0	0	0	1	3
MIMAT0000063	hsa-let-7b-5p	SLC25A18	83733	ENSG00000182902	1	1	0	0	0	0	0	1	3
MIMAT0000063	hsa-let-7b-5p	TBX5	6910	ENSG00000089225	0	1	0	0	0	0	1	1	3
MIMAT0000063	hsa-let-7b-5p	USP6	9098	ENSG00000129204	0	1	1	0	0	0	1	0	3
MIMAT0000063	hsa-let-7b-5p	WNT1	7471	ENSG00000125084	0	1	0	0	0	1	1	0	3
MIMAT0000063	hsa-let-7b-5p	ZPLD1	131368	ENSG00000170044	1	1	0	0	0	0	1	0	3
MIMAT0000064	hsa-let-7c-5p	AFF2	2334	ENSG00000155966	1	1	0	0	0	0	1	0	3
MIMAT0000064	hsa-let-7c-5p	ARHGEF38	54848	ENSG00000236699	1	0	0	0	1	0	0	1	3
MIMAT0000064	hsa-let-7c-5p	BOLL	66037	ENSG00000152430	1	1	0	0	0	0	1	0	3
MIMAT0000064	hsa-let-7c-5p	CCR7	1236	ENSG00000126353	1	1	0	0	0	0	0	1	3
MIMAT0000064	hsa-let-7c-5p	CD86	942	ENSG00000114013	1	1	0	0	0	0	0	1	3
MIMAT0000064	hsa-let-7c-5p	CDH22	64405	ENSG00000149654	0	1	0	1	0	0	0	1	3
MIMAT0000064	hsa-let-7c-5p	CRTAM	56253	ENSG00000109943	1	0	0	1	0	0	1	0	3
MIMAT0000064	hsa-let-7c-5p	FASLG	356	ENSG00000117560	0	1	0	0	1	0	0	1	3
MIMAT0000064	hsa-let-7c-5p	GABRA6	2559	ENSG00000145863	1	1	0	0	0	0	1	0	3
MIMAT0000064	hsa-let-7c-5p	GAS7	8522	ENSG00000007237	1	2	0	0	0	1	0	0	3
MIMAT0000064	hsa-let-7c-5p	GRID2IP	392862	ENSG00000215045	1	1	0	0	0	0	0	1	3
MIMAT0000064	hsa-let-7c-5p	KCNC2	3747	ENSG00000166006	0	1	0	0	1	0	1	0	3
MIMAT0000064	hsa-let-7c-5p	OLFM4	10562	ENSG00000102837	1	0	2	2	0	0	0	0	3
MIMAT0000064	hsa-let-7c-5p	PLEKHG7	440107	ENSG00000187510	1	1	0	0	0	0	0	1	3
MIMAT0000064	hsa-let-7c-5p	PSORS1C2	170680	ENSG00000204538	0	1	1	0	0	0	0	1	3
MIMAT0000064	hsa-let-7c-5p	SLC25A18	83733	ENSG00000182902	1	1	0	0	0	0	0	1	3
MIMAT0000064	hsa-let-7c-5p	TBX5	6910	ENSG00000089225	0	1	0	0	0	0	1	1	3
MIMAT0000064	hsa-let-7c-5p	WNT1	7471	ENSG00000125084	0	1	0	0	0	1	1	0	3
MIMAT0000064	hsa-let-7c-5p	ZPLD1	131368	ENSG00000170044	1	1	0	0	0	0	1	0	3
MIMAT0000065	hsa-let-7d-5p	ACTA1	58	ENSG00000143632	0	0	2	0	1	0	1	0	3
MIMAT0000065	hsa-let-7d-5p	AFF2	2334	ENSG00000155966	1	1	0	0	0	0	1	0	3
MIMAT0000065	hsa-let-7d-5p	ARHGAP20	57569	ENSG00000137727	1	1	0	0	0	0	1	0	3
MIMAT0000065	hsa-let-7d-5p	ARHGEF38	54848	ENSG00000236699	1	0	0	0	1	0	0	1	3
MIMAT0000065	hsa-let-7d-5p	CACNB2	783	ENSG00000165995	0	1	0	1	0	0	1	0	3
MIMAT0000065	hsa-let-7d-5p	CCR7	1236	ENSG00000126353	1	1	0	0	0	0	0	1	3
MIMAT0000065	hsa-let-7d-5p	CD86	942	ENSG00000114013	1	1	0	0	0	0	0	1	3
MIMAT0000065	hsa-let-7d-5p	CDH22	64405	ENSG00000149654	0	1	0	1	0	0	0	1	3
MIMAT0000065	hsa-let-7d-5p	GRIA3	2892	ENSG00000125675	0	1	1	0	0	0	1	0	3
MIMAT0000065	hsa-let-7d-5p	KCNC2	3747	ENSG00000166006	0	0	0	0	1	0	1	1	3
MIMAT0000065	hsa-let-7d-5p	KLF8	11279	ENSG00000102349	0	1	0	0	1	0	0	1	3
MIMAT0000065	hsa-let-7d-5p	KRT5	3852	ENSG00000186081	1	0	1	1	0	0	0	0	3
MIMAT0000065	hsa-let-7d-5p	LMX1A	4009	ENSG00000162761	0	1	0	0	0	0	1	1	3
MIMAT0000065	hsa-let-7d-5p	PLEKHG7	440107	ENSG00000187510	1	1	0	0	0	0	0	1	3
MIMAT0000065	hsa-let-7d-5p	PSORS1C2	170680	ENSG00000204538	0	1	1	0	0	0	0	1	3
MIMAT0000065	hsa-let-7d-5p	SLAMF6	114836	ENSG00000162739	1	1	0	1	0	0	0	0	3
MIMAT0000065	hsa-let-7d-5p	TBX5	6910	ENSG00000089225	0	1	0	0	0	0	1	1	3
MIMAT0000066	hsa-let-7e-5p	ARHGAP20	57569	ENSG00000137727	1	1	0	0	0	0	1	0	3
MIMAT0000066	hsa-let-7e-5p	ARHGEF38	54848	ENSG00000236699	1	0	0	0	1	0	0	1	3
MIMAT0000066	hsa-let-7e-5p	BOLL	66037	ENSG00000152430	1	1	0	0	0	0	1	0	3
MIMAT0000066	hsa-let-7e-5p	CCR7	1236	ENSG00000126353	1	1	0	0	0	0	0	1	3
MIMAT0000066	hsa-let-7e-5p	CD86	942	ENSG00000114013	1	1	0	0	0	0	0	1	3
MIMAT0000066	hsa-let-7e-5p	CRTAM	56253	ENSG00000109943	1	0	0	1	0	0	1	0	3
MIMAT0000066	hsa-let-7e-5p	DMP1	1758	ENSG00000152592	1	1	0	0	0	0	0	1	3
MIMAT0000066	hsa-let-7e-5p	GABRA6	2559	ENSG00000145863	1	1	0	0	0	0	1	0	3
MIMAT0000066	hsa-let-7e-5p	GRID2IP	392862	ENSG00000215045	1	1	0	0	0	0	0	1	3
MIMAT0000066	hsa-let-7e-5p	KCNC2	3747	ENSG00000166006	1	1	0	0	1	0	0	0	3
MIMAT0000066	hsa-let-7e-5p	NDST3	9348	ENSG00000164100	1	1	0	0	0	0	1	0	3
MIMAT0000066	hsa-let-7e-5p	OLFM4	10562	ENSG00000102837	1	0	2	2	0	0	0	0	3
MIMAT0000066	hsa-let-7e-5p	PLEKHG7	440107	ENSG00000187510	1	1	0	0	0	0	0	1	3
MIMAT0000066	hsa-let-7e-5p	PSORS1C2	170680	ENSG00000204538	0	1	1	0	0	0	0	1	3
MIMAT0000066	hsa-let-7e-5p	SLC25A18	83733	ENSG00000182902	1	1	0	0	0	0	0	1	3
MIMAT0000066	hsa-let-7e-5p	TBX5	6910	ENSG00000089225	0	1	0	0	0	0	1	1	3
MIMAT0000066	hsa-let-7e-5p	WNT1	7471	ENSG00000125084	0	1	0	0	0	1	1	0	3
MIMAT0000066	hsa-let-7e-5p	ZPLD1	131368	ENSG00000170044	1	1	0	0	0	0	1	0	3
MIMAT0000067	hsa-let-7f-5p	AFF2	2334	ENSG00000155966	1	1	0	0	0	0	1	0	3
MIMAT0000067	hsa-let-7f-5p	ARHGEF38	54848	ENSG00000236699	1	0	0	0	1	0	0	1	3
MIMAT0000067	hsa-let-7f-5p	BOLL	66037	ENSG00000152430	1	1	0	0	0	0	1	0	3
MIMAT0000067	hsa-let-7f-5p	CCR7	1236	ENSG00000126353	1	1	0	0	0	0	0	1	3
MIMAT0000067	hsa-let-7f-5p	CD86	942	ENSG00000114013	1	1	0	0	0	0	0	1	3
MIMAT0000067	hsa-let-7f-5p	CDH22	64405	ENSG00000149654	0	1	0	1	0	0	0	1	3
MIMAT0000067	hsa-let-7f-5p	CRTAM	56253	ENSG00000109943	1	0	0	1	0	0	1	0	3
MIMAT0000067	hsa-let-7f-5p	GABRA6	2559	ENSG00000145863	1	1	0	0	0	0	1	0	3
MIMAT0000067	hsa-let-7f-5p	GRID2IP	392862	ENSG00000215045	1	1	0	0	0	0	0	1	3
MIMAT0000067	hsa-let-7f-5p	KCNC2	3747	ENSG00000166006	0	1	0	0	1	0	1	0	3
MIMAT0000067	hsa-let-7f-5p	KLF8	11279	ENSG00000102349	1	1	0	0	0	0	0	1	3
MIMAT0000067	hsa-let-7f-5p	OLFM4	10562	ENSG00000102837	1	0	2	2	0	0	0	0	3
MIMAT0000067	hsa-let-7f-5p	PLEKHG7	440107	ENSG00000187510	1	1	0	0	0	0	0	1	3
MIMAT0000067	hsa-let-7f-5p	PSORS1C2	170680	ENSG00000204538	0	1	1	0	0	0	0	1	3
MIMAT0000067	hsa-let-7f-5p	SLC25A18	83733	ENSG00000182902	1	1	0	0	0	0	0	1	3
MIMAT0000067	hsa-let-7f-5p	TBX5	6910	ENSG00000089225	0	1	0	0	0	0	1	1	3
MIMAT0000067	hsa-let-7f-5p	ZPLD1	131368	ENSG00000170044	1	1	0	0	0	0	1	0	3
MIMAT0000069	hsa-miR-16-5p	ARPP21	10777	ENSG00000172995	0	1	0	2	0	0	0	1	3
MIMAT0000069	hsa-miR-16-5p	CASR	846	ENSG00000036828	1	1	0	0	2	0	0	0	3
MIMAT0000069	hsa-miR-16-5p	CCDC178	374864	ENSG00000166960	0	1	0	1	0	0	0	1	3
MIMAT0000069	hsa-miR-16-5p	CMC4	100272147	ENSG00000182712	1	1	0	0	1	0	0	0	3
MIMAT0000069	hsa-miR-16-5p	CNTN3	5067	ENSG00000113805	1	1	0	2	0	0	0	0	3
MIMAT0000069	hsa-miR-16-5p	FCRL2	79368	ENSG00000132704	1	0	2	2	0	0	0	0	3
MIMAT0000069	hsa-miR-16-5p	FZD10	11211	ENSG00000111432	1	1	0	1	0	0	0	0	3
MIMAT0000069	hsa-miR-16-5p	KCNC2	3747	ENSG00000166006	1	1	0	0	0	2	0	0	3
MIMAT0000069	hsa-miR-16-5p	KDR	3791	ENSG00000128052	1	1	0	0	0	0	1	0	3
MIMAT0000069	hsa-miR-16-5p	KIAA2022	340533	ENSG00000050030	0	1	0	0	0	1	1	0	3
MIMAT0000069	hsa-miR-16-5p	LAMP3	27074	ENSG00000078081	1	0	0	1	1	0	0	0	3
MIMAT0000069	hsa-miR-16-5p	NLGN1	22871	ENSG00000169760	1	1	0	0	0	0	3	0	3
MIMAT0000069	hsa-miR-16-5p	PCDHA5	56143	ENSG00000204965	0	1	0	2	0	0	0	1	3
MIMAT0000069	hsa-miR-16-5p	PCDHAC1	56135	ENSG00000248383	0	1	0	1	0	0	1	0	3
MIMAT0000069	hsa-miR-16-5p	POU4F2	5458	ENSG00000151615	1	1	0	1	0	0	0	0	3
MIMAT0000069	hsa-miR-16-5p	RS1	6247	ENSG00000102104	0	0	0	0	1	0	1	1	3
MIMAT0000069	hsa-miR-16-5p	SEMA5B	54437	ENSG00000082684	1	1	0	0	1	0	0	0	3
MIMAT0000069	hsa-miR-16-5p	ST8SIA3	51046	ENSG00000177511	1	1	0	0	1	0	0	0	3
MIMAT0000069	hsa-miR-16-5p	SYT10	341359	ENSG00000110975	1	0	0	1	0	0	0	1	3
MIMAT0000069	hsa-miR-16-5p	TPD52L3	89882	ENSG00000170777	0	1	0	1	0	0	0	1	3
MIMAT0000069	hsa-miR-16-5p	TRABD2B	388630	ENSG00000269113	0	1	0	0	1	1	0	0	3
MIMAT0000069	hsa-miR-16-5p	UMOD	7369	ENSG00000169344	1	1	1	0	0	0	0	0	3
MIMAT0000070	hsa-miR-17-5p	AMER2	219287	ENSG00000165566	0	1	0	1	1	0	0	0	3
MIMAT0000070	hsa-miR-17-5p	CNN1	1264	ENSG00000130176	0	1	1	1	0	0	0	0	3
MIMAT0000070	hsa-miR-17-5p	COX8C	341947	ENSG00000187581	1	0	0	1	0	0	0	1	3
MIMAT0000070	hsa-miR-17-5p	GRM7	100996542	ENSG00000196277	1	1	0	0	0	0	1	0	3
MIMAT0000070	hsa-miR-17-5p	PCDHA1	56147	ENSG00000204970	0	2	0	2	1	0	0	0	3
MIMAT0000070	hsa-miR-17-5p	PCDHA5	56143	ENSG00000204965	0	2	0	4	1	0	0	0	3
MIMAT0000070	hsa-miR-17-5p	PTGDR	5729	ENSG00000168229	0	1	0	1	0	0	0	1	3
MIMAT0000070	hsa-miR-17-5p	SLC24A2	25769	ENSG00000155886	0	1	0	0	1	1	0	0	3
MIMAT0000070	hsa-miR-17-5p	SLITRK2	84631	ENSG00000185985	1	2	0	2	0	0	0	0	3
MIMAT0000070	hsa-miR-17-5p	SMOC2	64094	ENSG00000112562	0	2	0	0	1	0	2	0	3
MIMAT0000070	hsa-miR-17-5p	TCTEX1D1	200132	ENSG00000152760	0	1	0	1	0	0	0	1	3
MIMAT0000070	hsa-miR-17-5p	TNFSF11	8600	ENSG00000120659	0	1	0	1	0	0	1	0	3
MIMAT0000070	hsa-miR-17-5p	USP6	9098	ENSG00000129204	1	1	0	0	0	0	1	0	3
MIMAT0000070	hsa-miR-17-5p	ZXDA	7789	ENSG00000198205	1	1	0	0	1	0	0	0	3
MIMAT0000074	hsa-miR-19b-3p	CR2	1380	ENSG00000117322	1	0	0	2	0	0	0	1	3
MIMAT0000074	hsa-miR-19b-3p	EBF2	64641	ENSG00000221818	1	0	0	0	1	0	0	1	3
MIMAT0000074	hsa-miR-19b-3p	FGF6	2251	ENSG00000111241	0	1	0	1	0	0	0	1	3
MIMAT0000074	hsa-miR-19b-3p	GLRA3	8001	ENSG00000145451	1	1	0	1	0	0	0	0	3
MIMAT0000074	hsa-miR-19b-3p	GSC	145258	ENSG00000133937	1	2	0	0	1	0	0	0	3
MIMAT0000074	hsa-miR-19b-3p	IL26	55801	ENSG00000111536	1	0	0	1	1	0	0	0	3
MIMAT0000074	hsa-miR-19b-3p	NEUROG1	4762	ENSG00000181965	0	1	0	1	0	0	0	1	3
MIMAT0000074	hsa-miR-19b-3p	PCDHA1	56147	ENSG00000204970	0	1	0	1	2	0	0	0	3
MIMAT0000074	hsa-miR-19b-3p	PCDHA5	56143	ENSG00000204965	0	1	0	2	1	0	0	0	3
MIMAT0000074	hsa-miR-19b-3p	PCDHAC1	56135	ENSG00000248383	0	1	0	1	1	0	0	0	3
MIMAT0000074	hsa-miR-19b-3p	PLA2G10	8399	ENSG00000069764	0	1	0	1	0	0	0	1	3
MIMAT0000074	hsa-miR-19b-3p	RGS21	431704	ENSG00000253148	1	0	0	1	0	0	0	1	3
MIMAT0000074	hsa-miR-19b-3p	ST8SIA3	51046	ENSG00000177511	0	1	0	0	1	1	0	0	3
MIMAT0000074	hsa-miR-19b-3p	WNT1	7471	ENSG00000125084	0	1	0	1	0	0	0	1	3
MIMAT0000074	hsa-miR-19b-3p	ZNF716	441234	ENSG00000182111	1	0	0	2	1	0	0	0	3
MIMAT0000074	hsa-miR-19b-3p	ZPLD1	131368	ENSG00000170044	1	1	0	1	0	0	0	0	3
MIMAT0000075	hsa-miR-20a-5p	AFF2	2334	ENSG00000155966	1	1	0	0	0	0	1	0	3
MIMAT0000075	hsa-miR-20a-5p	ATP12A	479	ENSG00000075673	1	0	1	0	1	0	0	0	3
MIMAT0000075	hsa-miR-20a-5p	COX8C	341947	ENSG00000187581	1	0	0	1	0	0	0	1	3
MIMAT0000075	hsa-miR-20a-5p	KCNA1	3736	ENSG00000111262	1	1	0	0	0	0	2	0	3
MIMAT0000075	hsa-miR-20a-5p	LAMP3	27074	ENSG00000078081	1	1	0	1	0	0	0	0	3
MIMAT0000075	hsa-miR-20a-5p	OLFM3	118427	ENSG00000118733	1	1	0	0	1	0	0	0	3
MIMAT0000075	hsa-miR-20a-5p	PRDM12	59335	ENSG00000130711	1	1	0	0	0	0	1	0	3
MIMAT0000075	hsa-miR-20a-5p	SLC24A2	25769	ENSG00000155886	0	2	0	0	1	1	0	0	3
MIMAT0000075	hsa-miR-20a-5p	SLITRK4	139065	ENSG00000179542	1	1	0	0	0	1	0	0	3
MIMAT0000075	hsa-miR-20a-5p	SPACA4	171169	ENSG00000177202	1	0	1	1	0	0	0	0	3
MIMAT0000075	hsa-miR-20a-5p	ST8SIA3	51046	ENSG00000177511	1	1	0	0	0	1	0	0	3
MIMAT0000075	hsa-miR-20a-5p	UBASH3A	53347	ENSG00000160185	0	1	1	0	0	0	0	1	3
MIMAT0000075	hsa-miR-20a-5p	ZXDA	7789	ENSG00000198205	1	2	0	0	1	0	0	0	3
MIMAT0000076	hsa-miR-21-5p	CLDN8	9073	ENSG00000156284	1	1	0	0	1	0	0	0	3
MIMAT0000076	hsa-miR-21-5p	KCNA1	3736	ENSG00000111262	1	1	0	0	0	0	1	0	3
MIMAT0000077	hsa-miR-22-3p	CALCR	799	ENSG00000004948	1	1	0	0	0	0	0	1	3
MIMAT0000077	hsa-miR-22-3p	CDX2	1045	ENSG00000165556	1	1	0	0	0	0	0	1	3
MIMAT0000077	hsa-miR-22-3p	DPP10	57628	ENSG00000175497	1	1	0	0	0	0	0	1	3
MIMAT0000077	hsa-miR-22-3p	HDC	3067	ENSG00000140287	1	1	1	0	0	0	0	0	3
MIMAT0000077	hsa-miR-22-3p	HEY2	23493	ENSG00000135547	1	1	0	0	0	0	1	0	3
MIMAT0000077	hsa-miR-22-3p	IL31	386653	ENSG00000204671	1	0	0	1	0	0	0	1	3
MIMAT0000077	hsa-miR-22-3p	NPNT	255743	ENSG00000168743	1	1	0	0	0	0	0	1	3
MIMAT0000078	hsa-miR-23a-3p	BEX5	340542	ENSG00000184515	0	0	1	2	1	0	0	0	3
MIMAT0000078	hsa-miR-23a-3p	CALCR	799	ENSG00000004948	1	1	0	1	0	0	0	0	3
MIMAT0000078	hsa-miR-23a-3p	CCK	885	ENSG00000187094	1	1	0	0	0	0	1	0	3
MIMAT0000078	hsa-miR-23a-3p	CCL7	6354	ENSG00000108688	0	1	0	0	1	0	0	1	3
MIMAT0000078	hsa-miR-23a-3p	CETN1	1068	ENSG00000177143	0	1	1	1	0	0	0	0	3
MIMAT0000078	hsa-miR-23a-3p	CHL1	10752	ENSG00000134121	1	1	0	1	0	0	0	0	3
MIMAT0000078	hsa-miR-23a-3p	CLEC1A	51267	ENSG00000150048	1	0	0	0	1	0	0	1	3
MIMAT0000078	hsa-miR-23a-3p	CSN3	1448	ENSG00000171209	1	1	0	1	0	0	0	0	3
MIMAT0000078	hsa-miR-23a-3p	DLGAP2	9228	ENSG00000198010	1	2	0	0	0	0	1	0	3
MIMAT0000078	hsa-miR-23a-3p	EPSTI1	94240	ENSG00000133106	1	0	0	1	1	0	0	0	3
MIMAT0000078	hsa-miR-23a-3p	FAM217A	222826	ENSG00000145975	1	0	2	1	0	0	0	0	3
MIMAT0000078	hsa-miR-23a-3p	GABRG1	2565	ENSG00000163285	1	2	0	0	1	0	0	0	3
MIMAT0000078	hsa-miR-23a-3p	HTR2C	3358	ENSG00000147246	0	2	0	4	0	0	2	0	3
MIMAT0000078	hsa-miR-23a-3p	IL1F10	84639	ENSG00000136697	1	1	1	0	0	0	0	0	3
MIMAT0000078	hsa-miR-23a-3p	KIAA1107	23285	ENSG00000069712	1	1	0	1	0	0	0	0	3
MIMAT0000078	hsa-miR-23a-3p	KLRF1	51348	ENSG00000150045	1	1	0	6	0	0	0	0	3
MIMAT0000078	hsa-miR-23a-3p	MAGEA8	4107	ENSG00000156009	1	1	0	2	0	0	0	0	3
MIMAT0000078	hsa-miR-23a-3p	MARK1	4139	ENSG00000116141	1	2	0	1	0	0	0	0	3
MIMAT0000078	hsa-miR-23a-3p	MAS1	4142	ENSG00000130368	1	0	1	1	0	0	0	0	3
MIMAT0000078	hsa-miR-23a-3p	NLGN4Y	22829	ENSG00000165246	1	1	0	0	1	0	0	0	3
MIMAT0000078	hsa-miR-23a-3p	RFX6	222546	ENSG00000185002	0	1	0	1	0	0	1	0	3
MIMAT0000078	hsa-miR-23a-3p	SLC12A1	6557	ENSG00000074803	1	1	0	1	0	0	0	0	3
MIMAT0000078	hsa-miR-23a-3p	SLC17A6	57084	ENSG00000091664	1	1	0	2	0	0	0	0	3
MIMAT0000078	hsa-miR-23a-3p	TAC1	6863	ENSG00000006128	1	1	0	1	0	0	0	0	3
MIMAT0000078	hsa-miR-23a-3p	TBX5	6910	ENSG00000089225	1	1	0	0	0	0	1	0	3
MIMAT0000078	hsa-miR-23a-3p	TMEM215	401498	ENSG00000188133	1	1	0	0	0	0	1	0	3
MIMAT0000078	hsa-miR-23a-3p	ZNF257	113835	ENSG00000197134	1	0	0	1	1	0	0	0	3
MIMAT0000078	hsa-miR-23a-3p	ZNF716	441234	ENSG00000182111	1	1	0	0	1	0	0	0	3
MIMAT0000080	hsa-miR-24-3p	CDX2	1045	ENSG00000165556	1	0	0	0	1	0	0	1	3
MIMAT0000080	hsa-miR-24-3p	CIDEA	1149	ENSG00000176194	1	0	1	0	1	0	0	0	3
MIMAT0000080	hsa-miR-24-3p	FASLG	356	ENSG00000117560	1	0	0	6	0	0	0	1	3
MIMAT0000080	hsa-miR-24-3p	FRMD7	90167	ENSG00000165694	1	0	0	1	2	0	0	0	3
MIMAT0000080	hsa-miR-24-3p	GRIA3	2892	ENSG00000125675	1	0	0	0	1	0	1	0	3
MIMAT0000080	hsa-miR-24-3p	KCNMB2	10242	ENSG00000197584	1	0	0	2	0	0	1	0	3
MIMAT0000080	hsa-miR-24-3p	KLF8	11279	ENSG00000102349	1	0	0	2	0	0	0	1	3
MIMAT0000080	hsa-miR-24-3p	NEUROD1	4760	ENSG00000162992	1	0	0	1	0	0	0	1	3
MIMAT0000081	hsa-miR-25-3p	CES5A	221223	ENSG00000159398	1	0	2	1	0	0	0	0	3
MIMAT0000081	hsa-miR-25-3p	DLGAP2	9228	ENSG00000198010	1	1	0	0	0	0	1	0	3
MIMAT0000081	hsa-miR-25-3p	FAM24A	118670	ENSG00000203795	1	0	0	1	1	0	0	0	3
MIMAT0000081	hsa-miR-25-3p	HAND1	9421	ENSG00000113196	1	1	0	0	0	0	1	0	3
MIMAT0000081	hsa-miR-25-3p	KCNA1	3736	ENSG00000111262	1	1	0	0	0	0	1	0	3
MIMAT0000081	hsa-miR-25-3p	RAG1	5896	ENSG00000166349	1	1	0	0	0	0	1	0	3
MIMAT0000081	hsa-miR-25-3p	SCRG1	11341	ENSG00000164106	1	0	0	1	0	0	0	1	3
MIMAT0000081	hsa-miR-25-3p	SHOX	6473	ENSG00000185960	1	0	0	1	0	0	0	1	3
MIMAT0000082	hsa-miR-26a-5p	ACTA1	58	ENSG00000143632	1	1	0	0	0	0	1	0	3
MIMAT0000082	hsa-miR-26a-5p	CACNB2	783	ENSG00000165995	1	4	0	0	1	0	0	0	3
MIMAT0000082	hsa-miR-26a-5p	CTXN3	613212	ENSG00000205279	1	0	0	1	1	0	0	0	3
MIMAT0000082	hsa-miR-26a-5p	HAPLN1	1404	ENSG00000145681	1	1	0	1	0	0	0	0	3
MIMAT0000082	hsa-miR-26a-5p	IFNG	3458	ENSG00000111537	1	1	0	0	0	0	1	0	3
MIMAT0000082	hsa-miR-26a-5p	KCNK1	3775	ENSG00000135750	1	1	0	1	0	0	0	0	3
MIMAT0000082	hsa-miR-26a-5p	OVOL2	58495	ENSG00000125850	1	0	0	1	1	0	0	0	3
MIMAT0000082	hsa-miR-26a-5p	PIH1D3	139212	ENSG00000080572	1	1	0	1	0	0	0	0	3
MIMAT0000082	hsa-miR-26a-5p	RTN1	6252	ENSG00000139970	1	1	0	1	0	0	0	0	3
MIMAT0000082	hsa-miR-26a-5p	SELP	6403	ENSG00000174175	1	0	0	2	1	0	0	0	3
MIMAT0000082	hsa-miR-26a-5p	SPESP1	246777	ENSG00000258484	1	1	0	1	0	0	0	0	3
MIMAT0000083	hsa-miR-26b-5p	CACNB2	783	ENSG00000165995	1	4	0	0	1	0	0	0	3
MIMAT0000083	hsa-miR-26b-5p	CTXN3	613212	ENSG00000205279	1	0	0	1	1	0	0	0	3
MIMAT0000083	hsa-miR-26b-5p	HAPLN1	1404	ENSG00000145681	1	1	0	1	0	0	0	0	3
MIMAT0000083	hsa-miR-26b-5p	HTR2A	3356	ENSG00000102468	1	1	0	1	0	0	0	0	3
MIMAT0000083	hsa-miR-26b-5p	KCNK1	3775	ENSG00000135750	1	1	0	1	0	0	0	0	3
MIMAT0000083	hsa-miR-26b-5p	OVOL2	58495	ENSG00000125850	1	0	0	1	1	0	0	0	3
MIMAT0000083	hsa-miR-26b-5p	PIH1D3	139212	ENSG00000080572	1	1	0	1	0	0	0	0	3
MIMAT0000083	hsa-miR-26b-5p	RTN1	6252	ENSG00000139970	1	1	0	1	0	0	0	0	3
MIMAT0000083	hsa-miR-26b-5p	SELP	6403	ENSG00000174175	1	0	0	2	1	0	0	0	3
MIMAT0000084	hsa-miR-27a-3p	CACNG2	10369	ENSG00000166862	0	2	0	0	1	0	0	1	3
MIMAT0000084	hsa-miR-27a-3p	CHL1	10752	ENSG00000134121	1	1	0	0	0	0	1	0	3
MIMAT0000084	hsa-miR-27a-3p	CRISP1	167	ENSG00000124812	1	1	0	1	0	0	0	0	3
MIMAT0000084	hsa-miR-27a-3p	CRISP2	7180	ENSG00000124490	1	0	2	1	0	0	0	0	3
MIMAT0000084	hsa-miR-27a-3p	CXCL11	6373	ENSG00000169248	1	1	0	1	0	0	0	0	3
MIMAT0000084	hsa-miR-27a-3p	DLGAP3	58512	ENSG00000116544	1	1	0	0	0	0	1	0	3
MIMAT0000084	hsa-miR-27a-3p	HCRTR1	3061	ENSG00000121764	1	0	1	1	0	0	0	0	3
MIMAT0000084	hsa-miR-27a-3p	HORMAD2	150280	ENSG00000176635	1	0	0	1	0	0	0	1	3
MIMAT0000084	hsa-miR-27a-3p	IFNG	3458	ENSG00000111537	1	1	0	1	0	0	0	0	3
MIMAT0000084	hsa-miR-27a-3p	KCNA4	3739	ENSG00000182255	1	0	0	0	1	0	0	1	3
MIMAT0000084	hsa-miR-27a-3p	MMP13	4322	ENSG00000137745	1	1	0	0	0	0	1	0	3
MIMAT0000084	hsa-miR-27a-3p	NEUROD6	63974	ENSG00000164600	1	1	0	0	0	0	1	0	3
MIMAT0000084	hsa-miR-27a-3p	OPN5	221391	ENSG00000124818	0	1	0	1	0	0	1	0	3
MIMAT0000084	hsa-miR-27a-3p	PALM2	114299	ENSG00000243444	1	2	0	0	0	0	1	0	3
MIMAT0000084	hsa-miR-27a-3p	PLA2R1	22925	ENSG00000153246	1	1	0	1	0	0	0	0	3
MIMAT0000084	hsa-miR-27a-3p	RAD9B	144715	ENSG00000151164	1	1	0	3	0	0	0	0	3
MIMAT0000084	hsa-miR-27a-3p	SHE	126669	ENSG00000169291	1	2	0	0	1	0	0	0	3
MIMAT0000084	hsa-miR-27a-3p	SLC24A4	123041	ENSG00000140090	0	2	0	0	1	1	0	0	3
MIMAT0000084	hsa-miR-27a-3p	SLC9A4	389015	ENSG00000180251	1	0	0	1	1	0	0	0	3
MIMAT0000084	hsa-miR-27a-3p	SMOC2	64094	ENSG00000112562	1	1	0	0	1	0	0	0	3
MIMAT0000084	hsa-miR-27a-3p	ZNF80	7634	ENSG00000174255	1	0	0	1	1	0	0	0	3
MIMAT0000085	hsa-miR-28-5p	AMPH	273	ENSG00000078053	1	0	0	1	0	0	2	0	3
MIMAT0000085	hsa-miR-28-5p	ASPA	443	ENSG00000108381	1	0	1	0	1	0	0	0	3
MIMAT0000085	hsa-miR-28-5p	NNAT	4826	ENSG00000053438	1	0	2	0	0	0	1	0	3
MIMAT0000085	hsa-miR-28-5p	RCVRN	5957	ENSG00000109047	1	0	1	0	0	0	1	0	3
MIMAT0000085	hsa-miR-28-5p	RPTN	126638	ENSG00000215853	1	0	0	1	1	0	0	0	3
MIMAT0000086	hsa-miR-29a-3p	ATP1B4	23439	ENSG00000101892	0	1	0	0	2	0	0	1	3
MIMAT0000086	hsa-miR-29a-3p	C11orf87	399947	ENSG00000185742	1	2	0	0	0	0	0	1	3
MIMAT0000086	hsa-miR-29a-3p	C12orf40	283461	ENSG00000180116	1	0	0	0	1	0	1	0	3
MIMAT0000086	hsa-miR-29a-3p	CALCR	799	ENSG00000004948	1	1	0	0	0	0	1	0	3
MIMAT0000086	hsa-miR-29a-3p	DLGAP2	9228	ENSG00000198010	1	2	0	0	0	0	1	0	3
MIMAT0000086	hsa-miR-29a-3p	KIAA2022	340533	ENSG00000050030	1	3	0	0	0	0	2	0	3
MIMAT0000086	hsa-miR-29a-3p	KY	339855	ENSG00000174611	1	1	0	0	0	0	1	0	3
MIMAT0000086	hsa-miR-29a-3p	MOG	4340	ENSG00000204655	1	1	0	0	0	0	0	1	3
MIMAT0000086	hsa-miR-29a-3p	PLSCR3	57048	ENSG00000187838	0	1	1	0	0	0	0	1	3
MIMAT0000086	hsa-miR-29a-3p	PURG	29942	ENSG00000172733	0	2	0	2	1	0	0	0	3
MIMAT0000086	hsa-miR-29a-3p	RGS1	5996	ENSG00000090104	1	0	0	0	1	0	1	0	3
MIMAT0000086	hsa-miR-29a-3p	SFTA3	253970	ENSG00000229415	1	0	0	1	0	0	1	0	3
MIMAT0000086	hsa-miR-29a-3p	SMIM17	147670	ENSG00000268182	0	1	0	0	1	0	0	1	3
MIMAT0000086	hsa-miR-29a-3p	TBX21	30009	ENSG00000073861	0	1	0	0	0	0	1	1	3
MIMAT0000086	hsa-miR-29a-3p	XKR4	114786	ENSG00000206579	1	2	0	0	0	0	1	0	3
MIMAT0000087	hsa-miR-30a-5p	CCDC178	374864	ENSG00000166960	0	1	0	1	0	0	0	1	3
MIMAT0000087	hsa-miR-30a-5p	CSMD1	64478	ENSG00000183117	1	0	0	1	0	0	1	0	3
MIMAT0000087	hsa-miR-30a-5p	DACH2	117154	ENSG00000126733	1	1	0	2	0	0	0	0	3
MIMAT0000087	hsa-miR-30a-5p	DOK5	55816	ENSG00000101134	1	0	0	1	1	0	0	0	3
MIMAT0000087	hsa-miR-30a-5p	HTR1F	3355	ENSG00000179097	1	2	0	1	0	0	0	0	3
MIMAT0000087	hsa-miR-30a-5p	HTR4	3360	ENSG00000164270	1	1	0	1	0	0	0	0	3
MIMAT0000087	hsa-miR-30a-5p	IRF4	3662	ENSG00000137265	1	1	0	0	1	0	0	0	3
MIMAT0000087	hsa-miR-30a-5p	KCNJ3	3760	ENSG00000162989	1	1	0	2	0	0	0	0	3
MIMAT0000087	hsa-miR-30a-5p	KLF8	11279	ENSG00000102349	1	1	0	0	2	0	0	0	3
MIMAT0000087	hsa-miR-30a-5p	MYH11	4629	ENSG00000133392	1	1	0	0	3	0	0	0	3
MIMAT0000087	hsa-miR-30a-5p	NEUROD1	4760	ENSG00000162992	1	1	0	0	1	0	0	0	3
MIMAT0000087	hsa-miR-30a-5p	POU4F2	5458	ENSG00000151615	1	1	0	1	0	0	0	0	3
MIMAT0000087	hsa-miR-30a-5p	SPHKAP	80309	ENSG00000153820	1	1	0	2	0	0	0	0	3
MIMAT0000087	hsa-miR-30a-5p	TRDN	10345	ENSG00000186439	1	1	0	1	0	0	0	0	3
MIMAT0000088	hsa-miR-30a-3p	LHX8	431707	ENSG00000162624	0	1	1	1	0	0	0	0	3
MIMAT0000088	hsa-miR-30a-3p	MAP3K19	80122	ENSG00000176601	1	1	0	2	0	0	0	0	3
MIMAT0000088	hsa-miR-30a-3p	MEOX2	4223	ENSG00000106511	0	2	0	2	1	0	0	0	3
MIMAT0000088	hsa-miR-30a-3p	NPPA	4878	ENSG00000175206	0	1	1	1	0	0	0	0	3
MIMAT0000088	hsa-miR-30a-3p	PPP1R3A	5506	ENSG00000154415	1	1	0	0	1	0	0	0	3
MIMAT0000088	hsa-miR-30a-3p	RANBP3L	202151	ENSG00000164188	1	0	0	1	1	0	0	0	3
MIMAT0000088	hsa-miR-30a-3p	SLITRK3	22865	ENSG00000121871	0	1	0	1	1	0	0	0	3
MIMAT0000088	hsa-miR-30a-3p	SMCO3	440087	ENSG00000179256	1	2	0	1	0	0	0	0	3
MIMAT0000088	hsa-miR-30a-3p	USP6	9098	ENSG00000129204	1	2	1	0	0	0	0	0	3
MIMAT0000089	hsa-miR-31-5p	BOLL	66037	ENSG00000152430	1	0	0	1	0	0	1	0	3
MIMAT0000089	hsa-miR-31-5p	CD209	30835	ENSG00000090659	1	0	0	1	0	0	1	0	3
MIMAT0000089	hsa-miR-31-5p	CNTNAP4	85445	ENSG00000152910	1	0	1	1	0	0	0	0	3
MIMAT0000089	hsa-miR-31-5p	PALM2	114299	ENSG00000243444	1	1	0	0	0	0	1	0	3
MIMAT0000089	hsa-miR-31-5p	PAX5	5079	ENSG00000196092	1	0	0	0	1	0	1	0	3
MIMAT0000089	hsa-miR-31-5p	PSMB11	122706	ENSG00000222028	1	0	0	0	1	0	0	1	3
MIMAT0000089	hsa-miR-31-5p	RIT2	6014	ENSG00000152214	1	0	0	1	0	0	1	0	3
MIMAT0000089	hsa-miR-31-5p	TMPRSS11F	389208	ENSG00000198092	1	0	1	0	0	0	0	1	3
MIMAT0000089	hsa-miR-31-5p	VSIG4	11326	ENSG00000155659	1	0	1	4	0	0	0	0	3
MIMAT0000092	hsa-miR-92a-3p	CES5A	221223	ENSG00000159398	1	0	2	1	0	0	0	0	3
MIMAT0000092	hsa-miR-92a-3p	CSMD1	64478	ENSG00000183117	1	2	0	0	0	0	1	0	3
MIMAT0000092	hsa-miR-92a-3p	DLGAP2	9228	ENSG00000198010	1	1	0	0	0	0	1	0	3
MIMAT0000092	hsa-miR-92a-3p	GRIA3	2892	ENSG00000125675	1	1	0	0	0	0	1	0	3
MIMAT0000092	hsa-miR-92a-3p	HAND1	9421	ENSG00000113196	1	2	0	0	0	0	1	0	3
MIMAT0000092	hsa-miR-92a-3p	IBSP	3381	ENSG00000029559	0	1	0	1	0	0	0	1	3
MIMAT0000092	hsa-miR-92a-3p	KCNA1	3736	ENSG00000111262	1	1	0	0	0	0	1	0	3
MIMAT0000092	hsa-miR-92a-3p	KCNJ3	3760	ENSG00000162989	1	1	0	0	0	0	1	0	3
MIMAT0000092	hsa-miR-92a-3p	MARK1	4139	ENSG00000116141	1	2	0	0	0	0	1	0	3
MIMAT0000092	hsa-miR-92a-3p	MMP10	4319	ENSG00000166670	0	1	1	0	1	0	0	0	3
MIMAT0000092	hsa-miR-92a-3p	NEUROD1	4760	ENSG00000162992	1	1	0	0	0	0	1	0	3
MIMAT0000092	hsa-miR-92a-3p	PAPOLB	56903	ENSG00000218823	1	1	0	0	0	0	1	0	3
MIMAT0000092	hsa-miR-92a-3p	RAG1	5896	ENSG00000166349	1	1	0	0	0	0	1	0	3
MIMAT0000093	hsa-miR-93-5p	AMER2	219287	ENSG00000165566	0	1	0	1	1	0	0	0	3
MIMAT0000093	hsa-miR-93-5p	CCL1	6346	ENSG00000108702	0	1	0	1	0	0	0	1	3
MIMAT0000093	hsa-miR-93-5p	CNN1	1264	ENSG00000130176	0	1	1	1	0	0	0	0	3
MIMAT0000093	hsa-miR-93-5p	COX8C	341947	ENSG00000187581	1	0	0	1	0	0	0	1	3
MIMAT0000093	hsa-miR-93-5p	DLGAP2	9228	ENSG00000198010	1	2	0	0	0	0	4	0	3
MIMAT0000093	hsa-miR-93-5p	GRM7	100996542	ENSG00000196277	1	1	0	0	0	0	1	0	3
MIMAT0000093	hsa-miR-93-5p	PCDHA1	56147	ENSG00000204970	0	2	0	2	1	0	0	0	3
MIMAT0000093	hsa-miR-93-5p	PCDHA5	56143	ENSG00000204965	0	2	0	4	1	0	0	0	3
MIMAT0000093	hsa-miR-93-5p	PTGDR	5729	ENSG00000168229	0	1	0	1	0	0	0	1	3
MIMAT0000093	hsa-miR-93-5p	SLC24A2	25769	ENSG00000155886	0	1	0	0	1	1	0	0	3
MIMAT0000093	hsa-miR-93-5p	SLITRK2	84631	ENSG00000185985	1	2	0	2	0	0	0	0	3
MIMAT0000093	hsa-miR-93-5p	TCTEX1D1	200132	ENSG00000152760	0	1	0	1	0	0	0	1	3
MIMAT0000093	hsa-miR-93-5p	TNFSF11	8600	ENSG00000120659	0	1	0	1	0	0	1	0	3
MIMAT0000093	hsa-miR-93-5p	UBASH3A	53347	ENSG00000160185	0	1	1	0	0	0	0	1	3
MIMAT0000093	hsa-miR-93-5p	ZBTB9	221504	ENSG00000213588	0	1	0	2	0	0	0	1	3
MIMAT0000093	hsa-miR-93-5p	ZXDA	7789	ENSG00000198205	1	1	0	0	1	0	0	0	3
MIMAT0000096	hsa-miR-98-5p	AFF2	2334	ENSG00000155966	1	1	0	0	0	0	1	0	3
MIMAT0000096	hsa-miR-98-5p	ARHGEF38	54848	ENSG00000236699	1	0	0	0	1	0	0	1	3
MIMAT0000096	hsa-miR-98-5p	BOLL	66037	ENSG00000152430	1	1	0	0	0	0	1	0	3
MIMAT0000096	hsa-miR-98-5p	CCR7	1236	ENSG00000126353	1	1	0	0	0	0	0	1	3
MIMAT0000096	hsa-miR-98-5p	CD86	942	ENSG00000114013	1	1	0	0	0	0	0	1	3
MIMAT0000096	hsa-miR-98-5p	CDH22	64405	ENSG00000149654	0	1	0	1	0	0	0	1	3
MIMAT0000096	hsa-miR-98-5p	COL14A1	7373	ENSG00000187955	0	1	0	1	0	0	0	1	3
MIMAT0000096	hsa-miR-98-5p	DEFB119	245932	ENSG00000180483	0	1	1	1	0	0	0	0	3
MIMAT0000096	hsa-miR-98-5p	GABRA6	2559	ENSG00000145863	1	1	0	0	0	0	1	0	3
MIMAT0000096	hsa-miR-98-5p	GRID2IP	392862	ENSG00000215045	1	1	0	0	0	0	0	1	3
MIMAT0000096	hsa-miR-98-5p	KCNC2	3747	ENSG00000166006	0	1	0	0	1	0	1	0	3
MIMAT0000096	hsa-miR-98-5p	KLF8	11279	ENSG00000102349	1	1	0	0	0	0	0	1	3
MIMAT0000096	hsa-miR-98-5p	OLFM4	10562	ENSG00000102837	1	0	2	2	0	0	0	0	3
MIMAT0000096	hsa-miR-98-5p	PLEKHG7	440107	ENSG00000187510	1	1	0	0	0	0	0	1	3
MIMAT0000096	hsa-miR-98-5p	SLC25A18	83733	ENSG00000182902	1	1	0	0	0	0	0	1	3
MIMAT0000096	hsa-miR-98-5p	TBX5	6910	ENSG00000089225	0	1	0	0	0	0	1	1	3
MIMAT0000096	hsa-miR-98-5p	TMPRSS11F	389208	ENSG00000198092	1	1	1	0	0	0	0	0	3
MIMAT0000099	hsa-miR-101-3p	AMER2	219287	ENSG00000165566	1	1	0	1	0	0	0	0	3
MIMAT0000099	hsa-miR-101-3p	CD86	942	ENSG00000114013	1	0	0	1	1	0	0	0	3
MIMAT0000099	hsa-miR-101-3p	COX8C	341947	ENSG00000187581	1	0	1	1	0	0	0	0	3
MIMAT0000099	hsa-miR-101-3p	KCNA1	3736	ENSG00000111262	1	1	0	0	1	0	0	0	3
MIMAT0000099	hsa-miR-101-3p	KCNA5	3741	ENSG00000130037	1	1	0	1	0	0	0	0	3
MIMAT0000099	hsa-miR-101-3p	LRP2	4036	ENSG00000081479	1	1	0	0	1	0	0	0	3
MIMAT0000099	hsa-miR-101-3p	PURG	29942	ENSG00000172733	0	1	0	1	0	0	2	0	3
MIMAT0000099	hsa-miR-101-3p	RFPL4B	442247	ENSG00000251258	1	0	1	0	1	0	0	0	3
MIMAT0000099	hsa-miR-101-3p	SLC9C2	284525	ENSG00000162753	1	0	1	1	0	0	0	0	3
MIMAT0000099	hsa-miR-101-3p	SYT10	341359	ENSG00000110975	1	1	0	1	0	0	0	0	3
MIMAT0000099	hsa-miR-101-3p	TMEM132D	121256	ENSG00000151952	1	1	0	1	0	0	0	0	3
MIMAT0000099	hsa-miR-101-3p	TMEM257	9142	ENSG00000221870	1	1	0	2	0	0	0	0	3
MIMAT0000101	hsa-miR-103a-3p	ARHGAP20	57569	ENSG00000137727	1	1	0	0	0	0	1	0	3
MIMAT0000101	hsa-miR-103a-3p	CSMD1	64478	ENSG00000183117	1	1	0	0	0	0	1	0	3
MIMAT0000101	hsa-miR-103a-3p	FZD10	11211	ENSG00000111432	1	1	0	0	0	0	1	0	3
MIMAT0000101	hsa-miR-103a-3p	GPR12	2835	ENSG00000132975	1	0	1	0	0	0	0	1	3
MIMAT0000101	hsa-miR-103a-3p	HTR2A	3356	ENSG00000102468	0	1	0	0	0	1	1	0	3
MIMAT0000101	hsa-miR-103a-3p	KIAA2022	340533	ENSG00000050030	1	1	0	0	0	0	2	0	3
MIMAT0000101	hsa-miR-103a-3p	NLGN1	22871	ENSG00000169760	0	1	0	1	0	0	3	0	3
MIMAT0000101	hsa-miR-103a-3p	PRKAG3	53632	ENSG00000115592	1	0	0	1	1	0	0	0	3
MIMAT0000101	hsa-miR-103a-3p	PTCHD3	374308	ENSG00000182077	1	1	0	2	0	0	0	0	3
MIMAT0000101	hsa-miR-103a-3p	WNT7A	7476	ENSG00000154764	1	1	1	0	0	0	0	0	3
MIMAT0000104	hsa-miR-107	CSMD1	64478	ENSG00000183117	1	1	0	0	0	0	2	0	3
MIMAT0000104	hsa-miR-107	FZD10	11211	ENSG00000111432	1	1	0	0	0	0	1	0	3
MIMAT0000104	hsa-miR-107	GPR12	2835	ENSG00000132975	1	0	1	0	0	0	0	1	3
MIMAT0000104	hsa-miR-107	HTR2A	3356	ENSG00000102468	0	1	0	0	0	1	1	0	3
MIMAT0000104	hsa-miR-107	KIAA2022	340533	ENSG00000050030	1	1	0	0	0	0	2	0	3
MIMAT0000104	hsa-miR-107	NLGN1	22871	ENSG00000169760	0	1	0	1	0	0	3	0	3
MIMAT0000104	hsa-miR-107	PRKAG3	53632	ENSG00000115592	1	0	0	1	1	0	0	0	3
MIMAT0000104	hsa-miR-107	PTCHD3	374308	ENSG00000182077	1	1	0	2	0	0	0	0	3
MIMAT0000104	hsa-miR-107	WNT7A	7476	ENSG00000154764	1	1	1	0	0	0	0	0	3
MIMAT0000226	hsa-miR-196a-5p	GAS7	8522	ENSG00000007237	1	1	0	0	0	0	1	0	3
MIMAT0000226	hsa-miR-196a-5p	KIAA2022	340533	ENSG00000050030	0	1	0	0	0	1	1	0	3
MIMAT0000226	hsa-miR-196a-5p	SORCS1	114815	ENSG00000108018	1	1	0	0	0	0	1	0	3
MIMAT0000227	hsa-miR-197-3p	NYAP2	57624	ENSG00000144460	1	0	0	2	1	0	0	0	3
MIMAT0000227	hsa-miR-197-3p	SLC32A1	140679	ENSG00000101438	1	0	0	1	0	0	1	0	3
MIMAT0000227	hsa-miR-197-3p	SST	6750	ENSG00000157005	1	0	0	1	1	0	0	0	3
MIMAT0000244	hsa-miR-30c-5p	CCDC178	374864	ENSG00000166960	0	1	0	1	0	0	0	1	3
MIMAT0000244	hsa-miR-30c-5p	CSMD1	64478	ENSG00000183117	1	0	0	1	0	0	1	0	3
MIMAT0000244	hsa-miR-30c-5p	DACH2	117154	ENSG00000126733	1	1	0	2	0	0	0	0	3
MIMAT0000244	hsa-miR-30c-5p	DOK5	55816	ENSG00000101134	1	0	0	1	1	0	0	0	3
MIMAT0000244	hsa-miR-30c-5p	GALR1	2587	ENSG00000166573	0	1	0	1	0	0	0	1	3
MIMAT0000244	hsa-miR-30c-5p	HTR1F	3355	ENSG00000179097	1	2	0	1	0	0	0	0	3
MIMAT0000244	hsa-miR-30c-5p	HTR4	3360	ENSG00000164270	1	1	0	1	0	0	0	0	3
MIMAT0000244	hsa-miR-30c-5p	IRF4	3662	ENSG00000137265	1	1	0	0	1	0	0	0	3
MIMAT0000244	hsa-miR-30c-5p	KCNJ3	3760	ENSG00000162989	1	1	0	2	0	0	0	0	3
MIMAT0000244	hsa-miR-30c-5p	KLF8	11279	ENSG00000102349	1	1	0	0	2	0	0	0	3
MIMAT0000244	hsa-miR-30c-5p	M1AP	130951	ENSG00000159374	1	1	0	1	0	0	0	0	3
MIMAT0000244	hsa-miR-30c-5p	MEOX2	4223	ENSG00000106511	1	2	0	0	1	0	0	0	3
MIMAT0000244	hsa-miR-30c-5p	MYH11	4629	ENSG00000133392	1	1	0	0	3	0	0	0	3
MIMAT0000244	hsa-miR-30c-5p	NEUROD1	4760	ENSG00000162992	1	1	0	0	1	0	0	0	3
MIMAT0000244	hsa-miR-30c-5p	NEUROD6	63974	ENSG00000164600	0	1	0	1	0	0	1	0	3
MIMAT0000244	hsa-miR-30c-5p	POU4F2	5458	ENSG00000151615	1	1	0	1	0	0	0	0	3
MIMAT0000244	hsa-miR-30c-5p	RAD9B	144715	ENSG00000151164	1	0	0	2	0	0	1	0	3
MIMAT0000244	hsa-miR-30c-5p	SPHKAP	80309	ENSG00000153820	1	1	0	2	0	0	0	0	3
MIMAT0000244	hsa-miR-30c-5p	TRDN	10345	ENSG00000186439	1	1	0	1	0	0	0	0	3
MIMAT0000245	hsa-miR-30d-5p	CCDC178	374864	ENSG00000166960	0	1	0	1	0	0	0	1	3
MIMAT0000245	hsa-miR-30d-5p	CSMD1	64478	ENSG00000183117	1	0	0	1	0	0	1	0	3
MIMAT0000245	hsa-miR-30d-5p	DACH2	117154	ENSG00000126733	1	1	0	2	0	0	0	0	3
MIMAT0000245	hsa-miR-30d-5p	HTR1F	3355	ENSG00000179097	1	2	0	1	0	0	0	0	3
MIMAT0000245	hsa-miR-30d-5p	HTR4	3360	ENSG00000164270	1	1	0	1	0	0	0	0	3
MIMAT0000245	hsa-miR-30d-5p	IRF4	3662	ENSG00000137265	1	1	0	0	1	0	0	0	3
MIMAT0000245	hsa-miR-30d-5p	KCNJ3	3760	ENSG00000162989	1	1	0	2	0	0	0	0	3
MIMAT0000245	hsa-miR-30d-5p	KLF8	11279	ENSG00000102349	1	1	0	0	2	0	0	0	3
MIMAT0000245	hsa-miR-30d-5p	MEOX2	4223	ENSG00000106511	1	2	0	0	1	0	0	0	3
MIMAT0000245	hsa-miR-30d-5p	MYH11	4629	ENSG00000133392	1	1	0	0	3	0	0	0	3
MIMAT0000245	hsa-miR-30d-5p	NEUROD1	4760	ENSG00000162992	1	1	0	0	1	0	0	0	3
MIMAT0000245	hsa-miR-30d-5p	POU4F2	5458	ENSG00000151615	1	1	0	1	0	0	0	0	3
MIMAT0000245	hsa-miR-30d-5p	SPHKAP	80309	ENSG00000153820	1	1	0	2	0	0	0	0	3
MIMAT0000245	hsa-miR-30d-5p	TRDN	10345	ENSG00000186439	1	1	0	1	0	0	0	0	3
MIMAT0000252	hsa-miR-7-5p	ACTC1	70	ENSG00000159251	1	0	1	0	0	0	0	1	3
MIMAT0000252	hsa-miR-7-5p	ADAMDEC1	27299	ENSG00000134028	1	0	1	1	0	0	0	0	3
MIMAT0000252	hsa-miR-7-5p	CYLC1	1538	ENSG00000183035	1	0	2	0	1	0	0	0	3
MIMAT0000252	hsa-miR-7-5p	LTA	4049	ENSG00000226979	1	0	1	16	0	0	0	0	3
MIMAT0000252	hsa-miR-7-5p	POU4F2	5458	ENSG00000151615	1	0	0	1	0	0	1	0	3
MIMAT0000253	hsa-miR-10a-5p	KCNA1	3736	ENSG00000111262	1	0	0	0	1	0	1	0	3
MIMAT0000256	hsa-miR-181a-5p	ANO1	55107	ENSG00000131620	1	1	0	1	0	0	0	0	3
MIMAT0000256	hsa-miR-181a-5p	CALCR	799	ENSG00000004948	0	1	0	1	1	0	0	0	3
MIMAT0000256	hsa-miR-181a-5p	DLGAP2	9228	ENSG00000198010	1	2	0	0	0	0	1	0	3
MIMAT0000256	hsa-miR-181a-5p	GAD2	2572	ENSG00000136750	1	1	0	1	0	0	0	0	3
MIMAT0000256	hsa-miR-181a-5p	GRM1	2911	ENSG00000152822	0	2	1	1	0	0	0	0	3
MIMAT0000256	hsa-miR-181a-5p	KCNA1	3736	ENSG00000111262	0	1	0	0	1	0	1	0	3
MIMAT0000256	hsa-miR-181a-5p	MUC7	4589	ENSG00000171195	1	0	0	1	1	0	0	0	3
MIMAT0000256	hsa-miR-181a-5p	PALM2	114299	ENSG00000243444	1	3	0	0	0	0	1	0	3
MIMAT0000256	hsa-miR-181a-5p	PCDHA5	56143	ENSG00000204965	0	2	0	4	1	0	0	0	3
MIMAT0000256	hsa-miR-181a-5p	POMC	5443	ENSG00000115138	0	1	1	1	0	0	0	0	3
MIMAT0000256	hsa-miR-181a-5p	SLC24A3	57419	ENSG00000185052	1	1	0	1	0	0	0	0	3
MIMAT0000256	hsa-miR-181a-5p	SLITRK2	84631	ENSG00000185985	1	2	0	0	0	0	1	0	3
MIMAT0000256	hsa-miR-181a-5p	WIF1	11197	ENSG00000156076	1	1	0	1	0	0	0	0	3
MIMAT0000257	hsa-miR-181b-5p	CALCR	799	ENSG00000004948	0	1	0	2	1	0	0	0	3
MIMAT0000257	hsa-miR-181b-5p	CCDC60	160777	ENSG00000183273	0	1	1	1	0	0	0	0	3
MIMAT0000257	hsa-miR-181b-5p	DLGAP2	9228	ENSG00000198010	1	2	0	0	0	0	3	0	3
MIMAT0000257	hsa-miR-181b-5p	EN1	2019	ENSG00000163064	0	1	0	1	1	0	0	0	3
MIMAT0000257	hsa-miR-181b-5p	GAD2	2572	ENSG00000136750	1	1	0	1	0	0	0	0	3
MIMAT0000257	hsa-miR-181b-5p	GRM1	2911	ENSG00000152822	0	2	1	1	0	0	0	0	3
MIMAT0000257	hsa-miR-181b-5p	KCNA1	3736	ENSG00000111262	0	1	0	0	1	0	1	0	3
MIMAT0000257	hsa-miR-181b-5p	KIAA2022	340533	ENSG00000050030	0	2	0	0	0	1	1	0	3
MIMAT0000257	hsa-miR-181b-5p	MUC7	4589	ENSG00000171195	1	0	0	1	1	0	0	0	3
MIMAT0000257	hsa-miR-181b-5p	PALM2	114299	ENSG00000243444	1	3	0	0	0	0	2	0	3
MIMAT0000257	hsa-miR-181b-5p	PCDHA5	56143	ENSG00000204965	0	2	0	4	1	0	0	0	3
MIMAT0000257	hsa-miR-181b-5p	POMC	5443	ENSG00000115138	0	1	1	1	0	0	0	0	3
MIMAT0000257	hsa-miR-181b-5p	WIF1	11197	ENSG00000156076	1	1	0	1	0	0	0	0	3
MIMAT0000259	hsa-miR-182-5p	CALCR	799	ENSG00000004948	1	1	0	0	0	0	1	0	3
MIMAT0000259	hsa-miR-182-5p	CBLN4	140689	ENSG00000054803	1	1	0	0	0	0	1	0	3
MIMAT0000259	hsa-miR-182-5p	CRISP3	10321	ENSG00000096006	1	1	0	0	0	0	0	1	3
MIMAT0000259	hsa-miR-182-5p	DEPDC4	120863	ENSG00000166153	1	1	0	0	1	0	0	0	3
MIMAT0000259	hsa-miR-182-5p	DMRTB1	63948	ENSG00000143006	1	1	0	1	0	0	0	0	3
MIMAT0000259	hsa-miR-182-5p	GABRB1	2560	ENSG00000163288	1	1	0	0	0	0	0	1	3
MIMAT0000259	hsa-miR-182-5p	GRIA3	2892	ENSG00000125675	1	1	0	1	0	0	0	0	3
MIMAT0000259	hsa-miR-182-5p	IMPG1	3617	ENSG00000112706	1	1	0	1	0	0	0	0	3
MIMAT0000259	hsa-miR-182-5p	KCNIP1	30820	ENSG00000182132	1	1	0	1	0	0	0	0	3
MIMAT0000259	hsa-miR-182-5p	KIAA2022	340533	ENSG00000050030	1	1	0	0	0	0	3	0	3
MIMAT0000259	hsa-miR-182-5p	KIF19	124602	ENSG00000196169	1	1	0	0	1	0	0	0	3
MIMAT0000259	hsa-miR-182-5p	KSR2	283455	ENSG00000171435	1	1	0	0	0	0	1	0	3
MIMAT0000259	hsa-miR-182-5p	LHX3	8022	ENSG00000107187	1	1	0	0	0	0	1	0	3
MIMAT0000259	hsa-miR-182-5p	LHX8	431707	ENSG00000162624	0	1	0	1	0	0	1	0	3
MIMAT0000259	hsa-miR-182-5p	LRTM1	57408	ENSG00000144771	1	0	1	0	1	0	0	0	3
MIMAT0000259	hsa-miR-182-5p	MAGEL2	54551	ENSG00000254585	1	1	0	0	1	0	0	0	3
MIMAT0000259	hsa-miR-182-5p	NEUROD4	58158	ENSG00000123307	1	1	0	0	0	0	1	0	3
MIMAT0000259	hsa-miR-182-5p	PDZRN4	29951	ENSG00000165966	1	1	0	0	0	0	1	0	3
MIMAT0000259	hsa-miR-182-5p	STMND1	401236	ENSG00000230873	1	1	0	0	0	0	0	1	3
MIMAT0000259	hsa-miR-182-5p	SYNDIG1	79953	ENSG00000101463	1	1	0	1	0	0	0	0	3
MIMAT0000259	hsa-miR-182-5p	TRABD2B	388630	ENSG00000269113	0	1	0	0	1	0	0	1	3
MIMAT0000259	hsa-miR-182-5p	ZXDA	7789	ENSG00000198205	1	1	0	0	1	0	0	0	3
MIMAT0000261	hsa-miR-183-5p	CSN1S1	1446	ENSG00000126545	1	0	1	1	0	0	0	0	3
MIMAT0000261	hsa-miR-183-5p	CYYR1	116159	ENSG00000166265	1	0	0	1	0	0	1	0	3
MIMAT0000261	hsa-miR-183-5p	FAM26D	221301	ENSG00000164451	1	0	1	1	0	0	0	0	3
MIMAT0000261	hsa-miR-183-5p	PABPC1L2A	340529	ENSG00000186288	1	0	0	2	0	0	1	0	3
MIMAT0000261	hsa-miR-183-5p	THSD7B	80731	ENSG00000144229	1	1	0	1	0	0	0	0	3
MIMAT0000275	hsa-miR-218-5p	GRM1	2911	ENSG00000152822	0	1	0	1	1	0	0	0	3
MIMAT0000275	hsa-miR-218-5p	HAPLN1	1404	ENSG00000145681	0	2	0	0	1	0	1	0	3
MIMAT0000275	hsa-miR-218-5p	NCAN	1463	ENSG00000130287	0	3	0	0	1	0	0	1	3
MIMAT0000275	hsa-miR-218-5p	PALM2	114299	ENSG00000243444	1	3	0	0	0	1	0	0	3
MIMAT0000275	hsa-miR-218-5p	RIC3	79608	ENSG00000166405	0	1	0	1	0	0	0	1	3
MIMAT0000275	hsa-miR-218-5p	ZDHHC15	158866	ENSG00000102383	1	1	0	0	1	0	0	0	3
MIMAT0000278	hsa-miR-221-3p	ASPA	443	ENSG00000108381	1	0	0	1	1	0	0	0	3
MIMAT0000278	hsa-miR-221-3p	EMX2	2018	ENSG00000170370	1	1	0	0	0	0	0	1	3
MIMAT0000278	hsa-miR-221-3p	KHDRBS2	202559	ENSG00000112232	1	1	0	1	0	0	0	0	3
MIMAT0000278	hsa-miR-221-3p	TBC1D26	353149	ENSG00000214946	1	0	0	1	0	0	1	0	3
MIMAT0000278	hsa-miR-221-3p	THSD7B	80731	ENSG00000144229	1	1	0	0	0	0	1	0	3
MIMAT0000279	hsa-miR-222-3p	ASPA	443	ENSG00000108381	1	0	0	1	1	0	0	0	3
MIMAT0000279	hsa-miR-222-3p	C11orf87	399947	ENSG00000185742	1	1	0	0	0	0	0	1	3
MIMAT0000279	hsa-miR-222-3p	EMX2	2018	ENSG00000170370	1	1	0	0	0	0	0	1	3
MIMAT0000279	hsa-miR-222-3p	KHDRBS2	202559	ENSG00000112232	1	1	0	1	0	0	0	0	3
MIMAT0000279	hsa-miR-222-3p	NDST3	9348	ENSG00000164100	0	1	0	1	0	0	0	1	3
MIMAT0000279	hsa-miR-222-3p	PALM2	114299	ENSG00000243444	1	1	0	0	0	0	1	0	3
MIMAT0000279	hsa-miR-222-3p	TBC1D26	353149	ENSG00000214946	1	0	0	1	0	0	1	0	3
MIMAT0000414	hsa-let-7g-5p	AFF2	2334	ENSG00000155966	1	1	0	0	0	0	1	0	3
MIMAT0000414	hsa-let-7g-5p	ARHGEF38	54848	ENSG00000236699	1	0	0	0	1	0	0	1	3
MIMAT0000414	hsa-let-7g-5p	BOLL	66037	ENSG00000152430	1	1	0	0	0	0	1	0	3
MIMAT0000414	hsa-let-7g-5p	CCR7	1236	ENSG00000126353	1	1	0	0	0	0	0	1	3
MIMAT0000414	hsa-let-7g-5p	CD86	942	ENSG00000114013	1	1	0	0	0	0	0	1	3
MIMAT0000414	hsa-let-7g-5p	CDH22	64405	ENSG00000149654	0	1	0	1	0	0	0	1	3
MIMAT0000414	hsa-let-7g-5p	CRTAM	56253	ENSG00000109943	1	0	0	1	0	0	1	0	3
MIMAT0000414	hsa-let-7g-5p	FASLG	356	ENSG00000117560	0	1	0	0	1	0	0	1	3
MIMAT0000414	hsa-let-7g-5p	GABRA6	2559	ENSG00000145863	1	1	0	0	0	0	1	0	3
MIMAT0000414	hsa-let-7g-5p	GAS7	8522	ENSG00000007237	1	2	0	0	0	1	0	0	3
MIMAT0000414	hsa-let-7g-5p	GRID2IP	392862	ENSG00000215045	1	1	0	0	0	0	0	1	3
MIMAT0000414	hsa-let-7g-5p	KCNC2	3747	ENSG00000166006	0	1	0	0	1	0	1	0	3
MIMAT0000414	hsa-let-7g-5p	KCNQ4	9132	ENSG00000117013	1	1	0	0	0	1	0	0	3
MIMAT0000414	hsa-let-7g-5p	KLHL6	89857	ENSG00000172578	1	1	1	0	0	0	0	0	3
MIMAT0000414	hsa-let-7g-5p	PLEKHG7	440107	ENSG00000187510	1	1	0	0	0	0	0	1	3
MIMAT0000414	hsa-let-7g-5p	SLC25A18	83733	ENSG00000182902	1	1	0	0	0	0	0	1	3
MIMAT0000414	hsa-let-7g-5p	TBX5	6910	ENSG00000089225	0	1	0	0	0	0	1	1	3
MIMAT0000414	hsa-let-7g-5p	ZPLD1	131368	ENSG00000170044	1	1	0	0	0	0	1	0	3
MIMAT0000415	hsa-let-7i-5p	AFF2	2334	ENSG00000155966	1	1	0	0	0	0	1	0	3
MIMAT0000415	hsa-let-7i-5p	ARHGEF38	54848	ENSG00000236699	1	0	0	0	1	0	0	1	3
MIMAT0000415	hsa-let-7i-5p	BOLL	66037	ENSG00000152430	1	1	0	0	0	0	1	0	3
MIMAT0000415	hsa-let-7i-5p	CCR7	1236	ENSG00000126353	1	1	0	0	0	0	0	1	3
MIMAT0000415	hsa-let-7i-5p	CD86	942	ENSG00000114013	1	1	0	0	0	0	0	1	3
MIMAT0000415	hsa-let-7i-5p	CDH22	64405	ENSG00000149654	0	1	0	1	0	0	0	1	3
MIMAT0000415	hsa-let-7i-5p	CRTAM	56253	ENSG00000109943	1	0	0	1	0	0	1	0	3
MIMAT0000415	hsa-let-7i-5p	FASLG	356	ENSG00000117560	0	1	0	0	1	0	0	1	3
MIMAT0000415	hsa-let-7i-5p	GABRA6	2559	ENSG00000145863	1	1	0	0	0	0	1	0	3
MIMAT0000415	hsa-let-7i-5p	GAS7	8522	ENSG00000007237	1	2	0	0	0	1	0	0	3
MIMAT0000415	hsa-let-7i-5p	GRID2IP	392862	ENSG00000215045	1	1	0	0	0	0	0	1	3
MIMAT0000415	hsa-let-7i-5p	KCNC2	3747	ENSG00000166006	0	1	0	0	1	0	1	0	3
MIMAT0000415	hsa-let-7i-5p	KCNQ4	9132	ENSG00000117013	1	1	0	0	0	1	0	0	3
MIMAT0000415	hsa-let-7i-5p	NDST3	9348	ENSG00000164100	1	1	0	0	0	0	1	0	3
MIMAT0000415	hsa-let-7i-5p	OLFM4	10562	ENSG00000102837	1	0	2	2	0	0	0	0	3
MIMAT0000415	hsa-let-7i-5p	PLEKHG7	440107	ENSG00000187510	1	1	0	0	0	0	0	1	3
MIMAT0000415	hsa-let-7i-5p	PSORS1C2	170680	ENSG00000204538	0	1	1	0	0	0	0	1	3
MIMAT0000415	hsa-let-7i-5p	SLC25A18	83733	ENSG00000182902	1	1	0	0	0	0	0	1	3
MIMAT0000415	hsa-let-7i-5p	TBX5	6910	ENSG00000089225	0	1	0	0	0	0	1	1	3
MIMAT0000415	hsa-let-7i-5p	TMPRSS11F	389208	ENSG00000198092	1	1	1	0	0	0	0	0	3
MIMAT0000415	hsa-let-7i-5p	WNT1	7471	ENSG00000125084	0	1	0	0	0	1	1	0	3
MIMAT0000415	hsa-let-7i-5p	ZPLD1	131368	ENSG00000170044	1	1	0	0	0	0	1	0	3
MIMAT0000417	hsa-miR-15b-5p	C11orf42	160298	ENSG00000180878	1	1	1	0	0	0	0	0	3
MIMAT0000417	hsa-miR-15b-5p	CCDC178	374864	ENSG00000166960	0	1	0	1	0	0	0	1	3
MIMAT0000417	hsa-miR-15b-5p	CNTN3	5067	ENSG00000113805	1	1	0	2	0	0	0	0	3
MIMAT0000417	hsa-miR-15b-5p	CXCL10	3627	ENSG00000169245	1	1	0	0	0	0	0	1	3
MIMAT0000417	hsa-miR-15b-5p	FZD10	11211	ENSG00000111432	1	1	0	1	0	0	0	0	3
MIMAT0000417	hsa-miR-15b-5p	KCNC2	3747	ENSG00000166006	1	1	0	0	0	2	0	0	3
MIMAT0000417	hsa-miR-15b-5p	KCTD8	386617	ENSG00000183783	1	1	0	1	0	0	0	0	3
MIMAT0000417	hsa-miR-15b-5p	KDR	3791	ENSG00000128052	1	1	0	0	0	0	2	0	3
MIMAT0000417	hsa-miR-15b-5p	KY	339855	ENSG00000174611	0	1	0	0	0	1	1	0	3
MIMAT0000417	hsa-miR-15b-5p	LAMP3	27074	ENSG00000078081	1	0	0	1	1	0	0	0	3
MIMAT0000417	hsa-miR-15b-5p	NLGN1	22871	ENSG00000169760	1	1	0	0	0	0	1	0	3
MIMAT0000417	hsa-miR-15b-5p	PCDHA1	56147	ENSG00000204970	0	1	0	1	0	0	0	1	3
MIMAT0000417	hsa-miR-15b-5p	PCDHA5	56143	ENSG00000204965	0	1	0	2	0	0	0	1	3
MIMAT0000417	hsa-miR-15b-5p	POU4F2	5458	ENSG00000151615	1	1	0	1	0	0	0	0	3
MIMAT0000417	hsa-miR-15b-5p	RS1	6247	ENSG00000102104	0	0	0	0	1	0	1	1	3
MIMAT0000417	hsa-miR-15b-5p	SEMA5B	54437	ENSG00000082684	1	1	0	0	1	0	0	0	3
MIMAT0000417	hsa-miR-15b-5p	SLC24A3	57419	ENSG00000185052	1	1	0	0	0	0	1	0	3
MIMAT0000417	hsa-miR-15b-5p	ST8SIA3	51046	ENSG00000177511	1	1	0	0	1	0	0	0	3
MIMAT0000417	hsa-miR-15b-5p	SYT10	341359	ENSG00000110975	1	0	0	1	0	0	0	1	3
MIMAT0000417	hsa-miR-15b-5p	TPD52L3	89882	ENSG00000170777	0	1	0	1	0	0	0	1	3
MIMAT0000417	hsa-miR-15b-5p	TRABD2B	388630	ENSG00000269113	0	1	0	0	1	1	0	0	3
MIMAT0000417	hsa-miR-15b-5p	UMOD	7369	ENSG00000169344	1	1	1	0	0	0	0	0	3
MIMAT0000418	hsa-miR-23b-3p	ASB15	142685	ENSG00000146809	1	1	1	0	0	0	0	0	3
MIMAT0000418	hsa-miR-23b-3p	BEX5	340542	ENSG00000184515	0	0	1	2	1	0	0	0	3
MIMAT0000418	hsa-miR-23b-3p	CALCR	799	ENSG00000004948	1	1	0	1	0	0	0	0	3
MIMAT0000418	hsa-miR-23b-3p	CCL7	6354	ENSG00000108688	0	1	0	0	1	0	0	1	3
MIMAT0000418	hsa-miR-23b-3p	CHL1	10752	ENSG00000134121	1	1	0	1	0	0	0	0	3
MIMAT0000418	hsa-miR-23b-3p	CLEC1A	51267	ENSG00000150048	1	0	0	0	1	0	0	1	3
MIMAT0000418	hsa-miR-23b-3p	CSN3	1448	ENSG00000171209	1	1	0	1	0	0	0	0	3
MIMAT0000418	hsa-miR-23b-3p	EPSTI1	94240	ENSG00000133106	1	0	0	1	1	0	0	0	3
MIMAT0000418	hsa-miR-23b-3p	FAM217A	222826	ENSG00000145975	1	0	2	1	0	0	0	0	3
MIMAT0000418	hsa-miR-23b-3p	GABRG1	2565	ENSG00000163285	1	2	0	0	1	0	0	0	3
MIMAT0000418	hsa-miR-23b-3p	HTR2C	3358	ENSG00000147246	0	2	0	4	0	0	2	0	3
MIMAT0000418	hsa-miR-23b-3p	MAGEA8	4107	ENSG00000156009	1	1	0	2	0	0	0	0	3
MIMAT0000418	hsa-miR-23b-3p	MAS1	4142	ENSG00000130368	1	0	1	1	0	0	0	0	3
MIMAT0000418	hsa-miR-23b-3p	NLGN4Y	22829	ENSG00000165246	1	1	0	0	1	0	0	0	3
MIMAT0000418	hsa-miR-23b-3p	RFX6	222546	ENSG00000185002	0	1	0	1	0	0	1	0	3
MIMAT0000418	hsa-miR-23b-3p	SLC12A1	6557	ENSG00000074803	1	1	0	1	0	0	0	0	3
MIMAT0000418	hsa-miR-23b-3p	SLC17A6	57084	ENSG00000091664	1	1	0	2	0	0	0	0	3
MIMAT0000418	hsa-miR-23b-3p	TAC1	6863	ENSG00000006128	1	1	0	1	0	0	0	0	3
MIMAT0000418	hsa-miR-23b-3p	TBX5	6910	ENSG00000089225	1	1	0	0	0	0	1	0	3
MIMAT0000418	hsa-miR-23b-3p	TMEM215	401498	ENSG00000188133	1	1	0	0	0	0	1	0	3
MIMAT0000418	hsa-miR-23b-3p	ZNF257	113835	ENSG00000197134	1	0	0	1	1	0	0	0	3
MIMAT0000418	hsa-miR-23b-3p	ZNF716	441234	ENSG00000182111	1	1	0	0	1	0	0	0	3
MIMAT0000419	hsa-miR-27b-3p	CHL1	10752	ENSG00000134121	1	1	0	0	0	0	1	0	3
MIMAT0000419	hsa-miR-27b-3p	CRISP1	167	ENSG00000124812	1	1	0	1	0	0	0	0	3
MIMAT0000419	hsa-miR-27b-3p	CRISP2	7180	ENSG00000124490	1	0	2	1	0	0	0	0	3
MIMAT0000419	hsa-miR-27b-3p	CSMD1	64478	ENSG00000183117	1	0	0	1	0	0	1	0	3
MIMAT0000419	hsa-miR-27b-3p	CXCL11	6373	ENSG00000169248	1	1	0	1	0	0	0	0	3
MIMAT0000419	hsa-miR-27b-3p	DLGAP3	58512	ENSG00000116544	1	1	0	0	0	0	1	0	3
MIMAT0000419	hsa-miR-27b-3p	HCRTR1	3061	ENSG00000121764	1	0	1	1	0	0	0	0	3
MIMAT0000419	hsa-miR-27b-3p	HORMAD2	150280	ENSG00000176635	1	0	0	1	0	0	0	1	3
MIMAT0000419	hsa-miR-27b-3p	IFNG	3458	ENSG00000111537	1	1	0	1	0	0	0	0	3
MIMAT0000419	hsa-miR-27b-3p	KCNA4	3739	ENSG00000182255	1	0	0	0	1	0	0	1	3
MIMAT0000419	hsa-miR-27b-3p	KCNJ3	3760	ENSG00000162989	1	0	0	0	1	1	0	0	3
MIMAT0000419	hsa-miR-27b-3p	KIAA2022	340533	ENSG00000050030	1	1	0	0	0	0	1	0	3
MIMAT0000419	hsa-miR-27b-3p	MMP13	4322	ENSG00000137745	1	1	0	0	0	0	1	0	3
MIMAT0000419	hsa-miR-27b-3p	NEUROD6	63974	ENSG00000164600	1	1	0	0	0	0	2	0	3
MIMAT0000419	hsa-miR-27b-3p	OPN5	221391	ENSG00000124818	0	1	0	1	0	0	1	0	3
MIMAT0000419	hsa-miR-27b-3p	PLA2R1	22925	ENSG00000153246	1	1	0	1	0	0	0	0	3
MIMAT0000419	hsa-miR-27b-3p	RAD9B	144715	ENSG00000151164	1	1	0	3	0	0	0	0	3
MIMAT0000419	hsa-miR-27b-3p	SHE	126669	ENSG00000169291	1	2	0	0	1	0	0	0	3
MIMAT0000419	hsa-miR-27b-3p	SLC24A4	123041	ENSG00000140090	0	2	0	0	1	1	0	0	3
MIMAT0000419	hsa-miR-27b-3p	SLC9A4	389015	ENSG00000180251	1	0	0	1	1	0	0	0	3
MIMAT0000419	hsa-miR-27b-3p	SOX8	30812	ENSG00000005513	1	1	0	0	0	0	1	0	3
MIMAT0000419	hsa-miR-27b-3p	TRPV3	162514	ENSG00000167723	1	0	0	0	2	1	0	0	3
MIMAT0000419	hsa-miR-27b-3p	ZNF80	7634	ENSG00000174255	1	0	0	1	1	0	0	0	3
MIMAT0000420	hsa-miR-30b-5p	CCDC178	374864	ENSG00000166960	0	1	0	1	0	0	0	1	3
MIMAT0000420	hsa-miR-30b-5p	CSMD1	64478	ENSG00000183117	1	0	0	1	0	0	1	0	3
MIMAT0000420	hsa-miR-30b-5p	DACH2	117154	ENSG00000126733	1	1	0	2	0	0	0	0	3
MIMAT0000420	hsa-miR-30b-5p	DOK5	55816	ENSG00000101134	1	0	0	1	1	0	0	0	3
MIMAT0000420	hsa-miR-30b-5p	GALR1	2587	ENSG00000166573	0	1	0	1	0	0	0	1	3
MIMAT0000420	hsa-miR-30b-5p	HTR1F	3355	ENSG00000179097	1	2	0	1	0	0	0	0	3
MIMAT0000420	hsa-miR-30b-5p	HTR4	3360	ENSG00000164270	1	1	0	1	0	0	0	0	3
MIMAT0000420	hsa-miR-30b-5p	IRF4	3662	ENSG00000137265	1	1	0	0	1	0	0	0	3
MIMAT0000420	hsa-miR-30b-5p	KCNJ3	3760	ENSG00000162989	1	1	0	2	0	0	0	0	3
MIMAT0000420	hsa-miR-30b-5p	KLF8	11279	ENSG00000102349	1	1	0	0	2	0	0	0	3
MIMAT0000420	hsa-miR-30b-5p	LHFPL3	375612	ENSG00000187416	0	1	0	2	0	0	1	0	3
MIMAT0000420	hsa-miR-30b-5p	M1AP	130951	ENSG00000159374	1	1	0	1	0	0	0	0	3
MIMAT0000420	hsa-miR-30b-5p	MEOX2	4223	ENSG00000106511	1	2	0	0	1	0	0	0	3
MIMAT0000420	hsa-miR-30b-5p	MYH11	4629	ENSG00000133392	1	1	0	0	3	0	0	0	3
MIMAT0000420	hsa-miR-30b-5p	NEUROD1	4760	ENSG00000162992	1	1	0	0	1	0	0	0	3
MIMAT0000420	hsa-miR-30b-5p	NEUROD6	63974	ENSG00000164600	0	1	0	1	0	0	1	0	3
MIMAT0000420	hsa-miR-30b-5p	POU4F2	5458	ENSG00000151615	1	1	0	1	0	0	0	0	3
MIMAT0000420	hsa-miR-30b-5p	RAD9B	144715	ENSG00000151164	1	0	0	2	0	0	1	0	3
MIMAT0000420	hsa-miR-30b-5p	TRDN	10345	ENSG00000186439	1	1	0	1	0	0	0	0	3
MIMAT0000423	hsa-miR-125b-5p	AMER2	219287	ENSG00000165566	1	1	0	0	0	0	1	0	3
MIMAT0000423	hsa-miR-125b-5p	FAM169B	283777	ENSG00000185087	1	1	0	1	0	0	0	0	3
MIMAT0000423	hsa-miR-125b-5p	IFNG	3458	ENSG00000111537	1	1	0	0	0	0	0	1	3
MIMAT0000423	hsa-miR-125b-5p	KLHL6	89857	ENSG00000172578	1	1	0	0	0	0	0	1	3
MIMAT0000423	hsa-miR-125b-5p	LYZL6	57151	ENSG00000275722	1	0	0	1	1	0	0	0	3
MIMAT0000423	hsa-miR-125b-5p	PHACTR3	116154	ENSG00000087495	1	1	0	0	1	0	0	0	3
MIMAT0000423	hsa-miR-125b-5p	TMPRSS13	84000	ENSG00000137747	1	1	0	0	1	0	0	0	3
MIMAT0000424	hsa-miR-128-3p	C11orf87	399947	ENSG00000185742	1	2	0	0	0	0	1	0	3
MIMAT0000424	hsa-miR-128-3p	CLDN18	51208	ENSG00000066405	1	0	0	1	1	0	0	0	3
MIMAT0000424	hsa-miR-128-3p	DIRAS2	54769	ENSG00000165023	1	1	0	1	0	0	0	0	3
MIMAT0000424	hsa-miR-128-3p	GAD2	2572	ENSG00000136750	1	1	0	1	0	0	0	0	3
MIMAT0000424	hsa-miR-128-3p	HAPLN1	1404	ENSG00000145681	1	1	0	0	1	0	0	0	3
MIMAT0000424	hsa-miR-128-3p	KCNA1	3736	ENSG00000111262	1	2	0	0	0	1	0	0	3
MIMAT0000424	hsa-miR-128-3p	MARK1	4139	ENSG00000116141	1	1	0	0	0	0	1	0	3
MIMAT0000424	hsa-miR-128-3p	PIH1D3	139212	ENSG00000080572	1	0	0	1	1	0	0	0	3
MIMAT0000424	hsa-miR-128-3p	POU3F2	5454	ENSG00000184486	1	1	0	0	0	0	1	0	3
MIMAT0000424	hsa-miR-128-3p	PTPN5	84867	ENSG00000110786	1	1	0	0	0	0	1	0	3
MIMAT0000424	hsa-miR-128-3p	SRL	6345	ENSG00000185739	1	1	0	0	0	0	1	0	3
MIMAT0000424	hsa-miR-128-3p	TMEM229A	730130	ENSG00000234224	1	1	0	1	0	0	0	0	3
MIMAT0000435	hsa-miR-143-3p	DEFA6	1671	ENSG00000164822	1	0	2	1	0	0	0	0	3
MIMAT0000435	hsa-miR-143-3p	IL2RA	3559	ENSG00000134460	1	0	0	2	1	0	0	0	3
MIMAT0000435	hsa-miR-143-3p	SYT10	341359	ENSG00000110975	1	0	0	1	1	0	0	0	3
MIMAT0000435	hsa-miR-143-3p	TEX35	84066	ENSG00000240021	1	0	1	1	0	0	0	0	3
MIMAT0000438	hsa-miR-152-3p	A4GNT	51146	ENSG00000118017	1	0	0	1	1	0	0	0	3
MIMAT0000438	hsa-miR-152-3p	AFF2	2334	ENSG00000155966	1	1	0	0	0	0	1	0	3
MIMAT0000438	hsa-miR-152-3p	CCKBR	887	ENSG00000110148	1	0	2	0	0	1	0	0	3
MIMAT0000438	hsa-miR-152-3p	CDH20	28316	ENSG00000101542	1	0	0	0	1	0	0	1	3
MIMAT0000438	hsa-miR-152-3p	CHST1	8534	ENSG00000175264	0	1	0	0	0	0	1	1	3
MIMAT0000438	hsa-miR-152-3p	CNTNAP5	129684	ENSG00000155052	1	0	1	1	0	0	0	0	3
MIMAT0000438	hsa-miR-152-3p	KRT76	51350	ENSG00000185069	1	0	0	1	1	0	0	0	3
MIMAT0000438	hsa-miR-152-3p	LCP2	3937	ENSG00000043462	1	0	1	1	0	0	0	0	3
MIMAT0000438	hsa-miR-152-3p	LIPI	149998	ENSG00000188992	1	0	1	1	0	0	0	0	3
MIMAT0000438	hsa-miR-152-3p	MMP10	4319	ENSG00000166670	1	0	1	0	1	0	0	0	3
MIMAT0000438	hsa-miR-152-3p	NEUROD1	4760	ENSG00000162992	0	1	0	1	0	0	0	1	3
MIMAT0000441	hsa-miR-9-5p	ASCL4	121549	ENSG00000187855	1	1	0	0	1	0	0	0	3
MIMAT0000441	hsa-miR-9-5p	C1QL3	389941	ENSG00000165985	1	1	0	0	0	0	1	0	3
MIMAT0000441	hsa-miR-9-5p	CA7	766	ENSG00000168748	1	1	0	0	0	0	1	0	3
MIMAT0000441	hsa-miR-9-5p	CBLN4	140689	ENSG00000054803	1	1	0	0	0	0	1	0	3
MIMAT0000441	hsa-miR-9-5p	CXorf58	254158	ENSG00000165182	1	0	1	1	0	0	0	0	3
MIMAT0000441	hsa-miR-9-5p	EN1	2019	ENSG00000163064	1	1	0	0	0	0	1	0	3
MIMAT0000441	hsa-miR-9-5p	FGF12	2257	ENSG00000114279	1	1	0	1	0	0	0	0	3
MIMAT0000441	hsa-miR-9-5p	LEP	3952	ENSG00000174697	1	1	0	0	0	0	0	1	3
MIMAT0000441	hsa-miR-9-5p	LMX1A	4009	ENSG00000162761	1	1	0	1	0	0	0	0	3
MIMAT0000441	hsa-miR-9-5p	MPPED2	744	ENSG00000066382	1	1	0	0	0	0	1	0	3
MIMAT0000441	hsa-miR-9-5p	NR2E1	7101	ENSG00000112333	1	1	0	0	0	0	1	0	3
MIMAT0000441	hsa-miR-9-5p	PCDH12	51294	ENSG00000113555	1	1	1	0	0	0	0	0	3
MIMAT0000441	hsa-miR-9-5p	POU3F2	5454	ENSG00000184486	0	1	0	1	1	0	0	0	3
MIMAT0000441	hsa-miR-9-5p	RBM11	54033	ENSG00000185272	1	1	0	1	0	0	0	0	3
MIMAT0000441	hsa-miR-9-5p	SELP	6403	ENSG00000174175	1	1	0	2	0	0	0	0	3
MIMAT0000441	hsa-miR-9-5p	SLC14A1	6563	ENSG00000141469	1	1	0	1	0	0	0	0	3
MIMAT0000441	hsa-miR-9-5p	SPATA16	83893	ENSG00000144962	1	0	1	0	1	0	0	0	3
MIMAT0000441	hsa-miR-9-5p	ZCWPW2	152098	ENSG00000206559	1	1	0	1	0	0	0	0	3
MIMAT0000443	hsa-miR-125a-5p	AMER2	219287	ENSG00000165566	1	1	0	0	0	0	1	0	3
MIMAT0000443	hsa-miR-125a-5p	BCL2L14	79370	ENSG00000121380	1	0	0	0	1	0	1	0	3
MIMAT0000443	hsa-miR-125a-5p	KLHL6	89857	ENSG00000172578	1	1	0	0	0	0	0	1	3
MIMAT0000443	hsa-miR-125a-5p	LYZL6	57151	ENSG00000275722	1	0	0	1	1	0	0	0	3
MIMAT0000443	hsa-miR-125a-5p	PHACTR3	116154	ENSG00000087495	1	1	0	0	1	0	0	0	3
MIMAT0000443	hsa-miR-125a-5p	SOX30	11063	ENSG00000039600	1	0	0	1	0	0	1	0	3
MIMAT0000443	hsa-miR-125a-5p	TMPRSS13	84000	ENSG00000137747	1	1	0	0	1	0	0	0	3
MIMAT0000449	hsa-miR-146a-5p	AMPH	273	ENSG00000078053	1	0	0	1	1	0	0	0	3
MIMAT0000449	hsa-miR-146a-5p	MARK1	4139	ENSG00000116141	1	0	0	1	0	0	1	0	3
MIMAT0000449	hsa-miR-146a-5p	PPBP	5473	ENSG00000163736	1	0	1	0	1	0	0	0	3
MIMAT0000449	hsa-miR-146a-5p	RHOXF2B	727940	ENSG00000203989	1	0	1	2	0	0	0	0	3
MIMAT0000455	hsa-miR-185-5p	APOBEC4	403314	ENSG00000173627	1	0	0	1	0	0	1	0	3
MIMAT0000455	hsa-miR-185-5p	CD209	30835	ENSG00000090659	1	0	0	0	1	0	1	0	3
MIMAT0000455	hsa-miR-185-5p	CPNE6	9362	ENSG00000100884	0	0	1	2	1	0	0	0	3
MIMAT0000455	hsa-miR-185-5p	CSN3	1448	ENSG00000171209	1	0	1	1	0	0	0	0	3
MIMAT0000455	hsa-miR-185-5p	DEFA5	1670	ENSG00000164816	1	0	1	0	1	0	0	0	3
MIMAT0000455	hsa-miR-185-5p	HPSE2	60495	ENSG00000172987	1	0	0	0	0	2	1	0	3
MIMAT0000455	hsa-miR-185-5p	KPRP	448834	ENSG00000203786	1	0	0	1	1	0	0	0	3
MIMAT0000455	hsa-miR-185-5p	LRIT1	26103	ENSG00000148602	1	0	1	0	1	0	0	0	3
MIMAT0000455	hsa-miR-185-5p	NEUROD2	4761	ENSG00000171532	0	0	1	0	0	1	2	0	3
MIMAT0000455	hsa-miR-185-5p	SIX3	6496	ENSG00000138083	1	0	0	0	1	0	0	1	3
MIMAT0000455	hsa-miR-185-5p	SORCS1	114815	ENSG00000108018	1	0	0	0	0	1	1	0	3
MIMAT0000455	hsa-miR-185-5p	SPACA4	171169	ENSG00000177202	1	0	1	1	0	0	0	0	3
MIMAT0000456	hsa-miR-186-5p	BCL2L14	79370	ENSG00000121380	1	1	0	1	0	0	0	0	3
MIMAT0000456	hsa-miR-186-5p	C12orf40	283461	ENSG00000180116	1	1	0	1	0	0	0	0	3
MIMAT0000456	hsa-miR-186-5p	C1QTNF7	114905	ENSG00000163145	1	1	0	0	0	0	1	0	3
MIMAT0000456	hsa-miR-186-5p	C2orf83	56918	ENSG00000042304	1	2	1	0	0	0	0	0	3
MIMAT0000456	hsa-miR-186-5p	C4orf17	84103	ENSG00000138813	0	1	1	1	0	0	0	0	3
MIMAT0000456	hsa-miR-186-5p	CCDC73	493860	ENSG00000186714	1	1	0	0	0	0	1	0	3
MIMAT0000456	hsa-miR-186-5p	CLDN18	51208	ENSG00000066405	1	1	0	1	0	0	0	0	3
MIMAT0000456	hsa-miR-186-5p	CLLU1	574028	ENSG00000257127	1	2	0	1	0	0	0	0	3
MIMAT0000456	hsa-miR-186-5p	CXCL14	9547	ENSG00000145824	1	1	0	1	0	0	0	0	3
MIMAT0000456	hsa-miR-186-5p	DDI1	414301	ENSG00000170967	1	2	0	1	0	0	0	0	3
MIMAT0000456	hsa-miR-186-5p	EBF2	64641	ENSG00000221818	1	2	0	1	0	0	0	0	3
MIMAT0000456	hsa-miR-186-5p	GRIA3	2892	ENSG00000125675	1	2	0	2	0	0	0	0	3
MIMAT0000456	hsa-miR-186-5p	IFNA8	3445	ENSG00000120242	1	1	0	0	1	0	0	0	3
MIMAT0000456	hsa-miR-186-5p	KCNA1	3736	ENSG00000111262	1	2	0	0	0	0	1	0	3
MIMAT0000456	hsa-miR-186-5p	KIAA2022	340533	ENSG00000050030	1	1	0	0	0	0	1	0	3
MIMAT0000456	hsa-miR-186-5p	KLHL32	114792	ENSG00000186231	1	2	0	1	0	0	0	0	3
MIMAT0000456	hsa-miR-186-5p	KRT25	147183	ENSG00000204897	1	1	0	1	0	0	0	0	3
MIMAT0000456	hsa-miR-186-5p	MTMR7	9108	ENSG00000003987	1	3	0	0	1	0	0	0	3
MIMAT0000456	hsa-miR-186-5p	NEUROD4	58158	ENSG00000123307	1	1	0	1	0	0	0	0	3
MIMAT0000456	hsa-miR-186-5p	NYAP2	57624	ENSG00000144460	1	2	0	3	0	0	0	0	3
MIMAT0000456	hsa-miR-186-5p	OR11A1	26531	ENSG00000204694	1	0	0	1	1	0	0	0	3
MIMAT0000456	hsa-miR-186-5p	PLA2R1	22925	ENSG00000153246	1	1	0	1	0	0	0	0	3
MIMAT0000456	hsa-miR-186-5p	POU4F2	5458	ENSG00000151615	1	2	0	1	0	0	0	0	3
MIMAT0000456	hsa-miR-186-5p	PTGDR	5729	ENSG00000168229	1	3	0	0	2	0	0	0	3
MIMAT0000456	hsa-miR-186-5p	PTH	5741	ENSG00000152266	0	1	0	1	1	0	0	0	3
MIMAT0000456	hsa-miR-186-5p	RBM46	166863	ENSG00000151962	1	2	0	6	0	0	0	0	3
MIMAT0000456	hsa-miR-186-5p	SHE	126669	ENSG00000169291	1	3	0	0	1	0	0	0	3
MIMAT0000456	hsa-miR-186-5p	SLC17A8	246213	ENSG00000179520	0	1	0	1	1	0	0	0	3
MIMAT0000456	hsa-miR-186-5p	SPATA22	84690	ENSG00000141255	1	1	0	2	0	0	0	0	3
MIMAT0000456	hsa-miR-186-5p	ST8SIA3	51046	ENSG00000177511	1	2	0	0	0	0	1	0	3
MIMAT0000456	hsa-miR-186-5p	TCTEX1D1	200132	ENSG00000152760	0	1	0	6	1	0	0	0	3
MIMAT0000456	hsa-miR-186-5p	THEMIS	387357	ENSG00000172673	1	2	0	1	0	0	0	0	3
MIMAT0000456	hsa-miR-186-5p	TMPRSS11D	9407	ENSG00000153802	1	1	0	1	0	0	0	0	3
MIMAT0000456	hsa-miR-186-5p	TNFSF11	8600	ENSG00000120659	1	2	0	1	0	0	0	0	3
MIMAT0000456	hsa-miR-186-5p	UNC5C	8633	ENSG00000182168	1	2	0	0	1	0	0	0	3
MIMAT0000456	hsa-miR-186-5p	ZDHHC15	158866	ENSG00000102383	1	3	0	0	0	1	0	0	3
MIMAT0000680	hsa-miR-106b-5p	AFF2	2334	ENSG00000155966	1	1	0	0	0	0	1	0	3
MIMAT0000680	hsa-miR-106b-5p	ATP12A	479	ENSG00000075673	1	0	1	0	1	0	0	0	3
MIMAT0000680	hsa-miR-106b-5p	KCNA1	3736	ENSG00000111262	1	1	0	0	0	0	2	0	3
MIMAT0000680	hsa-miR-106b-5p	LAMP3	27074	ENSG00000078081	1	1	0	1	0	0	0	0	3
MIMAT0000680	hsa-miR-106b-5p	MCHR2	84539	ENSG00000152034	1	0	0	1	1	0	0	0	3
MIMAT0000680	hsa-miR-106b-5p	OLFM3	118427	ENSG00000118733	1	1	0	0	1	0	0	0	3
MIMAT0000680	hsa-miR-106b-5p	PABPC5	140886	ENSG00000174740	1	1	0	0	0	0	1	0	3
MIMAT0000680	hsa-miR-106b-5p	SLC24A2	25769	ENSG00000155886	0	2	0	0	1	1	0	0	3
MIMAT0000680	hsa-miR-106b-5p	SLITRK4	139065	ENSG00000179542	1	1	0	0	0	1	0	0	3
MIMAT0000680	hsa-miR-106b-5p	SPACA4	171169	ENSG00000177202	1	0	1	1	0	0	0	0	3
MIMAT0000680	hsa-miR-106b-5p	ST8SIA3	51046	ENSG00000177511	1	1	0	0	0	1	0	0	3
MIMAT0000680	hsa-miR-106b-5p	USP6	9098	ENSG00000129204	1	1	0	0	0	0	1	0	3
MIMAT0000680	hsa-miR-106b-5p	ZXDA	7789	ENSG00000198205	1	2	0	0	1	0	0	0	3
MIMAT0000692	hsa-miR-30e-5p	CCDC178	374864	ENSG00000166960	0	1	0	1	0	0	0	1	3
MIMAT0000692	hsa-miR-30e-5p	CSMD1	64478	ENSG00000183117	1	0	0	1	0	0	1	0	3
MIMAT0000692	hsa-miR-30e-5p	DACH2	117154	ENSG00000126733	1	1	0	2	0	0	0	0	3
MIMAT0000692	hsa-miR-30e-5p	HTR1F	3355	ENSG00000179097	1	2	0	1	0	0	0	0	3
MIMAT0000692	hsa-miR-30e-5p	HTR4	3360	ENSG00000164270	1	1	0	1	0	0	0	0	3
MIMAT0000692	hsa-miR-30e-5p	IRF4	3662	ENSG00000137265	1	1	0	0	1	0	0	0	3
MIMAT0000692	hsa-miR-30e-5p	KCNJ3	3760	ENSG00000162989	1	1	0	2	0	0	0	0	3
MIMAT0000692	hsa-miR-30e-5p	KLF8	11279	ENSG00000102349	1	1	0	0	2	0	0	0	3
MIMAT0000692	hsa-miR-30e-5p	MEOX2	4223	ENSG00000106511	1	2	0	0	1	0	0	0	3
MIMAT0000692	hsa-miR-30e-5p	MYH11	4629	ENSG00000133392	1	1	0	0	3	0	0	0	3
MIMAT0000692	hsa-miR-30e-5p	NEUROD1	4760	ENSG00000162992	1	1	0	0	1	0	0	0	3
MIMAT0000692	hsa-miR-30e-5p	NEUROD6	63974	ENSG00000164600	0	1	0	1	0	0	1	0	3
MIMAT0000692	hsa-miR-30e-5p	POU4F2	5458	ENSG00000151615	1	1	0	1	0	0	0	0	3
MIMAT0000692	hsa-miR-30e-5p	RAD9B	144715	ENSG00000151164	1	0	0	2	0	0	1	0	3
MIMAT0000692	hsa-miR-30e-5p	SPHKAP	80309	ENSG00000153820	1	1	0	4	0	0	0	0	3
MIMAT0000692	hsa-miR-30e-5p	TRDN	10345	ENSG00000186439	1	1	0	1	0	0	0	0	3
MIMAT0000693	hsa-miR-30e-3p	LHX8	431707	ENSG00000162624	0	1	1	1	0	0	0	0	3
MIMAT0000693	hsa-miR-30e-3p	MAP3K19	80122	ENSG00000176601	1	1	0	2	0	0	0	0	3
MIMAT0000693	hsa-miR-30e-3p	MEOX2	4223	ENSG00000106511	0	2	0	2	1	0	0	0	3
MIMAT0000693	hsa-miR-30e-3p	NPPA	4878	ENSG00000175206	0	1	1	1	0	0	0	0	3
MIMAT0000693	hsa-miR-30e-3p	RANBP3L	202151	ENSG00000164188	1	0	0	1	1	0	0	0	3
MIMAT0000693	hsa-miR-30e-3p	SLITRK3	22865	ENSG00000121871	0	1	0	1	1	0	0	0	3
MIMAT0000693	hsa-miR-30e-3p	SMCO3	440087	ENSG00000179256	1	2	0	1	0	0	0	0	3
MIMAT0000703	hsa-miR-361-5p	AGTR2	186	ENSG00000180772	1	2	0	4	0	0	0	0	3
MIMAT0000703	hsa-miR-361-5p	ATP1B4	23439	ENSG00000101892	1	1	0	1	0	0	0	0	3
MIMAT0000703	hsa-miR-361-5p	C2orf78	388960	ENSG00000187833	1	1	0	0	1	0	0	0	3
MIMAT0000703	hsa-miR-361-5p	CYYR1	116159	ENSG00000166265	1	1	0	2	0	0	0	0	3
MIMAT0000703	hsa-miR-361-5p	DPP10	57628	ENSG00000175497	1	1	0	1	0	0	0	0	3
MIMAT0000703	hsa-miR-361-5p	FAM122C	159091	ENSG00000156500	0	2	2	0	2	0	0	0	3
MIMAT0000703	hsa-miR-361-5p	HTR2A	3356	ENSG00000102468	1	1	0	1	0	0	0	0	3
MIMAT0000703	hsa-miR-361-5p	IL10	3586	ENSG00000136634	1	1	0	0	0	0	1	0	3
MIMAT0000703	hsa-miR-361-5p	KCNA5	3741	ENSG00000130037	1	1	0	1	0	0	0	0	3
MIMAT0000703	hsa-miR-361-5p	MACROD2	140733	ENSG00000172264	1	1	0	0	0	0	1	0	3
MIMAT0000703	hsa-miR-361-5p	MMP21	118856	ENSG00000154485	1	1	1	0	0	0	0	0	3
MIMAT0000703	hsa-miR-361-5p	PTH	5741	ENSG00000152266	1	1	0	1	0	0	0	0	3
MIMAT0000703	hsa-miR-361-5p	SOHLH2	54937	ENSG00000120669	0	1	0	1	0	0	0	1	3
MIMAT0000703	hsa-miR-361-5p	TKTL2	84076	ENSG00000151005	1	1	0	0	0	0	0	1	3
MIMAT0000727	hsa-miR-374a-5p	APOBEC4	403314	ENSG00000173627	1	0	0	1	1	0	0	0	3
MIMAT0000727	hsa-miR-374a-5p	C11orf87	399947	ENSG00000185742	1	0	0	3	1	0	0	0	3
MIMAT0000727	hsa-miR-374a-5p	CD40LG	959	ENSG00000102245	1	1	0	2	0	0	0	0	3
MIMAT0000727	hsa-miR-374a-5p	CYYR1	116159	ENSG00000166265	1	0	0	2	1	0	0	0	3
MIMAT0000727	hsa-miR-374a-5p	DKK2	27123	ENSG00000155011	1	1	0	1	0	0	0	0	3
MIMAT0000727	hsa-miR-374a-5p	DMRTC1	63947	ENSG00000269502	0	1	1	1	0	0	0	0	3
MIMAT0000727	hsa-miR-374a-5p	DMRTC1B	63947	ENSG00000184911	0	1	2	2	0	0	0	0	3
MIMAT0000727	hsa-miR-374a-5p	FCRL1	115350	ENSG00000163534	1	1	0	2	0	0	0	0	3
MIMAT0000727	hsa-miR-374a-5p	HOXA11	3207	ENSG00000005073	1	1	0	1	0	0	0	0	3
MIMAT0000727	hsa-miR-374a-5p	HTR2C	3358	ENSG00000147246	1	1	0	4	0	0	0	0	3
MIMAT0000727	hsa-miR-374a-5p	IL10	3586	ENSG00000136634	1	2	0	2	0	0	0	0	3
MIMAT0000727	hsa-miR-374a-5p	IL22	50616	ENSG00000127318	1	0	0	2	1	0	0	0	3
MIMAT0000727	hsa-miR-374a-5p	KCNC2	3747	ENSG00000166006	1	1	0	2	0	0	0	0	3
MIMAT0000727	hsa-miR-374a-5p	NEUROD1	4760	ENSG00000162992	1	1	0	2	0	0	0	0	3
MIMAT0000727	hsa-miR-374a-5p	NLGN1	22871	ENSG00000169760	1	1	0	1	0	0	0	0	3
MIMAT0000727	hsa-miR-374a-5p	PDCD1	5133	ENSG00000188389	1	1	0	0	1	0	0	0	3
MIMAT0000727	hsa-miR-374a-5p	PHACTR3	116154	ENSG00000087495	1	1	0	1	0	0	0	0	3
MIMAT0000727	hsa-miR-374a-5p	PNLIPRP3	119548	ENSG00000203837	1	0	0	1	1	0	0	0	3
MIMAT0000727	hsa-miR-374a-5p	PURG	29942	ENSG00000172733	0	0	1	1	0	0	1	0	3
MIMAT0000727	hsa-miR-374a-5p	RFX4	5992	ENSG00000111783	1	1	0	1	0	0	0	0	3
MIMAT0000727	hsa-miR-374a-5p	TMEM207	131920	ENSG00000198398	1	0	0	1	1	0	0	0	3
MIMAT0000727	hsa-miR-374a-5p	TMPRSS11B	132724	ENSG00000185873	1	1	0	0	1	0	0	0	3
MIMAT0000727	hsa-miR-374a-5p	WIF1	11197	ENSG00000156076	1	1	0	1	0	0	0	0	3
MIMAT0000727	hsa-miR-374a-5p	ZCWPW2	152098	ENSG00000206559	1	1	0	3	0	0	0	0	3
MIMAT0000753	hsa-miR-342-3p	DHRSX	207063	ENSG00000169084	1	0	0	1	1	0	0	0	3
MIMAT0000753	hsa-miR-342-3p	DMRTC1	63947	ENSG00000269502	1	0	1	2	0	0	0	0	3
MIMAT0000753	hsa-miR-342-3p	DMRTC1B	63947	ENSG00000184911	1	0	2	4	0	0	0	0	3
MIMAT0000753	hsa-miR-342-3p	HSF5	124535	ENSG00000176160	1	0	0	1	0	0	1	0	3
MIMAT0000753	hsa-miR-342-3p	HTR2C	3358	ENSG00000147246	1	0	0	2	1	0	0	0	3
MIMAT0000753	hsa-miR-342-3p	IL3	3562	ENSG00000164399	1	0	2	1	0	0	0	0	3
MIMAT0000753	hsa-miR-342-3p	KCNA4	3739	ENSG00000182255	1	0	0	0	1	0	0	1	3
MIMAT0000753	hsa-miR-342-3p	TNFSF11	8600	ENSG00000120659	1	0	1	1	0	0	0	0	3
MIMAT0000757	hsa-miR-151a-3p	CHL1	10752	ENSG00000134121	0	0	0	1	0	0	1	1	3
MIMAT0000757	hsa-miR-151a-3p	ECT2L	345930	ENSG00000203734	1	0	0	1	0	0	1	0	3
MIMAT0000758	hsa-miR-135b-5p	CSMD1	64478	ENSG00000183117	1	1	0	0	0	0	1	0	3
MIMAT0000758	hsa-miR-135b-5p	GLRB	2743	ENSG00000109738	1	1	0	1	0	0	0	0	3
MIMAT0000758	hsa-miR-135b-5p	GRID2	2895	ENSG00000152208	1	0	0	0	1	0	0	1	3
MIMAT0000758	hsa-miR-135b-5p	SHISA6	388336	ENSG00000188803	1	1	0	0	2	0	0	0	3
MIMAT0000758	hsa-miR-135b-5p	SHISA7	729956	ENSG00000187902	1	2	0	0	1	0	0	0	3
MIMAT0000759	hsa-miR-148b-3p	A4GNT	51146	ENSG00000118017	1	0	0	1	1	0	0	0	3
MIMAT0000759	hsa-miR-148b-3p	ATP4B	496	ENSG00000186009	1	0	1	0	1	0	0	0	3
MIMAT0000759	hsa-miR-148b-3p	CC2D2B	387707	ENSG00000188649	1	0	1	1	0	0	0	0	3
MIMAT0000759	hsa-miR-148b-3p	EMX2	2018	ENSG00000170370	1	1	0	0	0	0	0	1	3
MIMAT0000759	hsa-miR-148b-3p	KRT76	51350	ENSG00000185069	1	0	0	1	1	0	0	0	3
MIMAT0000759	hsa-miR-148b-3p	LCP2	3937	ENSG00000043462	1	0	1	1	0	0	0	0	3
MIMAT0000759	hsa-miR-148b-3p	LIPI	149998	ENSG00000188992	1	0	2	1	0	0	0	0	3
MIMAT0000759	hsa-miR-148b-3p	MMP10	4319	ENSG00000166670	1	0	1	0	1	0	0	0	3
MIMAT0000759	hsa-miR-148b-3p	MPPED2	744	ENSG00000066382	0	1	0	1	0	0	0	1	3
MIMAT0000759	hsa-miR-148b-3p	NEUROD1	4760	ENSG00000162992	0	1	0	1	0	0	0	1	3
MIMAT0000759	hsa-miR-148b-3p	POU3F2	5454	ENSG00000184486	1	2	0	0	1	0	0	0	3
MIMAT0000759	hsa-miR-148b-3p	ST8SIA3	51046	ENSG00000177511	1	1	1	0	0	0	0	0	3
MIMAT0001341	hsa-miR-424-5p	ALOX12	239	ENSG00000108839	1	1	0	0	0	0	0	1	3
MIMAT0001341	hsa-miR-424-5p	ARHGAP20	57569	ENSG00000137727	1	1	0	1	0	0	0	0	3
MIMAT0001341	hsa-miR-424-5p	C11orf42	160298	ENSG00000180878	1	2	1	0	0	0	0	0	3
MIMAT0001341	hsa-miR-424-5p	CASR	846	ENSG00000036828	1	1	0	0	1	0	0	0	3
MIMAT0001341	hsa-miR-424-5p	CNTN3	5067	ENSG00000113805	1	1	0	2	0	0	0	0	3
MIMAT0001341	hsa-miR-424-5p	CSMD1	64478	ENSG00000183117	1	2	0	0	0	0	1	0	3
MIMAT0001341	hsa-miR-424-5p	EDAR	10913	ENSG00000135960	1	1	0	1	0	0	0	0	3
MIMAT0001341	hsa-miR-424-5p	FZD10	11211	ENSG00000111432	1	1	0	1	0	0	0	0	3
MIMAT0001341	hsa-miR-424-5p	GADD45G	10912	ENSG00000130222	1	0	0	1	0	0	0	1	3
MIMAT0001341	hsa-miR-424-5p	HPSE2	60495	ENSG00000172987	1	1	1	0	0	0	0	0	3
MIMAT0001341	hsa-miR-424-5p	KCTD8	386617	ENSG00000183783	1	1	0	1	0	0	0	0	3
MIMAT0001341	hsa-miR-424-5p	KDR	3791	ENSG00000128052	1	1	0	0	0	0	1	0	3
MIMAT0001341	hsa-miR-424-5p	KY	339855	ENSG00000174611	1	1	0	0	0	1	0	0	3
MIMAT0001341	hsa-miR-424-5p	LAMP3	27074	ENSG00000078081	1	0	0	1	1	0	0	0	3
MIMAT0001341	hsa-miR-424-5p	LRP2	4036	ENSG00000081479	1	1	0	1	0	0	0	0	3
MIMAT0001341	hsa-miR-424-5p	LRRC55	219527	ENSG00000183908	1	2	0	0	0	1	0	0	3
MIMAT0001341	hsa-miR-424-5p	NLGN1	22871	ENSG00000169760	1	1	0	0	0	0	1	0	3
MIMAT0001341	hsa-miR-424-5p	PCDHA1	56147	ENSG00000204970	0	1	0	1	0	0	0	1	3
MIMAT0001341	hsa-miR-424-5p	PCDHA5	56143	ENSG00000204965	0	1	0	2	0	0	0	1	3
MIMAT0001341	hsa-miR-424-5p	POU3F2	5454	ENSG00000184486	1	1	1	0	0	0	0	0	3
MIMAT0001341	hsa-miR-424-5p	POU4F2	5458	ENSG00000151615	1	1	0	1	0	0	0	0	3
MIMAT0001341	hsa-miR-424-5p	SEMA5B	54437	ENSG00000082684	1	1	0	0	1	0	0	0	3
MIMAT0001341	hsa-miR-424-5p	ST8SIA3	51046	ENSG00000177511	1	1	0	0	1	0	0	0	3
MIMAT0001341	hsa-miR-424-5p	SYNDIG1	79953	ENSG00000101463	1	1	0	1	0	0	0	0	3
MIMAT0001341	hsa-miR-424-5p	UMOD	7369	ENSG00000169344	1	1	1	0	0	0	0	0	3
MIMAT0001341	hsa-miR-424-5p	ZDHHC15	158866	ENSG00000102383	1	1	0	0	1	0	0	0	3
MIMAT0002174	hsa-miR-484	MYO3A	53904	ENSG00000095777	1	0	1	1	0	0	0	0	3
MIMAT0002174	hsa-miR-484	NPNT	255743	ENSG00000168743	1	0	0	1	0	0	1	0	3
MIMAT0002174	hsa-miR-484	PALM2	114299	ENSG00000243444	1	0	0	0	0	1	1	0	3
MIMAT0002874	hsa-miR-503-5p	ARHGAP20	57569	ENSG00000137727	1	1	0	0	0	0	1	0	3
MIMAT0002874	hsa-miR-503-5p	CMC4	100272147	ENSG00000182712	1	1	0	0	0	0	1	0	3
MIMAT0002874	hsa-miR-503-5p	CXCL10	3627	ENSG00000169245	1	1	0	0	0	0	0	1	3
MIMAT0002874	hsa-miR-503-5p	SLC24A3	57419	ENSG00000185052	1	1	0	0	0	0	1	0	3
MIMAT0002874	hsa-miR-503-5p	WNT7A	7476	ENSG00000154764	1	0	0	0	0	0	1	1	3
MIMAT0002876	hsa-miR-505-3p	FAM124B	79843	ENSG00000124019	1	0	0	1	0	0	1	0	3
MIMAT0002876	hsa-miR-505-3p	IFNG	3458	ENSG00000111537	1	0	0	1	1	0	0	0	3
MIMAT0002876	hsa-miR-505-3p	TBX5	6910	ENSG00000089225	1	0	0	1	1	0	0	0	3
MIMAT0002888	hsa-miR-532-5p	C11orf87	399947	ENSG00000185742	1	0	0	1	0	0	1	0	3
MIMAT0002888	hsa-miR-532-5p	MPPED2	744	ENSG00000066382	1	0	0	1	0	0	1	0	3
MIMAT0002888	hsa-miR-532-5p	PPP1R3A	5506	ENSG00000154415	1	0	0	1	0	0	1	0	3
MIMAT0002888	hsa-miR-532-5p	SI	6476	ENSG00000090402	1	0	1	0	1	0	0	0	3
MIMAT0002888	hsa-miR-532-5p	THSD7B	80731	ENSG00000144229	1	0	0	1	0	0	1	0	3
MIMAT0003218	hsa-miR-92b-3p	CSMD1	64478	ENSG00000183117	1	2	0	0	0	0	1	0	3
MIMAT0003218	hsa-miR-92b-3p	FAM24A	118670	ENSG00000203795	1	0	0	1	1	0	0	0	3
MIMAT0003218	hsa-miR-92b-3p	GRIA3	2892	ENSG00000125675	1	1	0	0	0	0	1	0	3
MIMAT0003218	hsa-miR-92b-3p	HAND1	9421	ENSG00000113196	1	2	0	0	0	0	1	0	3
MIMAT0003218	hsa-miR-92b-3p	IBSP	3381	ENSG00000029559	0	1	0	1	0	0	0	1	3
MIMAT0003218	hsa-miR-92b-3p	MARK1	4139	ENSG00000116141	1	2	0	0	0	0	1	0	3
MIMAT0003218	hsa-miR-92b-3p	NEUROD1	4760	ENSG00000162992	1	1	0	0	0	0	1	0	3
MIMAT0003218	hsa-miR-92b-3p	PAPOLB	56903	ENSG00000218823	1	1	0	0	0	0	1	0	3
MIMAT0003218	hsa-miR-92b-3p	RAG1	5896	ENSG00000166349	1	1	0	0	0	0	1	0	3
MIMAT0003218	hsa-miR-92b-3p	SFTA3	253970	ENSG00000229415	1	1	0	0	0	0	1	0	3
MIMAT0003389	hsa-miR-542-3p	CNTD1	124817	ENSG00000176563	1	0	0	2	0	0	0	1	3
MIMAT0003389	hsa-miR-542-3p	CST6	1474	ENSG00000175315	1	0	1	1	0	0	0	0	3
MIMAT0003389	hsa-miR-542-3p	CTLA4	1493	ENSG00000163599	1	0	0	2	2	0	0	0	3
MIMAT0003389	hsa-miR-542-3p	FLT3	2322	ENSG00000122025	1	0	1	2	0	0	0	0	3
MIMAT0003389	hsa-miR-542-3p	IL33	90865	ENSG00000137033	1	0	0	2	1	0	0	0	3
MIMAT0003389	hsa-miR-542-3p	MUC7	4589	ENSG00000171195	1	0	0	1	1	0	0	0	3
MIMAT0003389	hsa-miR-542-3p	NXPH2	11249	ENSG00000144227	0	0	0	1	1	0	0	1	3
MIMAT0003393	hsa-miR-425-5p	AMPH	273	ENSG00000078053	1	1	0	1	0	0	0	0	3
MIMAT0003393	hsa-miR-425-5p	CCDC73	493860	ENSG00000186714	0	1	0	1	0	0	0	1	3
MIMAT0003393	hsa-miR-425-5p	CYYR1	116159	ENSG00000166265	1	0	0	2	1	0	0	0	3
MIMAT0003393	hsa-miR-425-5p	SLC6A1	6529	ENSG00000157103	1	0	0	1	1	0	0	0	3
MIMAT0003885	hsa-miR-454-3p	EMX2	2018	ENSG00000170370	0	1	0	0	1	0	0	1	3
MIMAT0003885	hsa-miR-454-3p	KCNA4	3739	ENSG00000182255	1	0	0	0	1	0	0	1	3
MIMAT0003885	hsa-miR-454-3p	KRT76	51350	ENSG00000185069	1	0	1	2	0	0	0	0	3
MIMAT0003885	hsa-miR-454-3p	LY75	4065	ENSG00000054219	1	0	0	1	1	0	0	0	3
MIMAT0003885	hsa-miR-454-3p	MEOX2	4223	ENSG00000106511	1	2	0	0	0	0	1	0	3
MIMAT0003885	hsa-miR-454-3p	MPPED2	744	ENSG00000066382	0	1	0	0	0	0	1	1	3
MIMAT0003885	hsa-miR-454-3p	ST8SIA3	51046	ENSG00000177511	1	0	1	0	0	1	0	0	3
MIMAT0003885	hsa-miR-454-3p	TEK	7010	ENSG00000120156	1	0	3	1	0	0	0	0	3
MIMAT0003885	hsa-miR-454-3p	TNF	7124	ENSG00000232810	0	1	0	3	0	0	0	1	3
MIMAT0003885	hsa-miR-454-3p	WNT1	7471	ENSG00000125084	0	2	0	1	0	0	0	1	3
MIMAT0003885	hsa-miR-454-3p	ZPLD1	131368	ENSG00000170044	0	1	0	1	0	0	0	1	3
MIMAT0003886	hsa-miR-769-5p	GALP	85569	ENSG00000197487	1	0	1	2	0	0	0	0	3
MIMAT0003886	hsa-miR-769-5p	RGS7BP	401190	ENSG00000186479	1	0	0	0	1	0	1	0	3
MIMAT0004481	hsa-let-7a-3p	ANO1	55107	ENSG00000131620	1	1	0	1	0	0	0	0	3
MIMAT0004481	hsa-let-7a-3p	ART3	419	ENSG00000156219	1	0	2	4	0	0	0	0	3
MIMAT0004481	hsa-let-7a-3p	C1QTNF7	114905	ENSG00000163145	1	0	0	1	1	0	0	0	3
MIMAT0004481	hsa-let-7a-3p	CACNB2	783	ENSG00000165995	1	1	0	1	0	0	0	0	3
MIMAT0004481	hsa-let-7a-3p	CBLN4	140689	ENSG00000054803	1	3	0	3	0	0	0	0	3
MIMAT0004481	hsa-let-7a-3p	CCL7	6354	ENSG00000108688	1	0	1	0	1	0	0	0	3
MIMAT0004481	hsa-let-7a-3p	CLDN18	51208	ENSG00000066405	1	1	0	1	0	0	0	0	3
MIMAT0004481	hsa-let-7a-3p	GABRA6	2559	ENSG00000145863	1	1	0	1	0	0	0	0	3
MIMAT0004481	hsa-let-7a-3p	GABRG1	2565	ENSG00000163285	1	1	0	0	1	0	0	0	3
MIMAT0004481	hsa-let-7a-3p	GRIA3	2892	ENSG00000125675	1	1	0	0	1	0	0	0	3
MIMAT0004481	hsa-let-7a-3p	GRM3	2913	ENSG00000198822	1	1	0	2	0	0	0	0	3
MIMAT0004481	hsa-let-7a-3p	KCNJ3	3760	ENSG00000162989	1	2	0	4	0	0	0	0	3
MIMAT0004481	hsa-let-7a-3p	LY75	4065	ENSG00000054219	0	1	0	1	1	0	0	0	3
MIMAT0004481	hsa-let-7a-3p	MAMDC2	256691	ENSG00000165072	1	1	0	4	0	0	0	0	3
MIMAT0004481	hsa-let-7a-3p	NDST3	9348	ENSG00000164100	1	1	0	1	0	0	0	0	3
MIMAT0004481	hsa-let-7a-3p	NEUROD1	4760	ENSG00000162992	1	1	0	1	0	0	0	0	3
MIMAT0004481	hsa-let-7a-3p	PRDM12	59335	ENSG00000130711	1	2	0	1	0	0	0	0	3
MIMAT0004481	hsa-let-7a-3p	RXRG	6258	ENSG00000143171	1	1	1	0	0	0	0	0	3
MIMAT0004481	hsa-let-7a-3p	SIX3	6496	ENSG00000138083	1	1	0	1	0	0	0	0	3
MIMAT0004481	hsa-let-7a-3p	SLITRK3	22865	ENSG00000121871	1	1	0	1	0	0	0	0	3
MIMAT0004481	hsa-let-7a-3p	SP8	221833	ENSG00000164651	0	1	0	1	1	0	0	0	3
MIMAT0004494	hsa-miR-21-3p	FOXR2	139628	ENSG00000189299	1	0	0	1	1	0	0	0	3
MIMAT0004494	hsa-miR-21-3p	GAD2	2572	ENSG00000136750	1	0	0	1	1	0	0	0	3
MIMAT0004494	hsa-miR-21-3p	GRIA2	2891	ENSG00000120251	1	0	0	1	2	0	0	0	3
MIMAT0004501	hsa-miR-27a-5p	IL2	3558	ENSG00000109471	1	0	0	1	1	0	0	0	3
MIMAT0004502	hsa-miR-28-3p	PASD1	139135	ENSG00000166049	1	0	1	0	0	0	0	1	3
MIMAT0004514	hsa-miR-29b-1-5p	APOL5	80831	ENSG00000128313	1	1	1	0	0	0	0	0	3
MIMAT0004514	hsa-miR-29b-1-5p	CCDC83	220047	ENSG00000150676	1	1	0	1	0	0	0	0	3
MIMAT0004514	hsa-miR-29b-1-5p	CXorf66	347487	ENSG00000203933	1	1	1	0	0	0	0	0	3
MIMAT0004514	hsa-miR-29b-1-5p	DDI1	414301	ENSG00000170967	1	1	0	1	0	0	0	0	3
MIMAT0004514	hsa-miR-29b-1-5p	FOLR1	2348	ENSG00000110195	1	0	1	0	2	0	0	0	3
MIMAT0004514	hsa-miR-29b-1-5p	MARK1	4139	ENSG00000116141	0	1	0	1	1	0	0	0	3
MIMAT0004514	hsa-miR-29b-1-5p	RAD9B	144715	ENSG00000151164	1	1	0	3	0	0	0	0	3
MIMAT0004514	hsa-miR-29b-1-5p	REM1	28954	ENSG00000088320	0	1	1	0	1	0	0	0	3
MIMAT0004514	hsa-miR-29b-1-5p	SMIM21	284274	ENSG00000206026	1	1	0	1	0	0	0	0	3
MIMAT0004514	hsa-miR-29b-1-5p	VWA3B	200403	ENSG00000168658	1	1	0	3	0	0	0	0	3
MIMAT0004514	hsa-miR-29b-1-5p	WFDC10A	140832	ENSG00000180305	1	0	1	0	1	0	0	0	3
MIMAT0004514	hsa-miR-29b-1-5p	ZBTB9	221504	ENSG00000213588	1	1	0	1	0	0	0	0	3
MIMAT0004518	hsa-miR-16-2-3p	GRIA2	2891	ENSG00000120251	1	1	0	1	0	0	0	0	3
MIMAT0004518	hsa-miR-16-2-3p	IL22	50616	ENSG00000127318	1	0	1	1	0	0	0	0	3
MIMAT0004518	hsa-miR-16-2-3p	RAI2	10742	ENSG00000131831	1	0	1	1	0	0	0	0	3
MIMAT0004518	hsa-miR-16-2-3p	SOST	50964	ENSG00000167941	1	1	0	1	0	0	0	0	3
MIMAT0004518	hsa-miR-16-2-3p	SP8	221833	ENSG00000164651	0	1	0	3	1	0	0	0	3
MIMAT0004518	hsa-miR-16-2-3p	THSD7B	80731	ENSG00000144229	1	1	0	3	0	0	0	0	3
MIMAT0004550	hsa-miR-30c-2-3p	ADAM30	11085	ENSG00000134249	1	0	1	0	1	0	0	0	3
MIMAT0004550	hsa-miR-30c-2-3p	ATP1B4	23439	ENSG00000101892	1	0	0	1	1	0	0	0	3
MIMAT0004550	hsa-miR-30c-2-3p	GAGE1	2543	ENSG00000205777	1	0	0	4	1	0	0	0	3
MIMAT0004550	hsa-miR-30c-2-3p	GNGT2	2793	ENSG00000167083	1	0	1	0	1	0	0	0	3
MIMAT0004550	hsa-miR-30c-2-3p	LRRC3B	116135	ENSG00000179796	1	0	1	1	0	0	0	0	3
MIMAT0004550	hsa-miR-30c-2-3p	TNFAIP8L2	79626	ENSG00000163154	1	0	1	1	0	0	0	0	3
MIMAT0004558	hsa-miR-181a-2-3p	DAZ1	1617	ENSG00000188120	1	0	0	1	1	0	0	0	3
MIMAT0004558	hsa-miR-181a-2-3p	TFAP2D	83741	ENSG00000008197	1	0	0	2	1	0	0	0	3
MIMAT0004558	hsa-miR-181a-2-3p	ZPBP	11055	ENSG00000042813	0	0	1	1	1	0	0	0	3
MIMAT0004568	hsa-miR-221-5p	NPNT	255743	ENSG00000168743	1	0	0	1	1	0	0	0	3
MIMAT0004568	hsa-miR-221-5p	SORCS1	114815	ENSG00000108018	1	0	0	2	2	0	0	0	3
MIMAT0004568	hsa-miR-221-5p	TMEM95	339168	ENSG00000182896	1	0	0	2	1	0	0	0	3
MIMAT0004597	hsa-miR-140-3p	CHL1	10752	ENSG00000134121	1	0	0	1	1	0	0	0	3
MIMAT0004597	hsa-miR-140-3p	HOXD10	3236	ENSG00000128710	1	0	0	2	0	0	1	0	3
MIMAT0004597	hsa-miR-140-3p	KIAA2022	340533	ENSG00000050030	1	1	0	0	0	0	1	0	3
MIMAT0004597	hsa-miR-140-3p	NHLH2	4808	ENSG00000177551	1	0	0	1	0	0	1	0	3
MIMAT0004597	hsa-miR-140-3p	PCDH11Y	27328	ENSG00000099715	1	0	0	2	0	0	1	0	3
MIMAT0004597	hsa-miR-140-3p	PURG	29942	ENSG00000172733	1	1	0	1	0	0	0	0	3
MIMAT0004597	hsa-miR-140-3p	TGIF2LX	90316	ENSG00000153779	1	0	1	1	0	0	0	0	3
MIMAT0004597	hsa-miR-140-3p	UBXN10	127733	ENSG00000162543	1	0	0	1	0	0	1	0	3
MIMAT0004680	hsa-miR-130b-5p	ENDOU	8909	ENSG00000111405	1	0	0	2	1	0	0	0	3
MIMAT0004680	hsa-miR-130b-5p	HAND1	9421	ENSG00000113196	1	0	0	1	1	0	0	0	3
MIMAT0004680	hsa-miR-130b-5p	POU3F2	5454	ENSG00000184486	1	0	0	0	1	1	0	0	3
MIMAT0004680	hsa-miR-130b-5p	SLC17A6	57084	ENSG00000091664	1	0	0	1	1	0	0	0	3
MIMAT0004680	hsa-miR-130b-5p	SSMEM1	136263	ENSG00000165120	1	0	0	1	1	0	0	0	3
MIMAT0004680	hsa-miR-130b-5p	TNFRSF11B	4982	ENSG00000164761	1	0	0	1	1	0	0	0	3
MIMAT0004680	hsa-miR-130b-5p	ZCCHC13	389874	ENSG00000187969	1	0	1	1	0	0	0	0	3
MIMAT0004688	hsa-miR-374a-3p	C11orf87	399947	ENSG00000185742	1	0	0	1	0	1	0	0	3
MIMAT0004688	hsa-miR-374a-3p	GLRB	2743	ENSG00000109738	1	0	0	1	1	0	0	0	3
MIMAT0004688	hsa-miR-374a-3p	IL2	3558	ENSG00000109471	0	0	1	1	1	0	0	0	3
MIMAT0004688	hsa-miR-374a-3p	KCND2	3751	ENSG00000184408	0	0	0	1	1	1	0	0	3
MIMAT0004688	hsa-miR-374a-3p	KCNJ3	3760	ENSG00000162989	1	0	0	2	2	0	0	0	3
MIMAT0004692	hsa-miR-340-5p	ABCB5	340273	ENSG00000004846	1	1	0	1	0	0	0	0	3
MIMAT0004692	hsa-miR-340-5p	AMER2	219287	ENSG00000165566	1	1	0	1	0	0	0	0	3
MIMAT0004692	hsa-miR-340-5p	ANGPTL5	253935	ENSG00000187151	1	1	0	1	0	0	0	0	3
MIMAT0004692	hsa-miR-340-5p	ARHGEF38	54848	ENSG00000236699	1	1	0	0	1	0	0	0	3
MIMAT0004692	hsa-miR-340-5p	BEND2	139105	ENSG00000177324	1	2	0	0	1	0	0	0	3
MIMAT0004692	hsa-miR-340-5p	C3orf80	401097	ENSG00000180044	1	2	0	0	1	0	0	0	3
MIMAT0004692	hsa-miR-340-5p	C7orf57	136288	ENSG00000164746	1	1	0	0	1	0	0	0	3
MIMAT0004692	hsa-miR-340-5p	CABP7	164633	ENSG00000100314	1	1	0	0	1	0	0	0	3
MIMAT0004692	hsa-miR-340-5p	CHL1	10752	ENSG00000134121	1	2	0	1	0	0	0	0	3
MIMAT0004692	hsa-miR-340-5p	CXCL14	9547	ENSG00000145824	1	1	0	0	1	0	0	0	3
MIMAT0004692	hsa-miR-340-5p	DPP10	57628	ENSG00000175497	0	1	0	1	4	0	0	0	3
MIMAT0004692	hsa-miR-340-5p	EPPIN	57119	ENSG00000101448	1	1	0	0	1	0	0	0	3
MIMAT0004692	hsa-miR-340-5p	FAM124B	79843	ENSG00000124019	1	1	0	1	0	0	0	0	3
MIMAT0004692	hsa-miR-340-5p	FRG2C	100288801	ENSG00000172969	1	1	1	0	0	0	0	0	3
MIMAT0004692	hsa-miR-340-5p	IFNG	3458	ENSG00000111537	1	2	0	0	1	0	0	0	3
MIMAT0004692	hsa-miR-340-5p	IL22	50616	ENSG00000127318	1	1	0	1	0	0	0	0	3
MIMAT0004692	hsa-miR-340-5p	IQCJ	654502	ENSG00000214216	1	1	0	0	1	0	0	0	3
MIMAT0004692	hsa-miR-340-5p	KCNJ16	3773	ENSG00000153822	1	2	0	0	1	0	0	0	3
MIMAT0004692	hsa-miR-340-5p	LHFPL3	375612	ENSG00000187416	1	1	0	2	0	0	0	0	3
MIMAT0004692	hsa-miR-340-5p	MAMDC2	256691	ENSG00000165072	1	3	0	0	1	0	0	0	3
MIMAT0004692	hsa-miR-340-5p	MYF5	4617	ENSG00000111049	1	1	0	1	0	0	0	0	3
MIMAT0004692	hsa-miR-340-5p	NEUROG2	63973	ENSG00000178403	1	1	0	0	0	0	1	0	3
MIMAT0004692	hsa-miR-340-5p	NYAP2	57624	ENSG00000144460	1	3	0	2	0	0	0	0	3
MIMAT0004692	hsa-miR-340-5p	OSM	5008	ENSG00000099985	1	1	0	0	0	0	1	0	3
MIMAT0004692	hsa-miR-340-5p	OTP	23440	ENSG00000171540	1	1	0	1	0	0	0	0	3
MIMAT0004692	hsa-miR-340-5p	PDZRN4	29951	ENSG00000165966	1	1	0	1	0	0	0	0	3
MIMAT0004692	hsa-miR-340-5p	SERPINB13	5275	ENSG00000197641	1	1	0	0	1	0	0	0	3
MIMAT0004692	hsa-miR-340-5p	SERTM1	400120	ENSG00000180440	1	3	0	1	0	0	0	0	3
MIMAT0004692	hsa-miR-340-5p	SH2D1A	4068	ENSG00000183918	1	1	0	10	0	0	0	0	3
MIMAT0004692	hsa-miR-340-5p	SLC28A3	64078	ENSG00000197506	1	1	0	0	1	0	0	0	3
MIMAT0004692	hsa-miR-340-5p	SYT6	148281	ENSG00000134207	1	2	0	2	0	0	0	0	3
MIMAT0004692	hsa-miR-340-5p	TBX5	6910	ENSG00000089225	1	1	0	0	2	0	0	0	3
MIMAT0004692	hsa-miR-340-5p	ZC3H12B	340554	ENSG00000102053	1	3	0	0	1	0	0	0	3
MIMAT0004692	hsa-miR-340-5p	ZNF133	7692	ENSG00000125846	0	1	1	1	0	0	0	0	3
MIMAT0004692	hsa-miR-340-5p	ZNF831	128611	ENSG00000124203	1	4	0	0	1	0	0	0	3
MIMAT0004692	hsa-miR-340-5p	ZXDA	7789	ENSG00000198205	1	3	0	0	1	0	0	0	3
MIMAT0004748	hsa-miR-423-5p	ACTL7A	10881	ENSG00000187003	1	0	1	1	0	0	0	0	3
MIMAT0004748	hsa-miR-423-5p	ADAM30	11085	ENSG00000134249	1	0	1	1	0	0	0	0	3
MIMAT0004748	hsa-miR-423-5p	DLGAP3	58512	ENSG00000116544	1	0	2	0	1	0	0	0	3
MIMAT0004748	hsa-miR-423-5p	EVX1	2128	ENSG00000106038	1	0	1	0	0	0	0	1	3
MIMAT0004748	hsa-miR-423-5p	RAD9B	144715	ENSG00000151164	1	0	2	0	1	0	0	0	3
MIMAT0004748	hsa-miR-423-5p	TCL1B	9623	ENSG00000213231	1	0	2	0	1	0	0	0	3
MIMAT0004784	hsa-miR-455-3p	FZD10	11211	ENSG00000111432	1	0	0	1	1	0	0	0	3
MIMAT0004810	hsa-miR-629-5p	GAD2	2572	ENSG00000136750	1	0	0	1	0	0	1	0	3
MIMAT0004810	hsa-miR-629-5p	GNRHR	2798	ENSG00000109163	0	0	0	1	1	0	1	0	3
MIMAT0004909	hsa-miR-450b-5p	C1orf141	400757	ENSG00000203963	1	1	0	1	0	0	0	0	3
MIMAT0004909	hsa-miR-450b-5p	C4orf26	152816	ENSG00000174792	1	1	0	4	0	0	0	0	3
MIMAT0004909	hsa-miR-450b-5p	CACNG2	10369	ENSG00000166862	1	1	0	0	0	1	0	0	3
MIMAT0004909	hsa-miR-450b-5p	CALCR	799	ENSG00000004948	1	1	0	0	0	0	1	0	3
MIMAT0004909	hsa-miR-450b-5p	CLRN1	7401	ENSG00000163646	1	1	0	0	1	0	0	0	3
MIMAT0004909	hsa-miR-450b-5p	CNTN3	5067	ENSG00000113805	1	2	0	1	0	0	0	0	3
MIMAT0004909	hsa-miR-450b-5p	CT62	196993	ENSG00000225362	1	3	0	1	0	0	0	0	3
MIMAT0004909	hsa-miR-450b-5p	CYTIP	9595	ENSG00000115165	1	1	0	1	0	0	0	0	3
MIMAT0004909	hsa-miR-450b-5p	DKK2	27123	ENSG00000155011	1	1	0	0	1	0	0	0	3
MIMAT0004909	hsa-miR-450b-5p	DLGAP2	9228	ENSG00000198010	1	2	0	0	0	1	0	0	3
MIMAT0004909	hsa-miR-450b-5p	DMP1	1758	ENSG00000152592	1	1	0	0	1	0	0	0	3
MIMAT0004909	hsa-miR-450b-5p	FAM135B	51059	ENSG00000147724	0	3	0	1	0	0	1	0	3
MIMAT0004909	hsa-miR-450b-5p	FGF12	2257	ENSG00000114279	0	1	0	0	0	1	1	0	3
MIMAT0004909	hsa-miR-450b-5p	GABRG1	2565	ENSG00000163285	1	1	0	0	1	0	0	0	3
MIMAT0004909	hsa-miR-450b-5p	GAPT	202309	ENSG00000175857	1	1	0	0	1	0	0	0	3
MIMAT0004909	hsa-miR-450b-5p	GIF	2694	ENSG00000134812	1	1	0	1	0	0	0	0	3
MIMAT0004909	hsa-miR-450b-5p	GRIA3	2892	ENSG00000125675	0	2	0	1	0	1	0	0	3
MIMAT0004909	hsa-miR-450b-5p	ICOS	29851	ENSG00000163600	1	1	0	4	0	0	0	0	3
[truncated: 2,911 more rows]
