# Supplementary material for: IGF2BP1, a Conserved Regulator of RNA Turnover in Cancer
Source: Front Mol Biosci. 2021 Mar 22;8:632219. doi: 10.3389/fmolb.2021.632219 (PMC8019740; doi:10.3389/fmolb.2021.632219)
Supplement: Supplementary file 1 [file datasheet1.zip › S8_DPP_drug_interactions.xlsx]

## Sheet: targets_dn_drug_interactions
gene_id	gene_name	chr	Gene	Drug	InteractionType	Source	Score	PMIDs
ENSG00000123416	TUBA1B	12	TUBA1B	PACLITAXEL	inhibitor	DTC|ChemblInteractions	13	23631389|25369367|25768699|24457094|22595423|23313639|17887662|23387901|19758808|23725535|24953821
ENSG00000123416	TUBA1B	12	TUBA1B	COLCHICINE	inhibitor	DTC|ChemblInteractions	9	23750455|25805446|24502232|25061803|25937236|24773591|25938266
ENSG00000182199	SHMT2	12	SHMT2	PYRIDOXAL PHOSPHATE	cofactor	DrugBank	9	7526359|17651438|17482557|11877399|15865438|16980404|3143355|9305893
ENSG00000182199	SHMT2	12	SHMT2	TETRAHYDROFOLATE	cofactor	DrugBank	9	11386852|11737206|17651438|12668769|12686103|9449840|12902326|17142057
ENSG00000087586	AURKA	20	AURKA	ALISERTIB	inhibitor	TALC|DTC|DrugBank|MyCancerGenome|TdgClinicalTrial|ChemblInteractions|GuideToPharmacology|CancerCommons|MyCancerGenomeClinicalTrial	9
ENSG00000123416	TUBA1B	12	TUBA1B	COMBRETASTATIN A4		DTC	8	23631389|16913727|22543234|25584687|24669888|17765552|25192811
ENSG00000087586	AURKA	20	AURKA	SNS-314	inhibitor	TALC|DTC|DrugBank|MyCancerGenome|TdgClinicalTrial|ChemblInteractions|GuideToPharmacology|TTD	8
ENSG00000100030	MAPK1	22	MAPK1	ISOPROTERENOL	inducer	DrugBank	7	15292328|20732414|15138589|13679574|15689414|12963636
ENSG00000198805	PNP	14	PNP	DIDANOSINE	substrate	DrugBank	7	8053921|9572907|15047506|24657930|17139284|17016423
ENSG00000198805	PNP	14	PNP	FORODESINE	inhibitor	DrugBank|TdgClinicalTrial|GuideToPharmacology|TTD	7	18086346|18086344|16131572
ENSG00000115419	GLS	2	GLS	GLUTAMINE		NCI	7	9124626|6146632|9392478|11533299|1174515|14722097
ENSG00000087586	AURKA	20	AURKA	AT-9283	inhibitor	TALC|DrugBank|MyCancerGenome|TdgClinicalTrial|ChemblInteractions|GuideToPharmacology|TTD	7
ENSG00000087586	AURKA	20	AURKA	ENMD-2076	inhibitor	TALC|MyCancerGenome|TdgClinicalTrial|ClearityFoundationClinicalTrial|ChemblInteractions|GuideToPharmacology|TTD	7
ENSG00000087586	AURKA	20	AURKA	TOZASERTIB	inhibitor	TALC|DTC|TdgClinicalTrial|ChemblInteractions|GuideToPharmacology|TTD	7	19035792
ENSG00000096717	SIRT1	10	SIRT1	RESVERATROL		DTC|DrugBank	7	23316803|23859249|18046409|23524286|23471411
ENSG00000198805	PNP	14	PNP	CLADRIBINE	inducer	DrugBank	6	3260648|10500836|8521855|6808516|10444166
ENSG00000115419	GLS	2	GLS	GLUTAMIC ACID		DrugBank	6	16824605|16720907|16952838|16861819|16815871
ENSG00000123416	TUBA1B	12	TUBA1B	NOCODAZOLE		DTC	6	21194809|25815147|25369367|25262051|23313639
ENSG00000090861	AARS	16	AARS	ALANINE		DrugBank	6	8601277|7742303|17139284|17016423|10871402
ENSG00000182199	SHMT2	12	SHMT2	GLYCINE	product of	DrugBank	6	17355947|16980404|16876889|17664250|17142057
ENSG00000087586	AURKA	20	AURKA	MLN-8054	inhibitor	DTC|DrugBank|ChemblInteractions|GuideToPharmacology	6	20684549|17360485
ENSG00000170312	CDK1	10	CDK1	DINACICLIB	inhibitor	MyCancerGenome|ClearityFoundationClinicalTrial|ChemblInteractions|GuideToPharmacology|CancerCommons|MyCancerGenomeClinicalTrial	6
ENSG00000117593	DARS2	1	DARS2	ASPARTIC ACID		DrugBank	6	8313877|17139284|17016423|16597625|10562565
ENSG00000175166	PSMD2	3	PSMD2	BORTEZOMIB	inhibitor	DTC|MyCancerGenome|TdgClinicalTrial|ChemblInteractions|TEND	6	24524217
ENSG00000100030	MAPK1	22	MAPK1	ULIXERTINIB	inhibitor	DrugBank|ChemblInteractions|GuideToPharmacology|TTD	5	28939558
ENSG00000198431	TXNRD1	12	TXNRD1	SPERMIDINE		DrugBank|TTD	5	10592235|17139284|17016423
ENSG00000087586	AURKA	20	AURKA	AMG-900	inhibitor	TALC|MyCancerGenome|ClearityFoundationClinicalTrial|ChemblInteractions|GuideToPharmacology	5
ENSG00000087586	AURKA	20	AURKA	CENISERTIB	inhibitor	TALC|DTC|DrugBank|MyCancerGenome|ChemblInteractions	5
ENSG00000087586	AURKA	20	AURKA	DANUSERTIB	inhibitor	TALC|MyCancerGenome|ChemblInteractions|GuideToPharmacology|TTD	5
ENSG00000087586	AURKA	20	AURKA	MK-5108	inhibitor	TALC|MyCancerGenome|ChemblInteractions|GuideToPharmacology|TTD	5
ENSG00000170312	CDK1	10	CDK1	ALVOCIDIB	inhibitor	DrugBank|MyCancerGenome|TdgClinicalTrial|ChemblInteractions	5	11752352
ENSG00000170312	CDK1	10	CDK1	AT-7519	inhibitor	DTC|DrugBank|ChemblInteractions|GuideToPharmacology	5	18656911
ENSG00000166851	PLK1	16	PLK1	BI-2536	inhibitor	TALC|DTC|ChemblInteractions|GuideToPharmacology	5	25685941
ENSG00000166851	PLK1	16	PLK1	GSK-461364	inhibitor	TALC|MyCancerGenome|ChemblInteractions|GuideToPharmacology|TTD	5
ENSG00000166851	PLK1	16	PLK1	VOLASERTIB	inhibitor	TALC|MyCancerGenome|ChemblInteractions|GuideToPharmacology|TTD	5
ENSG00000168393	DTYMK	2	DTYMK	AZIDOTHYMIDINE MONOPHOSPHATE		DrugBank	4	10592235|17139284|17016423
ENSG00000168393	DTYMK	2	DTYMK	CHEMBL1160619		DrugBank	4	10592235|17139284|17016423
ENSG00000168393	DTYMK	2	DTYMK	CHEMBL1236157		DrugBank	4	10592235|17139284|17016423
ENSG00000168393	DTYMK	2	DTYMK	THYMIDINE MONOPHOSPHATE		DrugBank	4	10592235|17139284|17016423
ENSG00000100030	MAPK1	22	MAPK1	RAVOXERTINIB	inhibitor	ChemblInteractions|GuideToPharmacology|TTD	4	25320010
ENSG00000198805	PNP	14	PNP	CHEMBL236708		DrugBank	4	10592235|17139284|17016423
ENSG00000198805	PNP	14	PNP	CHEMBL603367		DrugBank	4	10592235|17139284|17016423
ENSG00000198805	PNP	14	PNP	FORODESINE HYDROCHLORIDE	inhibitor	DTC|ChemblInteractions	4	19386496|19386498
ENSG00000198805	PNP	14	PNP	GUANOSINE		DrugBank|TTD	4	17139284|17016423
ENSG00000198805	PNP	14	PNP	HYPOXANTHINE		DrugBank	4	10592235|17139284|17016423
ENSG00000198805	PNP	14	PNP	INOSINE		DrugBank	4	10592235|17139284|17016423
ENSG00000198805	PNP	14	PNP	PELDESINE		DrugBank|TTD	4	17139284|17016423
ENSG00000198431	TXNRD1	12	TXNRD1	FLAVIN ADENIN DINUCLEOTIDE		DrugBank	4	10592235|17139284|17016423
ENSG00000198431	TXNRD1	12	TXNRD1	FOTEMUSTINE		DrugBank|TTD	4	17139284|17016423
ENSG00000198431	TXNRD1	12	TXNRD1	NICOTINAMIDE ADENINE DINUCLEOTIDE PHOSPHATE		DrugBank	4	10592235|17139284|17016423
ENSG00000138160	KIF11	10	KIF11	MONASTROL		DrugBank	4	10592235|17139284|17016423
ENSG00000123416	TUBA1B	12	TUBA1B	PODOFILOX		DTC	4	17765552|24953821|21402478
ENSG00000123416	TUBA1B	12	TUBA1B	VINCRISTINE		DTC	4	16539377|21664138|23916255
ENSG00000087586	AURKA	20	AURKA	ILORASERTIB	inhibitor	DTC|ChemblInteractions|GuideToPharmacology|TTD	4
ENSG00000170312	CDK1	10	CDK1	ALSTERPAULLONE	inhibitor	DTC|DrugBank|GuideToPharmacology	4	11752352
ENSG00000170312	CDK1	10	CDK1	SELICICLIB	inhibitor	DrugBank|ChemblInteractions|TTD	4	17108108
ENSG00000175166	PSMD2	3	PSMD2	CARFILZOMIB	inhibitor	DTC|MyCancerGenome|ChemblInteractions	4	24524217
ENSG00000150768	DLAT	11	DLAT	CHEMBL1161866		DrugBank	4	17139284|17016423|16368957
ENSG00000166851	PLK1	16	PLK1	WORTMANNIN		DrugBank|NCI	4	17135248|10592235
ENSG00000171302	CANT1	17	CANT1	PHOSPHOMETHYLPHOSPHONIC ACID GUANOSYL ESTER		DrugBank	3	17139284|17016423
ENSG00000168393	DTYMK	2	DTYMK	CHEMBL1160597		DrugBank	3	17139284|17016423
ENSG00000168393	DTYMK	2	DTYMK	CHEMBL1229914		DrugBank	3	17139284|17016423
ENSG00000144381	HSPD1	2	HSPD1	COPPER		DrugBank	3	14534351|15359738
ENSG00000100030	MAPK1	22	MAPK1	SB-220025		DTC|DrugBank	3	10592235
ENSG00000198805	PNP	14	PNP	8-AZAGUANINE		DrugBank	3	17139284|17016423
ENSG00000198805	PNP	14	PNP	CHEMBL473922		DrugBank	3	10592235|11752352
ENSG00000198805	PNP	14	PNP	CHEMBL73502		DrugBank	3	17139284|17016423
ENSG00000198805	PNP	14	PNP	GUANINE		DrugBank	3	17139284|17016423
ENSG00000110395	CBL	11	CBL	DASATINIB		CGI|DoCM	3	23696637
ENSG00000138160	KIF11	10	KIF11	CHEMBL481931		DrugBank|TTD	3	10592235
ENSG00000138160	KIF11	10	KIF11	FILANESIB		DrugBank|TTD	3	10592235
ENSG00000110958	PTGES3	12	PTGES3	ACETAMINOPHEN	inhibitor	DrugBank	3	12242329|15626590
ENSG00000101412	E2F1	20	E2F1	ETOPOSIDE		NCI	3	9766655|16849574
ENSG00000123416	TUBA1B	12	TUBA1B	EPOTHILONE D		DrugBank	3	17139284|17016423
ENSG00000123416	TUBA1B	12	TUBA1B	PATUPILONE		DrugBank	3	17139284|17016423
ENSG00000123416	TUBA1B	12	TUBA1B	VINBLASTINE		DTC	3	23708010|23916255
ENSG00000087586	AURKA	20	AURKA	CISPLATIN		CIViC	3	25924824|25082261
ENSG00000087586	AURKA	20	AURKA	CYC-116	inhibitor	DTC|ChemblInteractions	3	20462263
ENSG00000087586	AURKA	20	AURKA	PF-03814735	inhibitor	TALC|MyCancerGenome|ChemblInteractions	3
ENSG00000087586	AURKA	20	AURKA	RG-1530	inhibitor	DTC|ChemblInteractions|GuideToPharmacology	3
ENSG00000170312	CDK1	10	CDK1	RGB-286638	inhibitor	ChemblInteractions|GuideToPharmacology|TTD	3
ENSG00000170312	CDK1	10	CDK1	RIVICICLIB	inhibitor	ChemblInteractions|GuideToPharmacology|TTD	3
ENSG00000096717	SIRT1	10	SIRT1	CAMBINOL	inhibitor	DrugBank|TTD	3	16618762
ENSG00000096717	SIRT1	10	SIRT1	CHEMBL257991		DTC	3	18046409|23876989
ENSG00000166851	PLK1	16	PLK1	NMS-1286937	inhibitor	MyCancerGenome|ChemblInteractions|TTD	3
ENSG00000169813	HNRNPF	10	HNRNPF	PHENETHYLISOTHIOCYANATE		DrugBank	2	21838287
ENSG00000184216	IRAK1	X	IRAK1	FOSTAMATINIB	inhibitor	DrugBank	2	26516587
ENSG00000104635	SLC39A14	8	SLC39A14	NORTRIPTYLINE		PharmGKB	2	20970119
ENSG00000168393	DTYMK	2	DTYMK	ALCOHOL		NCI	2	11923581
ENSG00000168393	DTYMK	2	DTYMK	FLUOROURACIL		NCI	2	15067352
ENSG00000168393	DTYMK	2	DTYMK	STAVUDINE		NCI	2	15134538
ENSG00000168393	DTYMK	2	DTYMK	ZIDOVUDINE		PharmGKB	2	22960662
ENSG00000144381	HSPD1	2	HSPD1	ATORVASTATIN		NCI	2	15678257
ENSG00000144381	HSPD1	2	HSPD1	CETRORELIX		NCI	2	9805247
ENSG00000164924	YWHAZ	8	YWHAZ	PHENETHYLISOTHIOCYANATE		DrugBank	2	21838287
ENSG00000096063	SRPK1	6	SRPK1	HESPERADIN	inhibitor	DTC	2	19035792
ENSG00000100030	MAPK1	22	MAPK1	BUMETANIDE		NCI	2	11807827
ENSG00000100030	MAPK1	22	MAPK1	CHEMBL1079087		DrugBank	2	10592235
ENSG00000100030	MAPK1	22	MAPK1	CHEMBL2063681		DTC	2	22283430
ENSG00000100030	MAPK1	22	MAPK1	CHEMBL2063687		DTC	2	22283430
ENSG00000100030	MAPK1	22	MAPK1	CHEMBL2088730		DTC	2	22982122
ENSG00000100030	MAPK1	22	MAPK1	CHEMBL2088731		DTC	2	22982122
ENSG00000100030	MAPK1	22	MAPK1	CHEMBL219841		DrugBank	2	10592235
ENSG00000100030	MAPK1	22	MAPK1	CHEMBL220320		DrugBank	2	10592235
ENSG00000100030	MAPK1	22	MAPK1	CHEMBL259551		DrugBank	2	10592235
ENSG00000100030	MAPK1	22	MAPK1	CHEMBL29197		DTC	2	17681471
ENSG00000100030	MAPK1	22	MAPK1	CHEMBL329785		DTC	2	22982122
ENSG00000100030	MAPK1	22	MAPK1	CHEMBL387385		DrugBank	2	10592235
ENSG00000100030	MAPK1	22	MAPK1	CHIR-99021	inhibitor	GuideToPharmacology|TTD	2
ENSG00000100030	MAPK1	22	MAPK1	CIMIRACEMATE A		DTC	2	19835377
ENSG00000100030	MAPK1	22	MAPK1	COMBRETASTATIN A4		DTC	2	22982122
ENSG00000100030	MAPK1	22	MAPK1	DEMETHYLWEDELOLACTONE		DTC	2	22926226
ENSG00000100030	MAPK1	22	MAPK1	ERLOTINIB		CIViC	2	26181029
ENSG00000100030	MAPK1	22	MAPK1	ETHER		NCI	2	16081674
ENSG00000100030	MAPK1	22	MAPK1	ETOPOSIDE		DTC	2	23999041
ENSG00000100030	MAPK1	22	MAPK1	GAMBOGIC ACID		DTC	2	17911251
ENSG00000100030	MAPK1	22	MAPK1	GAMBOGIC AMIDE		DTC	2	17911251
ENSG00000100030	MAPK1	22	MAPK1	IROFULVEN		NCI	2	12014623
ENSG00000100030	MAPK1	22	MAPK1	LEVODOPA		NCI	2	16139809
ENSG00000100030	MAPK1	22	MAPK1	MINOCYCLINE	inhibitor	DrugBank	2	11986668
ENSG00000100030	MAPK1	22	MAPK1	MK-8353	inhibitor	ChemblInteractions|GuideToPharmacology	2
ENSG00000100030	MAPK1	22	MAPK1	OLOMOUCINE		DrugBank	2	10592235
ENSG00000100030	MAPK1	22	MAPK1	OPHIOBOLIN O		DTC	2	22130129
ENSG00000100030	MAPK1	22	MAPK1	PERIFOSINE		DrugBank	2	16528479
ENSG00000100030	MAPK1	22	MAPK1	PESUDOGINSENOSIDE RP1 METHYL ESTER		DTC	2	20951582
ENSG00000100030	MAPK1	22	MAPK1	PHENETHYLISOTHIOCYANATE		DTC	2	22607231
ENSG00000100030	MAPK1	22	MAPK1	PURVALANOL B	inhibitor	DrugBank	2	11752352
ENSG00000100030	MAPK1	22	MAPK1	REBAMIPIDE		NCI	2	17171453
ENSG00000100030	MAPK1	22	MAPK1	SELICICLIB		DrugBank	2	17108108
ENSG00000100030	MAPK1	22	MAPK1	SORAFENIB		PharmGKB	2	20124951
ENSG00000100030	MAPK1	22	MAPK1	SPINASAPONIN A METHYL ESTER		DTC	2	20951582
ENSG00000100030	MAPK1	22	MAPK1	URACIL		NCI	2	17076658
ENSG00000100030	MAPK1	22	MAPK1	WEDELOLACTONE		DTC	2	22926226
ENSG00000100030	MAPK1	22	MAPK1	WITHAFERIN A		DTC	2	20726569
ENSG00000100030	MAPK1	22	MAPK1	XANTHOHUMOL		DTC	2	22111577
ENSG00000100030	MAPK1	22	MAPK1	YUANHUADINE		DTC	2	21916433
ENSG00000166908	PIP4K2C	12	PIP4K2C	FOSTAMATINIB	inhibitor	DrugBank	2	26516587
ENSG00000198805	PNP	14	PNP	ULODESINE		TdgClinicalTrial|TTD	2
ENSG00000110931	CAMKK2	12	CAMKK2	FOSTAMATINIB	inhibitor	DrugBank	2	26516587
ENSG00000198431	TXNRD1	12	TXNRD1	PX-12		DrugBank	2	10592235
ENSG00000112144	ICK	6	ICK	FOSTAMATINIB	inhibitor	DrugBank	2	26516587
ENSG00000115419	GLS	2	GLS	6-DIAZO-5-OXO-L-NORLEUCINE		NCI	2	7867599
ENSG00000115419	GLS	2	GLS	DEXAMETHASONE		NCI	2	7904483
ENSG00000115419	GLS	2	GLS	METHOTREXATE		NCI	2	15511236
ENSG00000115419	GLS	2	GLS	TELAGLENASTAT	inhibitor	GuideToPharmacology|TTD	2
ENSG00000072786	STK10	5	STK10	FOSTAMATINIB	inhibitor	DrugBank	2	26516587
ENSG00000072786	STK10	5	STK10	HESPERADIN	inhibitor	DTC	2	19035792
ENSG00000110395	CBL	11	CBL	ALDESLEUKIN		NCI	2	9461587
ENSG00000110395	CBL	11	CBL	ERLOTINIB		JAX-CKB	2	25348515
ENSG00000110395	CBL	11	CBL	FASUDIL		JAX-CKB	2	26177294
ENSG00000110395	CBL	11	CBL	GEMCITABINE		JAX-CKB	2	25348515
ENSG00000110395	CBL	11	CBL	QUIZARTINIB		JAX-CKB	2	22990016
ENSG00000106683	LIMK1	7	LIMK1	FOSTAMATINIB	inhibitor	DrugBank	2	26516587
ENSG00000149503	INCENP	11	INCENP	REVERSINE		DrugBank	2	10592235
ENSG00000138160	KIF11	10	KIF11	(R)-MON-97		DrugBank	2	10592235
ENSG00000138160	KIF11	10	KIF11	AZD-4877	inhibitor	GuideToPharmacology|TTD	2
ENSG00000138160	KIF11	10	KIF11	CHEMBL204459		DrugBank	2	10592235
ENSG00000138160	KIF11	10	KIF11	CHEMBL205437		DrugBank	2	10592235
ENSG00000138160	KIF11	10	KIF11	CHEMBL205786		DrugBank	2	10592235
ENSG00000138160	KIF11	10	KIF11	CHEMBL228369		DrugBank	2	10592235
ENSG00000138160	KIF11	10	KIF11	CHEMBL380955		DrugBank	2	10592235
ENSG00000138160	KIF11	10	KIF11	CHEMBL392369		DTC	2	19167222
ENSG00000138160	KIF11	10	KIF11	CHEMBL409102		DTC	2	21344920
ENSG00000138160	KIF11	10	KIF11	DIMETHYLENASTRON		DTC	2	20138511
ENSG00000138160	KIF11	10	KIF11	ISPINESIB		TdgClinicalTrial|TTD	2
ENSG00000138160	KIF11	10	KIF11	S-TRITYL-L-CYSTEINE		DTC	2	22749640
ENSG00000224470	ATXN1L	16	ATXN1L	DABRAFENIB		CIViC	2	28178529
ENSG00000224470	ATXN1L	16	ATXN1L	TRAMETINIB		CIViC	2	28178529
ENSG00000224470	ATXN1L	16	ATXN1L	VEMURAFENIB		CIViC	2	28178529
ENSG00000125686	MED1	17	MED1	BECOCALCIDIOL		DrugBank	2	10592235
ENSG00000122966	CIT	12	CIT	FOSTAMATINIB	inhibitor	DrugBank	2	26516587
ENSG00000110958	PTGES3	12	PTGES3	COPPER		DrugBank	2	15359738
ENSG00000110958	PTGES3	12	PTGES3	DIETHYLSTILBESTROL		NCI	2	15229138
ENSG00000110958	PTGES3	12	PTGES3	GEDUNIN		DTC	2	25756299
ENSG00000110958	PTGES3	12	PTGES3	GENISTEIN		NCI	2	15229138
ENSG00000101412	E2F1	20	E2F1	ACETYLCYSTEINE		NCI	2	12754095
ENSG00000101412	E2F1	20	E2F1	ADRIAMYCIN		NCI	2	9863003
ENSG00000101412	E2F1	20	E2F1	BORTEZOMIB		NCI	2	11489836
ENSG00000101412	E2F1	20	E2F1	CARMUSTINE		NCI	2	11445852
ENSG00000101412	E2F1	20	E2F1	CISPLATIN		NCI	2	16849574
ENSG00000101412	E2F1	20	E2F1	DIETHYLSTILBESTROL		NCI	2	15545218
ENSG00000101412	E2F1	20	E2F1	FLUOROURACIL		NCI	2	9766655
ENSG00000101412	E2F1	20	E2F1	IRINOTECAN		NCI	2	9766655
ENSG00000101412	E2F1	20	E2F1	METHOTREXATE		NCI	2	14654896
ENSG00000101412	E2F1	20	E2F1	NICOTINE		NCI	2	16601104
ENSG00000101412	E2F1	20	E2F1	PACLITAXEL		NCI	2	16849574
ENSG00000101412	E2F1	20	E2F1	PRIMAQUINE		NCI	2	15450938
ENSG00000101412	E2F1	20	E2F1	QUERCETIN		NCI	2	16274926
ENSG00000101412	E2F1	20	E2F1	VASOPRESSIN		NCI	2	12063292
ENSG00000123416	TUBA1B	12	TUBA1B	ABT-751		DTC	2	25468039
ENSG00000123416	TUBA1B	12	TUBA1B	CHEMBL1795737		DTC	2	21664138
ENSG00000123416	TUBA1B	12	TUBA1B	CHEMBL1935538		DTC	2	22435708
ENSG00000123416	TUBA1B	12	TUBA1B	CHEMBL2036119		DTC	2	22543234
ENSG00000123416	TUBA1B	12	TUBA1B	CHEMBL2036124		DTC	2	22543234
ENSG00000123416	TUBA1B	12	TUBA1B	CHEMBL453818		DTC	2	12141877
ENSG00000123416	TUBA1B	12	TUBA1B	CURCUMIN		DTC	2	23830698
ENSG00000123416	TUBA1B	12	TUBA1B	CYCLOSTREPTIN		DTC	2	17206139
ENSG00000123416	TUBA1B	12	TUBA1B	LARGAZOLE		DTC	2	20491440
ENSG00000123416	TUBA1B	12	TUBA1B	MAYTANSINE		DTC	2	563462
ENSG00000123416	TUBA1B	12	TUBA1B	MAYTANSINOL		DTC	2	563462
ENSG00000123416	TUBA1B	12	TUBA1B	VINORELBINE		DTC	2	25768699
ENSG00000123416	TUBA1B	12	TUBA1B	VORINOSTAT		DTC	2	20491440
ENSG00000123416	TUBA1B	12	TUBA1B	ZAMPANOLIDE		DTC	2	19877653
ENSG00000189306	RRP7A	22	RRP7A	METHYLPHENIDATE		PharmGKB	2	29382897
ENSG00000182199	SHMT2	12	SHMT2	ARTENIMOL	ligand	DrugBank	2	26340163
ENSG00000087586	AURKA	20	AURKA	ANILINOPYRIMIDINE1		DrugBank	2	10592235
ENSG00000087586	AURKA	20	AURKA	BARASERTIB	inhibitor	DTC|GuideToPharmacology	2
ENSG00000087586	AURKA	20	AURKA	CHEMBL223147		DrugBank	2	10592235
ENSG00000087586	AURKA	20	AURKA	CHEMBL472193		DrugBank	2	10592235
ENSG00000087586	AURKA	20	AURKA	CHEMBL495758		DrugBank	2	10592235
ENSG00000087586	AURKA	20	AURKA	CHEMBL521105		DrugBank	2	10592235
ENSG00000087586	AURKA	20	AURKA	CHEMBL522891		DrugBank	2	10592235
ENSG00000087586	AURKA	20	AURKA	FLUOROURACIL		CIViC	2	25924824
ENSG00000087586	AURKA	20	AURKA	FOSTAMATINIB	inhibitor	DrugBank	2	26516587
ENSG00000087586	AURKA	20	AURKA	HESPERADIN	inhibitor	DTC	2	19035792
ENSG00000087586	AURKA	20	AURKA	JNJ-7706621	inhibitor	DTC|GuideToPharmacology	2
ENSG00000087586	AURKA	20	AURKA	KW-2449	inhibitor	ChemblInteractions|GuideToPharmacology	2
ENSG00000087586	AURKA	20	AURKA	NERVIANO		DTC	2	20621725
ENSG00000087586	AURKA	20	AURKA	PACLITAXEL		CIViC	2	12559175
ENSG00000087586	AURKA	20	AURKA	PF-00562271	inhibitor	DTC|GuideToPharmacology	2
ENSG00000087586	AURKA	20	AURKA	TAMOXIFEN		CIViC	2	24166501
ENSG00000087586	AURKA	20	AURKA	TAS-119	inhibitor	ChemblInteractions|TTD	2
ENSG00000170312	CDK1	10	CDK1	AG-24322	inhibitor	ChemblInteractions|TTD	2
ENSG00000170312	CDK1	10	CDK1	ARUNCIN B		DTC	2	22197393
ENSG00000170312	CDK1	10	CDK1	CHEMBL1082552		DTC	2	16680159
ENSG00000170312	CDK1	10	CDK1	CHEMBL216543	binder	DrugBank	2	11752352
ENSG00000170312	CDK1	10	CDK1	CHEMBL403183		DTC	2	16680159
ENSG00000170312	CDK1	10	CDK1	CHIR-99021	inhibitor	GuideToPharmacology|TTD	2
ENSG00000170312	CDK1	10	CDK1	CINNARIZINE		DTC	2	16680159
ENSG00000170312	CDK1	10	CDK1	CLOFIBRATE		DTC	2	16680159
ENSG00000170312	CDK1	10	CDK1	CLOTRIMAZOLE		DTC	2	16680159
ENSG00000170312	CDK1	10	CDK1	FENOFIBRATE		DTC	2	16680159
ENSG00000170312	CDK1	10	CDK1	FOSTAMATINIB	inhibitor	DrugBank	2	26516587
ENSG00000170312	CDK1	10	CDK1	HYMENIALDISINE		DrugBank	2	11752352
ENSG00000170312	CDK1	10	CDK1	MILCICLIB	inhibitor	ChemblInteractions|GuideToPharmacology	2
ENSG00000170312	CDK1	10	CDK1	OLOMOUCINE	binder	DrugBank	2	11752352
ENSG00000170312	CDK1	10	CDK1	PATULIN		DTC	2	16680159
ENSG00000170312	CDK1	10	CDK1	PHA-793887	inhibitor	ChemblInteractions|TTD	2
ENSG00000170312	CDK1	10	CDK1	PROTUBOXEPIN A		DTC	2	22595423
ENSG00000170312	CDK1	10	CDK1	RONICICLIB	inhibitor	ChemblInteractions|GuideToPharmacology	2
ENSG00000170312	CDK1	10	CDK1	ROTENONE		DTC	2	16680159
ENSG00000170312	CDK1	10	CDK1	SERTRALINE		DTC	2	16680159
ENSG00000170312	CDK1	10	CDK1	SU-9516	binder	DrugBank	2	11752352
ENSG00000170312	CDK1	10	CDK1	WITHAFERIN A		DTC	2	24079846
ENSG00000170312	CDK1	10	CDK1	ZOTIRACICLIB	inhibitor	ChemblInteractions|GuideToPharmacology	2
ENSG00000175166	PSMD2	3	PSMD2	IXAZOMIB CITRATE	inhibitor	TdgClinicalTrial|ChemblInteractions	2
ENSG00000175166	PSMD2	3	PSMD2	OPROZOMIB	inhibitor	TdgClinicalTrial|ChemblInteractions	2
ENSG00000017797	RALBP1	18	RALBP1	CARBAMAZEPINE		PharmGKB	2	21738081
ENSG00000017797	RALBP1	18	RALBP1	VINCRISTINE		PharmGKB	2	27180762
ENSG00000096717	SIRT1	10	SIRT1	ALTISSIMACOUMARIN C		DTC	2	22799262
ENSG00000096717	SIRT1	10	SIRT1	ALTISSIMACOUMARIN D		DTC	2	22799262
ENSG00000096717	SIRT1	10	SIRT1	ALTISSIMACOUMARIN E		DTC	2	22799262
ENSG00000096717	SIRT1	10	SIRT1	ALTISSIMACOUMARIN F		DTC	2	22799262
ENSG00000096717	SIRT1	10	SIRT1	CHEMBL1436543		DTC	2	22304848
ENSG00000096717	SIRT1	10	SIRT1	CHEMBL200762		DTC	2	23189967
ENSG00000096717	SIRT1	10	SIRT1	CHEMBL254156		DTC	2	18046409
ENSG00000096717	SIRT1	10	SIRT1	CHEMBL255683		DTC	2	26420067
ENSG00000096717	SIRT1	10	SIRT1	CHEMBL372375		DTC	2	23189967
ENSG00000096717	SIRT1	10	SIRT1	CHEMBL375563		DTC	2	26420067
ENSG00000096717	SIRT1	10	SIRT1	CHEMBL398412		DTC	2	24968750
ENSG00000096717	SIRT1	10	SIRT1	CHEMBL403308		DTC	2	18046409
ENSG00000096717	SIRT1	10	SIRT1	CHEMBL420311	inhibitor	DrugBank	2	16354677
ENSG00000096717	SIRT1	10	SIRT1	CHEMBL595354		DTC	2	22304848
ENSG00000096717	SIRT1	10	SIRT1	GINSENOSIDE RH1		DTC	2	26420067
ENSG00000096717	SIRT1	10	SIRT1	GISENOSIDE RK1		DTC	2	26420067
ENSG00000096717	SIRT1	10	SIRT1	NIACINAMIDE		DTC	2	25884115
ENSG00000096717	SIRT1	10	SIRT1	PSAMMAPLIN A		DTC	2	21215647
ENSG00000096717	SIRT1	10	SIRT1	SIRTINOL		DTC	2	23189967
ENSG00000096717	SIRT1	10	SIRT1	SURAMIN		DTC	2	21215647
ENSG00000150768	DLAT	11	DLAT	DIHYDROLIPOIC ACID		DrugBank	2	10592235
ENSG00000150768	DLAT	11	DLAT	RADICICOL		DrugBank	2	10592235
ENSG00000166851	PLK1	16	PLK1	CHEMBL1092830		DrugBank	2	10592235
ENSG00000166851	PLK1	16	PLK1	CHEMBL490814		DrugBank	2	10592235
ENSG00000166851	PLK1	16	PLK1	FOSTAMATINIB	inhibitor	DrugBank	2	26516587
ENSG00000166851	PLK1	16	PLK1	MK-1496	inhibitor	ChemblInteractions|TTD	2
ENSG00000166851	PLK1	16	PLK1	ONVANSERTIB	inhibitor	GuideToPharmacology|TTD	2
ENSG00000166851	PLK1	16	PLK1	RIGOSERTIB		TdgClinicalTrial|TTD	2
ENSG00000166851	PLK1	16	PLK1	TAK-960	inhibitor	ChemblInteractions|TTD	2
ENSG00000144554	FANCD2	3	FANCD2	DOXORUBICIN HYDROCHLORIDE		DTC	2	23026082
ENSG00000184216	IRAK1	X	IRAK1	ALSTERPAULLONE		DTC	1
ENSG00000184216	IRAK1	X	IRAK1	CENISERTIB		DTC	1
ENSG00000184216	IRAK1	X	IRAK1	CHEMBL225519		DTC	1
ENSG00000184216	IRAK1	X	IRAK1	CHEMBL541400		DTC	1
ENSG00000184216	IRAK1	X	IRAK1	CYC-116		DTC	1
ENSG00000184216	IRAK1	X	IRAK1	DOVITINIB		DTC	1
ENSG00000184216	IRAK1	X	IRAK1	GEFITINIB		DTC	1
ENSG00000184216	IRAK1	X	IRAK1	GS 6201		DTC	1
ENSG00000184216	IRAK1	X	IRAK1	GW441756X		DTC	1
ENSG00000184216	IRAK1	X	IRAK1	ILORASERTIB		DTC	1
ENSG00000184216	IRAK1	X	IRAK1	IMATINIB		DTC	1
ENSG00000184216	IRAK1	X	IRAK1	LINIFANIB		DTC	1
ENSG00000184216	IRAK1	X	IRAK1	PF-00562271		DTC	1
ENSG00000184216	IRAK1	X	IRAK1	R-406		DTC	1
ENSG00000184216	IRAK1	X	IRAK1	RG-1530		DTC	1
ENSG00000184216	IRAK1	X	IRAK1	SB-220025		DTC	1
ENSG00000184216	IRAK1	X	IRAK1	SNS-314		DTC	1
ENSG00000184216	IRAK1	X	IRAK1	SORAFENIB		DTC	1
ENSG00000184216	IRAK1	X	IRAK1	TAE-684		DTC	1
ENSG00000163349	HIPK1	1	HIPK1	STAUROSPORINE	inhibitor	GuideToPharmacology	1
ENSG00000144381	HSPD1	2	HSPD1	DIAPEP-277		TTD	1
ENSG00000096063	SRPK1	6	SRPK1	(RS)-ROSCOVITINE		DTC	1
ENSG00000096063	SRPK1	6	SRPK1	ALISERTIB		DTC	1
ENSG00000096063	SRPK1	6	SRPK1	DOVITINIB		DTC	1
ENSG00000096063	SRPK1	6	SRPK1	GSK-269962A		DTC	1
ENSG00000096063	SRPK1	6	SRPK1	LINIFANIB		DTC	1
ENSG00000096063	SRPK1	6	SRPK1	LY-2090314		DTC	1
ENSG00000096063	SRPK1	6	SRPK1	PF-00562271		DTC	1
ENSG00000096063	SRPK1	6	SRPK1	RG-1530		DTC	1
ENSG00000096063	SRPK1	6	SRPK1	SNS-314		DTC	1
ENSG00000096063	SRPK1	6	SRPK1	SORAFENIB		DTC	1
ENSG00000096063	SRPK1	6	SRPK1	TAE-684		DTC	1
ENSG00000100030	MAPK1	22	MAPK1	ACID BLUE 129		DTC	1
ENSG00000100030	MAPK1	22	MAPK1	ALPHA-NAPHTHOFLAVONE		DTC	1
ENSG00000100030	MAPK1	22	MAPK1	ALSTERPAULLONE		DTC	1
ENSG00000100030	MAPK1	22	MAPK1	ARISTOLACTONE		DTC	1
ENSG00000100030	MAPK1	22	MAPK1	ARISTOYUNNOLIN A		DTC	1
ENSG00000100030	MAPK1	22	MAPK1	BENZALKONIUM CHLORIDE		DTC	1
ENSG00000100030	MAPK1	22	MAPK1	BIOCHANIN		DTC	1
ENSG00000100030	MAPK1	22	MAPK1	BISINDOLYLMALEIMIDE IX		DTC	1
ENSG00000100030	MAPK1	22	MAPK1	CALCIMYCIN		DTC	1
ENSG00000100030	MAPK1	22	MAPK1	CANTHARIDIN		DTC	1
ENSG00000100030	MAPK1	22	MAPK1	CAPTAN		DTC	1
ENSG00000100030	MAPK1	22	MAPK1	CHELERYTHRINE CHLORIDE		DTC	1
ENSG00000100030	MAPK1	22	MAPK1	CHEMBL1224755		DTC	1
ENSG00000100030	MAPK1	22	MAPK1	CHEMBL126804		DTC	1
ENSG00000100030	MAPK1	22	MAPK1	CHEMBL1270169		DTC	1
ENSG00000100030	MAPK1	22	MAPK1	CHEMBL1485809		DTC	1
ENSG00000100030	MAPK1	22	MAPK1	CHEMBL1493528		DTC	1
ENSG00000100030	MAPK1	22	MAPK1	CHEMBL1519374		DTC	1
ENSG00000100030	MAPK1	22	MAPK1	CHEMBL154580		DTC	1
ENSG00000100030	MAPK1	22	MAPK1	CHEMBL1814509		DTC	1
ENSG00000100030	MAPK1	22	MAPK1	CHEMBL184074		DTC	1
ENSG00000100030	MAPK1	22	MAPK1	CHEMBL1939691		DTC	1
ENSG00000100030	MAPK1	22	MAPK1	CHEMBL2095095		DTC	1
ENSG00000100030	MAPK1	22	MAPK1	CHEMBL210618		DTC	1
ENSG00000100030	MAPK1	22	MAPK1	CHEMBL222556		DTC	1
ENSG00000100030	MAPK1	22	MAPK1	CHEMBL225519		DTC	1
ENSG00000100030	MAPK1	22	MAPK1	CHEMBL2333543		DTC	1
ENSG00000100030	MAPK1	22	MAPK1	CHEMBL2333548		DTC	1
ENSG00000100030	MAPK1	22	MAPK1	CHEMBL261237		DTC	1
ENSG00000100030	MAPK1	22	MAPK1	CHEMBL261557		DTC	1
ENSG00000100030	MAPK1	22	MAPK1	CHEMBL285819		DTC	1
ENSG00000100030	MAPK1	22	MAPK1	CHEMBL35482		DTC	1
ENSG00000100030	MAPK1	22	MAPK1	CHEMBL421215		DTC	1
ENSG00000100030	MAPK1	22	MAPK1	CHEMBL428789		DTC	1
ENSG00000100030	MAPK1	22	MAPK1	CHEMBL429095		DTC	1
ENSG00000100030	MAPK1	22	MAPK1	CHEMBL484662		DTC	1
ENSG00000100030	MAPK1	22	MAPK1	CHEMBL505670		DTC	1
ENSG00000100030	MAPK1	22	MAPK1	CHEMBL530280		DTC	1
ENSG00000100030	MAPK1	22	MAPK1	CHEMBL531322		DTC	1
ENSG00000100030	MAPK1	22	MAPK1	CHEMBL532849		DTC	1
ENSG00000100030	MAPK1	22	MAPK1	CHEMBL541400		DTC	1
ENSG00000100030	MAPK1	22	MAPK1	CHEMBL547833		DTC	1
ENSG00000100030	MAPK1	22	MAPK1	CHEMBL578741		DTC	1
ENSG00000100030	MAPK1	22	MAPK1	CHEMBL578944		DTC	1
ENSG00000100030	MAPK1	22	MAPK1	CHEMBL580183		DTC	1
ENSG00000100030	MAPK1	22	MAPK1	CHEMBL580340		DTC	1
ENSG00000100030	MAPK1	22	MAPK1	CHEMBL581194		DTC	1
ENSG00000100030	MAPK1	22	MAPK1	CHEMBL581574		DTC	1
ENSG00000100030	MAPK1	22	MAPK1	CHEMBL581872		DTC	1
ENSG00000100030	MAPK1	22	MAPK1	CHEMBL585628		DTC	1
ENSG00000100030	MAPK1	22	MAPK1	CHEMBL586031		DTC	1
ENSG00000100030	MAPK1	22	MAPK1	CHEMBL597035		DTC	1
ENSG00000100030	MAPK1	22	MAPK1	CHEMBL609606		DTC	1
ENSG00000100030	MAPK1	22	MAPK1	CHEMBL76589		DTC	1
ENSG00000100030	MAPK1	22	MAPK1	CHEMBL84010		DTC	1
ENSG00000100030	MAPK1	22	MAPK1	CHEMBL88272		DTC	1
ENSG00000100030	MAPK1	22	MAPK1	CHLORANIL		DTC	1
ENSG00000100030	MAPK1	22	MAPK1	CHLORHEXIDINE HYDROCHLORIDE		DTC	1
ENSG00000100030	MAPK1	22	MAPK1	CHLOROTHALONIL		DTC	1
ENSG00000100030	MAPK1	22	MAPK1	CI-1040		TTD	1
ENSG00000100030	MAPK1	22	MAPK1	CLIOQUINOL		DTC	1
ENSG00000100030	MAPK1	22	MAPK1	CLOTRIMAZOLE		DTC	1
ENSG00000100030	MAPK1	22	MAPK1	DAPH		DTC	1
ENSG00000100030	MAPK1	22	MAPK1	DAUNORUBICIN HYDROCHLORIDE		DTC	1
ENSG00000100030	MAPK1	22	MAPK1	DERRUBONE		DTC	1
ENSG00000100030	MAPK1	22	MAPK1	DIHYDROGAMBOGIC ACID		DTC	1
ENSG00000100030	MAPK1	22	MAPK1	DIPHENHYDRAMINE HYDROCHLORIDE		DTC	1
ENSG00000100030	MAPK1	22	MAPK1	DOXORUBICIN HYDROCHLORIDE		DTC	1
ENSG00000100030	MAPK1	22	MAPK1	ECONAZOLE NITRATE		DTC	1
ENSG00000100030	MAPK1	22	MAPK1	ELLAGIC ACID		DTC	1
ENSG00000100030	MAPK1	22	MAPK1	FISETIN		DTC	1
ENSG00000100030	MAPK1	22	MAPK1	GENTIAN VIOLET		DTC	1
ENSG00000100030	MAPK1	22	MAPK1	GF-109203		DTC	1
ENSG00000100030	MAPK1	22	MAPK1	GO-6976		DTC	1
ENSG00000100030	MAPK1	22	MAPK1	GOSSYPOL		DTC	1
ENSG00000100030	MAPK1	22	MAPK1	GR-127935		DTC	1
ENSG00000100030	MAPK1	22	MAPK1	GUTHION		DTC	1
ENSG00000100030	MAPK1	22	MAPK1	GW282974X		DTC	1
ENSG00000100030	MAPK1	22	MAPK1	HAEMATOXYLIN		DTC	1
ENSG00000100030	MAPK1	22	MAPK1	INDIRUBIN-3-MONOXIME		DTC	1
ENSG00000100030	MAPK1	22	MAPK1	IPRIFLAVONE		DTC	1
ENSG00000100030	MAPK1	22	MAPK1	ISOVELLERAL		DTC	1
ENSG00000100030	MAPK1	22	MAPK1	LITHOCHOLIC ACID		DTC	1
ENSG00000100030	MAPK1	22	MAPK1	LORATADINE		DTC	1
ENSG00000100030	MAPK1	22	MAPK1	MADOLIN A		DTC	1
ENSG00000100030	MAPK1	22	MAPK1	MADOLIN T		DTC	1
ENSG00000100030	MAPK1	22	MAPK1	MADOLIN U		DTC	1
ENSG00000100030	MAPK1	22	MAPK1	MERCURIC CHLORIDE		DTC	1
ENSG00000100030	MAPK1	22	MAPK1	MIBEFRADIL		DTC	1
ENSG00000100030	MAPK1	22	MAPK1	MITOXANTRONE		DTC	1
ENSG00000100030	MAPK1	22	MAPK1	MITOXANTRONE HYDROCHLORIDE		DTC	1
ENSG00000100030	MAPK1	22	MAPK1	MUNDULONE		DTC	1
ENSG00000100030	MAPK1	22	MAPK1	MUNDULONE ACETATE		DTC	1
ENSG00000100030	MAPK1	22	MAPK1	NAFTOPIDIL		DTC	1
ENSG00000100030	MAPK1	22	MAPK1	NECA		DTC	1
ENSG00000100030	MAPK1	22	MAPK1	NIFEDIPINE		DTC	1
ENSG00000100030	MAPK1	22	MAPK1	O-DEMETHYLATED ADAPALENE		DTC	1
ENSG00000100030	MAPK1	22	MAPK1	PATULIN		DTC	1
ENSG00000100030	MAPK1	22	MAPK1	PD-169316		DTC	1
ENSG00000100030	MAPK1	22	MAPK1	PF-00562271		DTC	1
ENSG00000100030	MAPK1	22	MAPK1	PHENMEDIPHAM		DTC	1
ENSG00000100030	MAPK1	22	MAPK1	PHENYLMERCURIC ACETATE		DTC	1
ENSG00000100030	MAPK1	22	MAPK1	PIMOZIDE		DTC	1
ENSG00000100030	MAPK1	22	MAPK1	PLUMBAGIN		DTC	1
ENSG00000100030	MAPK1	22	MAPK1	PROGESTERONE		DTC	1
ENSG00000100030	MAPK1	22	MAPK1	PURPURIN		DTC	1
ENSG00000100030	MAPK1	22	MAPK1	QUINALIZARIN		DTC	1
ENSG00000100030	MAPK1	22	MAPK1	R-1487		DTC	1
ENSG00000100030	MAPK1	22	MAPK1	RELCOVAPTAN		DTC	1
ENSG00000100030	MAPK1	22	MAPK1	RG-1530		DTC	1
ENSG00000100030	MAPK1	22	MAPK1	SANGUINARINE SULFATE		DTC	1
ENSG00000100030	MAPK1	22	MAPK1	SANGUINARIUM		DTC	1
ENSG00000100030	MAPK1	22	MAPK1	SANGUINARIUM CHLORIDE		DTC	1
ENSG00000100030	MAPK1	22	MAPK1	SAPPANONE A TRIMETHYL ETHER		DTC	1
ENSG00000100030	MAPK1	22	MAPK1	SB-202190		DTC	1
ENSG00000100030	MAPK1	22	MAPK1	SB-203580		DTC	1
ENSG00000100030	MAPK1	22	MAPK1	SP-600125		DTC	1
ENSG00000100030	MAPK1	22	MAPK1	TAE-684		DTC	1
ENSG00000100030	MAPK1	22	MAPK1	THIMEROSAL		DTC	1
ENSG00000100030	MAPK1	22	MAPK1	TREQUINSIN HYDROCHLORIDE		DTC	1
ENSG00000100030	MAPK1	22	MAPK1	TRIFLUOPERAZINE		DTC	1
ENSG00000100030	MAPK1	22	MAPK1	TURPENTINE		DrugBank	1
ENSG00000100030	MAPK1	22	MAPK1	TYRPHOSTIN 47		DTC	1
ENSG00000100030	MAPK1	22	MAPK1	TYRPHOSTIN AG-1478		DTC	1
ENSG00000100030	MAPK1	22	MAPK1	U-0126		DTC	1
ENSG00000100030	MAPK1	22	MAPK1	VOLVALERENAL D		DTC	1
ENSG00000100030	MAPK1	22	MAPK1	ZAFIRLUKAST		DTC	1
ENSG00000100030	MAPK1	22	MAPK1	ZALCITABINE		DTC	1
ENSG00000100030	MAPK1	22	MAPK1	ZIRAM		DTC	1
ENSG00000110931	CAMKK2	12	CAMKK2	AST-487		DTC	1
ENSG00000110931	CAMKK2	12	CAMKK2	DOVITINIB		DTC	1
ENSG00000110931	CAMKK2	12	CAMKK2	JNJ-7706621		DTC	1
ENSG00000110931	CAMKK2	12	CAMKK2	PF-00562271		DTC	1
ENSG00000198431	TXNRD1	12	TXNRD1	ARSENIC TRIOXIDE	inhibitor	ChemblInteractions	1
ENSG00000198431	TXNRD1	12	TXNRD1	MOTEXAFIN GADOLINIUM		DrugBank	1
ENSG00000115419	GLS	2	GLS	4-AMINOPHENOL		DTC	1
ENSG00000115419	GLS	2	GLS	ABIETIC ACID		DTC	1
ENSG00000115419	GLS	2	GLS	ALEXIDINE HYDROCHLORIDE		DTC	1
ENSG00000115419	GLS	2	GLS	AMPICILLIN		DTC	1
ENSG00000115419	GLS	2	GLS	AMPICILLIN SODIUM		DTC	1
ENSG00000115419	GLS	2	GLS	ASTERRIC ACID		DTC	1
ENSG00000115419	GLS	2	GLS	CALMIDAZOLIUM CHLORIDE		DTC	1
ENSG00000115419	GLS	2	GLS	CARBENICILLIN INDANYL		DTC	1
ENSG00000115419	GLS	2	GLS	CEFACLOR		DTC	1
ENSG00000115419	GLS	2	GLS	CEFAMANDOLE NAFATE		DTC	1
ENSG00000115419	GLS	2	GLS	CEFAMANDOLE SODIUM		DTC	1
ENSG00000115419	GLS	2	GLS	CEFATRIZINE		DTC	1
ENSG00000115419	GLS	2	GLS	CEFIXIME		DTC	1
ENSG00000115419	GLS	2	GLS	CEFMETAZOLE SODIUM		DTC	1
ENSG00000115419	GLS	2	GLS	CEFOXITIN SODIUM		DTC	1
ENSG00000115419	GLS	2	GLS	CEFQUINOME		DTC	1
ENSG00000115419	GLS	2	GLS	CEFSULODIN SODIUM		DTC	1
ENSG00000115419	GLS	2	GLS	CEPHAPIRIN SODIUM		DTC	1
ENSG00000115419	GLS	2	GLS	CHEMBL118678		DTC	1
ENSG00000115419	GLS	2	GLS	CHEMBL1527		DTC	1
ENSG00000115419	GLS	2	GLS	CHEMBL1707907		DTC	1
ENSG00000115419	GLS	2	GLS	CHEMBL199592		DTC	1
ENSG00000115419	GLS	2	GLS	CHEMBL2002487		DTC	1
ENSG00000115419	GLS	2	GLS	CHEMBL234338		DTC	1
ENSG00000115419	GLS	2	GLS	CHEMBL339587		DTC	1
ENSG00000115419	GLS	2	GLS	CHEMBL467987		DTC	1
ENSG00000115419	GLS	2	GLS	CHEMBL505670		DTC	1
ENSG00000115419	GLS	2	GLS	CHEMBL525103		DTC	1
ENSG00000115419	GLS	2	GLS	CHEMBL582478		DTC	1
ENSG00000115419	GLS	2	GLS	CHEMBL600738		DTC	1
ENSG00000115419	GLS	2	GLS	COUMESTROL		DTC	1
ENSG00000115419	GLS	2	GLS	CURCUMIN		DTC	1
ENSG00000115419	GLS	2	GLS	DAPHNORIN		DTC	1
ENSG00000115419	GLS	2	GLS	DICLOXACILLIN		DTC	1
ENSG00000115419	GLS	2	GLS	EBSELEN		DTC	1
ENSG00000115419	GLS	2	GLS	ELLAGIC ACID		DTC	1
ENSG00000115419	GLS	2	GLS	EMODIC ACID		DTC	1
ENSG00000115419	GLS	2	GLS	EVANS BLUE		DTC	1
ENSG00000115419	GLS	2	GLS	GALLIC ACID		DTC	1
ENSG00000115419	GLS	2	GLS	GARENOXACIN		DTC	1
ENSG00000115419	GLS	2	GLS	ICOSAPENT		DTC	1
ENSG00000115419	GLS	2	GLS	INDOCYANINE GREEN		DTC	1
ENSG00000115419	GLS	2	GLS	IODOPHTHALEIN		DTC	1
ENSG00000115419	GLS	2	GLS	ISOTHYMONIN		DTC	1
ENSG00000115419	GLS	2	GLS	LINOLENIC ACID		DTC	1
ENSG00000115419	GLS	2	GLS	LOMOFUNGIN		DTC	1
ENSG00000115419	GLS	2	GLS	MESALAMINE		DTC	1
ENSG00000115419	GLS	2	GLS	MYRICETIN		DTC	1
ENSG00000115419	GLS	2	GLS	NAFCILLIN SODIUM		DTC	1
ENSG00000115419	GLS	2	GLS	OXIDOPAMINE HYDROCHLORIDE		DTC	1
ENSG00000115419	GLS	2	GLS	OXYTETRACYCLINE		DTC	1
ENSG00000115419	GLS	2	GLS	OXYTETRACYCLINE HYDROCHLORIDE		DTC	1
ENSG00000115419	GLS	2	GLS	PIRARUBICIN		DTC	1
ENSG00000115419	GLS	2	GLS	PIRENOXINE		DTC	1
ENSG00000115419	GLS	2	GLS	PSOROMIC ACID		DTC	1
ENSG00000115419	GLS	2	GLS	PURPUROGALLIN		DTC	1
ENSG00000115419	GLS	2	GLS	RHEIN		DTC	1
ENSG00000115419	GLS	2	GLS	SANGUINARIUM		DTC	1
ENSG00000115419	GLS	2	GLS	SENNOSIDE B		DTC	1
ENSG00000115419	GLS	2	GLS	SULFURETIN		DTC	1
ENSG00000115419	GLS	2	GLS	SURAMIN		DTC	1
ENSG00000115419	GLS	2	GLS	TETROQUINONE		DTC	1
ENSG00000115419	GLS	2	GLS	THUNBERGINOL B		DTC	1
ENSG00000072786	STK10	5	STK10	BOSUTINIB	inhibitor	GuideToPharmacology	1
ENSG00000079387	SENP1	12	SENP1	CHEMBL1346025		DTC	1
ENSG00000079387	SENP1	12	SENP1	CHEMBL211405		DTC	1
ENSG00000079387	SENP1	12	SENP1	NOMIFENSINE MALEATE		DTC	1
ENSG00000106683	LIMK1	7	LIMK1	ALISERTIB		DTC	1
ENSG00000106683	LIMK1	7	LIMK1	BMS-345541		DTC	1
ENSG00000106683	LIMK1	7	LIMK1	CENISERTIB		DTC	1
ENSG00000106683	LIMK1	7	LIMK1	CHEMBL1997335		DTC	1
ENSG00000106683	LIMK1	7	LIMK1	CHEMBL546797		DTC	1
ENSG00000106683	LIMK1	7	LIMK1	CHIR-99021		DTC	1
ENSG00000106683	LIMK1	7	LIMK1	DABRAFENIB	inhibitor	antagonist	DrugBank	1
ENSG00000106683	LIMK1	7	LIMK1	DACTOLISIB		DTC	1
ENSG00000106683	LIMK1	7	LIMK1	DASATINIB		DTC	1
ENSG00000106683	LIMK1	7	LIMK1	DOVITINIB		DTC	1
ENSG00000106683	LIMK1	7	LIMK1	GEFITINIB		DTC	1
ENSG00000106683	LIMK1	7	LIMK1	GO-6976		DTC	1
ENSG00000106683	LIMK1	7	LIMK1	GW843682X		DTC	1
ENSG00000106683	LIMK1	7	LIMK1	ILORASERTIB		DTC	1
ENSG00000106683	LIMK1	7	LIMK1	JNJ-7706621		DTC	1
ENSG00000106683	LIMK1	7	LIMK1	KENPAULLONE		DTC	1
ENSG00000106683	LIMK1	7	LIMK1	LAUROGUADINE		DTC	1
ENSG00000106683	LIMK1	7	LIMK1	PAZOPANIB		DTC	1
ENSG00000106683	LIMK1	7	LIMK1	RG-1530		DTC	1
ENSG00000106683	LIMK1	7	LIMK1	SB-220025		DTC	1
ENSG00000106683	LIMK1	7	LIMK1	SORAFENIB		DTC	1
ENSG00000106683	LIMK1	7	LIMK1	TAE-684		DTC	1
ENSG00000106683	LIMK1	7	LIMK1	TOZASERTIB		DTC	1
ENSG00000106683	LIMK1	7	LIMK1	VORUCICLIB	inhibitor	GuideToPharmacology	1
ENSG00000138160	KIF11	10	KIF11	LITRONESIB	inhibitor	ChemblInteractions	1
ENSG00000138160	KIF11	10	KIF11	SB-743921		TTD	1
ENSG00000110958	PTGES3	12	PTGES3	IMETELSTAT		DrugBank	1
ENSG00000101843	PSMD10	X	PSMD10	BORTEZOMIB	inhibitor	MyCancerGenome	1
ENSG00000101843	PSMD10	X	PSMD10	CARFILZOMIB	inhibitor	MyCancerGenome	1
ENSG00000101412	E2F1	20	E2F1	LARGAZOLE		DTC	1
ENSG00000148773	MKI67	10	MKI67	SUNITINIB		CGI	1
ENSG00000123416	TUBA1B	12	TUBA1B	BRENTUXIMAB VEDOTIN	inhibitor	ChemblInteractions	1
ENSG00000123416	TUBA1B	12	TUBA1B	CABAZITAXEL	inhibitor	ChemblInteractions	1
ENSG00000123416	TUBA1B	12	TUBA1B	CROLIBULIN	inhibitor	ChemblInteractions	1
ENSG00000123416	TUBA1B	12	TUBA1B	DAVUNETIDE		ChemblInteractions	1
ENSG00000123416	TUBA1B	12	TUBA1B	DOCETAXEL	inhibitor	ChemblInteractions	1
ENSG00000123416	TUBA1B	12	TUBA1B	ERIBULIN MESYLATE	inhibitor	ChemblInteractions	1
ENSG00000123416	TUBA1B	12	TUBA1B	FOSBRETABULIN DISODIUM	inhibitor	ChemblInteractions	1
ENSG00000123416	TUBA1B	12	TUBA1B	FOSBRETABULIN TROMETHAMINE		ChemblInteractions	1
ENSG00000123416	TUBA1B	12	TUBA1B	INDIBULIN	inhibitor	ChemblInteractions	1
ENSG00000123416	TUBA1B	12	TUBA1B	IXABEPILONE	inhibitor	ChemblInteractions	1
ENSG00000123416	TUBA1B	12	TUBA1B	LEXIBULIN	inhibitor	ChemblInteractions	1
ENSG00000123416	TUBA1B	12	TUBA1B	PACLITAXEL POLIGLUMEX		ChemblInteractions	1
ENSG00000123416	TUBA1B	12	TUBA1B	PLINABULIN	inhibitor	ChemblInteractions	1
ENSG00000123416	TUBA1B	12	TUBA1B	SAGOPILONE		ChemblInteractions	1
ENSG00000123416	TUBA1B	12	TUBA1B	TRASTUZUMAB EMTANSINE	inhibitor	ChemblInteractions	1
ENSG00000123416	TUBA1B	12	TUBA1B	VERUBULIN		ChemblInteractions	1
ENSG00000123416	TUBA1B	12	TUBA1B	VINBLASTINE SULFATE	inhibitor	ChemblInteractions	1
ENSG00000123416	TUBA1B	12	TUBA1B	VINCRISTINE SULFATE	inhibitor	ChemblInteractions	1
ENSG00000123416	TUBA1B	12	TUBA1B	VINFLUNINE	inhibitor	ChemblInteractions	1
ENSG00000123416	TUBA1B	12	TUBA1B	VINORELBINE TARTRATE	inhibitor	ChemblInteractions	1
ENSG00000087586	AURKA	20	AURKA	AST-487		DTC	1
ENSG00000087586	AURKA	20	AURKA	AZD-1152-HQPA		DTC	1
ENSG00000087586	AURKA	20	AURKA	CHEMBL1765740	inhibitor	GuideToPharmacology	1
ENSG00000087586	AURKA	20	AURKA	CHEMBL202721		DTC	1
ENSG00000087586	AURKA	20	AURKA	CHEMBL546797		DTC	1
ENSG00000087586	AURKA	20	AURKA	CHEMBL578061		DTC	1
ENSG00000087586	AURKA	20	AURKA	DIMETHYLADENINE		DTC	1
ENSG00000087586	AURKA	20	AURKA	DUBERMATINIB	inhibitor	GuideToPharmacology	1
ENSG00000087586	AURKA	20	AURKA	ENMD-981693	inhibitor	ChemblInteractions	1
ENSG00000087586	AURKA	20	AURKA	ENTRECTINIB		DTC	1
ENSG00000087586	AURKA	20	AURKA	ENZASTAURIN		DrugBank	1
ENSG00000087586	AURKA	20	AURKA	EUPATORIN		DTC	1
ENSG00000087586	AURKA	20	AURKA	GO-6976		DTC	1
ENSG00000087586	AURKA	20	AURKA	GSK-1070916	inhibitor	GuideToPharmacology	1
ENSG00000087586	AURKA	20	AURKA	GSK-269962A		DTC	1
ENSG00000087586	AURKA	20	AURKA	GW441756X		DTC	1
ENSG00000087586	AURKA	20	AURKA	KENPAULLONE		DTC	1
ENSG00000087586	AURKA	20	AURKA	MK-6592	inhibitor	ChemblInteractions	1
ENSG00000087586	AURKA	20	AURKA	NORHARMANE		DTC	1
ENSG00000087586	AURKA	20	AURKA	OSI-632		DTC	1
ENSG00000087586	AURKA	20	AURKA	PAZOPANIB		DTC	1
ENSG00000087586	AURKA	20	AURKA	R-406		DTC	1
ENSG00000087586	AURKA	20	AURKA	SORAFENIB		DTC	1
ENSG00000087586	AURKA	20	AURKA	TAE-684		DTC	1
ENSG00000087586	AURKA	20	AURKA	TTP-607	inhibitor	ChemblInteractions	1
ENSG00000087586	AURKA	20	AURKA	XL-228		TdgClinicalTrial	1
ENSG00000085999	RAD54L	1	RAD54L	AMINACRINE HYDROCHLORIDE		DTC	1
ENSG00000085999	RAD54L	1	RAD54L	AMINODIMETHOXYQUINAZOLINYLPIPERAZINE		DTC	1
ENSG00000085999	RAD54L	1	RAD54L	AMSACRINE HYDROCHLORIDE		DTC	1
ENSG00000085999	RAD54L	1	RAD54L	CHEMBL1092508		DTC	1
ENSG00000085999	RAD54L	1	RAD54L	CHEMBL124006		DTC	1
ENSG00000085999	RAD54L	1	RAD54L	CHEMBL1312050		DTC	1
ENSG00000085999	RAD54L	1	RAD54L	CHEMBL1344912		DTC	1
ENSG00000085999	RAD54L	1	RAD54L	CHEMBL1415258		DTC	1
ENSG00000085999	RAD54L	1	RAD54L	CHEMBL1448793		DTC	1
ENSG00000085999	RAD54L	1	RAD54L	CHEMBL146525		DTC	1
ENSG00000085999	RAD54L	1	RAD54L	CHEMBL1509103		DTC	1
ENSG00000085999	RAD54L	1	RAD54L	CHEMBL353764		DTC	1
ENSG00000085999	RAD54L	1	RAD54L	CHEMBL375673		DTC	1
ENSG00000085999	RAD54L	1	RAD54L	CHEMBL494668		DTC	1
ENSG00000085999	RAD54L	1	RAD54L	CHEMBL530049		DTC	1
ENSG00000085999	RAD54L	1	RAD54L	CHEMBL534047		DTC	1
ENSG00000085999	RAD54L	1	RAD54L	CHEMBL547304		DTC	1
ENSG00000085999	RAD54L	1	RAD54L	CHEMBL547833		DTC	1
ENSG00000085999	RAD54L	1	RAD54L	CHEMBL578512		DTC	1
ENSG00000085999	RAD54L	1	RAD54L	CHEMBL579045		DTC	1
ENSG00000085999	RAD54L	1	RAD54L	CHEMBL579742		DTC	1
ENSG00000085999	RAD54L	1	RAD54L	CHEMBL580076		DTC	1
ENSG00000085999	RAD54L	1	RAD54L	CHEMBL582478		DTC	1
ENSG00000085999	RAD54L	1	RAD54L	CHEMBL585622		DTC	1
ENSG00000085999	RAD54L	1	RAD54L	CHEMBL588250		DTC	1
ENSG00000085999	RAD54L	1	RAD54L	CHEMBL590168		DTC	1
ENSG00000085999	RAD54L	1	RAD54L	CHEMBL591613		DTC	1
ENSG00000085999	RAD54L	1	RAD54L	CHEMBL592558		DTC	1
ENSG00000085999	RAD54L	1	RAD54L	CHEMBL592838		DTC	1
ENSG00000085999	RAD54L	1	RAD54L	CHEMBL592842		DTC	1
ENSG00000085999	RAD54L	1	RAD54L	CHEMBL596633		DTC	1
ENSG00000085999	RAD54L	1	RAD54L	CHEMBL596836		DTC	1
ENSG00000085999	RAD54L	1	RAD54L	CHEMBL597857		DTC	1
ENSG00000085999	RAD54L	1	RAD54L	CHEMBL599943		DTC	1
ENSG00000085999	RAD54L	1	RAD54L	CHEMBL600841		DTC	1
ENSG00000085999	RAD54L	1	RAD54L	CHEMBL601774		DTC	1
ENSG00000085999	RAD54L	1	RAD54L	CHEMBL602127		DTC	1
ENSG00000085999	RAD54L	1	RAD54L	CHEMBL602135		DTC	1
ENSG00000085999	RAD54L	1	RAD54L	CHEMBL602400		DTC	1
ENSG00000085999	RAD54L	1	RAD54L	CHEMBL606456		DTC	1
ENSG00000085999	RAD54L	1	RAD54L	CHLOROQUINE-PYROLIDINYL		DTC	1
ENSG00000085999	RAD54L	1	RAD54L	CLINAFLOXACIN		DTC	1
ENSG00000085999	RAD54L	1	RAD54L	GR-127935		DTC	1
ENSG00000085999	RAD54L	1	RAD54L	HARMAN		DTC	1
ENSG00000085999	RAD54L	1	RAD54L	HARMINE HYDROCHLORIDE		DTC	1
ENSG00000085999	RAD54L	1	RAD54L	HARMOL		DTC	1
ENSG00000085999	RAD54L	1	RAD54L	HYCANTHONE		DTC	1
ENSG00000085999	RAD54L	1	RAD54L	PINAFIDE		DTC	1
ENSG00000085999	RAD54L	1	RAD54L	PRAZOSIN HYDROCHLORIDE		DTC	1
ENSG00000139734	DIAPH3	13	DIAPH3	HYDROCHLOROTHIAZIDE		PharmGKB	1
ENSG00000170312	CDK1	10	CDK1	(RS)-ROSCOVITINE		DTC	1
ENSG00000170312	CDK1	10	CDK1	AZD-1080		DTC	1
ENSG00000170312	CDK1	10	CDK1	AZD-5438	inhibitor	ChemblInteractions	1
ENSG00000170312	CDK1	10	CDK1	BMS-345541		DTC	1
ENSG00000170312	CDK1	10	CDK1	BMS-387032	inhibitor	GuideToPharmacology	1
ENSG00000170312	CDK1	10	CDK1	BOHEMINE	inhibitor	GuideToPharmacology	1
ENSG00000170312	CDK1	10	CDK1	CENISERTIB		DTC	1
ENSG00000170312	CDK1	10	CDK1	CHEMBL1236539	inhibitor	GuideToPharmacology	1
ENSG00000170312	CDK1	10	CDK1	CHEMBL225519		DTC	1
ENSG00000170312	CDK1	10	CDK1	CHEMBL541400		DTC	1
ENSG00000170312	CDK1	10	CDK1	CHEMBL578061		DTC	1
ENSG00000170312	CDK1	10	CDK1	CT-7001	inhibitor	GuideToPharmacology	1
ENSG00000170312	CDK1	10	CDK1	CYC-116		DTC	1
ENSG00000170312	CDK1	10	CDK1	GO-6976		DTC	1
ENSG00000170312	CDK1	10	CDK1	GW441756X		DTC	1
ENSG00000170312	CDK1	10	CDK1	JNJ-7706621	inhibitor	GuideToPharmacology	1
ENSG00000170312	CDK1	10	CDK1	KENPAULLONE		TTD	1
ENSG00000170312	CDK1	10	CDK1	LAUROGUADINE		DTC	1
ENSG00000170312	CDK1	10	CDK1	LY-2090314		DTC	1
ENSG00000170312	CDK1	10	CDK1	PF-00562271		DTC	1
ENSG00000170312	CDK1	10	CDK1	R-406		DTC	1
ENSG00000170312	CDK1	10	CDK1	RG-1530		DTC	1
ENSG00000170312	CDK1	10	CDK1	RG-547	inhibitor	ChemblInteractions	1
ENSG00000170312	CDK1	10	CDK1	RUCAPARIB		DTC	1
ENSG00000170312	CDK1	10	CDK1	SNS-314		DTC	1
ENSG00000170312	CDK1	10	CDK1	SOTRASTAURIN		DTC	1
ENSG00000170312	CDK1	10	CDK1	SP-600125		DTC	1
ENSG00000170312	CDK1	10	CDK1	TAE-684		DTC	1
ENSG00000170312	CDK1	10	CDK1	VORUCICLIB	inhibitor	GuideToPharmacology	1
ENSG00000117877	CD3EAP	19	CD3EAP	CISPLATIN		PharmGKB	1
ENSG00000117877	CD3EAP	19	CD3EAP	GEMCITABINE		PharmGKB	1
ENSG00000182963	GJC1	17	GJC1	CARBENOXOLONE	inhibitor	GuideToPharmacology	1
ENSG00000182963	GJC1	17	GJC1	OCTANOL	inhibitor	GuideToPharmacology	1
ENSG00000096717	SIRT1	10	SIRT1	LAPACHONE		TTD	1
ENSG00000096717	SIRT1	10	SIRT1	SALERMIDE		DTC	1
ENSG00000096717	SIRT1	10	SIRT1	SPLITOMICIN	inhibitor	GuideToPharmacology	1
ENSG00000096717	SIRT1	10	SIRT1	SRT-2104	activator	GuideToPharmacology	1
ENSG00000174371	EXO1	1	EXO1	CAPECITABINE		PharmGKB	1
ENSG00000174371	EXO1	1	EXO1	FLUOROURACIL		PharmGKB	1
ENSG00000166851	PLK1	16	PLK1	(4-CHLOROPHENYL)(MORPHOLINO)METHANETHIONE		DTC	1
ENSG00000166851	PLK1	16	PLK1	1	4-DIMETHOXYANTHRAQUINONE		DTC	1
ENSG00000166851	PLK1	16	PLK1	2	4-DIHYDROXYBENZOPHENONE		DTC	1
ENSG00000166851	PLK1	16	PLK1	2	6-DIMETHOXYQUINONE		DTC	1
ENSG00000166851	PLK1	16	PLK1	3	5-DIPHENYLISOXAZOLE		DTC	1
ENSG00000166851	PLK1	16	PLK1	4-CHLOROMERCURIBENZOIC ACID		DTC	1
ENSG00000166851	PLK1	16	PLK1	6-CHLORONICOTINIC ACID		DTC	1
ENSG00000166851	PLK1	16	PLK1	ACID BLUE 129		DTC	1
ENSG00000166851	PLK1	16	PLK1	ACITRETIN		DTC	1
ENSG00000166851	PLK1	16	PLK1	ACRIFLAVINE		DTC	1
ENSG00000166851	PLK1	16	PLK1	ALPHAPRODINE HYDROCHLORIDE		DTC	1
ENSG00000166851	PLK1	16	PLK1	AMBUNOL		DTC	1
ENSG00000166851	PLK1	16	PLK1	AMORFRUTIN A		DTC	1
ENSG00000166851	PLK1	16	PLK1	APOMORPHINE HYDROCHLORIDE HEMIHYDRATE		DTC	1
ENSG00000166851	PLK1	16	PLK1	BENSERAZIDE HYDROCHLORIDE		DTC	1
ENSG00000166851	PLK1	16	PLK1	BENZBROMARONE		DTC	1
ENSG00000166851	PLK1	16	PLK1	BETUNOLIC ACID		DTC	1
ENSG00000166851	PLK1	16	PLK1	CAFUSERTIB	inhibitor	ChemblInteractions	1
ENSG00000166851	PLK1	16	PLK1	CEFACLOR		DTC	1
ENSG00000166851	PLK1	16	PLK1	CEFAMANDOLE SODIUM		DTC	1
ENSG00000166851	PLK1	16	PLK1	CEFSULODIN SODIUM		DTC	1
ENSG00000166851	PLK1	16	PLK1	CEPHALOCHROMIN		DTC	1
ENSG00000166851	PLK1	16	PLK1	CHEMBL103583		DTC	1
ENSG00000166851	PLK1	16	PLK1	CHEMBL116548		DTC	1
ENSG00000166851	PLK1	16	PLK1	CHEMBL118378		DTC	1
ENSG00000166851	PLK1	16	PLK1	CHEMBL118678		DTC	1
ENSG00000166851	PLK1	16	PLK1	CHEMBL119878		DTC	1
ENSG00000166851	PLK1	16	PLK1	CHEMBL121556		DTC	1
ENSG00000166851	PLK1	16	PLK1	CHEMBL122355		DTC	1
ENSG00000166851	PLK1	16	PLK1	CHEMBL1224755		DTC	1
ENSG00000166851	PLK1	16	PLK1	CHEMBL1232076		DTC	1
ENSG00000166851	PLK1	16	PLK1	CHEMBL1242101		TTD	1
ENSG00000166851	PLK1	16	PLK1	CHEMBL125044		DTC	1
ENSG00000166851	PLK1	16	PLK1	CHEMBL1255944		DTC	1
ENSG00000166851	PLK1	16	PLK1	CHEMBL1271059		DTC	1
ENSG00000166851	PLK1	16	PLK1	CHEMBL1287980		DTC	1
ENSG00000166851	PLK1	16	PLK1	CHEMBL1306556		DTC	1
ENSG00000166851	PLK1	16	PLK1	CHEMBL1310138		DTC	1
ENSG00000166851	PLK1	16	PLK1	CHEMBL1310701		DTC	1
ENSG00000166851	PLK1	16	PLK1	CHEMBL1362503		DTC	1
ENSG00000166851	PLK1	16	PLK1	CHEMBL1363249		DTC	1
ENSG00000166851	PLK1	16	PLK1	CHEMBL1412002		DTC	1
ENSG00000166851	PLK1	16	PLK1	CHEMBL1426508		DTC	1
ENSG00000166851	PLK1	16	PLK1	CHEMBL1451216		DTC	1
ENSG00000166851	PLK1	16	PLK1	CHEMBL1459280		DTC	1
ENSG00000166851	PLK1	16	PLK1	CHEMBL1486366		DTC	1
ENSG00000166851	PLK1	16	PLK1	CHEMBL1489812		DTC	1
ENSG00000166851	PLK1	16	PLK1	CHEMBL1503729		DTC	1
ENSG00000166851	PLK1	16	PLK1	CHEMBL151797		DTC	1
ENSG00000166851	PLK1	16	PLK1	CHEMBL1519374		DTC	1
ENSG00000166851	PLK1	16	PLK1	CHEMBL1537417		DTC	1
ENSG00000166851	PLK1	16	PLK1	CHEMBL1547715		DTC	1
ENSG00000166851	PLK1	16	PLK1	CHEMBL1605629		DTC	1
ENSG00000166851	PLK1	16	PLK1	CHEMBL164449		DTC	1
ENSG00000166851	PLK1	16	PLK1	CHEMBL1701915		DTC	1
ENSG00000166851	PLK1	16	PLK1	CHEMBL1707907		DTC	1
ENSG00000166851	PLK1	16	PLK1	CHEMBL171699		DTC	1
ENSG00000166851	PLK1	16	PLK1	CHEMBL175266		DTC	1
ENSG00000166851	PLK1	16	PLK1	CHEMBL184450		DTC	1
ENSG00000166851	PLK1	16	PLK1	CHEMBL1871992		DTC	1
ENSG00000166851	PLK1	16	PLK1	CHEMBL223575		DTC	1
ENSG00000166851	PLK1	16	PLK1	CHEMBL225519		DTC	1
ENSG00000166851	PLK1	16	PLK1	CHEMBL24983		DTC	1
ENSG00000166851	PLK1	16	PLK1	CHEMBL274921		DTC	1
ENSG00000166851	PLK1	16	PLK1	CHEMBL275311		DTC	1
ENSG00000166851	PLK1	16	PLK1	CHEMBL28721		DTC	1
ENSG00000166851	PLK1	16	PLK1	CHEMBL297304		DTC	1
ENSG00000166851	PLK1	16	PLK1	CHEMBL374632		DTC	1
ENSG00000166851	PLK1	16	PLK1	CHEMBL388979		DTC	1
ENSG00000166851	PLK1	16	PLK1	CHEMBL421431		DTC	1
ENSG00000166851	PLK1	16	PLK1	CHEMBL429095		DTC	1
ENSG00000166851	PLK1	16	PLK1	CHEMBL462861		DTC	1
ENSG00000166851	PLK1	16	PLK1	CHEMBL467987		DTC	1
ENSG00000166851	PLK1	16	PLK1	CHEMBL495852		DTC	1
ENSG00000166851	PLK1	16	PLK1	CHEMBL505670		DTC	1
ENSG00000166851	PLK1	16	PLK1	CHEMBL515505		DTC	1
ENSG00000166851	PLK1	16	PLK1	CHEMBL523200		DTC	1
ENSG00000166851	PLK1	16	PLK1	CHEMBL527584		DTC	1
ENSG00000166851	PLK1	16	PLK1	CHEMBL528373		DTC	1
ENSG00000166851	PLK1	16	PLK1	CHEMBL530149		DTC	1
ENSG00000166851	PLK1	16	PLK1	CHEMBL534535		DTC	1
ENSG00000166851	PLK1	16	PLK1	CHEMBL535051		DTC	1
ENSG00000166851	PLK1	16	PLK1	CHEMBL538798		DTC	1
ENSG00000166851	PLK1	16	PLK1	CHEMBL548629		DTC	1
ENSG00000166851	PLK1	16	PLK1	CHEMBL555260		DTC	1
ENSG00000166851	PLK1	16	PLK1	CHEMBL565893		DTC	1
ENSG00000166851	PLK1	16	PLK1	CHEMBL577365		DTC	1
ENSG00000166851	PLK1	16	PLK1	CHEMBL582478		DTC	1
ENSG00000166851	PLK1	16	PLK1	CHEMBL582764		DTC	1
ENSG00000166851	PLK1	16	PLK1	CHEMBL584619		DTC	1
ENSG00000166851	PLK1	16	PLK1	CHEMBL585279		DTC	1
ENSG00000166851	PLK1	16	PLK1	CHEMBL585628		DTC	1
ENSG00000166851	PLK1	16	PLK1	CHEMBL585654		DTC	1
ENSG00000166851	PLK1	16	PLK1	CHEMBL587449		DTC	1
ENSG00000166851	PLK1	16	PLK1	CHEMBL588749		DTC	1
ENSG00000166851	PLK1	16	PLK1	CHEMBL590665		DTC	1
ENSG00000166851	PLK1	16	PLK1	CHEMBL592124		DTC	1
ENSG00000166851	PLK1	16	PLK1	CHEMBL592314		DTC	1
ENSG00000166851	PLK1	16	PLK1	CHEMBL592558		DTC	1
ENSG00000166851	PLK1	16	PLK1	CHEMBL599098		DTC	1
ENSG00000166851	PLK1	16	PLK1	CHEMBL599255		DTC	1
ENSG00000166851	PLK1	16	PLK1	CHEMBL599712		DTC	1
ENSG00000166851	PLK1	16	PLK1	CHEMBL599924		DTC	1
ENSG00000166851	PLK1	16	PLK1	CHEMBL599957		DTC	1
ENSG00000166851	PLK1	16	PLK1	CHEMBL602807		DTC	1
ENSG00000166851	PLK1	16	PLK1	CHEMBL602969		DTC	1
ENSG00000166851	PLK1	16	PLK1	CHEMBL84281		DTC	1
ENSG00000166851	PLK1	16	PLK1	CHLORPYRIFOS		DTC	1
ENSG00000166851	PLK1	16	PLK1	CRYPTOTANSHINONE		DTC	1
ENSG00000166851	PLK1	16	PLK1	DIFFRACTAIC ACID		DTC	1
ENSG00000166851	PLK1	16	PLK1	DIPYRIDAMOLE		DTC	1
ENSG00000166851	PLK1	16	PLK1	DISULFIRAM		DTC	1
ENSG00000166851	PLK1	16	PLK1	EBSELEN		DTC	1
ENSG00000166851	PLK1	16	PLK1	ELLAGIC ACID		DTC	1
ENSG00000166851	PLK1	16	PLK1	EMBELIN		DTC	1
ENSG00000166851	PLK1	16	PLK1	ERYTHROMYCIN		DTC	1
ENSG00000166851	PLK1	16	PLK1	FLUORESCEIN DIACETATE		DTC	1
ENSG00000166851	PLK1	16	PLK1	FLUPIRTINE MALEATE		DTC	1
ENSG00000166851	PLK1	16	PLK1	GSK-579289A	inhibitor	GuideToPharmacology	1
ENSG00000166851	PLK1	16	PLK1	GUTHION		DTC	1
ENSG00000166851	PLK1	16	PLK1	GW7647		DTC	1
ENSG00000166851	PLK1	16	PLK1	GW843682X		DTC	1
ENSG00000166851	PLK1	16	PLK1	GYROPHORIC ACID		DTC	1
ENSG00000166851	PLK1	16	PLK1	HAEMATOXYLIN		DTC	1
ENSG00000166851	PLK1	16	PLK1	HEXACHLOROPHENE		DTC	1
ENSG00000166851	PLK1	16	PLK1	HMN-214	inhibitor	ChemblInteractions	1
ENSG00000166851	PLK1	16	PLK1	HYDROXYZINE PAMOATE		DTC	1
ENSG00000166851	PLK1	16	PLK1	IDARUBICIN HYDROCHLORIDE		DTC	1
ENSG00000166851	PLK1	16	PLK1	IMIDACLOPRID		DTC	1
ENSG00000166851	PLK1	16	PLK1	INAMRINONE		DTC	1
ENSG00000166851	PLK1	16	PLK1	LANSOPRAZOLE		DTC	1
ENSG00000166851	PLK1	16	PLK1	LITHOCHOLIC ACID		DTC	1
ENSG00000166851	PLK1	16	PLK1	LOBARIC ACID		DTC	1
ENSG00000166851	PLK1	16	PLK1	LOMOFUNGIN		DTC	1
ENSG00000166851	PLK1	16	PLK1	MYRICETIN		DTC	1
ENSG00000166851	PLK1	16	PLK1	NANAOMYCIN		DTC	1
ENSG00000166851	PLK1	16	PLK1	OLEIC ACID		DTC	1
ENSG00000166851	PLK1	16	PLK1	OLEOYL DOPAMINE		DTC	1
ENSG00000166851	PLK1	16	PLK1	OMEPRAZOLE		DTC	1
ENSG00000166851	PLK1	16	PLK1	OXIDOPAMINE HYDROCHLORIDE		DTC	1
ENSG00000166851	PLK1	16	PLK1	OXYPHENBUTAZONE		DTC	1
ENSG00000166851	PLK1	16	PLK1	OXYTETRACYCLINE		DTC	1
ENSG00000166851	PLK1	16	PLK1	PENTABROMOPHENOL		DTC	1
ENSG00000166851	PLK1	16	PLK1	PENTACHLOROPHENOL		DTC	1
ENSG00000166851	PLK1	16	PLK1	PENTOSALEN		DTC	1
ENSG00000166851	PLK1	16	PLK1	PHOSMET		DTC	1
ENSG00000166851	PLK1	16	PLK1	PHYSODIC ACID		DTC	1
ENSG00000166851	PLK1	16	PLK1	PROROXAN HYDROCHLORIDE		DTC	1
ENSG00000166851	PLK1	16	PLK1	PROTOPORPHYRIN		DTC	1
ENSG00000166851	PLK1	16	PLK1	PURPURIN		DTC	1
ENSG00000166851	PLK1	16	PLK1	PURPUROGALLIN		DTC	1
ENSG00000166851	PLK1	16	PLK1	PYROGALLOL RED		DTC	1
ENSG00000166851	PLK1	16	PLK1	PYRONIN Y		DTC	1
ENSG00000166851	PLK1	16	PLK1	RG-1530		DTC	1
ENSG00000166851	PLK1	16	PLK1	SCLEROTIORIN		DTC	1
ENSG00000166851	PLK1	16	PLK1	SENNOSIDE B		DTC	1
ENSG00000166851	PLK1	16	PLK1	SIMVASTATIN		DTC	1
ENSG00000166851	PLK1	16	PLK1	SLAZINIC ACID		DTC	1
ENSG00000166851	PLK1	16	PLK1	SOTRASTAURIN		DTC	1
ENSG00000166851	PLK1	16	PLK1	STAVUDINE		DTC	1
ENSG00000166851	PLK1	16	PLK1	TAE-684		DTC	1
ENSG00000166851	PLK1	16	PLK1	THIMEROSAL		DTC	1
ENSG00000166851	PLK1	16	PLK1	THIOGUANOSINE		DTC	1
ENSG00000166851	PLK1	16	PLK1	THIRAM		DTC	1
ENSG00000166851	PLK1	16	PLK1	TOPOTECAN HYDROCHLORIDE		DTC	1
ENSG00000166851	PLK1	16	PLK1	TOSUFLOXACIN TOSYLATE		DTC	1
ENSG00000166851	PLK1	16	PLK1	TRITIOZINE		DTC	1
ENSG00000166851	PLK1	16	PLK1	VANITIOLIDE		DTC	1
