# Supplementary material for: IGF2BP1, a Conserved Regulator of RNA Turnover in Cancer
Source: Front Mol Biosci. 2021 Mar 22;8:632219. doi: 10.3389/fmolb.2021.632219 (PMC8019740; doi:10.3389/fmolb.2021.632219)
Supplement: Supplementary file 1 [file datasheet1.zip › S9_Oligonucleotides_and_ABs.xlsx]

## Sheet: Oligonucleotides
Oligonucleotides used for qRT-PCR
gene symbol	sense primer (5'-3')	antisense primer (5'-3')
CDH2	CCATCACTCGGCTTAATGGT	GATGATGATGCAGAGCAGGA
CTNNB1	TCGAAATCTTGCCCTTTGTC	ATCCCGAGCTAGGATGTGAA
AURKA	AATACAGTCCCACCTTCGGC	GGAGCATGTACTGACCACCC
YWHAZ	CGTCCCTCAAACCTTGCTTC	CTCCAAGATGACCTACGGGC
HDLBP	GCCGACTTCCAGAACTTGC	CCTTGTAGGTTGGAGGGTCG
PLK1	GGATGTGTGGTCCATTGGGT	GCTGGGAGCAATCGAAAACC
RPLP0	CCTCATATCCGGGGGAATGTG	GCAGCAGCTGGCACCTTATTG
GAPDH	CAACGAATTTGGCTACAGCA	AGGGGAGATTCAGTGTGGTG

## Sheet: Antibodies
Antibodies
primary antibodies	RRID	company	Cat. No.
IGF2BP1 (6A9)		BSBS AB facility	Previously described Stöhr et al. 2012
VCL; Vinculin	AB_477629	Sigma Aldrich	V9131
AURKA; Aurora kinase A (1F8)	AB_2797820	Cell Signaling	12100
YWHAZ; 14-3-3 zeta/delta (D7H5)	AB_10950820	Cell Signaling	7413
HDLBP; Vigilin (H-39	AB_10649862	Santa Cruz	sc-271523
E2F1	AB_2096936	Cell Signaling	3742
GAPDH	AB_513619	Bethyl	A300-641A
RPL7	AB_2301241	Bethyl	A300-741A
secondary antibodies for Western blotting	RRID	company	Cat. No.
IRDye 680RD Donkey anti-Rabbit IgG	AB_10954442	LI-COR	926-68073
IRDye 680RD Donkey anti-Mouse IgG	AB_10953628	LI-COR	926-68072
IRDye 800CW Donkey anti-Mouse IgG	AB_621847	LI-COR	926-32212
IRDye 800CW Donkey anti-Rabbit IgG	AB_621848	LI-COR	926-32213
