# Supplementary material for: IGF2BP1, a Conserved Regulator of RNA Turnover in Cancer
Source: Front Mol Biosci. 2021 Mar 22;8:632219. doi: 10.3389/fmolb.2021.632219 (PMC8019740; doi:10.3389/fmolb.2021.632219)
Supplement: Supplementary file 3 [file datasheet3.zip]

Archive with 5 entries (5 files):
- figure1.pdf
- figure2.pdf
- figure3.pdf
- figure4.pdf
- figure5.pdf
